# Supplementary material for: An Integrative Multiomics Framework for Identification of Therapeutic Targets in Pulmonary Fibrosis
Source: Adv Sci (Weinh). 2023 Apr 10;10(16):2207454. doi: 10.1002/advs.202207454 (PMC10238219; doi:10.1002/advs.202207454)
Supplement: Supplementary file 2 — Supporting Table 1 [file ADVS-10-2207454-s006.xlsx]

## Sheet: Legend
Supplementary Table 1: Metadata, Pulmonary Function Tests, RNA-seq Count and TPM, Differential Expression Analysis Results from 7-, 14-, 21-, and 28-days post-bleomycin mice vs control. KEGG

## Sheet: Metadata and PFTs
	Treatment	Day	Stiffness Index (PFT)	Peripheral Airway Resistance (PFT)	Central Airway Resistance (PFT)	Forced Expiratory Volume (PFT)	Forced Vital Capacity (PFT)	Inspiratory Capacity (PFT)
13-Bleo14D-1	Bleomycin	14 Days	63.2214	9.76355	0.363537	0.5524	0.662065	0.511147
15-Bleo14D-3	Bleomycin	14 Days	90.0084	7.03352	0.446414	0.562718	0.688958	0.445689
16-Bleo14D-4	Bleomycin	14 Days	65.3218	11.21	0.33938	0.5157	0.676021	0.411633
17-Bleo14D-5	Bleomycin	14 Days	73.1382	11.2141	0.277711	0.535251	0.665989	0.467692
18-Bleo14D-6	Bleomycin	14 Days	41.9794	5.68466	0.271253	0.663385	0.721598	0.553171
23-Bleo21D-1	Bleomycin	21 Days	47.5273	6.62737	0.267844	0.657861	0.770482	0.509931
25-Bleo21D-3	Bleomycin	21 Days	44.1468	7.5561	0.266822	0.587313	0.687472	0.484748
26-Bleo21D-4	Bleomycin	21 Days	59.358	8.58179	0.321032	0.513971	0.615074	0.403037
29-Bleo21D-7	Bleomycin	21 Days	32.2902	5.1965	0.234803	0.766167	0.862324	0.600004
30-Bleo21D-8	Bleomycin	21 Days	63.9929	9.67452	0.289215	0.460065	0.487373	0.371204
33-Bleo28D-1	Bleomycin	28 Days	36.9787	5.90653	0.288394	0.693885	0.766285	0.553205
34-Bleo28D-2	Bleomycin	28 Days	45.825	6.70846	0.304072	0.579958	0.645862	0.475552
36-Bleo28D-4	Bleomycin	28 Days	39.9309	6.20341	0.24446	0.628725	0.701433	0.498233
37-Bleo28D-5	Bleomycin	28 Days	46.5593	6.90667	0.203234	0.533788	0.64878	0.460851
39-Bleo28D-7	Bleomycin	28 Days	28.3118	4.66351	0.211619	0.811637	0.845115	0.666252
3-Bleo7D-1	Bleomycin	7 Days	29.5065	5.21646	0.218564	0.821462	0.915664	0.684142
5-Bleo7D-3	Bleomycin	7 Days	35.7419	6.01392	0.221995	0.79987	0.869273	0.672884
6-Bleo7D-4	Bleomycin	7 Days	33.4708	5.6068	0.205544	0.775491	0.83876	0.649722
7-Bleo7D-5	Bleomycin	7 Days	36.3308	5.76292	0.186076	0.932787	1.03299	0.776335
8-Bleo7D-6	Bleomycin	7 Days	34.1831	5.2822	0.204735	0.789948	0.945595	0.652375
12-Control14D-4	Control	14 Days	21.9011	3.78975	0.260141	1.00379	1.10318	0.829317
11-Control14D-3	Control	14 Days	21.6111	3.21451	0.253974	1.10029	1.18609	0.856731
22-Control21D-6	Control	21 Days	23.0796	4.1209	0.250085	1.01114	1.13587	0.803532
32-Control28D-8	Control	28 Days	20.6135	3.77415	0.290433	1.12858	1.14658	0.869191
1-Control7D-1	Control	7 Days	23.6609	4.1496	0.18307	1.02042	1.09052	0.783344

## Sheet: BodyWeight
SacrificeID	Day-0	Day-1	Day-2	Day-3	Day-4	Day-5	Day-6	Day-7	Day-8	Day-9	Day-10	Day-11	Day-12	Day-13	Day-14	Day-15	Day-16	Day-17	Day-18	Day-19	Day-20	Day-21	Day-22	Day-23	Day-24	Day-25	Day-26	Day-27	Day-28
23-Bleo21D-1	27.3	26	25.9	26.1	24		22	21.9	21.9	21.2	21.8	21.3		23	23.5	23.9	24.4	24.4			25.1	24.9
13-Bleo14D-1	25.8	24.8	25.1	25.2	23.3		21.2	21.2	20.9	20.8	21.9	21.8		21.7	21
15-Bleo14D-3	29.4	27.6	27.4	25.5	25		22.8	21.7	21.1	20	20	19.6		19.1	18.7
16-Bleo14D-4	28.7	27.3	27	26.3	24.3		22.6	22	21.5	21.3	21	20.5		20.5	20.1
17-Bleo14D-5	28.6	25.6	25.5	24.4	22.8		21.3	20.9	20.3	19.2	18.9	18.7		18.1	18.2
18-Bleo14D-6	27	27.5	27.2	26.8	24.8		23	22.9	22.5	22.4	23	23.4		24.7	25.3
25-Bleo21D-3	29.8	28.8	28.3	28.4	27.3		24.9	24.6	24.7	24.5	25.3	25.7		27.2	27	27.5	27.3	27.5			27.5	27.3
26-Bleo21D-4	27.2	25.2	25.4	25.4	23.5		22.1	21.5	21.4	21	21.5	22		22.8	23.6	24.1	24	23.6			24.2	24.7
33-Bleo28D-1	27	25.8	26.3	26.5	25.3		23.7	23.3	22.9	22.5	22.7	23		23.4	23.1	23.4	23.4	23.3			24.6	24.9	25.4	25	25.4	25.4		26	26.5
34-Bleo28D-2	27.4	26.6	26.6	26.6	24.5		22.7	22.4	22.2	22.2	22.4	22.2		22.4	21.7	22.5	22.4	22.6			23.2	23.7	23.8	23.3	24.1	23.9		25.1	25.4
29-Bleo21D-7	28.8	27.9	28	27.7	25.8		23.8	23.3	23.4	23.5	24.3	24.6		25.6	26.4	26.5	26.8	27.1			27.1	27.1
36-Bleo28D-4	27.7	26.5	26.4	26	24.4		22.3	22.5	22.1	22.1	22.8	22.5		22.8	22.7	22.7	23.1	23			23.6	24.2	24.7	24.6	25.4	24.8		25	25.5
3-Bleo7D-1	27.3	25.1	25	25		21.9	21.3	21.3
37-Bleo28D-5	28.5	27.5	27.4	26.9		23.6	23.2	22.7	22.1	22.5	23.1		23.8	23.6	24.5	24.3	24.2			24.2	24.6	24.5	24.4	25	24.9		25.8	25.9	26.4
39-Bleo28D-7	27	26.1	26.1	26.1		24.2	23.5	23.3	23.8	23.8	23.5		24.1	24.1	25.3	25.4	25.9			26.3	26	26.7	26.5	26.5	26.8		27	27.3	27.3
5-Bleo7D-3	27.8	27.1	26.7	25.7		23.2	22.8	22.2
6-Bleo7D-4	28.3	26.3	26.2	25.7		23	22.1	21.4
30-Bleo21D-8	27.5	27	27	26.4		23.6	22.7	22.3	22.1	21.4	21.1		21.1	21.1	21.5	21.9	21.4				20.7	21.1
7-Bleo7D-5	28.8	27.9	27.3	26		24	23.8	22.4
8-Bleo7D-6	30.3	28.4	28.4	27.4		24	23.2	22.9

## Sheet: qPCR_FibrosisMarkers
	Col1a1	Fn1	Timp1	Vim
1-Control7D-1	0.857516	2.60641	1.03861	1.10887
11-Control14D-3	0.744254	1.04163	1.81189	1.03397
12-Control14D-4	0.77834	1.45374
22-Control21D-6	1.39522	0.599212	0.989098	0.885513
32-Control28D-8	1.44286	0.422842	0.537247	0.984959
3-Bleo7D-1	6.06734	2.79322	33.3696	1.38636
5-Bleo7D-3	8.17465	3.60732	53.8563	1.34136
6-Bleo7D-4	6.3896	4.2139	15.9193	1.42705
7-Bleo7D-5	11.5965	2.98715	28.0276	1.58804
8-Bleo7D-6	7.31131	3.53755	14.2813	1.14597
13-Bleo14D-1	15.5101	9.14306	77.9877	1.76724
15-Bleo14D-3	16.452	6.74621	46.4196	1.8079
16-Bleo14D-4	20.1768	12.5093	22.0506	1.63233
17-Bleo14D-5	20.4711	7.67797	15.442	2.72619
18-Bleo14D-6	10.091	5.01791	9.8639	2.06668
23-Bleo21D-1	11.5245	7.10842	6.63151	1.49952
25-Bleo21D-3	8.52229	6.51705	7.49862	0.515386
26-Bleo21D-4	7.65871	5.79422	2.88783	0.613896
29-Bleo21D-7	6.38702	3.13291	2.5957	1.41517
30-Bleo21D-8	9.24871	6.51055	10.1163	1.95545
33-Bleo28D-1	1.70078	1.48141	1.69867	1.65829
34-Bleo28D-2	6.11698	4.92632	4.28736	1.48726
36-Bleo28D-4	4.9771	3.60102	2.39857	1.31931
37-Bleo28D-5	6.67187	4.95932	3.91282	1.5362
39-Bleo28D-7	2.62275	1.57413	1.45688	1.49138

## Sheet: Ashcroft
Group	Sample ID	Score
Control	12	2.6
Control	21	1.8
Control	22	2.66667
Control	31	2
Control	32	2.66667
Bleomycin (7 Days)	3	2.53333
Bleomycin (7 Days)	4	3.46667
Bleomycin (7 Days)	5	2.66667
Bleomycin (7 Days)	6	2.73333
Bleomycin (7 Days)	7	3.46667
Bleomycin (7 Days)	8	2.86667
Bleomycin (14 Days)	9	5.26667
Bleomycin (14 Days)	13	4.8
Bleomycin (14 Days)	15	3.66667
Bleomycin (14 Days)	16	4.66667
Bleomycin (14 Days)	17	4.53333
Bleomycin (14 Days)	18	4.46667
Bleomycin (21 Days)	23	4.6
Bleomycin (21 Days)	25	4.2
Bleomycin (21 Days)	29	3.9
Bleomycin (21 Days)	30	4.33333
Bleomycin (28 Days)	34	4.73333
Bleomycin (28 Days)	36	5.06667
Bleomycin (28 Days)	37	3.4
Bleomycin (28 Days)	39	2.4

## Sheet: Count
Gene name	1-Control7D-1	12-Control14D-4	13-Bleo14D-1	15-Bleo14D-3	16-Bleo14D-4	17-Bleo14D-5	18-Bleo14D-6	22-Control21D-6	23-Bleo21D-1	25-Bleo21D-3	26-Bleo21D-4	29-Bleo21D-7	3-Bleo7D-1	11-Control14D-3	30-Bleo21D-8	32-Control28D-8	33-Bleo28D-1	34-Bleo28D-2	36-Bleo28D-4	37-Bleo28D-5	39-Bleo28D-7	5-Bleo7D-3	6-Bleo7D-4	7-Bleo7D-5	8-Bleo7D-6
0610009B22Rik	238	188	224	230	214	198	202	222	317	248	371	283	177	206	276	225	328	330	272	270	241	243	219	222	189
0610010K14Rik	444.527	376.269	407.369	340.641	332.263	324.071	405.68	508.046	450.522	465.991	513.314	455.458	318.955	341.091	439.187	470.044	535.293	531.787	497.236	396.977	443.555	446.561	383.447	362.099	392.24
0610012G03Rik	463.996	475.553	578.626	729.932	504.922	501.308	595.996	501.362	540.972	674.913	728.97	643.209	464.356	486.5	786.142	521.598	741.253	640.621	633.609	486.29	561.235	524	507.983	589.283	562.684
0610030E20Rik	841.835	788.467	611.647	659.264	708.747	721.745	784.661	881.77	947.619	1001.18	1039.24	991.786	668.081	734.868	1004.32	818.262	1206.88	996.577	1066.83	949.397	944.362	676.69	731.082	667.508	696.065
0610040J01Rik	287	314.195	291.192	224	238	277	315	331	408	474	501	405	273	292	409	338	563	599	556	506	407	324	308	267	268
1110002E22Rik	26.3659	30	24.7402	18	16.4879	19	32.1526	14	12	44.5956	26	29.6689	18	18	17	30	28	21.5075	25.5861	17	21	27	18	16	12
1110004F10Rik	1610.55	1641.7	1878.41	2023.64	1799.65	1644.52	1861.6	1760.67	2038.07	2264.98	2475.64	2028.4	1570.47	1480.84	2260.67	1778.36	2527.76	2367	2162.53	2029.32	1865.86	1868.64	1828.74	2017.21	1558.01
1110017D15Rik	22.5825	37.2551	7.71205	6.09318	19.0907	8.0659	13.1869	22.6666	11.1035	22.4518	28.5682	21.8887	8.29217	19.6994	33.8133	25.7242	16.6037	25.4368	28.4566	27.9914	25.0541	18.3014	25.9987	21.7137	16.021
1110025L11Rik	0	0	0	0	0	0	0	0	0	0	0	0	0	0	0	0	0	0	0	0	0	0	0	0	0
1110032A03Rik	432.714	355.82	304.906	414.954	307.36	334.22	377.633	407.083	483.929	439.051	499.924	478.298	319.247	394.089	421.769	442.86	633.634	490.686	544.197	455.509	451.901	384.196	425.79	321.332	312.71
1110032F04Rik	16	24	30	16	38	24	28	15	51	62	34	43	10	18	64	13	39	55	39	41	24	9	12	8	8
1110038F14Rik	419.948	457.795	400.9	424.993	342.054	396.44	392.534	503.852	492.978	526.66	491.278	517.568	353.128	392.636	493.079	512.152	607.911	570.577	516.715	444.99	541.062	370.74	370.49	404.428	382.039
1110051M20Rik	415.601	398.879	326.417	285.568	285.125	345.974	427.331	464.563	498.511	596.841	588.434	480.633	334.796	418.452	514.531	480.154	644.748	601.617	535.378	501.84	550.867	413.105	365.376	349.282	339.75
1110057P08Rik	0	0	0	0	0	0	0	0	0	0	0	0	0	0	0	0	0	0	0	0	0	0	0	0	0
1110059E24Rik	429.177	382.756	367.58	368.497	338.749	333.627	460.022	448.172	482.097	518.669	549.702	442.277	302.096	385.094	528.253	461.23	496.329	450	479.436	537.435	447.691	422.581	409.96	436.394	323.673
1110059G10Rik	317.766	262.024	268.578	342.59	270.78	246.242	262.3	244.06	359.735	328.199	315.415	349.934	201.228	247.656	384.709	308.957	381.607	332.053	336.947	344.124	296.413	280.497	305.36	311.849	220.01
1110065P20Rik	214.858	224.838	307.726	354.028	245.427	284.542	243.167	255.909	279.566	302.076	369.419	340.852	267.185	253.379	365.714	218.069	385.399	346.204	286.973	270.341	251.622	298.244	225.794	257.68	249.417
1190005I06Rik	13	12.8612	17.3458	11.0575	7.37392	13.6176	13.9826	11.8441	9.85216	12.9945	16.089	21.8546	5	12.2265	12.6556	9.50247	25.5874	24.0586	12.1674	16.4071	6.35992	4.34716	14.3449	9.93677	14.8469
1190007I07Rik	61.3302	87	70.5001	62	64.417	68.9999	77.9973	101.864	119.213	88.7589	115.465	73.4842	64.1175	80.0716	98.3378	96	130.37	98.3828	118.887	78.6856	81	71.2657	66.5064	67.4508	70
1300017J02Rik	1	3	3.72908	0	9	5	8	2.33729	8.55212	2	7	0	2	6.8865	7	6	8.51141	11	6	7	8	2.6134	6.67179	5.08852	3
1500009C09Rik	7	1	2	0	2	4	5	5	3	1	5	1	3	3	3	3	4	4	4	10	4	6	4	2	9
1500009L16Rik	35	38	147.966	175.979	143	89	97.964	36.9629	157.973	166	160	145.993	113	48.9636	192.984	49.9804	162	182.977	125.925	144	102	143.994	130.996	149	116.99
1500011B03Rik	109.879	94.5988	130.983	148.877	124.371	142.101	164.292	122.043	161.261	157.978	191.05	158.261	120.361	137	193.303	127.658	171.071	178.485	176.86	171.434	140.214	144.389	139.638	143.525	141.596
1520401A03Rik	0	0.820096	2	4.3169	0.973343	2.51566	0	0	0	4.77664	0	1.25593	0.424053	3	3.25788	0	2.20473	1.83407	0.893118	3.67129	0	0	1	1.89134	0
1600012H06Rik	730.805	770	938.412	1087.04	927.374	859	970.228	949	1181.21	1207.39	1310.01	1090.51	733.726	793	1357.39	897.406	1309.38	1162.57	1201	1089.81	1032.45	879.476	871.761	924.944	835.351
1600014C10Rik	519	534	1061	789	808.001	868	877.999	539.821	969.999	932	874	664.001	725	474.001	963	667	785	971	867.999	870.001	705	729	717	822	710.001
1600014C23Rik	0	0	0	0.5	0	0	0	0	0.5	0	0	0	0	0	0	0.5	0	0	0	0.5	0	0	0	0	0
1700001C19Rik	1.39086	2.09233	10.3065	5.3176	6.31708	4.2857	8.75433	2.8712	13.9417	8.04313	1.42779	2.78414	1.01591	0	4.29258	5.92764	2.51171	3.03755	1.10765	8.65712	4.10738	5.54882	1.06633	0	6.33646
1700001F09Rik	0	0	0	0	0	0	0.115823	0	0	0	1	0	3	0	0	0	0	0	0	0	0	0	0	0	1
1700001J03Rik	22	14.5444	6	8	9	5	4	12.7344	5	4	2	4.83162	8.77023	15.4706	0	16	7	7.74377	7.35069	9	9	11.6133	10	5.50619	8.73994
1700001K19Rik	27	38	17	14	22	19	9	25	22	21	24.9999	26	23	40	21	34	21	30.0001	21	18	26	22	33	9	19
1700001L19Rik	83	87	58	50	74	58	52	86	83	93	91	80	72	61	68	78	100	102	81	61	85	68	86	79	71
1700001O22Rik	18.6398	4.44023	10.9913	6	14.7549	9.93129	18.1505	4.60916	29.2204	12.9919	12.3284	15.1572	4.33786	3.58517	4.14386	6.28911	9.29044	10.9418	8.62118	12.9532	5.23207	12.3104	19.0594	9.66906	7.62296
1700001P01Rik	0	3	1	9	4	1	4	1	2	3	8	4	1	0	3	3	3	1	2	2	5	0	2	3	3
1700003E16Rik	203	156	105	88	95	125	172	203	205	206	193	173	166	179	169	196	251	215	225	180	204	138	153	110	154
1700003F12Rik	1	5	8	13.9251	3.73838	8.28867	4.169	1	7	3	2.41224	4.47307	3	3	2	7	3	5	2	8	1	3	8.946	5	4.79096
1700003H04Rik	0	0	0	0	2	0	0	0	0	0	0	0	0	0	0	0	0	0	0	0	0	0	0	0	0
1700006A11Rik	0	0	0	0	0	0	0	0	0	0	0	0	0	0	0	0	0	0	0	0	0	0	0	0	0
1700007K13Rik	289.278	260.926	183	170.549	183.586	158.907	189.034	397.656	292.886	288.951	286.046	312.017	244.98	232.962	243.429	326.325	368.052	290.459	323.056	237.219	305.891	278.846	269.475	238.265	237.674
1700008O03Rik	5	0	4	0	1	5.77039	2.76877	2	6	0	1.84192	2.09088	2.91864	0	5.33514	2	5.50416	0	3	1.21815	3.50758	2.53398	0	2.18942	3.37169
1700008P02Rik	0	0	0	0	0	0	0	0	0	0	0	0	0	0	0	0	0	0	0	0	0	0	0	0	0
1700009N14Rik	0	0	0	1	1	1	0	0	1	1	0	0	0	0	0	0	0	0	0	0	0	0	0	1	1
1700010B08Rik	0	0	1	0	0	0	0	1	1	1	5	0	0	0	3	1	1	3	0	1	0	1	2	1	2
1700010I14Rik	40	35	50	62.0037	44.002	45	40.0019	37	67.0142	59.996	58.0025	9.49429	58.3024	40	68	3.89589e-07	78.5342	56	3.91134e-06	50.9999	44.0047	44.9994	36.0007	55	52
1700011L22Rik	1	3	1	0	3	0	0	1	1	1	2	0	0	0	2	1	0	3	2	2	2	0	0	2	2
1700011M02Rik	0	1	0	0	0	0	0	0	0	0	0	0	0	0	0	0	3	0	0	0	0	0	0	0	0
1700012A03Rik	0	0	0	0	0	0	0	0	0	0	0	0	0	0	0	0	0	0	0	0	0	0	0	0	0
1700012B07Rik	0	0	13	22	7	9	10	1	10	8	6	7.00001	8	1	9	2	9	6	7	14	4	13	6.00001	12	5
1700012B09Rik	41	25	23	19.9999	22	22	26	58	15	23.2069	47	22	29	21	16	44.9788	27	27	36.9348	27	35.4296	38	43	25	29
1700012P22Rik	0	0	0	0	0	0	0	0	0	1	0	0	0	0	0	0	0	0	0	0	0	2	0	1	0
1700013F07Rik	41.0509	55.3412	37.2064	14.516	43.2336	31.5181	22.6791	51.366	59.3575	54.514	54.7361	55.4876	38.3712	68.8023	45.7371	54.6301	61.0958	44.615	59.3699	44.9703	53.7489	44.8582	33.2625	36.4981	48.6131
1700013G24Rik	0	0	2	0	0	0	0	0	0	0	0	0	0	0	0	0	0	0	0	0	0	0	0	0	0
1700013H16Rik	0	0	0	0	0	0	2	0	1	1	0	1	0	1	0	1	2	0	0	3	2	0	0	1	0
1700014B07Rik	0	1	2.02377	5.14899	3.10295	8.31057	1.09879	0	0	2	4.03123	6.15841	2	1.02673	1.0112	3	1.03735	4.15148	1	0	1	0	0	2.0496	1.05006
1700014D04Rik	2	2	1	0	3	1	2	0	0	1	2	0	2	0	8	0	6	1	2	0	3	0	1	3	1
1700015G11Rik	0	0	0	0	0	0	0	0	0	0	0	0	0	0	0	0	0	0	0	0	0	0	0	0	1
1700016C15Rik	2	3	3	5	8	4	3	6	5	9	2	3	3	7	3	3	1	0	1	6	0	3	1	1	5
1700016D06Rik	22.543	12.4492	11.8878	8.98072	6.25056	6.95809	12.4014	9.76196	13.4477	19.6932	10.8524	8.97672	11.6889	8.79798	10.827	5.2155	9.95169	7.56463	11.103	4.12526	12.2139	10.7289	7.29367	6.61571	7.78085
1700016H13Rik	6.97494	9	9	5	2	0	4	0	2.8982	8	5.94774	5	0	1.49863	1	1.45391	3.40473	5	10.9992	6	9	1	3	0	0
1700016K19Rik	165	121	100	98	124	99	118	173	159	140	145	146	134	151	127	154	191	178	149	119	161	165	161	123	144
1700017B05Rik	622.597	591	1454.42	1821.3	1203.49	1071.91	1081.14	594.842	1166.14	1208.49	1233.24	932.272	933	566.975	1299.21	718	1062.31	1162.34	1102.29	1072.17	798	1083.94	1021.03	1464.11	1113.9
1700017N19Rik	0	0	0	0	0	0	0	0	0	0	0	0	0	0	0	0	0	0	0	0	0	0	0	0	0
1700018B08Rik	0	1	0	0	0	0	0	3	0	0	1	1	0	0	2	0	0	3	0	0	1	0	1	0	0
1700018F24Rik	2	1	3	4	0	1	1	2	3	1	1	2	4	3	2	7	2	5	2	4	2	2	1	5	3
1700018G05Rik	0	1	0	1	0	0	0	0	0	1	0	0	0	0	0	0	0	0	0	1	1	0	0	0	0
1700019A02Rik	1	1	0	0	2	1	0	0	1	0	1	0	0	0	3	1	0	3	0	0	0	0	1	1	1
1700019D03Rik	21	29.5749	23.9999	16	13	24	18.7344	24.9092	31.0965	28.8197	19.2529	32.5248	12	20.6621	12	28.6913	23.384	13.4782	16	21.5815	19.8812	21	20	15	11
1700019N19Rik	0	1	5	0	0	0	1	0	0	0	0	0	0	0	0	0	0	0	0	1	0	1	0	1	0
1700020A23Rik	3	1	1	0	0	0	0	0	4	0	0	2	1	0	4	0	0	1	3	2	1	1	0	1	1
1700020L13Rik	1.11293	1	0	3.32852	0	0	2.86698	2.35706	0	1.15144	1.20754	3.43196	1.31292	1.13104	0	4.88769	2.24225	6.91503	3.60089	1.1343	0	1.28284	2.10426	2.44554	0
1700020L24Rik	205.192	227.676	72.4913	64.2608	46.8572	99.0834	131.164	201.152	133.039	103.019	131.732	149.664	52.1798	195.963	128.904	219.539	168.091	163.306	166.237	160.288	204.286	93.9985	121.133	84.8286	93.0937
1700020N01Rik	0	4	0	1	2	4	0	0	0	2	0	1	0	0	3	0	0	1	0	0	0	1	0	0	0
1700020N15Rik	0	0	0	0	0	0	0	0	0	0	0	0	0	0	0	0	0	0	0	0	0	0	1	0	0
1700021F07Rik	0	0	0	0	0	0	0	0	0	0	0	1	0	0	0	0	0	0	0	0	0	0	0	0	0
1700022I11Rik	0	0	0	0	2	0	0	0	2	0	0	0	2	0	1	0	0	0	0	0	0	1	1.08173	0	0
1700024B05Rik	1	1	0	0	0	0	0	0	0	0	0	0	0	0	0	0	0	0	0	0	0	0	0	0	0
1700024G13Rik	126	115	56	31	56	87	87	110	125	90	123	103	81	108	88	138	121	111	117	99	106	84	87	63	91
1700025B11Rik	0	0	1	0	0	0	0	0	0	0	0	0	0	0	1.86716	1.46081	0	0	0	0	0	0	2	0	0
1700025C18Rik	1	1	0	1	1	0	0	0	1	0	3	1	0	0	0	0	1	0	0	2	0	1	0	0	1
1700025G04Rik	387.16	426.978	480.383	558.034	461.77	542.549	547.86	486.063	759.651	773.254	636.501	630.667	426.764	461.381	755.187	450.443	665.783	676.712	653.712	662.174	656.602	520.529	410.402	466.607	409.798
1700028J19Rik	6	8	7	5	10	6	10	8	10	14	6.9042	8.99999	7	3.35698	11	12	13	5	5	10	9	7	3	8	6.84928
1700028K03Rik	0.432361	0	0	0	0.0436215	0	0.000103966	0	0	0	0	0	0	0	0	0	1	0	0	0	0	0	0	0	0
1700028P14Rik	63	52	29	34	55	41	53	53	53	78	66	69	52	55	54	62	90	55	67	58	56	62	57	48	50
1700029F12Rik	0	0	0	0	0	0	0	0	0	0	0	0	0	0	0	0	0	0	0	0	0	0	0	0	0
1700029H14Rik	3	0	3	1	1	2	0	0	3	2	0	2	1	1	2	0	4	0	0	0	2	0	0	0	3
1700029I15Rik	1	1	3	2	4.46946	0	0	0	2	3	4	2	2	3	1	2	8	6	3	0	0	0	0	4	0
1700029J07Rik	159.793	150.226	115.223	114.22	125.79	89.2028	169.372	220.124	208.843	194.628	159.848	178.363	121.012	185.516	178.649	207.967	256.475	200.223	196.717	200.464	199.727	125.424	172.619	111.754	110.257
1700030J22Rik	80	86	76	67	70	54	67	95	78	109	102	108	73	83	74	89	115	110	116	107	93	85	76	98	63
1700030K09Rik	203.09	231.694	164.132	136.56	164.644	169.977	203.576	263.973	291.031	299.988	288.187	277.737	166.718	220.875	261.531	240.318	336.422	315.42	296.399	275.16	234.424	179.44	165.27	163.335	166.44
1700031F05Rik	0	0	0	0	0	0	0	0	0	0	0	0	0	0	0	0	0	0	0	0	0	0	1	0	0
1700031L13Rik	0	0	0	0	0	0	0	0	0	0	0	0	0	0	0	0	0	0	0	0	0	0	0	0	0
1700034E13Rik	0	0	0	0	1	0	1	1	0	2	0	0	0	2	1	0	0	1	1	0	0	2	0	0	0
1700034I23Rik	6	2.20841	2	3	2.21188	2	3	4.41704	2	4	6	5	2	5	5.52686	2	6	3.33708	5	6	5	1	2	4	3
1700034J05Rik	0	0	0	0	0	1	0	1	0	0	1	0	2	0	0	0	0	2	0	1	0	2	0	0	1
1700037C18Rik	56.0115	72.589	67.5721	53.7964	66.1682	49.9434	71.4577	60.4766	87.513	68.5203	76.0539	87.6497	50.4602	64.7082	96.8145	75.6501	79.6253	105.186	100.804	71.9411	99.7473	87.0312	71.3238	62.1456	74.9305
1700037H04Rik	224.857	214.336	209.301	260.448	212.078	236.972	229.732	224.814	255.316	329.326	323.83	207.693	202.82	220.989	282.106	225.235	292.519	364.795	309.842	266.074	270.483	240.127	193.753	299.543	198.435
1700040F15Rik	0	0	0	0	0	0	0	0	0	0	0	0	0	0	0	0	0	0	0	0	0	0	0	0	0
1700049E17Rik1	0	0	0	0	0	0	0	0	0	0	0	0	0	0	0	0	0	0	0	0	0	0	0	0	0
1700049E17Rik2	0	0	0	0	0	0	0	0	0	0	0	0	0	0	0	0	0	0	0	0	0	0	0	0	0
1700056E22Rik	0	4.40589	5.17291	1.34296e-06	0	0.471164	3.04506	1.22947	9.77934	16	3.45732	10.7784	4.4677	8	11.5848	0	7.76843	1.432	0	11.783	0	5.59318	3.77583	0.000395815	3.23443
1700057G04Rik	0	0	0	0	0	0	0	0	2	0	0	0	1	0	1	0	0	0	0	0	0	0	0	0	0
1700064H15Rik	0	1	1	1	2	2	2	0	0	1	0	0	0	0	2	0	0	0	0	0	1	0	0	0	1
1700066B19Rik	6.03047	7	14.1927	11.4482	14.6943	6.3643	17.2173	13.2555	31.1624	42.2556	30.9562	28.8359	10.2778	7	21.0628	21.4184	30.1242	34.4088	33.7575	31.0812	12.1919	13.3921	10.2409	16.2356	14.2847
1700066M21Rik	125.3	142.799	148.171	184.074	149.736	156.206	171.959	168.888	215.192	220.866	215.724	184.667	157.525	121	204.048	137.646	223.282	195.039	214.098	204.248	148.641	149.973	169.836	181.242	138.223
1700067K01Rik	6	4.00435	3.76685	1.93425	7.85825	4	4	10	3.81974	12.636	7.88263	5.25511	2	7.09706	7.26051	8	0	6.36016	8.42737	1.91448	9.5482	7.67766	0	8	0
1700067P10Rik	0	0	1	1	0	0	0	0	0	2	1	0	0	0	1	0	1	0	0	0	1	0	0	0	0
1700069L16Rik	0	0	0	1	1	0	0	0	1	0	0	0	1	1	0	1	0	1	0	0	0	0	0	0	0
1700084M14Rik	1	0	0	0	0	0	0	0	0	0	0	0	0	0	0	0	0	0	0	0	0	0	0	0	0
1700086D15Rik	0	0	0	3	2	1	3	0	0	3	1	0	2	0	4	0	4	0	8	0	5	1	3	5	0
1700088E04Rik	187.569	202.702	151.008	162.613	162.379	149.283	174.866	260.329	233.318	266.592	232.616	209.078	219.516	217.095	165.095	228.386	257.54	285.609	252.186	185.265	272.318	228.067	262.239	217.633	218.841
1700092M07Rik	1.95341	0	7.1096	0	0	1	2	5	1	2	0	3	1	1.34247	0	3	3.60194	1	3.92327	1	5	0	2	2	2
1700093K21Rik	9	0	18	8	9	10	4	7	15	3	5	5	2	7	11	1	1	5	11	3	5	4	0	6	5
1700094D03Rik	494.633	541.764	378.905	281.159	348.675	256.937	360.217	609.956	490.828	510.71	541.353	485.925	405.089	539.396	436.425	628.041	614.799	501.392	561.779	428.814	550.911	434.117	459.781	367.594	363.811
1700102P08Rik	23	13	11	10	9	9	12	25	10	21.9999	18	10	10	24	11	20	17	13	16	13	19	13	10	8	4
1700109H08Rik	3	2.84356	11.2399	16.7919	7	15.3233	8	4	15.8096	14.2194	0	16.0376	6	1.0368	14.9635	0	1.30357	16.2355	5.2211	10.1855	7.60699	9.66135e-06	0.787071	10	1
1700113H08Rik	2	0	0	0	0	0	2	1	0	0	0	2	0	1	1	4	0	1	1	0	0	0	0	0	1
1700122O11Rik	0	0	0	0	0	0	0	0	0	0	1	0	0	0	0	0	0	0	0	0	0	0	0	0	0
1700123K08Rik	0	0	0	0	0	2	0	0	0	0	0	0	0	0	0	0	0	0	0	0	0	0	0	0	0
1700123L14Rik	0	0	1.00315	0	3	4.00028	2.00021	3.01608	3.84192	2.00452	1	0	3	4.02741	1.01101	2.00276	2.00911	0	2	1.00474	2.01094	2.00599	1.00739	2.00629	0
1700123O20Rik	538.277	473.246	545.498	574.412	584.841	545.19	535.449	553.576	673.34	740.716	786.582	646.334	462.134	487.086	773.959	523.732	721.841	769.162	684.923	681.501	523.802	568.113	578.129	593.523	534.91
1700125H20Rik	0	2	1	1	2	0	0	0	0	1	1	3	0	0	3	0	0	0	0	0	2	2	1	2	2
1700129C05Rik	1	2	0	0	0	0	0	0	0	1	0	0	1	0	0	2	1	0	0	0	0	0	0	0	0
1810009A15Rik	268.16	243.942	370.856	278.628	255.664	294.529	364.126	288.802	381.163	451.047	390.612	365.747	311.318	221.183	456.503	298.912	421.682	418.71	388.543	392.858	279.083	340.5	299.908	329.337	295.623
1810009J06Rik	0	0	0	0	0	0	0	0	0	0	0	0	0	0	0	0	0	0	0	0	0	0	0	0	0
1810010H24Rik	1050	966	501	566	424	372	505	1347	491	554	778	722	564	945	627	1102	1019	776	802	593	811	722.999	599	535	627
1810013L24Rik	1345	1229	1402	1602	1316	1475	1608	1503	1586	1744	1766	1563.99	1189	1492	2080	1430	1949	1718.93	1820	1681	1662	1447	1400	1406	1174
1810020O05Rik	39.8386	47.2009	40.3867	54.9502	30.8815	39.7421	55.2036	71.2611	48.5632	52.4785	48.9948	51.2967	32.1873	40.5182	51.0575	48.1898	65.1488	69.4735	55.2117	57.8692	53.4212	49.5334	41.5905	42.0174	35.2898
1810024B03Rik	4	1.19024	15	3	1.1615	1	1	6	9	3	0	0	3.4933	2	3	1	5.77877	2	2	4	3	2	1	3.58429	1.55635
1810030O07Rik	767.948	770.985	743.202	764.098	697.978	746.668	836.984	829.102	1052.03	995.333	1134.77	923.023	675.772	798.861	1045.25	819.685	1153.35	1077.36	1109.13	991.282	998.028	766.84	696.726	708.952	592.792
1810037I17Rik	1035	996	1168	1314	1027	1091	1152	1079	1308	1351	1529	1186	1058	1062	1482	1121	1523	1515	1268	1294	1238	1144	1328	1142	1195
1810046K07Rik	5	11	3	7	4	4	6	5	5	10	11	3	4	9	8	7	5	13	12	17	7	2	4	6	6
1810049J17Rik	71.2918	50.9148	74.8971	148.581	75.8574	87.1416	87.4905	61.2286	69.1779	78.9342	94.9711	77.857	60.137	67.9664	150.555	78.6529	124.899	172.053	91.1993	60.6621	89.5308	78.8014	37.6728	93.0706	95.8984
1810055G02Rik	334.004	323.058	561.329	708.945	478.279	502.625	484.604	341.674	483.735	511.233	512.483	415.819	500.063	264.208	618.951	330.308	525.189	474.491	438.617	464.562	415.842	575.749	557.041	676.745	610.502
1810058I24Rik	382.891	384.914	396.938	545.031	381.995	400.916	441.03	397.761	522.14	570.918	579.056	517.764	358.288	392.598	576.583	420.992	592.293	575.913	475.235	487.068	530.445	388.202	393.089	380.543	387.965
1810062G17Rik	21	21	31	23	25	11	8	11	33	35	17	24	18	25	22	13	30	28	24	22	19	25	25	26	19
1810065E05Rik	0	0	0	0	0	0	0	1	2	0	0	0	0	0	0	0	0	0	0	0	0	0	0	0	0
2010003K11Rik	5	0	5	4	0	1	1	0	2	3	2	2	4	0	3	4	2	0	4	2	2	0	0	1	1
2010106E10Rik	0	0	0	2	0	0	0	0	0	0	0	0	4	1	0	0	0	0	0	0	0	0	0	0	0
2010109A12Rik	5	1	0	0	0	0	1	2	2	3	0	1	1	1	1	3	2	3	2	4	0	1	1	3	1
2010315B03Rik	247.901	246.991	230.176	275.129	232.008	243.359	283.622	240.347	398.721	352.774	372.311	349.034	228.119	295.417	403.944	289.584	431.339	374.523	391.364	378.293	329.006	216.095	216.669	257.609	187.706
2200002D01Rik	161.875	146.054	322.189	394.937	235.835	286.661	248.339	137.875	280.363	354.884	345.65	222.282	281.685	149.957	353.842	148.633	300.471	361.424	347.261	308.904	205.339	370.646	346.965	355.715	352.768
2200002J24Rik	0	0	0	0	0	0	1	0	0	0	0	0	0	0	0	0	0	0	0	0	0	0	0.791614	0	0
2210010C04Rik	8	2	2	5	7	6	2	5	3	4	6	6	3	6	5	7	10	6	6	10	5	3	1	2	2
2210016F16Rik	626.593	693.486	735.618	697.468	614.421	619	731.537	684	961.089	917.999	992.555	892.368	693	715	958	768.951	1087	1089.02	928.978	810.979	785.69	699	740.92	691	719.681
2210016L21Rik	496.33	518.186	498.278	441.299	389.639	481.722	544.628	528.127	559.295	579.73	704.762	534.331	495.358	499.716	661.121	524.511	700.131	711.039	598.891	533.018	569.926	525.115	550.082	498.746	413.31
2210017I01Rik	8.19354	2.49723	2.86759	4.7006	3.82062	4.63348	1.15418	1.28896	3.30246	3.53871	3.89193	3.47899	2.3125	4.71774	8.59539	4.35659	7.4005	4.51917	10.4469	2.40181	4.95791	3.17021	3.7995	10.7507	3.1925
2210408I21Rik	116.114	135	164	164	119	98.5622	138.437	107	201.674	151.539	150	132.904	124	125.826	153	115.676	146	173	150.028	152	145	147.386	143.79	136.653	101
2210418O10Rik	102.078	105.594	95.7248	129.491	80.3401	105.717	94.5009	117.195	144.012	143.451	135.198	122.665	89.5656	114.921	157.066	131.151	164.424	116.762	144.933	132.094	139.295	92.591	102.637	89.0502	75.7769
2300002M23Rik	0	0	0	0	0	0	0	0	0	0	0	0	0	0	0	0	0	0	0	0	0	0	0	0	0
2300003K06Rik	0	0	0	0	0	0	0	0	0	0	0	0	0	0	0	0	0	0	0	0	0	0	0	0	0
2300009A05Rik	40.5055	62.1055	52.7289	68.8719	38.0783	42.5196	41.4402	67.3091	60.1442	48.9737	67.1173	54.9056	46.2876	44.6117	56.2638	45.8319	61.7947	52.7781	63.206	50.0304	55.1712	42.0895	57.3258	36.3647	25.589
2310002L09Rik	5	13	1	0	1	7	4	9	2	6	6	2	6	2	0	11	4	3	5	1	3	0	2	6	1
2310003L06Rik	0	0	0	0	0	0	0	0	0	0	0	0	0	0	0	0	0	0	0	0	0	0	0	0	0
2310009B15Rik	36.3902	41.5535	53.9362	87.3594	41.7475	45.9735	55.8432	40.2456	66.7697	72.5096	77.8607	35.9291	55.8096	27.673	67.478	34.2939	40.8132	57.2387	34.8465	48.5367	29.1297	37.3402	69.1606	63.1291	40.8635
2310011J03Rik	858	799	852	928	650	791	833	873	1011	996	1144	897	761	728	1083	948	1188	1111	952	990	950	866	931	830	834
2310022A10Rik	389.704	405.288	482.267	469.506	404.68	439.198	478.65	406.467	526.047	606.733	527.216	442.25	404.611	397.301	549.925	394.109	587.302	610.301	502.058	522.775	439.402	475.484	451.005	524.232	407.292
2310022B05Rik	2228	2649	2311	2781	2205	2363	2336	2392	2695	2889	3451	2992	1765	2294	3212	2486	3890	3288	3341	2402	2939	2105	1905	2013	2076
2310030G06Rik	296	306	190	203	214	226	277	355	319	352	416.882	372	254	320	350	301	470.86	468	449	404	406	296	292	247	220
2310033P09Rik	302.446	322.232	200.038	278.201	240.664	272.242	318.397	362.676	347.985	360.756	431.756	319.494	232.568	263.598	365.941	359.833	413.135	406.118	400.141	312.791	293.9	274.973	242.89	245.297	255.639
2310034C09Rik	0	0	0	0	0	0	0	0	0	0	0	0	0	0	0	0	0	0	0	0	0	0	0	0	0
2310034G01Rik	118	105	75	93	106	74	82	107	91	118	134	119	73	84	157	96	135	152	161	102	109	83	81	81	110
2310039H08Rik	119	105	168	203	113	117	133	137	160	150	181	112	134	108	182	142	180	188	175	143	136	143	131	180	171
2310046K23Rik	0	0	0	0	0	0	0	0	0	0	0	0	0	0	0	0	0	0	0	0	0	0	0	1	0
2310050C09Rik	0	0	0	0	0	0	0	0	0	0	1	0	0	0	0	0	0	0	0	0	0	0	0	0	0
2310057J18Rik	0	0	0	0	0	0	0	3.24317	1.24121	0	3.37836	1.1337	0	2.47155	0	0	0	0	0	0	1.12503	0	2.30865	0	0
2310057M21Rik	156.778	175.818	162.603	162.391	120.902	129.24	207.431	169.55	230.981	195.932	234.176	184.366	138.344	150.558	213.425	209.671	210.077	251.714	198.859	190.7	138.238	196.807	167.484	189.599	174.956
2310057N15Rik	3	1	0	0	1	1	0	3	0	1.00487	0	2	0	3	1	0	0	0	0	2	3	0	1.84962	1	1.00226
2310061I04Rik	353	363	349	325	319	354	406	386	437	548	481	456	387	319	488	378	607	526	510.001	430	454	394	423	357	378
2310061N02Rik	0	0	0	0	0	0	0	0	0	0	0	0	0	0	0	0	0	0	0	0	0	0	0	0	0
2310079G19Rik	0	0	0	0	0	0	0	0	0	0	0	0	0	0	0	0	0	0	0	0	0	0	0	0	1
2410002F23Rik	961.943	923.921	1092.68	1247.25	1018.97	844.344	1034.5	931.876	1089.32	1284.55	1269.06	1197.56	791.795	871.954	1298.47	904.363	1288.44	1257.93	1242.34	1082.41	1074.92	1062.64	1008.81	1164.04	904.523
2410004B18Rik	286.309	300.974	286.997	232.551	200.693	233.956	294.732	394.156	365.913	356.761	372.709	294.13	239.335	312.124	334.622	305.864	446.49	351.641	336.245	323.955	341.649	289.072	276.768	267.789	254.265
2410004P03Rik	406.384	413.63	304.028	306.568	306.862	279.139	310.052	441.298	398.594	432.607	514.346	484.301	352.771	441.276	453.569	482.993	563.093	453.312	457.72	381.944	453.831	431.689	404.896	365.941	378.54
2410137M14Rik	2	3	0	0	2	0	2	3	4	1	0	2	0	1	2	1	3	0	0	1	0	4	1	0	0
2510002D24Rik	170.756	146.229	108.039	108.119	108.058	113.7	118.608	196.249	209.418	180.775	221.875	196.099	131.582	153.673	201.479	187.253	262.043	183.133	192.728	173.933	192.651	112.858	120.697	118.112	135.408
2510009E07Rik	1216.24	1290.1	1344.16	1841.74	1483.37	1588.57	1694.37	1564.96	2334.93	2103.01	2002.64	2238.11	1204.97	1461.99	2279.4	1264.22	2384.65	2278.56	2246.57	1917.74	1808.88	1274.52	1098.22	1346.35	1124.89
2510039O18Rik	1599	1678	2174	2069	1685	1800	2022	1844	1864	2372	2715	2199	1568	1512	2645	1730	2792	2746	2701	1837	2103	1791	1589	1730	1755
2610001J05Rik	717	727	775	832	776	777	764	776.999	950	1010	1070	905	748	678	1129	793	1025	1042	988.001	1006	880	897	774	929.001	666
2610002M06Rik	451.911	425.394	383.365	416.443	376.617	398.112	472.228	478.484	659.186	622.86	670.356	634.248	373.726	509.601	643.18	492.66	670.347	646.912	648.177	630.688	607.667	409.105	387.28	387.11	324.855
2610008E11Rik	478.98	501	412	487	436	453	509	484	641	583	657	617	311	526	644	558	772	623.984	677	627.985	584	400	337	357	325.97
2610021A01Rik	258.81	219.693	221.597	252.24	208.854	226.884	277.511	253	312.89	361.857	333.743	274.642	218.002	225.924	321.464	254.173	355.769	345.74	344.978	370.869	313.821	220.792	216.428	212.328	215.605
2610028H24Rik	815.241	828.357	585.283	461.174	488.462	487.387	734.95	961.961	898.013	1016.3	1225.04	1283.12	578.436	747.408	666.37	853.543	1631.86	1310.39	1485.18	1146.46	1541.82	673.355	784.695	479.826	580.122
2610042L04Rik	2.27808	0	1.14871	1.904	1.18904	1	1.26472	1.0112	5.86823	2.11752	1.18349	0	1.25194	0	1.05588	0	0	3.65519	2.16586	1.17602	0	0	0	0	2.52474
2610044O15Rik8	486.372	517.728	416.135	583	454.156	462	551.576	551.957	640.387	571.157	704.148	616.124	360.001	531.29	775	569.388	773.051	710.999	756.85	638.317	620.454	485.728	463.782	480.28	373.281
2610301B20Rik	336.513	327.525	353.228	480.272	346.517	290.88	357.503	392	418.464	482.627	448.582	388.234	275.099	337.03	485.7	332.757	501.014	421.768	506.885	465.798	414.225	361.629	331.594	332.473	300.678
2610318N02Rik	2	3.5499	9.13522	10.9208	18.6131	5.3755	17.6558	5	3.68355	13.8499	16.184	7.12314	10.7463	1.48245	15.1222	3	8.66075	8.21212	13	7.67992	11	7.09686	8.27434	34.6911	12.0317
2610507B11Rik	3756.17	3990.95	5875.84	6972.95	5871.16	6106.28	6739.57	4874.42	8051.72	8089.12	8428.43	7461.82	4584.61	3844.69	8662.28	4348.38	9026.4	8788.92	8375.6	7969.09	7090.71	4836.89	4112.19	5580.14	4246.59
2610528A11Rik	0	0	3	0	0	7	0	0	2	8	6	0	6	0	5	2	0	7	4	3	0	4	2	5	1
2610528J11Rik	130	149	69	58	73	68	120	117	126	138	155	139	91.9999	101	137	150	199	180	176	138	152	114	104	100	96
2700049A03Rik	206.702	187.605	227	233	210	193	243.589	208.715	328	297.907	313	290.661	209	197.454	338.917	206	331	349	341	331.916	238.581	187	210	175	166
2700062C07Rik	81.3695	77.4369	128.93	104.534	108.246	114.177	93.3985	116.615	150.641	139.547	165	144.063	106.339	89.3093	152.792	109.134	179.054	188.871	174.457	151.067	140.468	158.326	149.749	174.409	126.137
2700097O09Rik	25.4651	28.0979	24.8515	17.3881	16.4471	19.9792	21.9592	37.2861	21.0194	51.5049	42.7809	42.2617	22.4157	22.535	36.1679	24.7942	37.7531	32.8655	55.2492	32.7279	45.7203	30.592	36.4568	18.2676	20.6361
2810004N23Rik	450.081	449.9	471.316	558.166	381.531	469.777	506.728	499.228	649.075	708.313	683.683	618.546	473.999	452.522	654.28	432.965	738.34	732.346	643.941	609.352	634.176	536.321	464.328	567.313	503.986
2810021J22Rik	104	100.239	117.529	160.036	132.754	158.913	156.432	101	199.379	199.248	182.516	197	119	137.411	201.433	124	201.338	221.384	214	218	178.873	142	119.344	126.814	112.806
2810408A11Rik	0	0	17.8237	23.4226	15.634	1.383	0	10.7504	4.94767	10.8407	3.73505	9.11036	1.74258	22.7429	3.55398	4.85378	15.4572	7.58389	7.03496	11.3059	0	5.69211	10.3876	3.04262	0
2810459M11Rik	19	32	10	18	17	8	14	26	34	25	32.9999	38	20	32	16	26	40	26	38	12	20	7	19	8	21
2900026A02Rik	1801	2059.01	1677.22	1619.53	1621.57	1579.49	1951.35	1890.48	2469.64	2758.79	2788.7	2476.75	1356.26	1853.98	2699.14	2047.94	2886.24	2846.61	2823.15	2500.28	2390.43	1526.49	1476.78	1655.39	1359.67
2900092C05Rik	0	0	0	1	0	0	1	0	0	0	0	0	0	0	0	0	0	0	0	0	0	0	0	0	0
3110001I22Rik	0	0	0	0	33	23.3365	0	0	0	0	0	0	0	21.8989	0	20.7775	0.000132317	0	5.3492	0.250382	0	0	0	0	0
3110009E18Rik	24.2872	25.9027	6.63061	8.94235	15	14.8972	14.8015	17	13.788	27.9012	13.4223	17.7239	17.4373	12	13	26.8687	23	18	33	16.7308	18.5799	17	21.8482	21.7632	13.9146
3110021N24Rik	10.6479	7.03198	25.3188	16.6647	12.3027	8.70137	10.3903	4.5897	8.33282	15.8174	19.9095	17.2442	4.89618	9.90925	14.4864	2.27554	30.6306	19.9208	15.1674	10.7302	8.30609	5.13943	13.4677	3.61346	3.35812
3110040M04Rik	0	0	0	0	0	0	0	0	0	0	0	0	0	0	0	0	0	0	0	0	0	0	0	0	0
3110040N11Rik	73.7866	85.6359	89.6757	102.905	85.3681	87.7453	123.932	106.841	146.602	122.021	134.861	97.2343	107.841	55.6612	131.154	77.2396	141.312	155.387	101.031	153.047	95.1295	115.515	104.311	113.784	72.1679
3110082I17Rik	262.955	295.943	491.666	567.256	436.339	427.916	371.614	316.757	386.794	458.845	520.606	411.331	468.243	261	505.941	373.672	417.305	496.029	405.197	403.959	312.603	517.4	500.485	555.271	416.513
3110082J24Rik	0	0	0	0	0	1	0	0.388382	0	0	0	0	0	0	0	0	0.374545	0	0.211568	0.0697357	1.2249	0	0	0	0
3300002I08Rik	2	0	2.37768	7.24738	3.15974	4.90134	7	0	10.8695	11.2995	8.40828	0	1.15716	0	4.36151	0	7.99243	2.06804	1.99509	4.50081	2.43368	6.77539	0	8.91822	6.29035
3425401B19Rik	64.1456	55.1352	65.8414	74.5576	69.4875	72.4501	68.0825	49.0836	92.8921	89.27	64.2443	56.0931	67.0631	58.0659	101.101	95.8411	60.0143	88.9003	79.9419	68.2415	43.217	79.0139	57.0731	94.1344	87.6547
3830403N18Rik	6	14	11	7	7	13	17	13.162	12	22	8	5	4	13	5.03757	21	19.1063	8	12	7.07364	11	13	7	4	1
3830406C13Rik	541.422	592.366	424.913	454.78	421.214	412.844	534.205	645.898	681.337	770.824	800.893	682.337	425.393	607.609	776.402	515.04	993.21	807.272	791.466	761.538	774.529	476.557	480.028	516.496	376.334
4632433K11Rik	0	0	5.37715	0	0	0	0	0	0	0	0	0	0	0	0	0	0	0	0	0	0	0	0	0	0
4833420G17Rik	675.672	735.659	612.072	682.326	574.747	555.409	663.522	829.653	907.705	1023.37	959.034	806.942	402.776	671.988	848.172	729.692	1111.11	964.719	873.254	807.734	808.934	578.14	518.974	615.625	475.607
4833439L19Rik	2355.5	2304.23	1898.39	2123.64	1740.77	1881.33	2295.98	2489.82	2544.63	2669.77	3089.41	2559.81	1909.73	2225.99	2736.45	2402.23	3382.91	2815.39	2790.22	2525.43	2817.36	2315.06	2270.1	2161.02	1972.95
4921504E06Rik	0	0	0	0	0	0	5	2	0	0	2	1	1	0	0	0	0	0	5	0	0	0	0	0	1
4921507P07Rik	34	31	20	27	8	12	28	24	25	28	18	16	17	22	21	28	25	21	15	21	19	25	13	10	15
4921509C19Rik	4.00036	1	3	0	0	1.00023	5.00034	3.00024	1.00012	0	0	2	2.00001	1	4.00039	3.00001	1.00006	1.55396	0.00717681	1.00013	0	2	3.00001	4	2
4921511C20Rik	0	0	0	0	0	0	0	0	0	0	0	0	0	0	0	0	0	0	0	0	0	0	0	0	0
4921517D22Rik	1	0	1	0	0	0	0	0	0	3	0	0	1	0	0	0	0	0	0	1	0	0	0	0	0
4921524J17Rik	304.296	269.248	225.606	281.096	259.936	218	249.409	334.359	378.674	346.728	346.697	280.8	204.088	254	358.165	265.727	384.453	297.963	285.338	316.031	300.73	249.264	259.644	251.723	189.779
4921524L21Rik	0	0	0	0	0	0	0	0	0	0	0	0	0	0	0	0	0	0	0	0	0	0	0	0	2
4921536K21Rik	28	28	27.0004	24	29.6729	20.0087	29	36	37	44	37	53.7996	29	27	37.6774	33	36.7306	35.0091	39.6065	38.4754	32	33.6391	36	37.0423	27
4921539E11Rik	0	0	0	0	0	0	0	0	0	0	0	0	0	0	0	0	0	0	0	0	0	1	0	1	0
4930402F06Rik	0	0	0	0	0	1	0	0	0	0	0	0	0	0	0	0	0	0	0	0	0	0	0	0	1
4930402K13Rik	0	0	0	0	0	0	0	0	0	0	0	0	0	0	0	0	0	0	0	0	0	0	0	0	0
4930404H24Rik	0	0	0	0	0	2	0	1	0	0	0	1	1	0	0	0	0	1	3	0	1	0	0	0	0
4930404N11Rik	79.5345	93.8692	82.1743	70.5408	62.3856	70.8903	80.0457	82.584	102.378	101.159	137.108	95.8113	85.5929	71.6833	97.2955	108.767	118.41	130.255	121.255	88.9471	112.142	83.2585	86.8214	60.7268	70.1561
4930407I10Rik	0	1	0	1	0	0	0	0	0	0	0	0	4	1	0	0	0	1	1	0	3	0	0	1	5
4930412O13Rik	4	6	1	3	8	7	8.19236	6	5.52076	4	5	5	5	3	3	9	5	6.68683	2	3	5	2	1	6.47053	6
4930415L06Rik	0	0	0	0	0	0	0	0	0	0	0	0	0	0	0	0	0	0	0	0	0	0	0	0	0
4930430F08Rik	131.946	136.545	107.024	134.049	108.158	98.0373	158.846	160.769	158.795	167.477	146.791	83.7284	81.8362	119.613	149.32	160.759	159.49	156.503	149.606	124.692	143.439	107.045	114.35	125.145	66.2756
4930432M17Rik	0	0	1	3	0	1	0	0	0	0	0	0	0	0	0	0	0	0	0	0	0	0	1	0	0
4930433I11Rik	0	0	0	0	0	0	0	0	0	0	0	0	0	0	0	0	0	0	1	0	0	0	0	0	1
4930438A08Rik	2	0	3	2	1	1	1	0	1	0	1	1	2	0	0	3	1	2	0	4	2	1	2	2	0
4930444G20Rik	0	0	0	0	1	0	0	0	0	0	0	3	0	0	0	0	1	0	0	0	3	1	0	0	0
4930444P10Rik	20.956	14.8133	14.4911	30.7008	21.6458	18.5675	19.4529	21.0406	29.1207	28.7015	37.057	21.1065	25.0069	17.0256	26.0549	23.0078	27.0173	29.5131	23.0507	16.2184	25.056	15.0183	31.5786	29.7456	22.0464
4930447A16Rik	0	1	0	0	0	1	1	1	0	0	0	0	1	0	0	1	0	0	0	0	0	0	0	0	0
4930447C04Rik	11	6	20	15	8	9	16	8	10	10.1447	12	17	7	10	13	11	19	16	15	17	7	10	13	8	6
4930447F04Rik	0	0	0	0	0	0	0	0	0	0	0	0	0	0	0	0	0	0	2	0	0	0	0	0	0
4930449I24Rik	0	0	0	0	0	2	0	0	0	0	0	0	0	0	0	0	0	0	0	0	0	0	0	0	0
4930451I11Rik	0	0	0	0	0	0	0	0	0	0	0	0	0	0	0	0	0	0	0	0	0	0	0	0	0
4930453N24Rik	657.937	636.587	642.6	758.659	569.992	546.764	547.65	715.114	743.625	754.591	714.57	643.92	479.991	530.475	771.382	638.447	821.843	761.486	723.302	699.055	692.652	640.292	639.989	657.422	545.031
4930455H04Rik	0	0	1	1	1	0	1	0	0	0	1	0	0	5	0	0	0	0	1	0	5	0	3	0	0
4930467E23Rik	0	0	0	0	0	0	0	0	0	0	0	0	0	0	0	0	0	0	0	0	0	0	3.94747	4.31338	0
4930469K13Rik	0	0	1	1	0	0	0	0	1	0	0	0	0	0	0	0	0	0	0	0	0	0	0	1	0
4930470P17Rik	0	0	0	1	1	0	0	2	0	0	0	0	0	0	0	0	0	0	0	0	0	0	0	0	0
4930474N05Rik	3.14766	2.03282	1.15453	1.26866	0	3.23413	3.64917	1.01376	0	6.93174	1.09372	1.12129	1.20385	2.02622	0	3.12715	5.80006	5.37432	11.8006	6.46005	3.2679	1.06579	1.62904	4.13922	6.14359
4930480E11Rik	0	0	0	0	0	0	0	0	0	0	0	0	0	0	0	0	0	0	0	0	0	0	0	0	0
4930486L24Rik	0	0	24.8674	0	25.2029	26.3568	61.4998	7.98789	14.272	37.8518	15.7783	0	9.89457e-05	30.0985	26.0882	38.736	24.3629	0	18.7891	6.62801	15.7899	15.6985	0	20.3473	32.5749
4930503B20Rik	0	0	3	5	2.97913	8	0	0	0	1	4.82702	4	2.26475	0	0	0	1.12534	0	0	1	0	3	3.66827	2	3.67471
4930503E14Rik	7	2	1	0	0	0	0	1	0	2	0	2	2	2	0	4.08246	0	1	2	2	0	1	1	0	1
4930503L19Rik	96.452	135.761	188.612	194.561	199.971	164.476	225.158	100.349	289.205	251.411	300.003	235.893	155.407	114.328	272.297	112.593	293.108	234.343	221.829	279.487	251.973	130.494	115.925	172.371	123.287
4930505A04Rik	11.0402	12	15	6	7	12	10	11	18	14	6	10	8	22	11.3866	9.85574	15.2794	14	9.51878	9	11.6229	8	8	9	8
4930512M02Rik	0	2	0	0	0	0	0	0	0	0	0	1	1	0	0	0	1	0	0	0	0	0	0	0	0
4930513O06Rik	0	0	0	0	1	1	0	0	1	0	0	0	1	0	0	0	0	0	0	0	0	2	0	0	0
4930519G04Rik	7.64255	2.03784	2.00429	3.13868	0.425608	3.28308	0	0	0.316213	1.7264	1.00765	0	1.00374	6.02876	0	7.04391	0	5.02475	0	2.02768	5.30926	4.06027	1.00672	0	0
4930522H14Rik	0	0	0	0	0	0	0	0	0	0	0	0	0	0	0	0	0	0	0	0	0	0	0	0	0
4930522L14Rik	90.8733	93.855	76.3428	78.2422	70.0365	51.242	99.0496	89.0222	112.576	103.579	94.41	116.609	70.4129	107.204	109.21	85.5876	110.341	116.784	90.9563	112.045	103.8	92.8369	60.0264	80.9326	71.9523
4930523C07Rik	1829.87	1810.32	1061.47	1708.94	1096.83	1162.33	1356.4	1771.08	1522.8	1666.08	1805.59	1639.61	1218.39	1693.07	1616.75	1713.09	2229.26	1745.67	1711.27	1695.62	2000.2	1371.32	1351.76	1369.23	1146.36
4930524B15Rik	0	1	0	0	0	1	1	4	0	0	1	0	2	0	0	0	0	0	0	0	1	2	3	0	3
4930544D05Rik	0	2	0	0	0.999992	4	1	1	0	1	0	3	0	0	0	0	0	1	2	0	0	0	2	0	0
4930544G11Rik	0	0	0	0	0	0	0	0	0	0	0	0	0	0	0	0	0	0	0	0	0	0	0	0	0
4930548H24Rik	0	0	0	0	0	0	0	0	0	0	0	0	0	0	0	0	0	0	0	0	0	0	0	0	0
4930550C14Rik	34	44	31	41	19	31	47	43	79	61.0001	49	55	37	38.9999	37	58	51	49	54	50	37	35	49	29	32
4930556J24Rik	2.03053	0	4.00706	5.06135	1.00204	1.00413	0	2.02715	1	2.01746	5.02295	0	2.01618	0	4.006	1.00684	3.02664	0	4.01294	4.01925	1.01009	1.00357	2.01568	3.01423	0
4930558C23Rik	0	1	0	1	0	2	1	0	2	1	2	1	3	1	0	0	1	0	1	0	1	2	0	2	2
4930558K02Rik	0	0	0	0	1	0	0	0	0	4	1	0	0	0	0	0	0	0	0	0	0	0	0	0	1
4930562C15Rik	96.0079	113.713	273.739	380.605	341.489	279.575	260.375	144.061	371.255	327.101	248.78	323.708	349.658	100.97	377.297	177.82	282.706	292.569	392.293	302.845	273.071	307.097	194.47	313.734	261.617
4930563E22Rik	9.3518	5.91748	9.79052	7.6706	3.9376	16.5811	4.04919	15.6896	20.0983	13.3204	20.3924	14.5774	4.01432	15.828	14.294	13.2004	7.84235	23.9623	16.0264	11.3544	8.0396	7.34771	5.23527	11.4137	14.5734
4930563M21Rik	2	2	2	0	0	1	0	3	2	4	3	4	2	2	5	3	2	1	1	2	4	0	0	0	0
4930564D02Rik	0	0	0	0	0	0	0	0	0	0	0	0	0	0	0	0	0	0	0	0	0	0	0	0	0
4930568D16Rik	0	0	0	0	0	0	0	0	0	0	0	0	0	0	0	0	0	0	0	1	0	0	0	0	0
4930572O03Rik	0	0	0	0	0	0	0	0	0	1.09651	0	0	0	0	0	0	0	0	0	0	0	0	0	0	0
4930578G10Rik	13	7.45489	12	16.7815	18.3702	11.1242	14.3157	20.614	17.284	17.4989	15.6352	9.48565	8.18023	7	20.7271	13.9849	15.7468	16.1674	14.7354	15.3026	13.5397	7.83066	9.30562	20.6635	5.97181
4930578I06Rik	1	0	0	0	0	0	0	0	0	0	0	0	0	0	0	0	0	0	0	2	0	0	0	0	0
4930579F01Rik	0	2	0	0	1	0	1	0	0	0	1	0	0	2	0	0	0	1	0	0	0	0	4	0	0
4930579G24Rik	41.6145	50.9908	111.224	163.137	79.4871	85.6325	115.181	48.1778	108.593	112.394	109.3	55.2523	88.1202	46.6678	109.018	71.0651	56.5182	89.0983	83.3429	99.9884	64.3887	114.312	80.7888	88.9073	97.8683
4930583I09Rik	0	0	0	0.5	0	0	0	0	0	0	0	0	0	0	0	0	0	0	0	0	0	0	0	0	0
4930590J08Rik	13	9	3	10	9	8	2.10997	1	7	5	5	7.1068	3	2	6	2	4	8	9	4	4	1	3	2	1
4930595D18Rik	0	3	0	3	1	0	2	9	1	1	2	2	0	0	1	4	0	1	2	1	0	1	2	0	0
4930595M18Rik	0	0	0	0	0	0	0	0	0	0	0	0	0	0	0	0	0	0	0	0	0	0	0	0	0
4930596D02Rik	0	0	0	0	0	0	0	0	0	0	0	0	1	0	0	0	0	0	0	0	0	0	0	0	0
4931400O07Rik	0	0	0	0	0	0	0	0	0	0	0	0	0	0	0	0	0	0	0	0	0	0	0	0	0
4931406B18Rik	8.40952	21.0687	12.467	19.3505	21.0013	17.9444	14.4032	13.2877	16.5	14.5864	24.4071	17.1679	13.6041	7.26137	15.4322	21.9955	21.0337	14.0852	13.5847	20.2774	13.7668	15.0253	6.27585	15.0732	15
4931406C07Rik	790.981	877.236	865.39	776.352	753.588	903.572	940.425	910.567	1222.29	1182.74	1256.2	1143.04	786.698	822.893	1232.8	903.223	1414.84	1331.14	1202.46	1110.7	1026.02	947.634	852	902.398	790.837
4931408C20Rik	0	0	0	0	0	0	0	0	0	0	0	0	0	0	0	0	0	1	0	0	0	0	0	1	0
4931414P19Rik	152	168	131	113	96	125	143	139	190	240	217	223	113	169	172	147	247	244.899	230	220	187	156	117	103	109
4931417E11Rik	0	0	0	0	0	0	0	0	0	0	0	0	0	0	0	0	0	0	0	0	0	0	0	0	0
4931422A03Rik	0	0	0	0	0	0	0	0	0	0	0	0	0	0	0	0	0	0	1.47191	0	0	1.97751	0	0	0
4931428F04Rik	176.907	142.543	132.255	177.226	188.956	166.814	224.212	212.382	219.532	271.526	259.327	202.153	164.271	180.132	204.678	192.451	296.333	328.958	273.121	242.454	230.931	180.953	156.912	157.798	145.081
4931428L18Rik	0	0	0	2.86146	0	1.68333	5	0	0	0	5	1.00319	5.05137	0	2.00016	0	0	0	3.39202	0	0	5.00004	0	0	1.66072
4931429L15Rik	0	3.0042	1	2.00129	1.00296	0	4.00235	2	0	1	0	2	5	2	1	3	1.00081	0	1	3.00094	4	1	1.00152	2	0
4932411N23Rik	0	5	2	4	5	3	1	0	5	6	4	7	3	1	4	6	11	7	4	4	6	3	1	2	5
4932414N04Rik	6	8	2	10	2	8	4.08209	10	5	8.38868	13	10.3362	9	0	16.8364	4	6	5	9	8.01082	10.0503	6	6.17016	3	5
4932415D10Rik	1	0	2	0	1	0	0	0	3	0	0	0	0	0	0	0	0	0	1	1	1	0	0	2	0
4932429P05Rik	0	0	0	0	0	0	0	0	0	0	0	0	0	0	0	0	0	0	0	0	0	0	0	0	0
4932438A13Rik	827.069	904.736	973.154	1240.65	1003.52	981.419	994.499	959.896	1269.25	1294.99	1216.54	1274.39	799.574	905.397	1459.98	946.567	1494.51	1307.2	1302.34	1434.12	1206.25	898.602	802.462	948.828	728.864
4932438H23Rik	5	2	4	5	3	6	4	6	6	9	0	12	4	8	4	2	9	3	7	4	3	8	4	3	5
4933400A11Rik	0	0	0	0	0	0	0	0	0	0	0	0	0	0	1	0	0	0	0	0	1	0	0	0	0
4933402D24Rik	0	1	5	0	4	1	2	0	7	1	0	4	0	1	0	6	2	1	1	3	2	2	1	4	5
4933402J07Rik	0	0	1	0	0	2	0	0	2	0	0	0	0	1	0	0	0	2	0	0	0	0	2	1	0
4933402N03Rik	0	0	0	1	1.03694	2	2.11815	2	0	3.51607	1	3	0	0	1	1.02847	4	0	2	0	1.02661	0	1	0	1
4933402N22Rik	0	0	0	0	0	0	0	0	0	0	0	0	0	0	0	0	0	0	0	0	0	0	0	0	0
4933403O08Rik	2	0	1	0	1	0	0	0	0	0	0	0	0	0	3	0	1	1	0	0	1	0	0	0	0
4933405L10Rik	2	3	0	3	0	2	0	1.59312	3	8	4	3	4	1	5	5	1	0	4.2766	2	1	12	2	2	6
4933405O20Rik	0	0	0	0	0	0	0	0	0	0	0	0	0	0	0	0	0	0	0	0	0	0	0	0	0
4933407L21Rik	1	0.522588	1	0	0.589065	2.57035	2	0	10.1889	0	0	0.374173	1.56875	1.68682	1.34733	0	0.0594954	1.90887	3.61128	0	2.48573	4.72545	4	0.853674	1
4933409G03Rik	0	0	1	0	0	0	0	0	0	0	0	0	0	0	0	0	0	0	0	0	0	0	0	0	0
4933411K16Rik	8	6	4	9	5	8	21	10	16	11	18	16	8	7	13	15	18	12	12	4	18	19	4	2	8
4933412E24Rik	0	0	0	0	0	0	0	0	0	0	0	0	0	0	0	0	0	0	0	0	0	0	0	0	0
4933414I15Rik	0	0	0	0	0	0	0	0	0	0	0	0	1	0	0	0	0	0	0	0	0	0	0	0	0
4933416I08Rik	0	3.00409	0	0	0	0	0	0	1.00131	2	0	0	1.00109	0	0	0	0	2.00245	0	0	0	0	0	2.00193	1.0007
4933417A18Rik	0	0	0	0	0	0	0	0	0	0	0	0	0	0	0	0	0	0	0	0	0	0	0	0	0
4933421I07Rik	0	0	0	0	0	0	0	0	0	0	0	0	0	0	0	0	1	0	0	0	1	0	0	0	0
4933424G06Rik	1	3	0	0	0	1	5	1	2	2	1	2	0	0	2	0	1	1	2	0	1	0	1	1	0
4933427D14Rik	181.974	155.584	215.618	208.873	135.485	232.861	247.252	199.615	287.043	175.528	193.893	211.062	138.903	211.542	230.556	173.56	390.598	352.449	325.329	230.352	307.847	116.957	197.757	247.645	35.4944
4933428G20Rik	30.709	31.442	23.558	19.5405	27.719	31.868	34.6296	21.3932	28.928	36.5321	41.6885	31.5924	23.6574	25.4485	32.3043	22.604	42.8774	39.4807	31.7884	35.003	36.7075	21.7211	22.2107	20.2934	27.3195
4933428M09Rik	0	0	3	1	5	4	0	0	0	2	1	1	0	2	0	1	0	0	2	2	5	1	2	0	1
4933430I17Rik	4	5	17	20	26	16	20	5	14	15	31	26	12	3	25	6	24	30	14	15	11	10	5	4	9
4933434E20Rik	549.061	549.626	565.037	605.6	530.731	523.729	687.934	620.146	785.98	889.921	1008.26	687.327	512.105	643.772	916.661	715.888	1151.73	955.456	846.921	885.813	880.164	554.559	615.54	600.591	567.685
4933436I01Rik	0	0	0	0	0	0	0	0	0	0	0	0	0	0	0	0	0	0	0	0	0	0	0	0	0
5031410I06Rik	0	0	0	0	0	0	0	0	0	0	0	0	0	0	0	0	0	0	0	0	0	0	0	0	0
5031439G07Rik	1532.65	1588.17	2378.05	2062.06	2096.55	2081.25	2253.19	1696.26	2500.62	2891.47	2839.64	2192.75	1845.87	1540.74	2827.43	1781.73	2728.99	2898.31	2748.23	2548.1	2227.53	1791.85	1551.94	2017.53	1657.46
5430401F13Rik	0	0	0	0	0	0	0	0	0	0	0	0	0	0	0	0	0	0	0	0	0	0	0	0	0
5430402E10Rik	0	0	0	3	0	0	0	0	0	0	1	0	0	0	0	0	0	0	0	0	0	0	0	0	0
5430403G16Rik	58.5329	55.3507	45.5891	53.7143	50.3971	51.6016	59.7869	55.4241	71.4791	71.4647	60.5768	76.2564	39.2682	65.4256	85.1339	58.7842	76.1538	59.5738	83.0687	78.167	73.8229	40.7309	51.2122	50.0412	46.2911
5530400C23Rik	0	0	0	0	0	0	0	0	0	2	0	0	0	0	0	0	0	0	0	0	0	0	0	0	0
5530401A14Rik	0	0	0	0	0	0	0	0	0	0	0	0	0	0	0	0	0	0	0	0	0	0	0	0	0
5730409E04Rik	449.458	432.431	382.512	555.672	422.41	461.275	496.67	444.329	585.083	568.884	570.976	544.715	379.478	401.376	621.472	441.719	597.234	588.352	584.213	485.283	437.381	482.388	446.021	455.565	399.112
5730455P16Rik	398.289	393.462	524.019	803.678	552.544	533.929	540.646	439.886	665.626	614.048	610.971	638.053	431.284	421.916	787.24	511.07	611.359	627.441	706.491	684.585	494.242	488.371	449.853	561.997	388.225
5730480H06Rik	80.525	112.725	95.9364	115.332	73.456	84.6786	128.537	119.093	118.594	124.418	135.914	107.222	89.0476	72.829	134.306	68.578	144.612	128.446	136.031	99.8289	96.2653	119.951	95.0736	106.592	102.215
5730507C01Rik	34.2709	23.3722	22.0412	18.3998	21.1114	42.0467	31.8736	25.1311	30.1787	34.9641	52.5593	35.9417	11.989	22.1767	36.5203	34.6447	57.8378	27.1579	36.7187	33.4338	37.5467	32.5335	24.9344	21.0729	39.9558
5730522E02Rik	1	0	0	0	0	0	0	0	0	0	0	0	1	0	1	1	0	0	0	0	0	0	0	0	0
6030458C11Rik	497.999	490.987	503.371	533.895	541.756	566.494	600.566	501.884	742.007	711.595	743.844	674.387	477.688	477.023	725.066	503.332	862.215	809.07	687.659	732.326	633.378	561.647	530.802	604.64	464.066
6030468B19Rik	15	12	7	14	18	10	6	9	16	20	27	13	4	7	19	14	12	35	17	18	16	5	10	10	14
6030498E09Rik	0	0	0	1	1	0	0	0	0	0	0	0	0	0	1	0	0	0	0	0	0	1	2	0	0
6330403K07Rik	4.99623	0	0	0	0	12.6788	0	0	0	5.77709	17.2293	0	6.49173	4.69598	0	11.2832	16.9699	6.56295	0	0	0	12.5403	9.26137	5.61745	0
6330409D20Rik	54.3142	47.372	33.535	55.1725	36.3244	45.65	36.8212	46.0236	31.4422	34.4212	41.515	39.0493	45.8289	35.2703	52.7626	44.9089	54.2749	33.452	31.3831	39.0081	41.4018	44.1877	42.5341	41	40.7715
6330411D24Rik	0	0	0	0	0	0	0	0	0	0	0	0	0	0	0	0	0	0	0	0	0	0	0	0	0
6430548M08Rik	2336.11	2583.02	1872.38	2372.96	1831.28	2261.27	2438.71	2570.88	2684.18	2483.37	2789.4	2774.27	1753.65	2235.96	2971	2840.92	3272.79	2886.97	2696.85	2295.3	3057.86	1958.91	2027.63	2299.62	2122.84
6430550D23Rik	5.63609	7.31882	4.69101	4.22243	2.5236	5.99262	13.2333	7.85365	7.58117	10.4621	12.7505	11.5812	12.1021	7.46322	5.64585	4.98033	25.8761	14.8842	12.5759	11.2779	3.50104	4.03009	8.24925	4.24483	9.56345
6430571L13Rik	13.0807	10.1233	12.4061	24.0459	11.0538	15.0393	12.0502	10.1567	19.1023	15.0317	22.0619	10.0662	8.00422	15.0821	21.0561	16.0657	7.17378	17.0135	15.0385	17.0614	11.1468	19.0183	2.04973	14.2612	13.0107
6430628N08Rik	0	0	0	0	0	0	0	0	0	0	0	0	0	0	0	0	0	0	1	1	0	0	0	0	0
6720489N17Rik	72	57.5087	34	65	46.5967	55.4075	66	64.9208	106.242	80.2026	66	64.9749	48	49.259	70	55	61	67.1457	79	72	57.9999	107	72	51	73
6820408C15Rik	173.622	157.943	127.501	124.036	142	110.384	151.897	178	195.168	202.135	237.402	188.873	196.036	174	176.053	195.87	207.653	183.474	202.45	146.823	211.559	164.963	178.338	154.854	144.047
7420426K07Rik	0	0	0	0	0	0	0	0	0	0	0	0	0	0	0	0	0	0	0	0	0	0	0	0	0
7530416G11Rik	8.02051	1.00633	7.06871	3.02102	2.00647	4.02894	5.05514	5.04302	4.02603	6.0297	6.04623	2.00917	3.03527	3.01261	3.02531	4.02197	5.01895	4.0187	5.03216	4.03056	4.01747	4.00897	0	2.01797	0
8030462N17Rik	432.363	503.884	534.618	657.765	507.241	475.6	580.308	535.552	669.293	636.397	692.637	587.919	447.658	472.872	764.766	502.105	785.732	715.694	663.049	645.843	659.686	487.793	464.474	509.739	418.654
8030474K03Rik	0	0	0	0	0	0	0	0	0	0	0	4	3	0	0	0	0	0	0	0	0	0	0	0	0
9030025P20Rik	9.03705	4.01327	25.3473	18.4311	12.3645	29.9469	9.64311	6.76202	6.24586	4.19719	11.5932	2.90293	3.86642	6.60027	2.92238	6.44242	27.7673	4.01569	34.1883	24.0151	23.6051	3.90284	0	10.5206	19.1709
9030624G23Rik	21.6113	16.5757	35.7882	48.303	34.2431	26.3485	37.8017	12.2371	27.1297	35.1691	33.1797	26.4057	35.4795	24.4838	39.7389	23.9241	27.8619	55.825	29.9952	30.0173	24.3942	28.9207	24.1197	27.9326	32.8379
9130008F23Rik	30.7997	34.8093	29.6466	44.1956	35.3165	35.5989	28.4578	26.6269	45.9274	56.3382	44.593	48.8244	27.3349	39.5643	72.2387	33.0598	54.9318	52.7451	52.7057	56.6891	52.5482	22.3361	36.578	36.0621	30.2332
9130019O22Rik	174.341	202.77	182.807	158.183	154.241	183.739	182.832	226.987	169.861	198.241	205.63	184.372	137.755	178.573	189.604	159.787	234.227	223.285	251.511	207.834	201.589	160.778	196.127	131.391	150.562
9130023H24Rik	142.331	173.699	160.719	167.385	161.68	167.27	158.808	152.91	223.584	187.245	215.914	201.939	126.969	145.322	232.387	177.994	225.475	231.433	254.4	223.476	221.16	164.652	194.22	172.995	124.265
9130230L23Rik	7.69801	15.6236	7.80672	11.0178	8.01433	6.1993	8.8625	28.0007	14.2641	17.45	23.1623	25.5369	6.62207	13.7961	7.1883	20.7898	22.6378	20.7232	16.7492	10.0324	17.0114	5.16785	14.9235	4.86755	4.198
9130401M01Rik	223.674	223.052	337.086	401.86	326.435	331.552	331.487	275.037	339.862	440.006	397.035	329.134	286.057	232.666	394.309	244.152	402.116	432.673	348.982	367.065	290.462	345.646	373.073	334.773	262.543
9130409I23Rik	2	2	3	2	2	1	1	2	7	1	6	9	0	2	2	2	5	4	6	2	2	1	0	2	3
9230102O04Rik	0	0	2	2	0	2	5.80764	1	3.19823	0	4	1	3	0	6	3	0	2.31317	1	2	1	1	1	2.52947	2
9230112D13Rik	0	2	0	2	1	2	0	5	0	0	0	0	0	1	1	0	3	0	0	0	0	0	0	0	7
9330159F19Rik	135.988	108.674	59.0653	93.3638	69.7455	57.1691	52.3337	153.79	66.3555	64.7285	74.9044	66.519	66.8931	116.026	71.6448	143.012	81.8098	81.526	67.7789	65.0822	130.56	80.9041	66.2565	80.7201	50.6251
9330182O14Rik	4	0	7	5	10	3	4	7	2	4	7	2	4	9	5	5	6	0	6	3	6	6	3	3	1
9430015G10Rik	62.6976	64.6414	76.9055	67.9677	72.5307	97.0428	70.0379	85.9279	70.3437	114.496	115.248	95.8967	102.344	38.7978	116.045	69.0767	68.4066	135.602	133.193	92.7313	94.9636	77.4454	84.0638	53.329	87.7308
9430038I01Rik	84.5112	79.028	80.5812	127.572	67.171	94.5885	125.03	88.163	115.597	107.382	136.954	111.647	86.06	90.3396	119.774	67.7601	118.139	104.662	92.7007	96.8241	88.7457	97.8412	110.531	105.385	93.2303
9430069I07Rik	0	0	1	2	2	3	2	1	6	5.10666	3	1	0	1	0	1	2	4	3	3	0	4	4.09956	3	1
9530002B09Rik	0	0	0	0	0	0	0	0	0	0	0	0	0	0	0	0	0	0	0	0	0	0	0	0	0
9530003J23Rik	12	8	2.00245	0	2	1	3.00368	13	6	11.0099	9	13	3	10	1	6	14	16	9	4	10	1	4	2	2
9530053A07Rik	56	46	74.9733	96.4498	55	61.4283	73.1618	65.2931	92.2222	99.2232	84.2006	76.4025	82.4195	84.4247	87	89	121.276	108	113.443	86.3094	108	121	72.6011	86	89.9358
9530068E07Rik	3677.98	3815.23	4683.59	5075.12	4198.55	4305.65	4915.33	4125	5744.74	5824.24	6312.61	5389.4	3865.67	3847.9	6190.56	3772.98	6627.03	6032.37	5756.46	5386.06	5168.29	4481.1	4356.87	4600.52	3768.27
9530077C05Rik	45.347	25.688	65.5936	52.1173	19.5851	60.1391	62.2743	35.8493	96.1075	87.2712	72.4086	84.0939	74.9947	52.7927	94.0682	40.8882	101.675	99.5434	89.7211	70.9855	87.5731	65.8269	77.089	73.7358	49.081
9630041A04Rik	0	0	0	0	0	0	0	0	0	0	0	0	0	0	0	0	0	0	0	0	0	0	0	0	0
9830107B12Rik	10.0253	6	19	5.10449	8.0962	8.21493	9.00705	11.1869	6.58826	7.06781	10.4471	6.20515	10.0053	9.24179	13.1657	38.5276	12.0754	6	7.10577	7.35259	14.7781	6.03724	2.00467	6.23229	4.00273
9930012K11Rik	202.001	232.298	172.207	228.709	127.94	210.379	300.726	197.319	315.121	312.287	395.213	390.232	206.357	237.615	320.419	263.729	386.438	390.157	345.297	300.185	355.617	298.425	248.319	216.739	224.383
9930021J03Rik	495.444	527	489.126	747.949	527.858	549.792	601.686	629	737.006	774.688	811.846	694.554	397	513	877.867	514.778	900.611	745.715	813.521	767.657	660	437.677	432	481.999	377
9930022D16Rik	2	0	6	12	5	2	1	0	0	5	4	2	7	0	0	2	11	5	1	4	6	2	3	5	4
9930104L06Rik	204.753	161.235	172.295	204.449	177.665	190.513	140.335	287.214	197.007	213.584	227.702	182.932	154.477	229.403	194.842	191.444	301.675	266.752	264.743	209.166	170.711	212.448	201.15	258.389	160.351
9930111J21Rik1	21.6097	35.9638	93.7129	121.261	59.9451	113.466	67.8721	22.0619	153.173	73.8201	75.9231	107.593	43.4076	27.7782	126.117	14.6583	57.8302	106.121	88.4086	296.626	83.6061	33.8983	9.12128	43.6052	19.3355
9930111J21Rik2	543.994	606.442	666.031	686.058	817.832	838.067	917.989	620.286	1249.83	1186.8	1060.43	1145.14	424.272	602.413	1307.11	770.942	1281.46	1224.16	1279.03	1554.92	788.719	519.477	519.42	589.99	465.27
A030003K21Rik	0	2.34371	1	0.300288	0	0	0.362919	2	0	0	0	0	0.306096	0.337772	0.328737	0	0	0	0	0	0	0	0.118922	0.170904	0.0952754
A030005K14Rik	0	6.65629	0	0	0	0	0	0	0	3.14245	0	0	0	0	0	5	2	5	0	1	0	0	0	0	0
A030005L19Rik	7	15	12	17	6	8	11	18	7	10	10	12	10.6787	13	12	9	7	12	13.5453	9	16	10	20	8	9
A030014E15Rik	1	5	1	2	2	3	1	1	1	1	0	1	0	0	6	3	0	1	0	0	2	4	2	2	3
A130010J15Rik	127.806	142.734	142.924	163.189	125.27	117.112	139.576	111.57	176.882	176.392	186.501	121.717	101.346	121.004	216.775	141.848	218.242	198.44	162.972	161.446	138.36	148.652	115.693	153.469	122.172
A1bg	0	0	1	0	0	0	0	0	1	0	0	0	1	0	0	0	0	0	0	1	0	3	0	0	0
A1cf	0	0	1	2	0	0	0	0	0	0	0	0	0	0	0	0	2	0	0	1	0	0	0	1	1
A230072I06Rik	0	0	0	0	0	0	0	0	0	0	0	0	0	0	0	0	0	0	0	0	0	0	0	0	0
A26c2	0	0	0	0	0	0	0	0	0	0	0	0	0	0	0	0	0	0	0	0	0	0	0	0	0
A26c3	5	3	2	5	8	8	3	12	6	8	3	9	6	7	3	8	8	16	3	2	7	14	7	3	3
A2m	12	13	219	505	208	133	85	18	55	29	24	22	142	14	65	12	7	22	25	37	18	122	106	195	168
A2ml1	191.737	142.341	531.686	509.674	348.577	408.323	302.012	193.571	754.155	603.118	393.074	436.243	244.31	274.905	543.004	250.36	372.125	321.954	599.878	250.612	295.134	233.19	182.458	360.437	261.247
A330070K13Rik	0	0	0	0	0	0	0	0	0	0	0	0	0	0	0	0	0	0	0	0	0	0	0	0	0
A3galt2	21	17	23	29	31	18	14	29	17	27	23	26	21	30	19	29	29.9999	28	22	14	27	15	33	31	20
A430005L14Rik	252.713	220.486	295.786	251.925	226.171	228.492	286.917	260.066	357.667	350.941	339.095	313.222	251.134	231.883	362.455	260.229	336.428	374.134	341.705	355.214	305.177	280.523	304.835	323.819	236.786
A430033K04Rik	125.895	142.673	125.797	122.218	123.917	147.55	160.147	131.082	192.957	175.95	196.422	221.187	118.205	129.464	208.318	151.854	277.169	246.427	199.787	266.973	206.36	136.738	135.413	128.009	118.031
A4galt	419.156	414.635	842.708	848.019	749.376	770.793	823.373	493.07	811.872	782.613	657.002	823.668	747.156	495.583	1037.68	469.134	581.202	829.467	746.581	845.718	799.856	907.717	974.266	993.362	854.135
A4gnt	1	0	0	5	3	3	0	0	2	0	1	0	0	0	2	0	1	4	3	0	0	0	0	3	3
A530016L24Rik	26	17	12	3	10	7	6	21	5	25	30	23	12	11	5	12	18	16	29	6	12	15	6	7	16
A530032D15Rik	10.1746	11.2616	12.3142	6.09705	6.05936	5.05921	4.3227	5.03231	19.4838	15.2117	11.3236	6.09747	6.0824	2.01619	16.2045	11.3217	7.28113	15.2814	13.3216	12.462	6.13634	4.05189	2.04597	4.12119	1.0534
A530064D06Rik	19.1886	12.389	34.4458	19.2985	40.4086	14.8144	14.041	32.5394	26.4215	28.6102	32.345	25.7638	39.1644	30.1294	49.4715	57.7714	20.213	12.5814	33.1201	22.3264	31.4903	20.8019	14.8633	32.6945	16.5783
A530084C06Rik	0	0	0	0	0	0	0	0	0	0	0	0	0	0	0	0	0	0	0	0	0	0	0	0	0
A630001G21Rik	57.7725	23.4511	62.1542	42.7952	37.4595	40.6898	56.4164	47.2368	100.813	96.9179	79.1554	43.8675	52.3889	66.1568	100.366	71.6197	149.562	92.7275	105.966	77.781	45.5452	103.081	30.5775	90.153	44.4157
A630010A05Rik	20	20	22	48.96	19	28	21	21	24	33	30	26	23	20	30	19	40	38	34	29	29	14	30	22	15
A630023A22Rik	0	1	2.57773	2	5	2	5	1	0	3	0	0	0	5	5.43791	0	3	5	2	0	0	1	1	0	0
A630073D07Rik	0	0	0	0	0	0	0	0	0	0	0	0	0	0	0	0	0	0	0	0	0	0	0	0	0
A630076J17Rik	1.01804	2.03261	0.128687	0	1.02225	0	0	1.01076	0	0	2.0259	4.12772	0	0	0	1.05207	0	0	0.391332	1.03038	1.03969	0.431752	0	2.06711	0
A630089N07Rik	54.4991	33.6626	45.7465	60.7242	41.0089	40.6032	65.9341	34.4812	76.2145	89.5383	61.6734	62.1964	42.4553	66.7459	68.6013	47.9976	74.9454	72.1085	63.832	80.4249	71.5853	49.8509	50.383	57.6378	36.7657
A630095N17Rik	6	1	1	3	0	5	1	1	1	2	0	6	2	0	1	0	0	3	1	1	5	3	2	0	1
A730009L09Rik	0	0	0	0	0	0	0	1	1	0	0	0	0	0	0	1	0	0	0	0	2	0	0	0	0
A730046J19Rik	7	7	13	21	13	21	19	4	10.0018	4	9	3	17	6	30	4	6	5	5	9	10	14	10	14	18
A730049H05Rik	6	0	26.3511	10.0282	7.5115	10.1964	9.39656	14.8219	8.77396	3.44101	10.1854	6.43498	8.4082	5.01978	14.9404	4.62817	2.26114	2.10304	10.3216	4.09617	6	7.71908	12	23.5041	8.46955
A730071L15Rik	1.01008	5.08016	4.09026	9.19793	2.03348	3.03517	2.03417	1.02045	2.01712	8.12172	5.13661	3.05992	3.04072	3.02322	7.13435	0	2.02199	1.01856	4.08032	3.03306	5.12222	2.04215	2.03916	0	3.08861
A830005F24Rik	4	2	1	0	0	0	0	1	3	4	1	2	2	5	2	4	2	0	4	6	2	0	0	0	3
A830018L16Rik	31.3246	31.9116	33.7006	31.3231	26.6706	26.9415	37.578	60.4856	39.745	41.6561	45.593	44.4773	29.0209	36.4279	64.113	56.2456	54.1195	45.0369	41.3828	39.3863	54.2755	39.6297	44.4859	35.3265	24.7319
A830031A19Rik	0	0	0	1	0	0	0	0	0	0	0	0	0	0	0	0	0	0	0	0	0	0	0	0	0
A930002H24Rik	15	11	15	16	11	9	11	11	14	13	17	15	10	16	15	10	18	17	25	15	25	18	14	14	12
A930003A15Rik	7	10	18	14	20	8	13	6	34	16	14	12	14	9	27	5	12	14	16.9999	15	11	18	16	17	20
A930004D18Rik	114.332	153.782	139.157	166.062	129.37	145.34	157.816	165.679	164.428	207.215	233.786	206.492	138.184	129.765	180.653	163.35	212.173	212.52	187.572	204.564	209.954	146.351	151.874	144.025	118.962
A930007A09Rik	86	114	99	129	132	138	174	96	204	214	239	197	117	80	247	94	206	234	232	237	196	159	145	138	117
A930009A15Rik	0	0	2	0	0	0	0	0	0	1	0	0	0	0	0	0	0	0	0	0	2	0	0	1	0
A930017K11Rik	0	0	7	1	0	9	8	1	11	12	10	7	5	3	18	2	21	19	1	2	5	5	6	2	1
A930018P22Rik	0	0	2	1	1	1	0	0	0	0	0	1	0	2	2	0	0	0	0	0	2	1	0	0	0
A930033H14Rik	45	45	63	53.0512	32	42.0274	61	39.0234	62	58.5829	79.0678	57	48	35	52	39	50.0239	54	65.0353	52.0237	51.0303	36	70.0373	49	47
AA467197	26	15	454.552	281.325	236.514	180.171	171	30	223	290.017	178	106	252	35	301	31	102	165	153.501	196.837	94	223.586	154	443	222.821
AA792892	0	0	2	1.0497	0	0	0	0	0	0	0	0	0	0	0	0	1	0	0	0	0	0	0	0	0
AA986860	1210.14	1142.39	1377.73	1559.31	988.56	1233.05	1510.05	1445.34	1211.55	1228.01	1574.4	1106.08	1543.43	1086.22	1579.25	1090.65	1774.56	1526.15	1720.33	1534.81	1850.53	1849.62	2006.7	1615.1	1625.34
AAdacl4fm3	0	0	0	0	0	0	0	0	0	0	0	0	0	0	0	0	0	0	0	0	0	0	0	0	0
AB124611	282.994	249.692	414.312	212.602	292.574	216	263.64	310.467	285.467	349.7	351.241	246.516	219	220	295.711	530.114	340	328.855	296.95	294.064	235.059	207	135	235.07	160
AF067061	0	0	1	0	1	0	4	0	0	0	0	0	0	1	0	0	1	1	3	0	0	0	0	1	0
AF067063	0	0	0	0	0	0	0	0	0	0	0	0	0	0	0	0	0	0	0	0	0	0	0	0	0
AF366264	5	4	1	1	1	8	2	1	5	6	3	3	7	4	2	5	7	5	5	11	7	8	10	4	2
AI182371	15.5992	16.6953	18.1687	37.0566	29.1059	19.7299	44.7216	28.6904	69.8207	29.4534	46.281	48.7992	17.4596	29.1044	38.128	21.9268	28.9868	83.0461	52.0999	78.2152	29.8961	40.9492	41.0903	21.8738	7.72095
AI413582	201.681	178.99	295.566	250.667	210.432	269.051	281.66	188.795	285.689	386.117	385.958	277.333	205.042	183.419	324.524	238.391	306.16	310.85	311.307	307.525	250.591	274.608	236.935	276.542	214.393
AI429214	34	55.0857	52	75.4493	63.0535	58	70.3724	60	96.3883	66	85	54.172	46	52	98	68	84	97	93.2142	92.0581	63	77.3176	68	53	64
AI467606	643	464	377	191	319	278	365	576	578	709	644	549	290	417	441	688	696	639	661	564	536	319	336	347	276
AI593442	24	33	24	21	19	16	26	13	28	27	29	36	24	29	38	26	32	30	28	22	24	15	29	21	20
AI597479	527	619	513	619	527	566	636	711	770	757	796	663	452	558	809	572	872	849	755	747	811	591	527	587	463
AI661453	950.883	999.896	611.844	651.838	524.939	668.954	869.855	1018.98	928.558	1043.25	1197.95	1184.95	972.984	951.948	923.882	930.944	1337.93	1219.96	1243.85	1155.79	1205.9	1057.92	1075.97	957.957	1023.66
AI837181	994	1005	943	964	853	850	1006	1064	1050	1222	1346	1100	820	922	1239	1046	1467	1276	1247	1028	1122	967	960	1074	950
AI854703	8	11	25	29	20	9	16	17	23	23	21	34	18	9	14	9	26	36	33	26	30.9999	12	13	17	10
AI987944	213.099	236.207	265.125	315.825	252.284	252.974	305.322	256.343	381.375	369.442	364.048	300.89	202.105	192.965	381.159	220.079	373.347	345.356	340.575	388.295	329.591	260.012	229.981	263.66	201.349
AK157302	0	0	0	0	0	0	0	0	0	0	0	0	0	0	0	0	0	0	0	0	1.14972	1.14695	0	0	0
AU015836	1	2.20836	5	0	3	0	1	0	3	0	0	1	4.09175	3	5	4	2.59712	0	3.10924	2	1.20046	4	2	6	1
AU018091	14.0097	18.0391	27.7468	35.7207	7.27902	22.2506	20.5506	0	0	43.4829	32.4181	20.8346	41.146	0	29.4841	6.50205	39.7655	44.275	16.7101	27.5612	15.4166	31.0182	35.054	33.4541	28.0347
AU021092	1625	1409	666	502	556	795	1148	1594	1267	1469	1745	1539	978	1533	1312	1497	2174	1922	1899	1688	1622	1069	1186	750	980
AU022252	426.595	380.272	538.365	594.845	493.899	525.578	543.887	508.033	638.701	631.266	703.885	579.656	422.971	447.656	790.131	452.049	705.453	685.851	705.123	622.498	599.514	466.147	413.819	553.031	390.339
AU040320	1384.95	1460.08	1816	1803.8	1619.64	1887.43	2035.82	1543.25	2189.69	2650.58	2769.56	2121.21	1752.69	1357.53	2491.74	1534.79	2673.73	2741.23	2614.77	2434.85	2101.86	1989.06	1804.4	1880.01	1778.16
AU041133	59	64	64	43	53	48	74	62	94	96	104	90	47	52	84	72	97	85	95	105	67	62	54	63	57
AV320801	7	0	0	4.65255	0	6.65325	2	1.7558	2.5	5	0	3	3	2	0	4	5.33333	2.66303	2	0	2.5	0	5	0	10
AW146154	140.761	128.837	114.839	93.3753	108.115	109.214	133.733	157.15	197.609	181.713	193.921	189.878	81.9926	106.243	208.672	133.651	241.698	193.6	170.406	150.268	166.41	134.957	123.17	106.624	81.1975
AW209491	307	301	229	216	190	222	267	300.385	312.619	309	333.656	294	228	213	375	274	416.755	296.605	354	294.001	368	280	284.511	234.615	246
AW549877	1421.5	1497.58	1236.4	1550.23	1459.65	1376.53	1689.04	1559.94	2014.74	1896.78	2112.6	2160.07	1106.75	1414.08	2354.98	1485	2484.57	2116.02	2322.94	2236.91	2086.86	1327.97	1122.45	1220.78	1080.32
AW551984	17	8.88097	23	34.9999	30	15.6092	22	16	20	24.7229	19	23	31.1351	17.8053	24.0151	15	23.52	11.0359	16	36	9	30	21.161	16.4956	16
AW554918	299.676	290.132	245.363	278.165	206.158	269.53	325.977	273.636	369.124	326.647	349.178	305.402	210.467	282.114	412.936	282.819	393.109	381.69	360.822	332.202	316.387	258.796	205.921	194.153	180.268
AW822073	0	0	0	0	0	0	0	4	0	0	0	0	0.680247	0	0	0	0	1	0	1	1	0	0	1	0
AY074887	7.46447	11.201	6.61282	4.19969	6.58444	8.6686	2.22173	4.69263	7.91704	7.21347	13.2048	3.40264	4.54731	6.23616	13.7324	2.14574	14.057	6.21366	5.45561	13.1096	5.39264	7.19355	7.1325	8.41149	4.90186
AY358078	0	0	0	0	0	0	0	0	0	0	0	0	0	0	0	0	0	0	0	0	0	0	0	0	0
AY761185	0	0	0	0	0	0	0	0	0	0	0	0	0	0	0	0	0	0	0	0	0	0	0	0	0
Aaas	173.563	187.424	338.468	334.006	291.719	287.563	395.821	263.152	363.379	316.453	434.562	301.504	325.219	212.295	351.392	198.943	345.458	343.536	304.815	305.803	233.329	427.284	346.196	444.616	293.8
Aacs	762.323	765.242	911.767	868.987	659.131	793.515	830.876	903.48	931.716	1115.34	1173.03	995.389	974.527	826.323	942.762	847.586	1244.03	1063.03	1061.71	1058.33	1003.72	984.858	1053.74	944.199	899.055
Aadac	4	2.85312	12	0	10	7.96712	19	0	19	14.7547	17	17	1.44727	8	7.91278	1	14.3683	10	9	12	5	12	3	3	1
Aadacl2	0	0	1	2	0	0	0	0	0	0	0	0	0	0	0	0	0	0	0	0	0	0	0	0	0
Aadacl2fm1	3	0	1.00575	0	0	1	1	0	0	0	0	0	0	0	0	0	1.00154	0	0	1.2007	0	0	1.00336	2.00479	0
Aadacl2fm2	0	0	0	0	0	1	0	1	0	2	0	0	0	2	1	0	0	1	3	1	1	0	0	0	0
Aadacl2fm3	0	0	0	0	0	0.5	0	0	0	0	0	0	0	0	0	0	0	0	0	0	0	0	0	0	0
Aadacl3	0	0	0	0	0	0	0	0	0	0	0	0	0	0	0	0	0	0	0	0	0	0	0	0	0
Aadacl4	0	0	0	0	0	0	0	0	0	0	0	0	0	0	0	0	0	0	0	0	0	0	0	0	0
Aadacl4fm1	0	0	0	0	0	0	0	0	0	0	0	0	0	0	0	0	0	0	0	0	0	0	0	0	0
Aadacl4fm2	0	0	0	0	0	0	0	0	0	0	0	0	0	0	0	0	0	0	0	0	0	0	0	0	0
Aadacl4fm4	0	0	0	0	0	0	0	0	0	0	0	0	0	0	0	0	0	0	0	0	0	0	0	0	0
Aadacl4fm5	0	0	0	0	0	0	0	0	0	0	0	0	0	0	0	0	0	0	0	0	0	0	0	0	0
Aadat	0	1	0	2.78112	0	0	1	0	0	2.76922	0	0	0	0	0	0	2	1.27931	0	2	0	2	0	0	2
Aagab	586.945	554.156	706.532	726.731	607.774	661.708	685.212	684.951	916.959	955.501	948.893	770.277	605.768	582.265	931.177	562.583	1062.25	941.889	956.909	809.057	714.622	643.994	605.341	649.914	626.491
Aak1	1098.26	1165.73	1552.28	2388.42	1685.23	1792.19	1751.54	1363.27	2169.02	1850.6	1990.31	2101.64	1239.51	1170.47	2616.54	1405.86	2158.16	2203.38	2287.8	2246.01	1873.82	1432.71	1225.18	1570.51	1334.14
Aamdc	208.319	212.229	129.695	134.673	121.927	134.76	159.628	220.687	237.043	199.377	212.264	232.409	127.2	220.889	204.78	216.777	309.556	237.445	274.501	225.849	214.207	157.435	159.852	125.927	138.446
Aamp	2356.88	2382	2597.94	2449.77	2297.79	2386.75	2674.84	2546.88	3054.27	3222.78	3493.47	2976.93	2354.14	2299.78	3269.18	2407.28	3897.06	3792.56	3404.25	3050.27	3000.78	2501.48	2612.59	2518.17	2263.01
Aanat	0	2	0	4.23228	1.23681	0	2	1.15363	1	1	0	3.43605	12	4.65414	3.93719	5.78875	0	0	0	0	4	3.59083	0	1.19714	11.2611
Aar2	591.934	593	590	634	567	570	568.999	619	664	795.881	822.999	658	513	568.818	768	603.12	929	830.267	743.999	681.828	699	587.001	568.787	589.999	520.147
Aard	244	322	83	100	65	130	228	326	144	110	271	329	157	250	204	242	300	142	192	123	208	143	183	138	154
Aars	2297.18	2367.37	3560.66	3921.65	3062.7	2835.57	3255.61	2783.45	3295.76	3771.46	3899.85	3115.98	3122.44	2260.71	3807.39	2656.3	3788.79	3863.29	3302.43	3235.13	2986.17	3577.41	3307.37	4036.45	3228.48
Aars2	334.103	286.132	315.449	274.441	233.139	227.778	295.827	380.899	439.398	459.267	420.556	376.365	324.589	272.687	413.54	399.798	506.516	420.061	489.468	403.184	427.164	333.31	314.075	357.619	330.307
Aarsd1	419.922	408.26	420.553	358.045	320.762	371.589	420.256	419.954	477.662	508.714	546.701	487.877	410.162	319.405	488.678	438.39	589.823	511.86	540.008	477.55	410.832	409.55	456.404	490.09	443.878
Aasdh	151.303	187.131	132.195	130.022	113.818	160.44	176.773	214.094	265.102	303.137	313.918	259.471	147.155	169.537	252.782	189.107	298.835	294.138	262.852	258.224	261.796	151.974	115.691	154.936	142.612
Aasdhppt	276.552	317.96	237.836	303.933	243.715	187.062	286.613	313.21	328.072	356.396	391.559	311.977	240.515	228.759	355.156	236.416	410.123	337.003	334.462	325.886	348.357	294.307	322.683	267.931	271.437
Aass	170	191.191	49.0502	27.029	26.0084	54.2371	57.0186	222.973	106.024	116	110	104	50	186	67	144.246	140	132.019	129	131.032	142	64	61.0324	38.0474	49.0597
Aatf	292.455	249.981	306.541	329.433	231.517	303.227	327.679	309.361	311.926	339.703	382.586	335.873	270.555	255.039	355.521	299.071	431.435	359.114	382.19	341.428	349.451	291.149	307.956	365.373	283.05
Aatk	523.284	630.032	461.406	391.539	343.964	537.983	575.017	536.634	692.296	528.742	730.375	548.268	427.829	523.919	622.822	670.553	772.557	594.163	601.799	505.212	590.092	521.311	483.601	528.229	557.687
Abat	255	260.788	249.797	273.834	233	309.772	239	259.932	342.534	311.909	351.923	263.949	198.37	229.84	393.022	267.947	369.716	325.874	283.933	278.831	248.918	204.838	176.594	269.88	197
Abca1	1163.11	1303	2231.34	3074.62	3008.23	3297.36	2400.33	1354	3767.47	3164.23	2962.4	3106	1132.98	1201	4591.37	1309	3021.12	3455.16	3254.8	4256.43	1631	1166.63	850.162	1261.72	1012
Abca12	1.00864	2.00443	4.02679	7.02879	4.64184	5.00936	0	4.00616	4.0235	4.01394	3.00914	5.01423	9.02172	2.00198	3.00286	2.00352	5.0131	6.01575	6.01243	11.0475	1.49689	13.1308	6.01636	2.00404	7.06141
Abca13	3	9	20	28	16	21	12	16	18	12	12	17	18	6	7	5	4	5	13	13	10	13	8	7	10
Abca14	3.37436	6.87886	1.11838	0	3.73074	0	3.18572	5.93955	1	1.86659	2	0	0	1.32264	4.23553	4.22234	1.86787	1.87347	1.86918	2.20952	1.86602	1.06598	3.7387	0	0
Abca15	0	0	0	0	0	0	0	0	0	0	0	0	0	0	0	0	1.80365	0	0	0	1	0	0	1	0
Abca16	0	0	0	0	0	0	0	0	0	0	0	0	0	0	0	0	0	0	0	0	0	1	0	0	0
Abca17	46.0327	52.0251	16.0042	11.0036	8.00302	14.0043	23.0045	64.0591	25.0133	19.0125	33.0076	32.0149	10.0059	63.0398	20.0116	47.0288	37.0145	30.015	30.0186	48.0214	45.0172	28.0141	19.0067	12.003	14.0056
Abca2	2332.53	2205.59	1954.2	1736.34	1688.65	1950.41	2408.99	2501.58	2922.54	3316.47	3265.11	2725.76	1971.52	2285.03	2694.7	2490.42	3690.32	3586.3	3383.26	2952.68	3193.12	2186.31	1882.65	1821.11	1767.16
Abca3	13023	13443.7	7868.53	5957.46	6270.7	7620.69	11890.1	13432.2	13871.8	17477.1	18092.2	15602.7	9533.95	13990.4	11922.2	12918.1	23536.1	20943.1	19948.2	15635.5	19202.3	9787.76	9533.23	8321.94	8363.67
Abca4	165.287	140.165	111.516	128.631	91.4398	114.169	132.159	161.7	151.965	134.447	142.695	112.701	118.393	92.0954	173.037	143.3	166.995	184.711	127.638	121.26	165.197	167.854	137.152	158.284	149.513
Abca5	761.913	866.719	716.981	1326.14	570.662	794.958	776.962	863.909	633.794	624.167	708.863	657.571	645.093	756.923	980.199	857.288	821.967	605.716	601.73	588.931	818.951	947.811	939.779	820.952	752.992
Abca6	32	54.3283	32.133	105.058	62.2203	49.8436	59.5693	42	82	72	56	45.7714	54.6178	36	74.3225	64.7754	67.2645	63.7053	88.6073	66	70.3853	63.9203	46.4357	41.3631	46.3342
Abca7	2311	2343	1978	2102	1972	1907	2164	2470	2616	3011	2857	2166	1958	2159	2586	2884	3262	2814	2823	2383	2580	2195	1992	2213	1947
Abca8a	2154.85	2035.68	1012.52	1364.94	1074.64	1526.81	1566.2	2391.97	1675.61	1462.82	1603.09	2095.5	1463.3	2227.29	1967.52	2310.37	2398.98	1696.71	1693.79	1302.88	2703.74	1845.38	1492.1	1816.7	1576.61
Abca8b	633.679	611.827	470.38	631.194	515.728	683	650.966	687.859	697.755	556.866	754.529	886.9	536.21	689.657	899.52	688.327	1023.62	665.22	722.34	661.921	952.986	669.109	612.4	732.957	702.965
Abca9	281.939	309.991	516.798	619.815	809.929	771.966	674.548	331.983	702.934	741.946	723	614	386.645	278	964.727	358.936	672.357	768.851	878.914	912	552.907	422	283.926	412	319
Abcb10	606	702	667	810	582	620	720	721	809	826	849	777	589	645	796	687	939	914	818	708	780	722	667	714	635
Abcb11	5	0	11	5.44417	3	5.4486	5	1	5.43626	1.0873	2.17495	2	5	0	4	0	3	2	0	3	2	5	2	10.8787	17
Abcb1a	957.413	930.969	674.11	809.981	674.414	811.088	1033.8	1029.22	1529.87	1254.3	1506.13	1519.25	642.122	1171.02	1464.29	1042.29	2233.85	1668.97	1513.95	1404.21	1623.88	734.414	579.173	772.944	554.893
Abcb1b	92.4023	96.9333	290.894	362.533	241.79	211.473	184.332	96.0052	177.297	213.598	235.045	126.073	251.897	85.9118	295.571	113.314	159.522	206.455	218.635	165.124	138.021	231.329	251.314	356.852	215.87
Abcb4	17	18.1657	17.0519	25	11	8.45406	18.9999	7.06538	22	26.7262	26.0001	21	21	8.00461	35	23	17.0179	26.0017	27.0217	32	19.0287	20	12	14.022	21.8989
Abcb5	0	0	0	0	0	0	0	0	0	1	0	0	0	0	0	0	0	0	0	0	2	0	0	0	1
Abcb6	328.028	371.079	351.147	478.317	374.109	285.04	313.317	343.17	437.044	445.499	423.883	427.916	364.33	388.576	421.167	363.475	496.735	431.717	411.231	382.9	377.617	418.183	353.546	374.053	345.705
Abcb7	365.195	365.376	499.277	683.851	547	570.482	571	424.764	740.827	686.959	719	640.87	382.935	432.264	747	408.866	717.193	803.144	733.397	767.253	560	486.232	420.198	487.629	386
Abcb8	413.568	353.27	442.514	364.568	382.201	391.07	520.287	399.758	608.64	675.908	750.739	544.974	416.766	452.486	615.638	390.571	728.407	667.881	636.149	608.78	540.786	432.054	464.751	427.411	464.429
Abcb9	231.621	218.267	138.457	171.234	141.204	200.758	182.649	250.974	227.558	256.748	261.183	203.895	175.227	246.016	223.246	262.77	294.829	252.702	254.054	197.323	269.655	215.366	190.071	195.626	170.088
Abcc1	902.538	968.618	1289.09	1541.6	1311.87	1040.36	1118.59	971.687	1335.01	1277.89	1282.5	1025.85	944.78	850.239	1464.36	956.195	1433.12	1196.77	1302.9	1062.48	1158.29	1058.96	954.361	1207.44	1009.18
Abcc10	311.13	379.793	379.983	323.347	257.782	341.728	374.433	305.751	471.294	507.784	529.729	430.798	317.721	326.287	430.885	330.727	529.299	620.051	537.152	443.789	392.297	356.065	358.902	327.592	341.469
Abcc12	0	4.37088	2	0	0	1.71668	4.38395	0	4.37801	4.37855	2.18908	0	2.19643	6.57496	4.37435	1	8.47955	2.84069	8.77175	2.18832	2.46613	1.71262	1.99587	0	2.19482
Abcc2	13.0108	19.0084	7	14	6.01906	8	11.0087	14.0199	14.3748	2.00118	18.0426	15.01	9.00511	7.0018	15.01	19.0112	13.2451	15.007	8.14294	8	14.014	5	12.2334	18.2281	11.0074
Abcc3	1529.94	1817.39	1190.69	1250.26	1360.82	1102.69	1267.09	1896.88	1776.43	1712.01	1875.2	1863.17	1357.42	1818.39	1553.91	1968.4	2358.24	1975.28	1901.71	1577.48	1802.71	1598.32	1570.11	1534.41	1678.14
Abcc4	297.674	404.377	408.207	541.239	509.141	442.628	592.699	466.979	760.951	634.397	672.052	617.576	333.906	352.234	687.514	433.657	673.08	704.12	636.356	624.219	561.016	446.794	418	551	421.454
Abcc5	1998.03	2157.42	3157.75	3539.66	2784.11	3059.41	3087.63	2549.48	3804.64	4094.31	4294.04	3668.76	2321.3	1900.68	4278.59	2227.67	4869.19	4954.59	4766.45	4480.51	3566.86	2619.71	2271.35	2744.4	2230.73
Abcc6	27	17	6	3	4	10	12	17.2326	4.21065	10	20	23	7	13	11	13.1892	13	21	8	19	9.45525	7	3	7	5
Abcc8	23.669	43.4103	16.3189	23.8233	20.4828	12.7826	22.1219	25.6307	16.2049	42.5362	17.5572	17.5513	29.6764	34	26	48.5575	26.9412	29.8457	38.9104	29	25.7225	39.8926	29.767	19.5325	23.0907
Abcc9	297.556	309.504	475.05	568.558	503.185	491.862	558.261	377.405	716.237	738.568	719.297	757.625	307.428	348.15	793.257	282.104	808.058	832.189	801.349	740.148	615.835	348.564	270.227	344.131	240.926
Abcd1	1711	1603.29	1396	1032.6	1275.53	1292.17	1567	1651.9	1799.38	2046	2172.11	1721.72	1175.33	1532	1714.85	1739.04	2448.33	2246.97	2107.77	1778.24	1932.03	1238	1217.74	1367.7	1290.15
Abcd2	540.059	616.817	782.447	797.869	810.271	788.431	798.933	581.284	723.633	764.388	739.905	646.194	602.95	519.654	902.927	792.567	815.745	696.814	731.785	680.796	764.984	740.299	743.994	879.322	675.189
Abcd3	2522.24	2889.02	2184.33	2397.34	1749.57	2043.84	3047.22	2716.01	3626.67	3895.38	4452.54	4362.93	2197.13	2947.25	3635.92	2743.2	5236.73	4047.81	4571.45	3881.42	3773.76	3064	2949.43	2340.81	2358.8
Abcd4	224.834	248.004	245.501	320.276	256.36	319.82	322.23	273.377	379.274	399.604	408.516	326.863	264.402	228.046	408.769	267.032	389.323	415.203	337.449	366.74	337.312	300.798	288.939	327.449	257.283
Abce1	1200.62	1313.76	2060.53	2475.4	1680.57	1619.23	1948.35	1540.18	2251.95	2499.04	2245	1982.6	1642.82	1379.25	2437.82	1337.37	2370.91	2119.09	2095.93	2314.92	1968.58	1835.04	1736.57	2195.12	1714.32
Abcf1	1969.82	2053.6	2521.3	2638.64	2133.76	2418.31	2473.14	2067.75	2689.51	3112.63	3192.41	2724.48	2357.25	1838.08	3096.65	2220	3381.5	3362.48	3029.61	2857.38	2803.65	2629.8	2495.43	2806.17	2336.51
Abcf2	1197	1165	1697	1881	1373	1349	1532	1348	1647	1912	1826	1476	1425	1155	1856	1260	1912	2010	1709	1755	1547	1584	1596	1782	1513
Abcf3	1051.59	957.824	989.309	905.587	895.218	904.262	1063.02	1061.11	1213.01	1317.74	1308.49	1126.71	951.703	860.444	1268.15	1052.34	1464.71	1454.1	1330.02	1247.1	1255.42	975.741	914.616	1007.27	966.717
Abcg1	2496.23	2586.17	2609.53	2024.93	2009.53	2911.82	3201.31	2568.95	3406.63	3675.28	4108.9	3514.3	1815.85	2563.93	3182.89	2755.79	4852.47	4784.43	3821.04	3401.96	3683.32	2044.54	1924.2	2015.98	2066.04
Abcg2	532.997	531.349	657.428	932.402	597.376	512.388	525.231	525.257	709.234	614.262	640.536	542.627	368.359	470.354	879.852	498.373	645.829	585.519	535.564	647.998	537.126	589.173	499.16	667.578	493.869
Abcg3	184	180	75	44	83	78	117	197	146	156	188	145	91	235	135	234	196	141	135	131	157	85	69	61	61
Abcg4	30.0271	15.6054	10.273	32.0745	26.5571	36.6127	35.7267	20.856	63.9252	37.9774	25.7432	30.3606	20.8501	34.9997	47.3942	9.04772	33.5508	33.7362	37.0989	41.8241	31.7941	23.139	23.7182	20.8518	22.8856
Abcg5	5.85204	1	4	1.74863	2.9735	7	1.46869	6	2	6	5.17117	9.62027	1	2	11	1	18	4.50162	7	6	0	1	1	0	3
Abcg8	3	3	1	5	5	3	3	3	2	6	3	1	1	4	3	3	4	7	3	2	3	2	0	2	5
Abhd10	194.307	162.732	197.166	222.704	148.529	172.614	209.615	172.051	167.658	230.753	250.272	166.074	162.954	140.42	252.405	170.06	235.481	227.956	208.973	197.888	177.766	186.563	198.462	171.316	125.382
Abhd11	410.851	457.156	574.914	574.207	433.13	489.631	493.815	491.666	566.275	661.437	696.361	549.917	524.005	441.517	571.44	493.443	697.484	786.204	726.301	619.228	577.232	582.482	577.164	562.613	621.668
Abhd12	1342.66	1514.11	2454.98	2316.76	2089.12	2381.54	2170.07	1358.89	2757.96	2802.75	2909.55	2310.08	1560.1	1358.14	2644.76	1474.73	2634.03	3228.99	2850.22	2408.07	2148.98	1881.67	1838.5	1980.29	1860.57
Abhd12b	6.70327	6.71767	4.9868	6.80271	2.53483	8.47441	6.31299	4.29917	12.5585	9.09347	13.1617	7.24922	6.11946	8.09702	14.2826	6.12273	7.16416	15.8935	6.27547	10.6532	7.20878	8.96115	7.15366	0	8.56764
Abhd13	829	896	959	1281	942	965	1142	909	1162	1278	1332	1292	835	847	1430	906	1410.52	1381	1257	1223	1084.52	1038	894	1005	873
Abhd14a	161.862	147	164.904	186	140	160	164	196	195.378	185.252	204.804	200	126	175.772	204.536	155.937	225.784	187.863	232.859	186	205.737	142.906	167.722	136	132
Abhd14b	904.001	928	479	476	437	526	684	887	787	810	999	921	466	939.063	860	916	1212	1103	1025	801	1024.26	613	667	462	572
Abhd15	85	135	222	196	188	180	146.922	95	162	177	169	106.259	169	82	161.023	157	193.681	209	168	155	134	157	125	206	146
Abhd16a	1525.68	1489.83	1208.25	1332.47	1078.09	1362.02	1486.84	1619.13	1560.39	1775.21	1789.24	1645.96	1343.38	1391.33	1760.6	1813.52	2148.85	2020.6	1764.3	1566.05	1741.91	1465.31	1443.81	1316.91	1295.05
Abhd16b	3	8	5	12	8	9	6	2	14	13	6	5	7	5	13	8	9	5	4	9	4	11	6	4	8
Abhd17a	1336	1403	1437	1636	1222	1444	1505	1371	1521	1728	1972	1512	1234	1259	1892	1434.99	1960	1856	1628	1526	1519	1344	1422	1447	1413
Abhd17b	658.175	729.804	788.421	824.44	673.848	598.772	839.947	794.783	815.401	827.037	1048.74	828.001	515.315	667.502	1164.74	627.174	1057.02	875.518	949.39	769.852	733.576	680.672	586.563	615.169	615.983
Abhd17c	1239	1355	1336	1647	892.707	1214	1392	1364	1296	1428.87	1751	1560.82	1043	1212	1839.86	1351.61	1899.94	1505.93	1676.92	1410	1515.95	1384	1451	1312.94	1309.87
Abhd18	130.23	165.773	172.38	126.743	117.384	94.8416	86.3671	151.999	166.538	187.789	171.295	176.317	38.2943	138.599	209.012	186.936	194.238	216.349	143.794	130.849	160.859	118.549	106.691	84.7655	90.5931
Abhd2	5887.36	6028.71	5494.5	6021.17	4683.85	5258	7200.89	6641.31	7866.47	8411.3	9145.06	8238.19	5564.75	5937.33	7710.47	6334.18	11283.7	9186.34	9195.44	7913.93	9798.57	6074.7	5444.34	6052.47	5154.94
Abhd3	144.404	142	99.9157	112	83	112	117	172	197	201	152	167	121	149	139.702	153	183	227.844	159	166	175	108	120	101.723	105
Abhd4	1649.92	1721	1765.59	1864.54	1895.41	1651.4	1954.52	1561.86	2211.27	2578.53	2509	2124.96	1654.56	1553.58	2346.9	1661.7	2689.64	2643.85	2535.38	2220.54	2100.19	1896.15	1872.98	1852.37	1603.54
Abhd5	886.329	869.796	807.578	1129.96	767.894	794.409	1000.56	941.875	1086.26	1098.55	1375.99	1005.1	656.832	896.216	1175.41	840.315	1384.71	1314.68	1150.39	1099.14	1130.99	967.137	996.628	949.183	832.397
Abhd6	136	157	136	184	132	149	193.976	210	225.979	296	295	244	162	185	241	188	339	299	247	304	276	176	174	204	182.975
Abhd8	515.663	469.862	512.452	533.316	470.217	513.249	509.448	467.154	654.474	745.794	794.937	564.781	439.661	474.545	674.205	483.684	799.429	752.389	713.238	659.359	576.956	480.237	514.707	431.481	455.727
Abi1	2722.25	2941.04	3341.34	3584.83	3028.01	2877.67	3428.94	3179.72	3681.22	3747.41	4206.04	3553.14	2645.22	2744.45	4301.08	3193.39	4364.22	3567.61	3952.62	3685.14	3829.29	3395.08	3079.82	3475.45	2873.64
Abi2	520.37	532.973	749.904	985.762	668.515	705.222	758.246	590.687	917.299	863.196	884.274	753.574	611.695	499.371	994.679	536.281	975.101	774.208	827.179	802.4	674.748	717.299	600.421	760.402	606.781
Abi3	1214.18	1273.49	1183.32	916.5	836.353	1086.48	1212.67	1470.64	1549.75	1607.03	1545.66	1554.27	1024.52	1350.73	1270.29	1642.24	1891.31	1627.69	1496.75	1201.87	1493.06	1211.85	1079.1	1122.52	1110.66
Abi3bp	2013.36	2162.96	1041.51	901.554	910.949	1329.16	1708.16	1988.73	1828.54	1665.17	2068.39	2149.09	1066.26	1705.89	1926.7	1695.01	2378.34	2168.87	1885.66	1775.16	2211.8	1091.67	1106.84	820.971	839.462
Abitram	216.323	242.621	429.314	466.98	324.317	320.903	312.419	304.914	512.651	504.899	490.13	423.042	299.961	163.889	500.741	243.935	433.086	461.729	439.604	370.336	358.795	376.793	313.58	402.353	294.645
Abl1	3151.52	3196.58	3063.23	3346.94	2760.63	3043.4	3492.18	3327.61	3679.44	4004.68	4133.12	3654.28	2867.74	2960.78	3954.15	3341.73	4488.49	4086.31	3992.88	3290.94	3532.42	3207.75	2795.97	3224.75	2729.27
Abl2	637.602	637.638	1038.7	1843.96	1310.12	1401.16	1212.12	715.513	1482.68	1293.74	1413.57	1321.2	745.416	643.338	1854.75	715.478	1468.45	1525.3	1497.27	1594.15	1239.48	840.841	673.578	1067.19	702.014
Ablim1	4576.67	4631.87	4774.44	4318.22	3963.18	4057.75	5201.59	5630.7	5957.58	6622.14	7005.93	5716.7	3954.11	4512.43	7315.71	4804.73	7935.4	6958.94	6801.42	6692.39	6275.59	4361.28	3474.07	4409.45	4022.63
Ablim2	190.631	195.159	127	143.112	150.301	146.432	132.834	206.338	168.867	185.677	221.517	180.173	142.311	169.904	184.045	171.56	229.142	228.838	180.69	140.202	190.909	139.592	137.628	143.773	129.842
Ablim3	2877	3017	1575	2290	1471	2053	2527	3106	2512	2457	2935	2603	2180	2780	2574	3095	3321	2844	2744	2195	2927	2528	2405	2011	2039
Abo	0	0	0	0	0	0	0	0	1	1	0	0	0	0	1	1	0	0	0	0	0	0	0	0	0
Abr	2187.53	2284.46	2741.09	2440.84	2436.42	2689.74	2828.68	2350.84	3356.06	3861.46	3577.1	3006.74	2098.58	2122.94	3350.06	2600.48	4044.27	4359.41	3736.6	3403.92	3132.14	2176.66	2160.5	2533.2	1992.19
Abra	107.049	93.27	35.1621	26.0602	14.0318	21.0973	34.0685	140.53	33.0852	27.0937	43.0823	40.0797	27.0521	72.1812	31.1072	93.2175	70.3207	28.0185	25.042	22.0633	65.2631	44.0971	42.1187	39.1082	41.1727
Abracl	478.435	439.453	706.492	780.852	594.408	652.268	652.432	520.594	759.783	774.936	819.136	603.485	575.306	435.851	867.403	529.667	739.277	766.199	704.511	737.944	561.696	646.2	593.999	752.7	610.178
Abraxas1	15.6438	90.7662	62.6015	169.245	46.2638	41.6632	36.1723	27.1005	72.0827	110.924	41.3243	28.7579	29.0002	64.5827	120.435	43.7763	54.451	36.0065	43.3704	79.1846	96.8172	42.0196	89.5103	90.8961	98.4937
Abraxas2	690.213	701.958	855.802	776.198	672.25	647.393	822.227	674.214	951.072	1035.9	1051.14	914.565	594.428	592.839	985.823	711.141	1137.3	1086.74	930.338	915.781	961.911	842.756	759	745.295	650.132
Abt1	315.902	329.813	363.789	345.635	260.854	301.43	372.934	379.378	372.969	413.255	490.382	382.236	325.531	332.005	437.205	378.324	530.025	458.751	418.821	344.757	418.617	345.619	359.472	370.674	332.266
Abtb1	507.955	521.941	456.665	399.503	384.012	452.138	499.13	553.61	585.561	605.022	614.41	578.2	355.282	498.103	598.407	787.218	750.38	746.338	636.986	500.984	533.324	373.771	424.268	354.035	300.294
Abtb2	242.123	260.107	386.699	392.434	324.84	382.398	470.733	341.604	454.288	451.205	506.048	421.725	383.942	270.806	494.15	354.981	477.045	422.57	416.734	397.064	319.008	365.791	373.895	402.175	309.657
Acaa1a	1879.66	1909.78	1662.82	1516.73	1367.24	1577.33	1946.76	1957.82	2267.9	2412.9	2436.61	2192.43	1621.95	1909.12	2087.74	2057.93	2717.93	2678.49	2477.84	2260.87	2301.57	1778.53	1843.68	1688.17	1540.35
Acaa1b	133.308	170.632	35.0715	34.6744	21.3719	33.4665	37.6586	139.444	44.87	46.4412	38.4523	74.9804	41.8215	189.321	57.9756	172.042	61.7628	47.1977	48.3317	36.5583	89.9231	64.4894	52.9575	51.3433	66.8335
Acaa2	1826	1754	1901	1590	1351	1421	1846	1848	2106	2119	2231	1981	1697	1924	1910	2036	2388	2442	2429	1842	2067	2069	2025	1821	1835
Acaca	1646.47	1713.1	1382.89	2026.5	1489.72	1765.76	1871.11	1715.02	2642.04	2223.98	2477.3	2734.98	1262.93	1352.43	2688.95	1626.55	3195.82	2961.93	2881.26	2939.76	2337.52	1340.45	1331.37	1271.74	1306.08
Acacb	743.688	720.411	323.904	393.153	378.299	386.991	626.783	708.817	650.794	612.673	662.115	579.953	490.15	749.576	610.75	575.67	899.683	585.951	602.055	499.289	672.535	392.412	401.82	346.404	446.274
Acad10	249.148	208.954	172.951	127.942	152.493	182.371	225.331	248.724	285.676	228.052	294.713	234.041	221.392	233.024	224.552	242.869	273.071	277.766	212.522	266.68	271.756	219.752	272.928	201.611	203.028
Acad11	585.861	650.825	570	542.362	595	596	741.936	676.484	1048.92	941	1049.09	826.112	618.446	574.677	922.146	699.173	1143.46	974.239	990.967	942.071	852.967	680.753	599.665	648	576.732
Acad12	332.777	305.205	178.764	156.104	168.608	275.454	269.586	338.901	369.447	342.088	372.357	327.794	264.236	327.162	332.958	324.322	431.422	313.191	370.661	323.316	357.459	255.275	247.208	207.645	247.297
Acad8	518.712	500.492	462.562	503.066	436.547	386.488	489.655	505.424	608.123	708.798	694.124	613.97	365.869	490.877	580.67	589.546	706.808	678.947	604.081	604.81	532.763	526.642	434.742	467.809	423.403
Acad9	558.406	574.059	577.563	573.431	519.436	518.425	634.343	617.073	720.666	802.981	802.976	663.742	520.778	564.714	781.229	610.184	955.479	839.115	888.735	856.022	670.262	657.34	560.27	642.261	567.071
Acadl	2118.14	2304.96	2700.74	2478.93	1869.69	1960.73	2776.53	2221.28	2775.77	3164.74	3235.49	2867.17	2281.4	2358.09	2983.11	2490.6	3076.53	3070.45	3183.28	2855.95	2854.3	3091.51	2871.89	3017.98	2459.48
Acadm	1523.98	1459.39	1015.12	1173.82	1062.64	938.583	1177.07	1745.47	1432.94	1613.91	1686.41	1527.3	974.458	1516.24	1548.12	1563.75	1983.25	1648.29	1607.22	1347.62	1620.12	1177.24	1256.58	1180.94	1144.76
Acads	407.745	466.476	525.655	522.82	420.276	501.982	538.147	435.045	669.902	696.055	729.912	584.149	411.342	391.17	615.877	410.676	721.454	765.371	755.589	602.192	601.592	492.24	480.669	521.195	453.988
Acadsb	818.763	884.631	1109.8	1408.25	839.752	1082.51	984.061	874.159	1100.07	1210.86	1200.9	1044.95	883.134	702.411	1455.17	788.029	1391.54	1219.9	1208.7	1312.01	1105.3	1097.87	799.636	1130.84	785.097
Acadvl	1841.09	1817.88	1812.93	1728.42	1491.31	1610.06	1725.77	1890.85	2117.06	2138.06	2282.05	1968.46	1671.93	1748.93	2093.12	2011.92	2461.03	2386.09	2279.91	1976.87	2019.66	1970.44	1893.59	1905.14	1782.77
Acan	0	0	6	5	19	14	20	3	6	7	10	7	5	4	17	6	5	5	10	3	2	1	1	2	6
Acap1	455.697	486.373	317.419	109.734	311.504	250.874	263.486	531.224	423.823	649.752	546.528	319.977	283.912	429.739	269.193	651.489	515.894	389.629	499.193	510.177	406.337	234.118	150.666	262.72	136.343
Acap2	873.59	1141.72	264.642	565.986	335.424	638.736	850.169	740.964	565.888	135.665	245.042	318.288	344.348	1009.63	865.773	985.473	432.36	339.323	631.11	516.792	486.444	821.67	1095.14	719.633	698.672
Acap3	674.612	758.427	1028.82	1164.84	879.165	961.659	974.162	727.824	1089.99	1072.08	1228.17	1088.8	825.431	686.269	1268.46	789.138	1186.98	1221.38	1090.87	979.584	973.285	853.448	959.216	926.327	836.44
Acat1	1644.19	1823.44	1593.38	1680.28	1427.12	1362.15	1673.98	1781.13	1964	2063.74	2241.94	1954	1433.8	1645.97	2023.75	1858.74	2389.9	2126.11	1992.98	1860.77	1805.73	1814.37	1765.7	1877.24	1548.79
Acat2	628.198	696.773	605.54	665.963	448.756	563.847	652.006	781.85	750.924	770.184	797.945	661.19	640.236	685.453	704.669	660.311	1012.36	777.568	786.896	712.852	808.125	787.854	748.645	681.447	633.786
Acat3	17.8618	21.8689	94.3473	73.9555	25.908	26.4844	17.9235	19.638	17.0672	32.5216	26.7853	11.2452	17.4818	5.02745	20.4102	21.76	28.3141	10.3125	15.3673	24.257	13.0454	19.3774	40.3859	58.1595	19.2875
Acbd3	1079.92	1200.72	1458.83	1639.51	1352.86	1485.82	1595.7	1399.79	1787.67	1939.58	2066.77	1719.53	1278.86	1184.73	2013.57	1234.68	2168.45	2049.54	1928.61	1745.67	1522.71	1570.82	1321.82	1612.84	1409.89
Acbd4	126.394	136.066	72.0763	74.7696	12.9825	62.7957	49.7383	126.507	100.493	135.108	134.208	55.5343	62.4697	153.73	135.205	104.928	96.6666	99.4769	166.895	53.2349	108.425	53.7818	134.625	33.8413	83.0529
Acbd5	1601.1	1744.23	1524.98	1916.49	1459.71	1597.91	1968.73	1831.8	2155.45	2103.21	2239.78	2042.24	1300.15	1729.22	2462.39	1751.73	2492.32	2394.25	2195.2	2236.9	2122.8	1735.11	1546.44	1529.74	1396.14
Acbd6	445.869	494.571	542.857	652.844	532.973	493.164	574.067	478.301	503.369	643.521	715.63	569.589	482.146	455.488	709.634	487.656	703.456	606.53	614.598	502.377	495.599	575.292	481.713	621.158	545.215
Acbd7	2	3	1	5	5	5	0	3	2	3	3	4	6	0	5	2	2	5	1	2	4	1	2	1	0
Accs	210.197	212.494	283.679	303.732	234.334	274.413	277.918	223.682	320.832	335.643	330.656	311.105	176.084	232.188	299.656	247.247	303.538	309.293	312.789	276.108	235.102	238.244	164.934	230.103	171.778
Accsl	0	3	4	5	0	1	0	3	4	1	5	0	4	0	1.13884	0	4	0	0	2.45416	0	0	1.1598	7.45746	5
Acd	129.681	142.002	205.56	103.087	130.765	191.055	177.474	164.516	221.687	223.425	269.713	186.49	169.314	189.852	221.577	257.399	286.817	238.831	253.592	240.891	168.82	229.533	135.473	215.202	177.772
Ace	31370	31742	38559	48476	31890	36085	37014	32843.6	34264	36817	42069	32216	31037.6	27774	51012.5	35719	43651.9	37583	37151	33273.4	39738	42618	37186.3	45759	33872
Ace2	358	357	132	155	200	107	242	355	301	297	337	276	163	334	307	343	442	379	359	342	347	247	239	183	187
Ace3	109	115	122	96	69	165	176	141	239	212	264	247	95	168	222	153	233	184	241	167	183	141	107	139	112
Acer1	7.38299	3.43145	5.24115	6.34167	12.4167	7.62366	6.37898	6.64924	2.23035	4.15565	7.78246	7.15821	4.21502	2.06499	5.39563	4.04876	4.09599	2.14647	6.71303	3.09852	7.17326	5.14401	7.85774	4.4778	8.69313
Acer2	5968.3	5306.91	6323.12	8522.32	6883.62	6737.56	6812.78	8548.85	8752.3	6429.61	7903.69	8595.28	6177.17	7662.76	10490.2	6318.83	8850.94	7243.79	7480.41	6609.79	8648.78	7301.39	5962.83	7044.46	6192.73
Acer3	689.549	695.55	802.773	863.313	668.518	683.868	816.899	745.427	1170.68	1033.12	1051.16	1031.32	587.654	724.138	1081.32	723.908	1162.16	1062.46	1075.46	1041.42	975.91	767.946	590.788	709.416	527.983
Ache	38.1612	33.0367	61.5324	65.7714	59.0658	48.1039	95.576	26.9433	48.4316	103.459	98.3983	53.6424	23.5667	37.3369	84.6957	40.4552	92.1148	73.1963	73.9608	63.1055	56.3401	38.491	26.1746	55.0712	29.6118
Acin1	4305.66	4114.25	3550.36	3211.11	3234.1	3390.69	3823.19	4566.71	4820.41	5573	5593.52	4633.2	3540.23	3719.27	4906.01	4375.82	6327.49	5983.88	5376.99	4742.79	4975.74	3655.43	3523.13	3806.61	3296.36
Ackr1	5.37059	5	164	170.236	156.898	90.9972	57	5	194.766	135.525	91	97.6979	65	12.5736	160.172	6	36.0001	93.5097	52.7298	100.115	32	65	61.7943	76	98.9999
Ackr2	754	891	1245	1383	1004	1174	1103	987	1246	1167	1424	1092	925	894	1754	941.001	1218	1323	1182	1160	1204	1109	1152	1093	1055
Ackr3	823	843	2531	3551	2731	2339	2101	1238	2926	2296	2367	2185	1558	870	3136	701	1851	2507	1790	1925	1406	2084	1676	2305	2426
Ackr4	207.709	241.177	10.0085	14.6386	11.5943	17.9412	46.2831	188.342	24.4849	47.0851	58.1828	98.9373	14.8077	145.637	44.7299	171.935	152.788	65.9966	72.7787	42.5779	131.793	42.9056	26.3249	11	12.6516
Acly	6692.56	6738.19	4940.98	4581.65	4375.01	4729.22	6151.67	7269.01	7039.12	8181.41	8575.99	7329.7	5405.85	6194.98	6597.92	6694.99	11084	9364.21	8798.25	7739.85	8706.54	5678.48	5508.06	5650.98	4869.67
Acmsd	12.7038	3.81028	3.81516	3.83561	2.88737	6.01278	7.66025	11.3314	3.82111	11.5504	21.3414	22.9482	0	7.65828	15.2621	7.39338	13.2824	12.2738	19.2225	19.5233	18.3573	23.2724	5.56803	3.82821	7.05995
Acnat1	8.63454	8.00168	8	3.00075	4	4	6	11.0024	6.70688	16.003	14	5.00274	1	15	6.00052	17	7	12	11.0091	11	11.0101	2	4.00105	1	2
Acnat2	0	0	0	0	0	0	0	0	0	0	0	0	0	0	0	0	0	0	0	0	0	0	0	0	0
Aco1	1480.86	1690.23	2442.17	2516.66	2286.35	2374.89	2787.44	1771.23	3114.75	3385.66	3433.38	2879.67	2175.75	1713.85	3412.74	1713.43	3310.02	3683.8	3503.03	3235.07	2677.43	2550.54	2330.67	2607.94	2408.44
Aco2	4195.44	4232.39	4150.33	4123.78	3534.18	3836.61	4659.52	4470.6	4933	5776.5	5894.01	4907.3	4287.11	3769.5	5181.3	4460.97	6183.12	5986.38	5669.86	5034.37	5140.77	4647.29	4446.22	4817.21	4194.47
Acod1	10	3	80	15	16	3	9	23	22	21	12	3	51	6	22	29	21	17	9	37	20	11	4	70	8
Acot1	601.689	500.832	341.838	229.986	193.902	198.508	348.684	681.207	445.24	508.257	444.388	483.094	397.66	858.609	285.211	773.302	598.935	643.98	575.157	321.699	564.29	530.09	533.071	444.987	477.048
Acot10	1.01091	0	5.01144	0	2.01178	0	1.00401	1.01651	2.00859	1	4.01774	7.00871	3.01744	1.00648	0	1.00294	1.00268	2.00622	1	2.00673	1.00225	3.00985	1.00109	1.00101	3.00359
Acot11	493.747	554.971	580.285	538.395	514.294	588.207	654.381	588.092	638.718	659.502	642.948	584.33	504.828	551.014	832.792	619.376	718.718	711.949	692.581	609.617	676.84	583.437	482.059	509.938	478.8
Acot12	2.27828	2.27431	13.6543	15.9812	7.96594	5.71642	1.14203	2.2729	19.3689	10.2564	12.8909	12.534	8.68073	5.70166	11.3817	6.83615	17.1084	4.58275	5.70876	4.55425	9.1073	7.9644	2.87766	4.56052	6.85441
Acot13	322	263	258	276	270	241	322	281	369	359	393	316	273	255	325	272	418	377	402	349	311	331	279	307	268
Acot2	304.493	331.758	230.459	287.73	246.213	222.339	315.877	394.307	303.292	370.606	438.749	326.621	267.084	356.292	362.84	379.804	418.352	424.946	476.551	283.52	391.982	358.281	362.627	319.438	338.947
Acot3	0	0	0	1.42988	0	0	0	0	2.3451	0	0	0	3.00476	0	0	0	1.00211	1.01657	2.00219	0	0	0	1.00298	0	3.41026
Acot4	101.212	117.103	97.9199	171.589	100.996	76.2332	105.86	129.226	122.313	139.016	132.965	149.563	54.3575	99.7604	148.002	148.196	168.354	137.008	139.442	122.337	124.571	98.744	93.0226	126.93	58.4199
Acot5	0	0	0	0	0	0	0	1.48576	0	0	0	1	0	0	0	0	2	0	0	0	1.48572	0	0	0	0
Acot6	72.5801	67.058	83.018	132.323	71.0927	67.1542	89.2056	67.0786	87.5979	95.1489	98.5665	101.008	62.4395	74.4062	109.488	89.3651	104.416	103.658	90.2924	118.075	75.6473	83.5213	82.2655	92.3455	71.0994
Acot7	2230	2261.74	1418.43	1171	1255	1454.82	2010.3	2327.31	2071.7	2252.32	2215.52	2018	2203	2391.62	1816.58	2364.27	2345.6	2167.07	1936.63	2033.4	2181.35	2358.77	2572	2113.54	2075.72
Acot8	183.613	169.544	168.805	81.4209	95.1994	145.726	164.474	153.74	202.08	185.604	209.564	196.148	167.22	168.318	192.564	170.258	288.996	225.363	230.188	189.211	174.923	224.888	162.099	179.679	184.541
Acot9	702.524	776.632	985.073	1088.15	743.46	812.461	858.232	778.529	1000.42	1086.4	1240.43	907.872	754.532	671.51	1146.46	765.408	1201.11	1081.1	966.055	1028.29	1009.24	1020.72	984.405	1102.88	873.06
Acox1	2903.3	3040.12	3154.77	3415.31	3003.04	3133.95	3561.86	3157.11	4245.32	4265.79	4465.42	4039.12	2708.46	3057.14	4117.12	2977.63	5011.16	4513.05	4301.6	3795.27	3940.32	3537.5	3246.42	3614.18	3259.19
Acox2	256	303	209.241	291.486	293.002	230.747	203.377	242.129	368.814	322.364	316.435	321.722	285	337.302	266.714	276.822	331.058	345.053	334.98	230.564	288.563	287.341	263.947	265.305	269.784
Acox3	1270.26	1260.91	1749.37	1506.76	1632.51	1783.29	1824.13	1434.6	2247.64	2400.07	2406.2	1880.82	1360.34	1180.35	2304.74	1408.09	2526.93	2684.25	2390.73	2113.67	1854.91	1545.63	1332.82	1541.27	1398.59
Acoxl	1138.18	1177.68	176.796	52	127.585	198.52	424.833	1171.64	456.928	552.768	599.923	594.036	414.435	1130.25	321.418	1127.04	1006.49	720.394	753.352	598.13	1049.31	373.57	425.072	193.335	208.055
Acp1	659.368	707.289	869.445	1070.2	772.888	775.093	897.57	716.89	1027.17	1044.94	1025.14	881.674	713.503	651.201	993.586	730.815	1006.16	977.891	963.634	972.298	836.444	994.727	825.642	982.99	815.087
Acp2	999.182	996.288	1558.83	1510.93	1298.7	1473.58	1559.59	1157.91	1773.28	1881.37	1807.82	1641.71	1146.86	1003.04	1925.85	1115.45	2096.28	1975.65	1893.69	1756.74	1512.38	1233.38	1200.52	1290.64	1087.32
Acp4	1	0	0	4	1	3	2	2	0	2	0	2	2	0	3	0	2	6.00416	1	0	2	2	0	1	1
Acp5	393	355	1251	1379	1253	1552	1422	403	1873	1698	1735	1224	539.001	397	1720	391	1441	2359	1757	1627	951	563.001	503	667	638
Acp6	277.424	278.065	250.055	254.279	329.733	268.171	299.854	324.706	332.734	426.072	416.703	332.991	285.989	276.599	405.417	338.466	442.351	448.459	370.378	400.514	379.948	287.893	265.014	289.553	254.882
Acp7	7	10	6	3	12	9	5	18	14	13	4	21	6	11	1	13	13	16	15	6.00001	15	5	8	5	16
Acpp	142.602	142.027	255.743	319.704	211.184	211.484	184.323	149.535	262.781	207.939	263.939	152.953	153.313	144.604	321.831	174.927	245.634	225.695	253.829	227.128	184.105	175.059	169.494	203.313	167.131
Acr	8.90869	10.4622	31.0316	7.4566	17.2754	7.77061	6.16491	8.0138	7.05805	17.0442	50.0813	20.1215	14.2381	6.29305	20.4091	16.6968	2.32577	14.7967	23.3121	13.5769	23.0596	23.3415	21.5609	28.1122	35.5827
Acrbp	215.354	174.224	120.766	52.3866	94.9185	103.294	182.098	256.292	180.736	233.177	212.175	186.475	82.7191	198.732	178.094	215.393	308.265	251.98	201.866	163.398	267.31	93.6135	120.818	75.9355	101.695
Acrv1	0	0	0	0	0	0	0	0	0	0	0	0	0	0	0	0	0	0	0	0	0	0	0	0	0
Acsbg1	62	64	158	166	130	106	83	71	122	136	123	93	91	48	124	68	119	126	99	127	80	88	61	90	82
Acsbg2	3.03751	3.00098	2.01768	2.00123	0	0	1.00041	5.53829	1.00008	3.00197	0	2.62821	2.00052	2.00135	1.00028	2.00023	6.02897	1.00507	5.02501	0	2.40275	0	0	1.00039	1.00077
Acsbg3	24	28	33	41	25	28	26	23	34	29	37	39	12	31	39	25	47	39	38	37	25	28	27	26	22
Acsf2	1239.85	1284.08	854.356	810.291	881.167	782.903	1015.96	1269.84	1383.55	1216.53	1297.45	1180.31	785.415	1273.66	1182.13	1232.75	1301.86	1393.78	1311.59	1131.62	1108.99	962.815	850.591	777.93	828.869
Acsf3	377.132	381.747	392.685	370.804	307.663	324.471	400.985	377.448	415.393	494.554	488.17	434.524	306.473	328.949	475.896	373.436	519.512	557.728	501.733	521.096	442.883	397.122	349.77	332.595	322.79
Acsl1	1467.46	1466.88	1223.49	1508.48	1209.68	1183.03	1430.1	1596.73	1399.54	1588.91	1695.18	1523.49	1247.16	1330.91	1590.86	1571.06	1986.96	1760.56	1858.77	1668.14	1536.08	1469.36	1354.69	1322.44	1300.76
Acsl3	610	590.022	550.684	639.803	511.441	454	574.299	677.718	720.37	725.355	695.747	658	553.498	504	725	596.468	924.737	687.694	789.805	709.137	659.438	554	597.674	535.565	489.393
Acsl4	2286.9	2362.96	3050.9	3928.8	2922.74	2727.78	3547	2629.96	4396.85	4693.96	4517.83	4433.8	2885.5	2668	4335.41	2309	5389.77	4881.65	4669.84	5095.64	4404.98	3339.62	3003	3091.93	2571
Acsl5	4138.85	4377.98	3349.36	3023.83	2963.74	3430.07	4748.97	4503.59	5172.65	6212.1	6684.5	5738.32	3582.79	4170.83	5542.95	4421.98	7679.94	6955.9	6683.48	6123.56	5908.18	4159.4	3907.37	3788.03	3355.39
Acsl6	13	31.0001	156.9	339.655	138.991	69	36.6795	28	69.689	80.7877	63.3186	36	44.1488	14	93.2795	24.0086	27	64.5787	39.2596	69.099	22.5217	36.4384	33	50.6989	55.9999
Acsm1	231	273	135	101	105	112	173	254	240	175	231	237	193	283	180	248	235	186	189	173	161	192	207	135	212
Acsm2	20.2448	16.9984	16.6199	12.2242	22.8237	13.7407	14.5802	24.5613	33.8148	21.1689	24.3392	18.309	20.3522	14.4653	17.0501	22.0252	32.8601	28.6983	25.5424	27.0329	18.921	24.7487	19.612	22.6004	10.3286
Acsm3	15.0688	14.5382	8.85968	23.1172	7.75626	14.5928	9.70398	15.9567	7.37257	15.9204	20.0078	11.4092	4.75513	6.71135	15.4725	10.0908	16.6009	25.9757	15.6438	8.67686	11.4122	19.1098	7.59926	17.4241	35.5724
Acsm4	0	0	1	0	0	0	0	1	0	0	2	0	1	1	0	0	0	1	0	0	0	0	0	1	0
Acsm5	7	7	5	0.00852384	7	4	2.91316	13	8	4.47335	6.58752	4.84729	7	7	1.61281	12	5	13	1.99999	8	7	10	8	2	6.05916
Acss1	1557.7	1603.4	652.519	617.415	762.701	781.915	1037.02	1659.41	1456.53	1494.13	1582.43	1518.95	883.522	1596	1208.96	1650.43	2165	1808	1666.24	1440.88	1686.9	919.001	949.703	739.734	768.506
Acss2	732.626	777.705	408.264	428.463	438.999	485.56	556.417	744.565	755.686	659.661	719.931	657.247	593.756	627.893	761.89	793.881	881.414	793.033	792.245	651.517	698.995	680.747	672.542	503.436	571.638
Acss3	197.577	196.664	211.36	196.988	170.653	163.796	200.371	215.951	257.895	192.349	219.221	239.852	193.159	180.367	201.493	223.84	301.528	185.382	224.167	206.228	241.52	251.003	184.86	165.99	198.602
Acta1	4.00189	5.00154	7.00069	4.00045	10.001	8.0016	8.00163	2.00054	9.00121	14.001	10.0022	1.00007	6.00051	8.00085	13.0048	12.003	8.00123	3.00031	1.00023	9.00132	4.00069	7.00215	6.00152	14.003	6.00158
Acta2	5550.06	5816	7642.99	8938.17	6443.21	7972	6200	6934	7576.31	6350.17	7213.1	5367.09	6638	5411.34	9602	6852.22	6551.19	6035.07	5437.08	5696.05	5315.13	9347	7731.12	10878.8	8286
Actb	42105.5	41165.5	51040.4	42634.6	37635.1	41572.6	46335.5	45700.2	48318	60708.7	61645.7	43225.5	50852.3	37932.6	53163.3	46586.4	61750.3	59428.2	53860.5	50130.7	50765.5	55785.7	54706.8	58752.2	48156.6
Actbl2	0	0	0	0	1	0	0	0	1	0	0	1	0	0	0	0	1	0	1	0	0	0	0	1	1
Actc1	3834	3216	672	1215	587	885	1808	4071	1529	1935	2218	2005	1740	2943	888	4019	2213.04	1457	1750	1074	2223	1681	1547	1183	1358
Acte1	0	0	0	0	0	0	0	0	0	0	0	0	0	0	0	0	0	0	0	0	0	0	0	0	0
Actg1	32941.5	33603.4	43364	41162.6	35813.4	41226.9	48380.8	37404.1	49116.9	59400.7	62149.1	48840	44716.6	31476.2	57045.9	35261.3	57482.8	63003.1	59263.6	53546.9	50193.2	50961.9	48697.5	53976	42693.9
Actg2	713.878	694	896	945.57	741	1025	811	875	985	765	832	705	672.222	611	1138	811	759.951	590	478.2	597	598	1067	1114.33	1334	1012
Actl10	8	1	2	1	0	4	5	2	2	3	1	7	3	1	3	2	2	0	2	3	1	5	3	1	4
Actl11	0	0	0	0	0	0	0	0	0	0	0	0	0	0	0	0	0	0	0	0	0	0	0	0	0
Actl6a	847.762	848.658	942.856	949.319	787.106	742.608	1040.07	963.859	1087.82	1409.17	1350.84	1136.76	952.584	846.231	1203.38	945.89	1373.3	1401.87	1288.1	1145.24	1233.6	907.704	1013.65	1070.79	869.21
Actl6b	0.0343983	0	1.44569	0.765454	0	13.1836	0	1.63021	0.164662	3.46678	1.29876	0	4.24245	0	0.663293	3.05738	13.0675	0	16	13.7789	0	0	0	0.462389	0
Actl7a	0	0	0	0	0	1	1	1	1	2	2	0	1	0	1	0	0	0	2	0	0	1	1	1	0
Actl7b	0	0	0	0	0	0	0	0	0	0	0	0	0	1	0	0	0	1	1	0	0	0	0	0	1
Actl9	4	4	1	3	0	1	0	1	1	6	3	0	1	0	1	8	2	4	2	0	2	1	3	0	3
Actn1	4454.05	4730.25	11782.5	12790.5	8353.9	9607.79	9008.14	4932.01	8526.02	9377.36	10063.7	7628.33	8648.07	4483.76	11577.9	5152.21	8939.46	9972.26	9198.29	8499.18	7429.35	11115.6	9057.2	12749.9	10722.9
Actn2	390.366	375.081	174.324	309.188	141.913	185.721	293.26	381.615	200.443	321.013	347.646	280.277	300.226	340.598	183.246	454.106	278.892	228.493	309.508	189.906	251.716	295.126	202.935	188.217	241.781
Actn3	13	6.79715	27	18	22	16	17.689	4	38	23	20	28	18	14	24	14	19	21	20.5054	19.2552	24.5251	19	19	14	19
Actn4	10186	10181.6	12356.7	12903.9	10181.9	11619.1	12646.2	11098.2	13372.9	15170.2	15867.7	12729.7	11307.9	9165.52	15037.9	10600.8	17182.6	16601.3	14951.7	14261.3	13900.6	13611.6	11874	14945.7	12698.8
Actr10	855.146	1012.54	973.88	1191.35	813.743	826.91	930.778	1099.64	1151.94	1145.14	1238.86	1140.5	847.014	867.538	1343.56	1035.98	1265.31	1176.49	1105.17	1131.36	1082.52	1066.32	1025.59	1112.43	845.411
Actr1a	3385.46	3359	3644.51	3818.38	3147.08	3434.87	3743.17	3610.49	4336.68	4698.76	4766.87	4073.92	3149.63	3030.18	4544.1	3597.25	5267.21	4841.12	4582.64	3973.45	4417.1	3873.7	3643.66	3919.97	3420.34
Actr1b	2481.68	2547.55	2992.56	3550.5	2582.82	2795.17	2867.41	2705.22	3078.73	3374.74	3681.89	2953.67	2493.85	2352.75	3650.8	2644.49	3956.39	3516.99	3458.59	3187.11	3106.1	3026.56	2859.15	3096.69	2906.57
Actr2	4516.26	4779.61	7491.73	7469.7	6756.67	6339.38	6956.76	5093.51	8042.78	8832.59	8770.95	6998.59	5415.03	4482.48	9591.38	5157.93	8487.57	8545.66	8112.59	8590.92	6855.73	6339.06	5876.17	7228.41	5151.59
Actr3	5004.53	5181.24	8723.78	8134.88	7470.44	7129.53	7739.67	5986.65	9090.59	10289.2	9996.9	7711.73	6652.13	5326.73	10606.2	6258.09	9395.89	9470.87	9168.72	9472	7434.09	7649.52	6764.26	9004.05	6304.31
Actr3b	39	30	67	50	57	46	36	33	42	42	38	45	36	37	69	44	40	29	38	36	38	33	46	50.8369	44
Actr5	192.667	171.313	209.732	168.721	141.467	162.223	185.942	196.965	168.231	188.992	315.869	205.428	157.012	147.725	205.605	179.801	248.064	302.405	236.506	165.308	237.907	174.63	195.522	194.994	193.444
Actr6	157.843	165.896	123.435	144.184	123.643	112.789	151.137	187.484	185.383	176.093	213.626	181.855	117.495	131.246	181.47	164.878	214.715	187.649	174.714	190.43	163.054	127.308	121.105	153.415	88.2775
Actr8	732.225	751.963	560.038	640.053	552.927	467.016	587.957	832.147	778.499	862.75	831.879	821.252	530.415	700.334	845.617	729.814	1076.31	903.085	880.394	792.004	828.217	608.551	568.568	577.072	526.043
Actrt1	0	0	0	0	0	0	0	0	0	0	0	0	0	0	0	0	0	0	0	0	0	0	0	0	0
Actrt2	0	0	0	0	0	0	0	0	0	0	0	0	0	0	0	0	0	0	0	0	0	0	0	0	0
Actrt3	0	0	1	0	0	0	0	0	1	2	3	1	0	0	0	0	0	1	0	0	0	3	1	0	1
Acvr1	605.001	651	894.001	965.26	758.199	780.174	888	642	1032	1009	1004	940	742.025	653.999	1057	617.001	994.339	1012	1022	836.252	870.445	813.132	701	789	696.001
Acvr1b	2217.14	2259.18	3145.77	3006.78	2433	2581.29	3035.76	2751.49	2991.48	3125.7	3484.12	3182.74	2691	2105.7	3629.36	2558.71	3602.73	3311.53	3110.83	2847.42	3297.95	3277	3191.39	3074.54	3015
Acvr1c	10	14	14	9	6	3	4	19	16	10	7	12	5	12	6	4	9	6	17	6	6	11	8	8	11
Acvr2a	794.298	814.599	767.854	1180.11	853.94	760.616	794.869	801.095	878.55	881.951	905.19	858.871	684.112	789.948	1069.96	832.642	974.648	878.478	879.686	862.141	946.479	808.499	774.175	861.372	682.083
Acvr2b	76.7931	87	87.9992	120.178	71	113.966	168	104.613	116.222	139.257	162.581	174.518	77.9543	64.4564	168.766	85.7283	173.051	185.947	237.859	173.813	162.296	100.249	57.5642	73.1553	65.5664
Acvrl1	18044.2	19136.4	9500.45	10430	7804.97	9188.77	11503	19629.3	13014.3	12559.9	15808	14332.1	10075.2	15839.5	14963.3	19796.6	19609.6	13878.4	13390.3	10999.6	17885.1	12444.1	12243.2	10884.6	11121.6
Acy1	102.568	133.901	137.895	148.468	118.857	99.2826	128.177	100.74	134.711	139.895	164.454	126.641	127.196	102.684	162.155	130.918	136.358	143.8	118.486	127.877	107.621	145.615	129.36	168.35	139.758
Acy3	127.146	144.608	123.826	173.315	140.889	146.421	182.559	163.194	207.729	180.802	182.841	183.201	130.901	123	177.781	119.758	200.499	197.776	182.939	151.751	152.921	147.392	147.161	144.643	143.999
Acyp1	147	163	118	80	114	128	145	149	175	194	207	178	134	183	174	164	227	205	199	182	142	135	142.999	149	113
Acyp2	136	151	150	168	155	168	186	185	206	183	211	182	170	159	250	180	264	210	199	184	175	184	199	166	157
Ada	58	73	150.81	163	126.756	177	155	104.654	142	131	111.798	138.926	127.767	93	190.887	107	118.491	112.958	96	149	97.8933	168	127	192	191
Adad1	0	0	1	0	0	0	3	0	2	1	0	0	0	0	0	0	0	1	0	1	0	0	0	0	1
Adad2	0	1	0	0	0	0	0	0	0	1	0	0	0	0	0	0	0	0	0	0	0	0	0	0	0
Adal	139.391	149.503	159.303	157.348	137.69	128.443	153.344	124.085	193.362	212.306	220.927	146.635	98.4249	135.81	191.385	140.018	198.952	220.312	227.353	185.452	148.295	152.166	95.969	135.849	134.195
Adam10	2456.26	2505.17	4357.9	4864.59	4093.98	4179.93	4735.94	2637.21	5708.68	5533.98	5559.62	4759.4	2904.1	2673.67	6023.14	2624.7	5484.17	5816.51	5632.14	5679.71	4277.36	3373.34	2752.22	3541.27	2732.81
Adam11	114.003	120.797	311.127	279.553	293.259	195.311	182.545	118.668	277.237	371.988	248.492	174.279	188.379	140.494	223.181	117.687	194.4	254.857	295.485	316.39	127.209	190.264	129.508	265.405	205.006
Adam12	63	72.5113	682.264	1091.86	704.398	638.097	499.273	65.3583	556.113	437.52	397.734	334	227.722	82.5463	573.721	67	236.727	371.786	285.83	415.742	168.756	295.88	233	373	225
Adam15	2472.06	2602.78	4427.66	5072.04	3917.13	4228.33	4620.01	2990.06	5752.98	5600.53	5725.77	4873.77	3046.11	2805.13	6170.9	2846.29	5475.28	5793.34	5352.53	4887.76	4169.82	3892.72	3633.96	4844.41	4185.98
Adam17	1309.52	1358.1	2210.5	1883.12	1863.77	1963.76	2465.86	1509.78	3045.51	3117.15	3146.57	2530.45	1675.12	1499.07	2897.79	1303.59	3099.72	3038.58	2860.15	3017.27	2171.79	1712.13	1299.16	1894.47	1444.66
Adam18	0	0	0	0	0	0	0	0	0	0	0	0	0	0	0	0	0	0	0	0	0	0	0	0	0
Adam19	2038.33	2200.17	3515.85	2888.55	2883.39	2830.39	3007.86	2044.61	3823.89	3924.12	3889.62	3234.07	2104.88	2190.87	3507.06	2139.01	3946.25	4071.22	3762.62	3539.23	3479	2172.75	1691.39	2279.24	1834.85
Adam1a	188.893	175.863	101.788	132.46	99.6967	109.691	171.199	237.248	169.69	151.369	198.222	164.468	116.078	203.6	206.432	205.683	319.107	217.952	210.161	178.868	222.848	121.645	133.647	88.7284	126.622
Adam1b	16.8255	20.8862	8.96889	14.0019	18.3537	8.18211	6.91539	34.4893	21.6883	13.4095	13.295	38.4466	16.7409	14.4437	22.703	26.5245	30.7242	34.3877	25.8797	12.677	34.5039	17.2219	17.9511	18.273	19.9818
Adam2	0	0	0	2	1	0	0	0	0	0	0	0	0	0	0	0	0	0	1	0	0	2	0	0	0
Adam20	0	0	0	0	0	0	0	0	0	0	0	0	0	0	0	0	0	0	0	0	0	0	0	0	0
Adam21	3	2	4	0	4	5	1	1	7	8	6	5	5	5	3	6	6	9	5	5	4	3	5	3	3
Adam22	252.324	242.674	128.804	122.766	138.509	142.565	226.245	284.297	239.53	251.316	226.671	271.842	164.812	248.95	218.39	268.814	300.485	278.032	323.342	255.399	341.423	165.028	212.406	150.837	154
Adam23	37.9365	79.6979	333.67	537.416	470.637	127.878	126.312	38.5773	112.203	108.467	245.53	76.8549	40.2926	129.096	312.902	140.134	206.13	341.311	229.891	137.364	36.9155	77.4486	87.6667	182.689	40.2719
Adam24	0	0	0	0	1	0	0	0	0	0	0	0	0	0	0	0	0	0	0	0	0	0	0	0	0
Adam25	0	0	0	0	0	0	0	0	0	0	1	0	0	0	1	0	0	0	0	0	1	0	0	2	0
Adam26a	0	0	0	0	1	0	0	0	0	0	0	0	0	0	0	0	0	0	0	0	0	0	0	0	0
Adam26b	0	0	0	0	0	0	1.00248	0	0	0	0	0	0	0	0	0	0	0	0	0	0	0	0	0	0
Adam28	274.992	263.866	219.037	226.768	331.856	239.9	296.129	317.332	541.473	443.695	455.126	443.344	258.845	309.502	441.949	311.016	543.671	591.796	515.856	581.134	399.565	264.448	217.089	207.815	232.756
Adam29	0	0	0	0	0	0	0	0	0	0	0	0	0	0	0	0	0	0	0	0	0	0	0	0	0
Adam3	50.5699	71.4093	20.5661	16.0015	7.59932	19.533	23.946	43.1893	19.5213	27.1193	21.6802	18.3977	22.8464	32.5111	23.8721	52.8078	27.1634	13.3254	30.1965	17.3347	28.1688	29.3042	37.1044	30	23.7507
Adam30	0	0	2	0	0	1	0	2	0	0	2	0	1	0	0	4	0	0	1	0	2	1	0	1	1
Adam32	3	4.14674	7.42525	0	0	0	3.19686	6.98077	20.1991	9	2.81555	8.472	2.37287	3.16498	9	4.63313	6.40065	7	11	3.56213	3.9545	9.56784	8.93753	4	7.26789
Adam33	86.5781	43.9624	68.3724	23.1606	29.0021	60.8435	63.8258	63.0424	142.633	110.834	109.258	95.7237	38.6585	88.7272	102.765	86.1071	119.824	152.236	114.269	51.6669	123.267	34.8439	70.7882	53.7749	43.1312
Adam34	0	0	0	0	0	0	0	0	0	0	0	0	0	0	1	0	0	0	0	0	0	0	0	0	0
Adam34l	0	0	0	0	0	0	0	0	0	0	0	0	1	0	0	0	0	0	0	0	0	0	0	0	0
Adam39	0	0	0	0	0	0	0	0	0	0	2	0	0	0	0	0	0	0	1	0	0	1	0	0	0
Adam4	17	6	9	13	13	11	16	13	30	38	24	20	19	17	29	21	17	18	12	14.434	30	13	19	4	9
Adam5	18.8177	23	29	26	41	53	51	21	59	75	67	51.9999	30.7918	30	54	24	61	70	53	68	26	36	27	36.0001	26
Adam6a	0	0	0	0	0	0	0	0	0	0	0	0	0	0	0	1	0	0	0	0	0	0	0	0	0
Adam6b	3	3	4	3	0	0	4	6	8	2	1	9	5	4	4	9	5	6	6	2	10	4	3	1	3
Adam7	6.4419	8.0414	3.2197	5	4	9.71182	12.9683	14.4661	11.2824	12.8962	23	15.2463	1.61902	6.45741	4.82993	11.2963	20.99	8.10773	14.5405	16.111	26	4	11.3109	3.2281	3.46221
Adam8	433.231	475.813	1978.54	1394.92	1318.11	1379.82	977.522	464.45	1282.02	1332.97	1478.27	1074.81	1095.41	480.298	2091.5	717.52	1063.46	1346.07	1379.2	1385.37	799.159	810.426	676.287	1512.38	663.602
Adam9	3258.06	3772.34	6877.72	9231.22	6408.85	7114.19	6414.17	3788.62	6934.59	6911.8	7455.83	6082.75	5267.56	3656.76	8645.38	3799.86	7622.54	7143.97	6900.87	7012.52	5919.75	6367.59	5590.62	7134.44	5500.5
Adamdec1	90	128	96	134	159	120	98	115	184	131	171	158	132	118	164	119	200	211	187	159	147	107	140	110	92
Adamts1	5599.63	5074.75	8837.96	11579.3	10443.7	9421.59	9071.75	6637.23	10678.1	11114.1	10889	5752.36	6144.79	4820.33	13433.2	4123.73	10100.4	10860.6	9327.5	9812.34	6916.64	5831.42	4089.65	7939.01	5268.61
Adamts10	1360.44	1341.54	1017.05	849.283	939.182	1203.26	1905.28	1554.7	2038.8	2231.08	2525.18	2056.6	1290.56	1223.93	1930.17	1263.85	2682.2	2424.87	2173.55	2029.5	2039	1505.5	1095.93	1257.83	1182.84
Adamts12	70.0453	57.4418	801.146	1785.83	1295.58	1278.23	702.836	98.4819	1114.39	583.011	502.819	564.172	324.698	106.402	1325.68	69.4568	263.662	517.618	475.272	640.28	162.96	399.478	281.301	464.272	330.238
Adamts13	10.4515	18.6098	10.5238	8.20265	15.7666	7.31151	11.6485	17.6984	35.5023	13.8334	14.6197	30.4059	5.13316	26.9563	18.6191	20.5676	24.1777	16.9684	10.4033	11.6597	15.7011	10.1608	5.08177	19.929	20.7227
Adamts14	222	331	491	726	406	364.307	248	275	291.206	373.227	305.839	164.573	372.169	256.436	390.534	364.504	247	240	272.771	203.382	247.521	397.001	317	531	376
Adamts15	1242.98	1336	5361.72	4067.71	3950.83	4332.62	3768.81	1613	3701.81	2925.7	2790.28	2919.91	3424.75	1598.92	3704.8	1659	2234.89	3321.74	3145.77	3021.69	1965.86	3968.92	3268.93	4963.83	3946.85
Adamts16	0	1	32	6	17	12	23	0	29	29	9	6	2	0	26	0	2	12	10	12	0	0	1	3	0
Adamts17	222.816	227.476	134.259	61.8045	110.095	181.631	440.497	376.056	351.886	289.184	448.475	656.331	165.335	321.71	177.543	225.226	502.789	334.584	318.954	216.715	431.005	149.6	146.733	101.193	119.643
Adamts18	2.29073	0	6.33977	0	0	0	3.1079	0	8	0	0	7.41323	0	0	6.87093	0	0	1.73548e-07	0	2.29126	0	0	0	0	5.10239
Adamts19	11.4878	12.8988	11.1678	50.8104	10.2786	27.9139	42.9939	20	27.0978	24.0551	53.4922	36.5078	44.7363	7.24814	19.8165	11.3944	49.4789	39.3865	34.7542	22.9293	14.2607	31.1689	41.8755	41	33.5779
Adamts2	2050.5	2123.87	5361.84	8760.59	6188.37	7073.7	6868.47	2216.73	7620.77	5057.05	6854.08	7049.02	4003.77	2604.41	8658.5	2081.64	6173.86	6028.57	5733.04	5175.73	3983.58	4659.66	3721.15	5811.26	4558.73
Adamts20	26	25	16	17	24.845	34	25	27	25.8535	25	43.0001	35	18	26	39	25	25	35.4094	35	18	27	22	21	20.2671	24.3396
Adamts3	22	24	91	122	62	57	44	34	46	39	46	41	68	16	67	26	41	42	44	36.9999	45.3383	52	58.0001	73	50
Adamts4	90.1433	73.0804	1960.34	1373.3	990.15	829.763	627.436	116	1004.41	1030.35	814.323	403.218	1009.66	139.562	916.57	65.0703	495.335	765.778	499.747	785.165	283.693	949.046	671.932	1441.81	842.468
Adamts5	369	335	492	598	507	455.041	404	359	548.066	531.031	509	346	312	310	665	382	529	530	501	473.029	379	322.022	255.017	301	220
Adamts6	58.1496	40.0566	161.263	160.966	136.654	97.4702	102.985	80.2655	146.114	140.242	91.9016	83.4642	56.002	58.4164	130.891	98.9525	108.764	123.204	73.2741	108.424	77.1026	84.9172	34.9914	65.171	62.8842
Adamts7	81.3914	110.673	339.839	376.563	299.467	310.933	295.639	100.248	359.39	396.87	385.039	271.828	210.481	127.534	389.881	120.946	270.14	307.51	237.69	319.923	174.222	206.119	164.118	252.374	153.694
Adamts8	1265.54	1250.63	757.16	651.218	782.688	1083.23	1351.19	1620.43	1417.7	1084.83	1330.64	1523.51	1107.24	1407.42	1562.12	1496.85	1425.97	1268.16	1261.43	936.983	1315.74	1168.31	1193.95	1165.4	1139.19
Adamts9	497.411	496.265	920.126	1176.58	971.57	1548.79	1724.23	743.939	1375.74	935.474	1364.38	1570.13	957.018	661.297	1802.71	520.617	1262.88	1191.24	1196.06	1161.48	1073.52	1174.69	1014.26	1300.94	1045.68
Adamtsl1	354.766	251.54	163.549	139.362	231.121	305.642	271.216	233.834	315.537	342.618	310.207	252.268	255.22	232.916	417.833	181.489	364.363	232.825	379.776	235.475	375.536	197.522	225.571	311.733	237.977
Adamtsl2	1759.89	1932.21	2700.32	2603.33	2803.42	4182.35	4279.16	2091.48	4007.64	2889.83	3729.87	3641.35	2830.2	2431.39	4509.45	1852.9	3800.42	3395.58	3337.47	2553.32	2987.51	3494.44	3380.49	3850.06	3588.74
Adamtsl3	391	356	539.733	709.267	600.885	794.437	785.263	390.436	876.979	751.186	881.799	668.63	421	423.635	1077.5	357	824.093	861.811	807.796	909.093	622.936	531	364.901	424.726	379
Adamtsl4	1838.62	1668.35	1558.43	1581.13	1299.71	1676.21	1562.21	2133.19	1623.81	1591.13	1858.77	1640.4	1586.61	1751.35	1959.35	1983.99	2153.17	1830.71	1960.51	1530.56	2073.92	1961.74	1837.83	1914.82	2052.77
Adamtsl5	313.178	260.478	273.265	215.567	240.18	250.825	310.202	204.532	282.986	287.152	307.71	320.951	229.085	320.586	315.214	287.433	359.386	395.06	183.175	221.194	321.038	235.915	240.545	236.255	235.95
Adap1	252.94	361.473	479.64	359.851	408.573	413.889	391.524	257.86	433.937	568.137	440.984	320.952	359.818	214.77	482.515	358.346	429.822	576.726	507.123	464.348	289.385	339.646	325.873	349.227	294.38
Adap2	409.653	369.794	786.486	759.278	781.603	733	707.258	439	761.683	786.604	760.883	665.668	499	443.429	919.877	377	780.7	883.736	858.553	872.829	747	630.793	463	743.127	528.398
Adar	1633.27	1726.7	2106.52	1810.76	1748.16	1562.87	2019.65	1939.5	2491.43	2751.02	2693.83	2077.38	1593.88	1648.05	2374.16	1882.73	2715.63	2649.35	2455.78	2428.97	2149.58	1819.07	1519.14	2022.31	1445.22
Adarb1	338.95	521.517	492.385	609.247	374.127	492.703	598.525	480.809	643.052	630.765	677.575	435.407	535.903	370.01	424.032	630.061	982.563	782.761	810.606	735.986	655.57	255.622	500.893	636.622	301.45
Adarb2	3.79091	3.34904	0	0	0	2.02194	0	2.7727	3.32773	0	2.60553	0	0	3.50407	7.66409	0	0	3.53268	2.34469	0	0	1.05739	0	1.05936	1.09966
Adat1	132.45	106.093	92.9509	123.138	103.036	107.448	166.269	191.034	189.203	184.122	235.676	207.885	94.1395	119.029	183.592	162.64	285.381	207.009	195.14	195.835	189.108	135.662	103.206	153.168	101.467
Adat2	84.9811	87.6451	128.43	137.24	87.7985	72.2491	90.0285	98.3224	146.793	119.333	132.607	136.35	80.8981	75.6608	150.659	93.2467	135.019	107.155	115.626	124.876	94.6458	128.919	103.948	118.622	90.2766
Adat3	39.4132	61.8293	61.9506	61.78	42.6018	48.3811	86.05	42.4837	74.2334	79.4428	55.0775	63.826	36.5418	46.383	35.1627	37.9307	73.0257	72.7443	64.6609	47.3869	36.7555	63.644	52.7271	30.6762	48.972
Adck1	213.348	254.333	243	257.401	246.847	247.717	279.493	255.506	342.724	363.895	378.709	343.646	244.964	243.846	323.238	261.961	435	381.449	367.872	304.898	373	269.929	243.629	258.668	222
Adck2	453.719	390.955	329.12	355.586	308.489	345.355	375.36	432.314	508.959	515.553	533.059	449.861	289.419	349.098	499.734	436.36	663.57	539.618	529.756	519.11	529.681	345.421	362.908	349.528	372.077
Adck5	137.599	100.614	134.773	54.9405	109.188	95.2909	77.156	78.162	133.713	127.88	172.629	128.131	142.157	53.7503	140.605	107.001	209.875	142.962	180.041	147.863	111.895	78.7425	141.749	86.5159	45.0909
Adcy1	153.237	145.065	205.316	255.319	201.474	216.209	209.299	151.488	181.764	232.301	200.842	187.578	160.253	142.021	233.75	128.503	194.025	241.924	213.505	138.598	183.652	178.005	132.264	176.241	163.247
Adcy10	0.795053	0	1.50406	5.69089	1	1.75001	0	2.30961	0	3.34429	3.47076	0.764472	0	1	1	1.56871	2.30081	0	0	2.29984	2.31321	1.52335	2.31738	1.58741	1.56946
Adcy2	548	530	723	737	692	778	833	654	889	900	942	834	711	557	957	601	916	916	913	873	758	741	653	687	601
Adcy3	638.863	629.236	1002.65	1030.48	939.785	839.412	774.51	601.777	1132	1182.84	1082.68	811.83	642.014	644.761	1211.3	645.728	1069.54	1293.71	1068.67	958.527	817.063	661.155	667.608	821.115	681.769
Adcy4	2997.85	2987.67	1751.91	1747.49	1549.09	1786.32	2245.79	3796.34	2270.57	2636.41	2970.38	2609.79	1973.73	2575.2	2814.66	3498.33	3769.32	2767.12	2519	2273.12	3538.96	2424.69	2476.71	2371.03	2106.88
Adcy5	913	1047	630	734	492	810	791	1045	729	768	960	766	619	885	925	1032.27	920	756	827	636	1002	743	679	657.758	656
Adcy6	2104.62	1625.26	1922.63	2121.89	1763.18	1984.5	2153	1994.46	2665.35	3012.52	3130.93	2312.73	1910.34	1723.85	2652.19	1960.05	3283.3	3372.9	3069.5	3112.11	2783.24	1913.95	1580.92	2052.25	1540.5
Adcy7	2462.47	2562.22	3951.35	3636.03	4278.86	4563.01	4459.9	2583.76	6300.76	6228.06	5715.28	5055.5	3122.59	2777.55	6342.66	2607.57	5729.74	6485.61	6113.3	5690.79	4009.39	3304.73	2608.84	3423.94	3008.08
Adcy8	1390.6	1314.42	438.318	424.126	441.773	621.407	859.497	1545.2	932.592	1292.17	1273.17	966.122	812.065	1344.77	836.445	1176.59	1584.08	1250.1	1160.97	744.531	1322.04	754.408	742.908	584.095	691.146
Adcy9	819.999	832	628.999	773	646	611	779	919.999	852	971	1005	853	652.001	816.001	916	814.999	1145	1030	1013	789.999	968	623	549	627	580
Adcyap1	16	31	31	35	21	19	14	29	37	23	22	24	32	23	29	24	32	30	31	33	27	30	35	21	18
Adcyap1r1	147.975	149.25	163.205	148.816	138.943	133.224	115.546	195.042	169.969	143.629	157.471	175.599	126.362	164.545	187.78	186.759	148.071	184.303	148.089	106	148.884	139.906	134.661	141.002	147.107
Add1	7232.93	7255.36	5851.42	6714.78	5753.97	6395.26	7087.02	7676.27	7725.99	8519.43	8989.73	7615.9	5857.02	6898.92	8776.5	7449.92	9820.3	9017.31	8737.69	7505.58	8660.35	6805.88	6423.44	6635.81	6316.7
Add2	53	59.0001	66	72.0749	66	68	60	56	69	65.3367	81	74.0001	57.7924	54	83.8002	51.3477	86.9999	90	72.9996	56	73.0001	45.2392	46.2868	68	66
Add3	3893.2	3943.03	2481.16	2812.12	2399.01	2582.85	3523.2	4363.71	3610.53	3564.86	3875.82	3452.89	2456.39	3834.27	3788.85	4512.23	4566.34	3712.03	3823.93	3425.9	4277.24	2877.6	2852.65	2941.53	2461.19
Adgb	101.444	116.007	68.077	120.024	149.494	173.675	199.992	111.201	248.158	220.637	180.43	209.018	149.669	126.299	151.317	123.528	216.746	214	184.272	233.698	196.473	109.194	107.806	159.811	108.295
Adgra1	12	10.0137	9	12.6365	17.0596	14.4481	12	13.6854	7.89009	17.0217	15	15.6462	6.00002	8	15.5986	15.0786	8.00611	9.00852	12.0129	4.12386	9.01196	13	8.32938	14.6614	14.6088
Adgra2	2470.67	2594.87	4073.81	4409.72	3474.54	3405.2	4102.06	2645.78	3981.09	3989.41	4387.54	3862.74	3255.04	2519.71	4433.49	2453.19	4050.84	3970.77	3685.22	3492.63	3206.61	3768.17	3144.1	4079.98	3405.88
Adgra3	1548	1775.52	1020.88	1215.77	881.708	1052.89	1360.81	1812.86	1532.9	1440.93	1718.64	1572.81	955.953	1529.88	1566.86	1640.98	2001.95	1389.36	1464.59	1202.75	1848.8	1246.02	1099	1140.57	971.901
Adgrb1	16.4698	25.8664	42.8352	52.7276	52.3361	55.8515	35.9429	43.9832	49.769	56.0833	82.7803	75.755	26.8047	24.2181	11.4207	0.808233	42.7176	60.069	42.071	40.7732	57.6126	23.3762	26.035	55.2468	41.9598
Adgrb2	113	87.9344	146.925	170.665	124.785	175.965	132.028	70	133.623	140.705	114.925	132.68	145	75.7026	180.065	83.8148	150.957	194.974	143.614	93.533	116.802	108.41	107.959	129.23	105.343
Adgrb3	14	24.2435	13.281	36	20.0647	24.7155	22.6349	21.5013	22.5832	29.0026	25	27.9037	18.3808	19	34.2318	23.9142	32.2955	35.5187	40.6013	20	31.1922	24	19.9619	29.307	19.7627
Adgrd1	314.843	302	587.502	640.43	493.811	600.849	503.881	297.856	598.745	491.867	537.686	461.928	437.769	322	735.746	332.819	431.955	512.835	528.612	516.699	390.916	523.945	520.965	611.912	542
Adgre1	605	692	1999	1913	2432	1940	1841	660	2321	2514	2313	1504	1462	582	2392	812	2219	2619	2315	2643	1377	1485	1165	1555	1338.01
Adgre4	228	253	65	52	125	110	137	229	133	134	165	127	123	238	102	324	146	153	131	106	153	85	59	61	37
Adgre5	15368.7	17268.7	7115.44	6782.21	6349.54	7464.76	9425.31	16474.7	10349.4	11516.1	13485.8	13145	7973.88	14295.1	11855.9	19813.5	18011.4	12555.8	13052	10336.4	16629.7	8981.24	9819.3	8155.11	7224.16
Adgrf1	1	2	1	6	4	4	1	0	1	0	0	1	5	1	4	0	2	0	1	1	1	0	3	1	0
Adgrf2	6	8	1	7	6	4	3	5	7	6	10	5	4	12	9	6	10	11	5	5	7	2	0	1	5
Adgrf3	9	11	5	3.37037	2	2	9	4	8	3	10	9	2	3	3	5	9	12	16	9	8	5	5	2	2
Adgrf4	5	4	7	11	3	5	6	3	2	1	3	7	9	7	7	12	1	4	2	5	4	3	7	6	9
Adgrf5	27492.9	29416	16556.9	22336.4	15529.3	20702.1	24271.6	32769.9	27855.8	24938.5	31270.4	32155	19150.8	26819.3	31661.5	29458.3	44562.5	31005.4	33645.8	28375.2	40312.1	22330.3	19978.3	22116.9	18881.3
Adgrg1	2748.24	3232.23	3572.47	3827.91	3466.64	3296.92	3551.19	3019.71	4690.06	5636.56	5457.17	4574.56	2905.36	3034.14	5137.17	2886.26	5877.38	6278.98	5803.54	5119	4154.16	3406.75	3207.7	3683.29	3380.49
Adgrg2	85	73	144	259	152	147	206.405	61.9999	176.157	193.252	208.162	199.345	191.131	61.0897	196	65	229	187.068	191	142	140.051	208.192	206	189.198	152
Adgrg3	103.038	91.2995	279.237	187.515	192.068	180.423	174.029	127.715	278.344	143.211	192.367	208.143	112.639	126.025	269.554	98.0522	234.212	190.241	247.072	172.676	179.448	187.157	145.583	228.367	154.961
Adgrg4	2	5	8	3	4	5	10	3	15	10	9	9	5	4	13	7	15	9	26	9	8	9	10	13	6
Adgrg5	87.9746	83.4235	110.49	26.7529	52.7123	34.1123	53.8898	73.7886	108.275	170.24	74.9432	129.468	74.9432	71.1795	66.5313	70.3838	92.8717	97.1175	109.466	84.0709	55.0268	89.0429	67.7898	65.0157	97.9728
Adgrg6	2065.99	2174.56	1683.99	2374.99	2025	2392	2863.39	2248.85	3140	3132.99	3514	3352.05	2088	2159	3579	1977.95	3911.99	3404	3250.99	3550.51	3142.99	2306.99	1882.99	2040.99	1608
Adgrg7	3	1	5	8	0	5	7	3	1	2	8	4	2	2	3	1	2	8	10	10	1	2	0	2	3
Adgrl1	2672.65	3065.61	2323.45	2670.81	2177.43	2514.8	2837.88	3221.84	2872.45	3131.1	3730.98	3097.63	2182.82	2704.13	3445.48	3073.62	3965.88	3245.65	3323	2739.27	3328.39	2604.06	2516.8	2249.93	2200.67
Adgrl2	2589.07	2831.91	2507.63	2631.06	2543.96	2822.75	4001.27	3298.3	4444.14	4138.63	4926.06	4446.67	2372.5	2953.16	4329.8	3064.59	5402.6	4655.22	4327.45	3982.9	4425.4	2745.15	2448.17	2913.37	2433.17
Adgrl3	418.793	573.228	454.246	633.19	293.579	468.709	458.056	573.663	443.456	424.267	461.407	413.925	431.079	541.11	561.338	578.635	511.254	382.272	431.454	382.506	598.119	601.28	674.53	639.846	441.463
Adgrl4	3517.14	3898.71	2868.9	4037.12	2438.89	2704.23	3327.98	4199.67	4562.74	3784.57	4144.51	3829.14	2190.93	4125.95	4853.52	4407.52	4674.74	3958.94	4083.1	3836.9	4492.1	3240.01	3159.68	3548.24	2745.75
Adgrv1	8.58322	8.06275	16.5343	21.3602	20.8175	16.2518	19.3183	19.2672	20.0077	25.7587	24.1996	23.5371	22.0703	11.9697	29.3152	19.4074	8.34947	25.1585	29.1532	32.1953	24.7425	17.2753	24.537	28.1086	28.884
Adh1	2219.05	2258.89	1744.59	1791.22	1508.83	2395.72	3562.3	2273.8	3528.51	3666.51	4292.17	3867.14	3237.83	2155.6	2432.6	2497.88	4108.36	3973.87	3334.19	2918.39	3464.43	3236.76	3659.92	2424.51	2816.17
Adh4	0	1	4	2	1	4	1	0	2	6	4	0	0	1	1	1	4	1	0	1	2	3	0	0	0
Adh5	1088.02	1070.47	1265.83	1407.49	1127.4	1147.37	1302.55	1161.65	1526.98	1536.99	1659.02	1331.69	1104.65	1011.52	1673.15	1128.92	1695.48	1663.78	1531.04	1437.04	1256.43	1329.16	1201.35	1319.03	1231.2
Adh6a	0	0	1	0	0	0	0	0	0	0	0	0	0	0	1.00018	0	1	0	0	1	0	1	0	1	0
Adh6b	12	9.00001	6	5	5.03715	2.00001	13	7	6.35136	19	15.8053	9	3.30792	11	7.02112	8	9.0111	11	17.8252	11	17	4.00001	7.00001	3.00033	3
Adh7	225	243	75	167.816	139	147	145	241.826	209	212.848	178.776	173	178.196	231	205.735	247	197	185.989	177	163.683	198	190	173	188	194
Adhfe1	45.35	38.1917	33.9255	8.29686	41.2645	14.9174	20.6528	58.1493	40.7115	35.3434	45.4828	35.1719	34.6824	59.7348	51.9831	28.9115	45.0421	35.1003	45.0087	17.5793	48.791	52.599	23.3906	32.1583	28.0305
Adi1	724.979	718.013	475.449	485.906	491.082	577.842	684.734	697.362	754.936	802.183	776.44	798.818	442.308	781.659	721.129	636.022	963.676	844.065	780.558	789.787	821.734	528.021	600.767	489.959	405.941
Adig	8	9	16	12	12	11	6	1	13	4	4	20	12	4	13	9	15	6	8	6	6	10	12	9	16
Adipoq	105	83	73	46	28	45	39	95	50	115	116	76	72	91	39	74	77	41	85	21	55	79	51	73	99
Adipor1	3563.47	3678.88	3595.37	4054.5	3065.25	3557.26	3842.05	4131.45	4058.7	4341.48	4746.4	4140.61	3205.53	3453.56	4712.91	4130.04	5365.78	4796.31	4742.95	3954.25	4249.09	3766.5	3749.24	3631.15	3380.15
Adipor2	3135.5	3231.13	4160.86	4642.58	3673.96	3979.9	4278.86	3393.62	4810.57	4722.81	4551.62	4301.2	3368.58	3217.97	5109.15	3324.34	5276.23	5306.3	5029.25	4593.51	4612.76	3997.06	3595.7	4510.11	3680.63
Adk	1671.06	1706.61	1095.43	1332.64	918.566	1163.42	1549.73	1783.86	1710.11	1750.5	1979.48	1952.9	1207.25	1775.37	1816.83	1550.38	2455.12	1901.9	1998.68	1709.96	2058.28	1414.83	1460.5	1224.38	1291.37
Adm	170.268	160.002	528.902	334.898	378.158	252.738	171	185	402.857	371.58	285.411	155.114	219.974	255.659	350.409	232.001	384.956	275.251	251.235	181.724	201.984	148.001	97.9084	326.977	229
Adm2	2	4	0	3	5	2	0	1	2	4	2	0	3	0	3	2	5	6	2	2	3	5	0	4	5
Adnp	374.139	529.112	854.444	1015.12	697.003	1167.21	1203.33	562.59	818.673	909.471	1083.51	1229.23	555.281	461.596	1423.56	419.125	1263.91	1361.61	1281.35	882.74	874.13	714.403	383.704	674.187	641.753
Adnp2	570	577	644	722	632	535	659	722	852	881	901	664	514	582	900	603	1014	903	818	745	771	603	585	584	473
Ado	601	559.975	749.984	744.959	590.937	643	735.992	636.845	742.958	844.813	921.234	802.985	575.82	590	1058.94	624	949.955	925	960	782.932	715.84	739.911	704	700.983	705.964
Adora1	143.69	168.647	220.93	221.681	258.02	180.943	247.958	138.707	362.859	297.217	328.408	411.502	166.716	193.774	385.667	129.177	412.162	354.658	335.343	276.567	298.665	167.468	152.551	253.898	208.543
Adora2a	210	202	491	375	426	296	262	221	297	470	350	241	281	213	582	249	266	396	366	401	190	241	245	295	238
Adora2b	285	238	315	213	181	256	294	271	414	452	519	430	271	231	399	210	610	609	511	472	410	260	315	272	236
Adora3	53.1977	45.8441	104.461	60.5875	55.8298	94.951	92.6306	48.5687	99.6988	88.2475	92.1711	75.3917	60.0229	53.1719	90.7606	55.9323	123.275	129.554	67.7786	78.8119	97.0994	60.6915	64.4967	72.7751	77.4513
Adpgk	407.899	472.842	612.197	531.288	500.217	502.01	547.994	542.27	562.892	685.827	601.91	620.154	469.675	453.64	623.182	484.318	668.029	638.214	613.003	602.821	463.36	534.355	564.021	623.602	501.239
Adprh	925.062	923.435	1321.43	1303.79	998.332	1192.38	1291.17	953.722	1336.63	1439.31	1481.38	1155.51	1141.17	985.044	1564.14	1102.67	1454.3	1407.84	1303.4	1254.61	1243.81	1249.73	1217.97	1268.94	1146.06
Adprhl1	32	34	6	10	11	13	15	43	19	24	16	25	23	23.9999	17	61	21	22	29	24	24	23.1744	17	15	21
Adprm	155.057	175.115	145.751	115.478	104.752	150.78	179.955	253.924	213.123	264.998	281.79	266.867	137.986	194.084	271.132	283.783	255.004	267.011	286.412	234.435	215.347	168.482	166.533	125.236	165.474
Adprs	577.948	495.702	514.618	533.303	479.911	482.316	585.254	557.54	589.785	724.356	735.07	641.438	465.938	523.749	721.573	507.641	828.597	830.157	749.588	676.044	690.952	540.991	538.119	589.249	536.233
Adra1a	379.027	338.382	104.427	77.6429	78.6518	111.049	139.752	373.897	205.869	145.12	162.311	175.118	140.477	398.563	92.1179	359.397	234.393	168.765	161.744	127.251	230.606	121.639	128.903	76.688	129
Adra1b	58.291	48.1534	49.4727	27.8086	51.6829	40.4089	84.572	51.7821	61.1949	46.8074	49.4368	50.3553	78.9118	59.4847	44.1452	63.6388	71.0984	27.4263	40.748	21.4809	34.8072	83.5935	57.6787	53.6272	64.6514
Adra1d	111	137	66	69	60	73	87	105	80	85	79	88	79	83	71	102	85	89	85	46	82	80	124	82	103
Adra2a	29	29	98	112	103	94	93	30	106	96	77	57	116	41	127	41	51	108	96	62	37	90	61	133	101
Adra2b	5	11.1019	9.22813	20.6007	11.0644	4.07261	12.0021	10	10.0251	9	3	4	4.08913	4.11711	19.2493	13.6326	10.2689	18.252	5.04655	7.0533	8.07936	4	14.0594	16	7.22085
Adra2c	7	11	12	10	9	7	5	6	8	10	11	6	4	5	8	3	9	10	9	3	1	4	7	5	3
Adrb1	1277	1795	516	516	471	682	1141	1710	945	1074	1650	1557	666	1398	1267	1555	2066	1336	1593	918	1605	862	839	689	797
Adrb2	987	1334	785	1091.55	759.718	920.02	1145.46	1735	1083.81	782.326	798.416	748.905	1165	1247.72	997.356	1520	1102.53	792.253	826.648	684.455	1466.43	1406.55	1484	1336.24	1449.31
Adrb3	348.207	268.53	74.0379	62.4752	67.1949	94.3217	113.225	325.424	172.684	147.641	216.371	232.024	96.2371	299.784	153.181	257.615	228.003	192.53	191.841	131.076	217.364	112.805	109.009	75.7085	133.823
Adrm1	1431.98	1308.42	1791.21	2092.86	1367.98	1304.16	1626.36	1449.45	1717.68	1825.14	1991.02	1603.21	1482	1192.08	1882.54	1386.52	2157.59	2013.84	1793.81	1664.62	1513.73	1769.49	1712.81	1979.34	1696.99
Adsl	484.778	448.928	574.037	547.946	456.106	445.064	582.246	517.897	595.146	669	643.669	581.948	567.023	451.545	668.51	532.53	819.126	747.942	701.579	656.76	658.346	574.387	569.647	648.984	596.254
Adss	1634.09	1684.55	1866.36	2024.2	1572.96	1545.68	1983.32	1722	2312.6	2458.13	2567.64	2175.28	1573.02	1618.55	2394.68	1756.79	2645.47	2491.17	2492.24	2389.76	2225.68	2002.82	1786.24	2079.99	1790.68
Adssl1	589.892	505.651	946.428	1277.46	920.395	596.071	633.198	553.676	847.764	749.744	832.737	739.925	726.253	505.517	956.619	579.41	996.338	768.282	862.609	705.6	695.409	778.121	798.302	848.111	843.215
Adtrp	17.6818	12.257	19.233	9.55529	8.36224	4.45517	18.7132	16.3558	20.8931	2.73521	16.363	13.7449	11.1523	12.567	20.8726	10.6823	15.2615	12.8571	15.0187	24.8027	14.4652	12.4464	15.7117	22.9734	23.0473
Aebp1	2814.85	2483.27	5668.83	5147.27	5632.18	5392.67	4900.03	2578.59	6464.63	5468.43	5269.4	4702.25	3215.39	2633.55	6973.67	2551.13	5037.45	5821.6	5806.64	4860.69	3766.23	3800.98	3265.34	4127.68	3573.3
Aebp2	1495.9	1401.1	2124.18	2349.72	1924.02	1899	2087.44	1592.37	2137.05	2343.14	2524.05	2096.34	1545.87	1500.95	2679.2	1516.07	2636.24	2426.36	2349.09	2171.29	2023.1	1943.25	1679.23	1933.43	1588.65
Aen	490.366	455.682	985.307	962.497	788.668	777.969	873.043	540.703	966.909	1117.37	1223.21	883.134	1019.51	454.709	1157.51	464.553	1180.08	1090.77	1022.33	919.223	849.537	1105.56	943.891	1177.19	985.762
Afap1	725.028	698.408	1005.22	1067.81	902.806	1015.07	1103.98	906.199	1354.19	1225.78	1316.68	1171.67	855.606	779.563	1413.21	832.686	1373.93	1460.09	1321.81	1231.54	1126.88	970.99	853.27	920.734	841.843
Afap1l1	6367.36	6560.71	3100.31	3466.66	2876.89	3557.46	4607.2	7132.31	5133.4	5197.13	6631.06	5703.82	3229.46	5944.01	5636.18	6580.85	8153.5	6275.6	6052.48	4794.62	7024.87	4207.36	4038.61	4061.84	3574.46
Afap1l2	609.655	557.231	685.776	597.826	625.094	634.482	741.126	627.374	921.019	1004.89	929.372	885.661	642.266	541.119	961.414	650.274	1042.33	1053.18	905.226	904.184	758.494	748.752	613.355	712.118	590.274
Afdn	1510.95	1690.78	2665.84	3925.84	2626.32	3149.68	3441.76	2243.13	3972.52	3576.41	3974.75	4055.13	2389.11	1929.29	4443.42	1982.36	4927.27	4417.93	4431.33	4015.55	4027.46	2741.27	1775.54	2321.34	1993.66
Aff1	3128.8	3173.28	3382.21	3959.49	2968.75	3352.44	3932.97	3487.99	4016.99	4347.17	4481.22	3914.57	3065.66	3105.85	4278.92	3508.36	5374.19	4746.45	4531.59	4082.4	4623.51	3602.15	3378.04	3774.99	3095.7
Aff2	13	15.396	21.5146	46.8297	28.6612	34	28.5409	14	22.9154	26.7109	16	41.7714	7.9852	16.924	42.8988	5.51247	35.7883	39.8271	33.7456	36	21.4894	9	5.51491	17.3402	14.3474
Aff3	998.299	1059.46	773	839.356	606	607	699.677	1045.94	719	736.646	825.008	829	798.75	934.091	884.546	1226	985.999	742.999	776.807	625.48	1038.87	978.603	1001	947	841.101
Aff4	2211.2	2189.86	2584.15	3824.75	2701.46	2929.18	2775.43	2517.86	3766.23	3359.28	3536.06	3517.78	2178.8	2302.17	4211.86	2330.11	4123.53	3681.48	3850.76	3730.62	3213.05	2608.94	2206.21	2646.2	2101.49
Afg1l	262.993	304.544	182.293	173	202	202	235.848	357.554	347	340.085	390.655	365	244	253	317	330.865	505	396.108	443	395	322.157	208	260	190.703	220
Afg3l1	923.523	947.039	1362.63	1341.94	1055.27	1145.22	1373.77	976.595	1578.27	1653.59	1720.09	1337.6	1261.38	957.623	1672.39	1059.99	1700.28	1780.48	1593.87	1614.8	1344.42	1313.76	1299.68	1435.33	1205.63
Afg3l2	898.337	995.336	1398.69	1543.94	1183.52	1083.38	1153.21	1037.78	1218.76	1474.04	1471.06	1296.69	1090.25	876.151	1472.31	984.989	1496.19	1601.13	1460.52	1286.25	1158.31	1239.82	1005.81	1357.48	1070.31
Afm	12	11	15	12	10	13	29	13	18	6	39	17	12	19	20	14	26	28	25.0001	9	21.9999	7	12	14	18
Afmid	94.1203	103.652	123.558	104.855	129.076	108.135	124.175	94.3006	152.92	170.004	145.803	147.303	84.4805	61.8829	137.846	113.209	166.208	185.834	127.945	158.901	106.957	94.5201	95.2876	107.099	98.9596
Afp	12.6667	16	20.5214	8	9	8.43612	16	9	26	26	27	10	12	15	11	21	19	14	20	15.3689	13	14	13	26	12
Aftph	1160.87	1183.51	1226.98	1252.48	1163.48	1161.78	1249.98	1333.01	1591.7	1703.93	1708.87	1503.02	1030.18	1188.23	1709.05	1291.32	1915.56	1740.97	1774.79	1650.2	1619.33	1095.38	1054.79	1094.53	1010.55
Aga	423.849	436.192	531.233	563.365	511.129	566.63	623.726	418.838	719.154	708.075	779.014	657.131	469.158	461.02	839.491	390.585	777.663	745.697	671.844	723.341	607.41	540.057	513.799	555.729	483.825
Agap1	2127.16	2073.41	1734.23	1987.43	1723	1790.53	1952.19	2277.59	2282.8	2512.31	2734.93	2208.75	1572.33	1849.32	2639.06	2005.89	3088.47	2740.02	2739.59	2319.98	2455.92	1877.91	1787.39	1817.89	1673.92
Agap2	408	305	478	437	473.801	429	422	432	517	660	570	445	398	305	464	456	562.993	618	526.999	434	443	377	357	440	350
Agap3	2087.38	2380.73	2040.5	2140.6	1801.38	2034.27	2380.13	2272.09	2362.35	3094.81	3362.56	2861.74	1925.09	1963.83	2989.73	2329.91	3885.19	3706.33	3666.41	2695.6	2973.66	2069.56	2101.49	1975.39	2216.15
Agbl1	4.01896	1.01563	4.08024	2	1.02835	4.08196	4.0533	1	0	0	2	3.09983	5	3	6.19316	1	1.02392	0	3	3.07707	10.2715	0	1	1.03998	0
Agbl2	202.172	233.922	222.018	175.472	178.369	206.709	217.316	286.128	268.361	237.151	290.965	253.201	206.434	181.779	301.078	231.952	338.904	296.601	327.112	274.852	270.763	247.557	241.708	220.894	212.026
Agbl3	85.5113	108.675	53.4451	57.0265	55.0977	37.4885	60.3888	69.7584	64.8148	69.752	56.7043	79.4592	39.79	62.0666	83.5543	73.9942	67.8652	53.218	58.2204	65.3822	65.0344	57.0267	51.4271	40.6943	36.2142
Agbl4	15	18	15	18.6505	25	14	24	14	25	14	31	20.1673	23.5537	11	18	21.2456	14.7914	27	21	26	26.6383	19	15	23.7331	25
Agbl5	381.375	283.085	304.533	225.633	250.052	221.378	350.479	332.911	370.066	451.666	478.694	320.815	254.426	319.523	344.24	357.833	573.482	530.412	408.253	360.406	356.151	356.745	278.102	295.893	232.57
Ager	36420	36473.3	23869	30134.2	18102.6	31343	34028.9	38123.7	33095.3	41328.5	50276.5	40381	28299.8	32131.7	40839.4	39406.3	62216.4	54814.6	52366	42460.7	47283.9	35691.9	37440.3	23754.5	30850.7
Agfg1	1823	2050	2636	3062	2123	2313.99	2540	2333	2633	2604	2991	2647	1812	2014	3272	2004	3138	2750	2834	2635	2474	2301	2146	2405	2063
Agfg2	621.669	580.698	621.505	741.117	473.97	591.278	578.972	575.117	641.323	680.553	746.769	607.413	551.936	523.69	752.859	514.117	732.782	709.46	655.328	570.981	632.879	657.089	640.491	716.641	681.822
Aggf1	1230.58	1259.69	1359.65	1508.83	1247.65	1192.39	1463.58	1451.02	1513.68	1734.86	1858.17	1609.9	1148.29	1213.03	1877	1294.29	1983.08	1767.75	1926.17	1510.42	1548.65	1384.69	1237.27	1416.75	1232.99
Agk	416.197	432.004	351.98	409.867	331.41	347.775	399.683	431.388	460.338	508.104	517.165	414.846	343.74	328.16	521.885	408.324	548.5	488.198	455.95	434.276	481.656	337.346	370.189	346.228	389.262
Agl	471.249	505.165	891.085	1203.87	824.897	837.934	868.989	473.576	952.949	895.373	892.606	793.433	637.982	471.207	1149.05	596.163	903.627	994.515	809.544	918.734	731.032	657.928	561.288	752.103	603.708
Agmat	1	0	1	1	3	1	4	1	0	2	3	3	1	0	0	0	1	1	0	0	2	2	1	3	4
Agmo	245.307	259.575	140.155	191.206	187.924	183.491	242.699	264.994	296.769	219.069	257.655	266.192	168.801	253.105	264.296	249.464	345.002	301.241	320.39	207.036	293.014	240.176	201.262	177	172.008
Ago1	2941.69	2716.13	2331.75	2489.86	2247.15	2702.95	3212.06	3061.89	3614.68	3570.53	4030.79	3707.73	2293.46	2844.74	3700.79	2887.98	4784.34	4005.52	3934.33	3518.58	4015.43	2683.58	2251.51	2460.3	2305.4
Ago2	1711.87	1697.67	2277.74	2627.86	2080.98	2151.49	2501.46	2103.29	2762.49	2966.91	2945.62	2742.09	1893.11	1688.13	3296.03	1929.89	3231.17	3027.38	3020.24	2872.36	2707.87	2048.71	1915.58	2056.06	1783.36
Ago3	550.92	579.248	660.291	761.021	680.878	683.235	775.778	621.304	861.275	860.696	918.086	857.802	517.561	646.67	1072.98	612.084	1013.07	964.18	924.318	872.835	846.079	566.038	599.836	590.165	629.282
Ago4	442	488	367	578	448	542	582	511	724	689.889	817.947	797	340	469	786	534	1068.94	920.966	935	847.694	889	384	412	353.942	333
Agpat1	1161.07	1068.68	1155.19	959.229	978.162	1119.66	1405.4	1222.22	1447.27	1689.07	1744.33	1443.52	1194.42	1096.96	1643.79	1181.47	1788.37	1891.19	1700.57	1546.21	1515.27	1270.7	1340.94	1171.87	1179.73
Agpat2	417.038	472.861	584.217	468.762	380.386	435.339	463.609	453.354	495.699	510.322	571.745	545.943	449.83	413.454	524.669	501.801	636.819	616.488	586.264	432.993	607.747	584.216	612.671	571.45	526.193
Agpat3	3127.64	3035.56	3133.38	3448.72	2699.15	2964.19	3244.85	3344.22	3882.66	3952.07	4512.52	3781.57	2817.05	3148.87	4189.74	3220.41	5077.06	4322.37	4555.27	3479.88	4056.72	3393.44	3163.51	3298.26	3154.11
Agpat4	967.701	1067.73	840.442	1048.58	726.837	839.784	1031.27	1146.88	997.044	1037.92	1193.12	1034.57	1081.2	1113.79	1145.13	1180.55	1311.19	1089.7	976.543	836.606	1156.62	1175.34	1275.65	1108.99	1112.25
Agpat5	488.19	512.081	655.011	644.143	484.489	470.098	559.267	594.308	626.26	661.348	782.088	695.064	481.087	586.418	767.101	517.089	837.266	723.41	695.27	595.31	606.416	513	527.651	616.186	532.273
Agps	1081	1101	1702.85	2100.7	1616.15	1640.92	1786.92	1294	2148.5	2028	2162.98	1886.76	1320	1180	2241.61	1215	2126.53	2115.93	2125.2	2272.94	1606.47	1599	1415	1787.09	1413.98
Agr2	16	18.5162	63.9793	49	46.318	27.6439	72.6828	7.99121	63.2847	45.5852	22.3188	23.1565	63.8364	21	55.5063	12	34	24.9561	41.5664	38.5631	9.57114	36.4824	28	81.9406	15.5938
Agr3	74	66	47	66	47	45	56	84	78	83	82	71	46	70	77	77	83	55	97	64	72	86	65	57	55
Agrn	9834.51	10569.9	11865.4	12731.1	10050.8	13002.2	14822.1	10457.7	15911.1	19734.9	22050.2	17060.5	9975.64	9474.24	16897.3	9590.37	23421.1	22845.7	22066.6	19170.9	17208.3	11923	10088.2	10419.4	9787.65
Agrp	26	25	16.0001	21.9999	32	19	22	29	45	32	34	52	22	32	19	31	49	34	36	36	23	20	22	23	17
Agt	17	20	28	21	21	32	21	17	32	14	31	28	36	29	21	22	20	27	18	22	20	16	21	31	23
Agtpbp1	369.557	365.644	566.056	561.813	610.383	511.419	592.869	464.31	811.358	756.764	780.1	556.579	423.776	408.174	913.873	388.223	866.93	803.722	833.371	769.796	585.91	539.557	427.154	530.253	383.538
Agtr1a	437	432.159	353.516	361	369.188	259	351	406.02	383	470.393	541.114	347.012	345.504	340.008	442.947	418.009	502.024	478.045	435.244	379	345.974	394	475.026	439	371.755
Agtr1b	10	17	7	5	6	14.0461	3	19.0101	12.6009	12	11.0039	20	5	12	7.64827	10	16	2	3	12	29.8633	6	11	11	9.87811
Agtr2	0	0	2	0	3	2	0	2	0	0	2	5	0	0	0	0	0	1	0	2	2	2	1	2	3
Agtrap	1557.34	1548.4	1428.31	1525.15	1413.81	1528.78	1624.63	1652.75	2120.95	2144.44	2050.81	2064.44	1257.93	1617	2153.03	1574.32	2262.31	2299.9	2311.59	1927.58	1848.11	1473.14	1312.55	1521.36	1293.42
Agxt	2	0	2	14.198	0	1.15573	0	4	2	0	0	2	2	1	1	3	3	2	3	0	0	0	0	4.59938	2.30593
Agxt2	0	0	0	0	0	0	0	0	0	2	1	0	0	0	0	0	0	2	0	0	0	1	0	0	0
Ahctf1	715.249	698.817	837.041	1490.25	971.908	1076.27	1018.39	800.077	1164.83	1207.36	1183.65	1267.87	756.601	708.177	1426.62	778.267	1410.62	1349.92	1323.06	1460.26	1082.15	811.222	817.299	866.31	661.496
Ahcy	662.482	668.998	1153.13	1221.6	905.257	786.912	908.588	702.829	1011.48	1055.05	984.398	703.551	947.307	654.456	1120.44	719.699	889.297	933.916	916.366	936.814	756.384	1164.82	1056.33	1283.92	1092.83
Ahcyl1	1874.57	2094.92	2747.27	3396.35	2721.3	2424.35	2703.08	2146.86	3058.68	2856.12	3296.93	2828.11	2126.15	1900.88	3588.61	2143.07	3479.94	3167.29	3163.65	2887.14	2529.19	2449.69	2195.44	2688.22	2283.31
Ahcyl2	1897.02	1598.8	1171.84	1115.94	1042.24	1185.12	1417.86	1961.76	1644.92	1821.99	1941.2	1663.86	1333.82	1769.1	1697.75	1986.32	2843	2128.6	2056.9	1709.06	2114.94	1428.24	1407.5	1309.33	1111.98
Ahdc1	968.959	823.229	1102.75	934.951	798.116	1047.12	1122.33	818.227	1179.93	1406.75	1478.76	1234.54	954.135	838.915	1277.28	801.416	1488.29	1533.66	1423.44	1146.42	1232.28	1135.96	1032.55	1034.64	1008.96
Ahi1	202.309	203.181	301.084	380.462	285	289.096	278.457	249.121	358.726	354.776	376.298	307	275.293	207	381.878	252	454.782	355.536	326.757	319.656	323	325.196	307	327.016	304.798
Ahnak	25952.7	26657.6	23748.3	38507.7	23662.3	30101.6	28189.5	28803.7	34584.6	29399.5	35422.2	39852.1	22579.1	24523.1	44995.3	27331.3	45250	38176.2	42021	41179	40156.8	26576.1	24273.8	24571.1	22127.6
Ahnak2	1151	1201	2316	2796	2353	2478	2258	1214	3160	2691	3202	2966	1762	1179	3529	1058	3319	4191	3623	3148	2373	1760	1725	1721	1718
Ahr	2002	2399	1710.87	1726.52	1618.95	1462.47	1949.98	2118.98	2751.54	2646.46	2933.15	2952.79	1113.44	2210	3228.89	2091.21	3592.44	3089.83	2910.54	3329.84	2626.52	1261.94	1251.98	1179	1109.48
Ahrr	5	5	3.09011	6.70493	12.4484	4.49322	8.55295	9	22	11.3184	10.0812	13	1.11482	8	8.992	6	16.8043	9.44763	20.2067	22.4506	8	4	5	13	2.05147
Ahsa1	1524.62	1402.1	1553.75	1469.26	1332.45	1349	1553.78	2274.2	1756.97	2203.31	1948.55	1768.04	1435.7	1441.16	1891.54	1764.01	2354.39	2080.66	1915.51	1908.19	1927.28	1559.84	1673.08	1629.16	1408.9
Ahsa2	748.126	720.868	852.943	896.144	699.313	672.675	826.36	1138.81	1005.12	1142.64	1120.23	1021.73	705.992	758.57	1081.23	774.092	1328.75	1130.44	1061.49	1002.52	1117.1	837.94	855.53	871.476	714.509
Ahsg	8	23	65	66.9646	57.5807	58.763	63	16	67	79	87	72.9365	56	14	59	30	54.9999	67	42	48	48.8949	60.0001	46	52	52
Aicda	6.01267	2.00047	17.0781	5	13.073	17.005	13	5.0338	8.01412	11.0532	8.59327	11.0212	10.088	4.02848	10.0038	9.01669	13.0276	14.0154	27	15.0126	6	7	9.02431	11.0073	7.00833
Aida	739.686	864.884	1052.84	1117.16	940.584	895.696	1120.58	917.656	1100.3	1243.87	1280.45	1276.61	755.294	721.128	1397.75	868.232	1331.91	1233.09	1091.24	1127.83	1117.53	1044.35	830.747	1125.61	822.391
Aif1	57	46	246	134	219	189	184.507	51	282	287.985	258.991	168.918	132.915	74.2598	262	82	198.983	291.45	233	271.987	161.572	170.04	135	188	141
Aif1l	107.813	82.2462	184.039	197.178	151.178	120.551	127.654	106	157.531	175.643	181.927	146.712	107.21	97.1642	236.11	83	158.996	167.496	151.928	135.746	140.799	151	116.652	145.658	122.613
Aifm1	619.791	607.87	718.832	752.926	605.827	590.11	725.9	633.759	832.454	925.954	1004.04	746.242	600.663	527.485	802.341	621.004	1001.78	993.49	907.062	895.019	796.958	723.03	686.116	730.659	715.618
Aifm2	513.475	451.34	669.629	747.138	547.304	694.768	650.05	513.755	760.345	662.619	730.358	691.754	509.961	452.209	821.803	512.195	728.575	875.278	757.792	581.698	682.33	602.067	620.298	672.732	607.568
Aifm3	44.9908	30.9525	42.7151	30.6765	24.5086	31.8167	72.6178	26.6703	62.0221	106.46	71.3634	79.0114	57.5515	35.2176	51.9364	41.1762	83.7718	110.09	87.9742	106.288	70.0007	50.9639	47.7587	43.6746	38.2128
Aig1	517.542	500.891	462.942	456.103	389.619	423.753	512.029	602.871	621.02	591.154	716.167	606.838	436.026	566.079	676.342	541.33	831.977	670.149	672.179	620.026	655.74	462.228	480.713	430.858	430.993
Aim2	159.18	206.211	282.931	197.081	250.078	206.668	233.147	173.136	328.56	377.343	292.516	292.715	173.394	182.622	330.684	274.17	308.13	350.859	354.561	368.123	232.207	216.334	163.852	243.489	156.651
Aimp1	605.939	599.534	703.986	896.152	656.153	651.492	706.215	619.584	771.196	875.621	882.796	728.923	641.614	634.432	842.458	646.918	888.05	827.858	808.994	799.667	665.661	801.574	786.822	805.296	671.302
Aimp2	230.118	263.195	359.375	288.454	264.924	322.521	309.98	262.923	337.19	360.297	401.678	328.752	283.323	192.153	376.476	263.585	444.254	361.135	346.661	389.729	343.448	359.089	378.484	405.773	369.217
Aip	1483	1499.71	1237.56	1094.8	1135.41	1234.79	1363.3	1633.87	1450.29	1725	1786.72	1543.27	1258.19	1323.47	1697.74	1710.88	2075.58	1823.98	1614.71	1467.72	1613.86	1401.55	1405.6	1350.17	1242
Aipl1	10.4677	8.3247	5.25965	21.8254	13.7114	7.13555	14.3978	11	15.9781	21.2727	10.254	9.62883	7.70714	9.52086	14.2726	13.4187	20.8654	23.9738	12.5784	10.9825	6.75947	8.30993	10.4712	21.9391	13.2096
Aire	0	2.34441	0	0	0	1.56905	0	2	0	0	1.17773	2.4846	2.27222	1.51785	0	2.69123	0	2.80265	3.78122	7.72392	0	0	2	3.28652	0
Ajap1	31	31	77	151	114.404	73.9598	52	30.549	44.2242	89.6447	85	48	62	29.5094	86.1077	28.3518	59	49.0374	63.6377	76	28.3276	70	53	71.494	54
Ajm1	16.9999	16	22	19	26	28	35	20.9999	39	37	30.0001	26	13	20	21.0001	15	25	36	32	30	20	16	17	15	14
Ajuba	1332.65	1384.93	1585.3	1562.9	1178.52	1486.18	1744.18	1431.73	1957.58	2463.12	2723.2	1943.62	1545.3	1208.1	2405.42	1375.59	2939.11	2974.47	2626.24	2352.43	2145.25	1815.9	1664.08	1753.74	1686.2
Ak1	621.279	710	1545.78	1484.4	1317.28	1374.79	1272.88	584.232	1443.14	1591.53	1523.2	1253.95	1218.1	644.488	1650.21	662.954	1349.72	1470.27	1309.8	1258.79	995.579	1298.92	1179.85	1410.55	1143.44
Ak2	920	854.112	1298.59	1335.57	1024.24	1103	1171.41	922	1453.26	1583.08	1496.28	1291.99	1115.37	897.175	1418.3	867.563	1528	1636.14	1408	1323	1179.15	1195.53	1137	1328	1030
Ak3	2726	2922.7	2197	2460.59	2260.92	2462.91	2827.36	2931	3351.89	3181.68	3633	3352.78	2026.91	2825.89	3728.78	2641	4281.77	3568.93	3749.31	3481.56	3288	2551	2551.58	2277	2158.91
Ak4	78.731	87	119	129	89.9118	81	90	76	47.8764	93	80.0001	71	92	63	119	73	63.5697	106	79	93	96.0001	64.9999	60.0001	87.9952	60
Ak5	29.8173	23.6403	123.114	82.2517	129.377	103	91.1127	32.3317	137	107.884	95.1423	89.4246	59.1821	46	162.772	21.0043	68.3642	126.013	105.244	138.096	48.7437	52.5405	44.6225	58.6851	46
Ak6	734.72	676.607	1131.8	1333.18	986.47	875.309	1073.6	744.139	1169.61	1243.56	1227.54	1029.92	910.01	663.925	1217.82	769.072	1223.4	1183.37	1041.1	1114.61	920.339	996.048	1006.9	1198.54	932.767
Ak7	588.459	628.044	360.821	294.892	369.46	367.257	459.732	694.116	673.311	675.42	645.441	629.572	508.117	580.911	618.786	689.864	803	728.556	775.36	600.807	696.315	504.798	500.992	406.792	416.137
Ak8	132.564	153.56	90.8517	119.057	132.063	153.468	157.132	151.534	197.298	137.932	164.645	119.498	110.195	127.163	176.244	157.398	154.426	177.539	145.369	120.794	167.542	139.212	148.523	122.143	121.336
Ak9	111.931	110.036	95.2852	86.4927	94.825	138.728	141.799	139.459	169.455	141.955	168.18	180.472	119.379	110.78	179.701	124.555	183.895	196.309	188.179	178.713	174.569	110.439	100.503	99.6906	107.655
Akain1	0	0	3	1	1	0	1	1	0	0	0	0	0	0	0	0	0	2	0	0	0	1	0	1	0
Akap1	847.682	786.573	755.9	841.642	692.093	675.397	752.311	842.49	1009.74	1072.73	1074.73	990.365	741.783	684.494	1027.5	829.979	1248.28	1079.6	1028.35	946.537	1082.68	845.828	788.662	911.497	754.91
Akap10	437.317	435.244	472.607	480.346	444.755	447.861	521.668	407.812	589.555	613.606	596.679	543.614	432.735	372.852	632.163	438.509	644.711	595.796	583.817	589.225	510.907	390.684	409.798	523.497	451.981
Akap11	1098.71	1161.87	1238.33	1826.63	1304.84	1306.54	1426.19	1224.08	1663.27	1727.35	1744.46	1641.32	968.337	1264.5	2064.17	1168.43	2154.87	1817.77	1927.03	1929.35	1611.37	1182.89	1080.61	1190.84	1106.67
Akap12	5311	4882	3508	3979	3659.01	3977	5041.99	6701	4294	5378	6236.01	4231	4045	4622	5680	5412	7655	5896	5993.99	4374.01	6207.99	4843	3414	5208	3179
Akap13	4972.73	5513.89	5723.28	6912.09	5512.98	6494.64	7046.84	5924.46	7978.2	8006.88	8804.47	8359.05	4788.73	4868.09	9277.11	5932.12	9702	9320.09	9843.6	9114.06	8629.01	5328.72	4480.89	5572.58	4807.99
Akap14	74	83	41	32	45	35	69	70	94	99	101	82	86	84	71	88	93	79	110	76	101	55	70	53	49
Akap17b	88	84	131	195	195	151	141	98	164	132	175	139	81	99	230	110	164	146	143	174	113	152	125	132	116
Akap3	0	0	1	0	1	0	1	0	2	4	4	2	0	0	3	0	0	1	0	1	2	4	1	1	0
Akap4	0	0	1	2	4	0	0	1	0	1	1	1	2	1	2	0	0	0	1	0	0	2	1	3	0
Akap5	5417.14	6246.69	4086.45	6477.33	4184.56	6954.85	6306.5	6175.02	8950.8	9273.08	10705.1	9209.41	4382	5591.42	9882.6	6098.67	14232	12372.2	12728.5	12250.2	9251.7	5652.16	4857.34	4266.84	4526.48
Akap6	114.822	120.451	135.94	204.111	190.498	157.224	165.599	112.312	178.483	170.564	162.223	118.8	125.232	103.369	232.93	125.237	181.584	165.911	126.627	174.422	128.188	119.199	86.0218	122.993	116.234
Akap7	649.775	681.464	443.114	435.37	385.115	376.722	490.805	717.664	608.421	637.323	650.002	686.493	420	662.759	559.192	604.408	875.669	762.806	738.59	597.71	636.24	418.79	474.801	391.835	345
Akap8	465.048	308.653	524.011	576.048	228.565	240.696	343.82	494.749	268.855	299.498	419.794	22.4623	422.539	363.252	197.778	251.909	296.725	285.027	39.7392	56.6769	317.14	495.702	552.457	538.152	153.785
Akap8l	654.824	665.553	404.275	418.024	345.655	362.398	445.707	652.981	639.329	752.069	717.458	637.379	379.875	549.5	602.276	553.691	828.998	827.663	813.889	665.381	712.405	457.757	469.896	418.853	359.381
Akap9	1228.96	1168.52	1224.38	1463.11	1251.59	1261.24	1384.35	1364.62	1739.93	1695.91	1803.38	1726.97	1022.53	1178.39	1949.71	1335.79	2116.66	2035.13	1937.33	1983.11	1733.99	1195.9	1030.92	1131.36	979.136
Akip1	304	314.163	273	271	256	257.617	288	307	368	366	358	324.514	276	319	401.479	320	425	434	355	347	361	270.445	305	282	247.573
Akirin1	1240.68	1162.03	1554.13	1931.39	1339.41	1369.95	1436.21	1365.4	1665.07	1868.44	1787.77	1391.77	1104.85	1122.07	1905.73	1215.99	1978.55	1833.63	1647.28	1496.81	1464.05	1436.47	1324.36	1640.44	1266.81
Akirin2	545.678	652.751	708.185	740.676	506.017	543.693	651.087	740.308	656.083	786.643	918.669	752.186	517.221	620.833	1003.56	620	929.087	790.152	885.168	613.891	699.683	565.448	616.875	537.808	611.246
Akna	1823.97	1754.95	1581.94	993.685	1330.92	1234.94	1452.66	1907.7	1652.47	2196.41	1992.94	1397.89	1444.79	1639.97	1571.64	2346.47	2240.61	2016.63	2008.85	1594.97	1784.71	1295.82	1182.65	1482.8	1140.96
Aknad1	3	1	0	0	0	0	0	0	1.46673	5	0	0	0	0	2	1.42405	3.18073	0	1	3	0	0	0	0	0
Akp3	0	0	0	1.00275	0	0	0	0	1	0	0	0	1.00369	0	3.00299	0	2.00189	1.00419	4	2.48194	0	0	0	0	0
Akr1a1	7309.27	7513.77	9743.32	10936.9	9195.75	9909.63	10047	7724.29	11353.4	11537.7	12430.7	10281.5	8286.84	7248.37	13520.1	7722.03	12571.7	12916.3	11833	10777.3	9469.86	9528.68	9482.8	10716.6	8653.94
Akr1b10	245.66	250.69	219.718	228.158	237.48	257.857	320.262	305.071	367.77	480.254	438.249	377.477	261.269	229.455	374.429	275.116	495.859	449.389	480.489	402.498	336.518	247.383	291.192	253.73	236.655
Akr1b3	1873.28	2003.18	1736.48	1554.89	1634.43	1603.31	1950.44	1910.19	2339.52	2440.67	2473.22	2180.82	1601.74	1854.36	2290.48	1895.91	2921.4	2818.83	2498.41	2143.29	2328.82	1715.27	1704.37	1767.75	1583.04
Akr1b7	30	45	7	12	7	20	21	34	27	20	26	31	15	24	15	31	32	34	29	18	25	9	20	13	14
Akr1b8	291.499	399	1227	1381.82	1125.29	847	865	309	1172.71	1107	1111.01	931	844	380	1161.15	330	935	1172.03	948	1047	621	999.169	881	1169.23	946
Akr1c12	9.34406	15.4993	19.1109	35.7491	10.0521	19.2367	18.6388	6	21.328	25.6668	15.1596	18.3003	13.3236	8.06651	23.2147	18.1402	14.3776	20.2125	14.2345	5.064	10.2627	26.7832	26.1963	21.4036	14.4389
Akr1c13	99.3902	94.0698	153.348	175.858	129.34	143.482	127.377	63.4776	173.932	148.203	130.079	123.165	98.8474	113.335	168.887	111.371	166.456	170.226	148.173	133.797	126.971	119.695	107.385	122.84	109.015
Akr1c14	1067	1191	1828.74	2861	1283	1496	1294	1207	1346	1092	1357	1073	1180	946	1783	1308	1962	1350	1543	1301.01	1535	1876	1898	1558	1580
Akr1c18	2	0	0	3	6	2	0	2	2	3	3	1	1	2	1	3	2	2	0	1	1	2	3	5	4
Akr1c19	83	91	38.2978	40.0027	59	39	81	86	100.613	74.0057	93	79.5958	51	102.965	91	90	129	127	118	97.8899	99.7768	52	47	36	58.0058
Akr1c20	0	0	0	0	0	0	0	0	0	0	0	0	0	0	0	0	0	0	0	1	0	0	0	0	0
Akr1c21	0	4	0	1	0	3.58179	0	4	0	0	1	0	0	1.15008	3.53642	0	0	0	5	1	0	0	1	0	0
Akr1c6	0	0	0	0	0	0	0	1	0	0	0	0	0	0	0	0	0	0	0	0	0	0	1	0	0
Akr1cl	1	0	0	0	7	6	4	0	4.36943	0	3	0	1	3.00004	1	1	2.32008	0	0	1	2.14785	3	0	0	0
Akr1d1	5	4	3	7	3.0097	3	2	1	10	4	2.23014	5.0035	6	2.07733	9	2.00373	2.02065	3.4046	3	4	3	4	2	2	1
Akr1e1	283.231	293.478	228.856	248.524	249.639	242.215	267.824	275.755	401.567	386.33	397.588	342.924	211.578	245.434	396.103	248.709	407.452	407.406	314.269	391.621	337.092	276.827	296.393	206.614	238.748
Akr7a5	370.812	329.812	337.936	296.616	310	290.932	421.903	446.616	484	493.954	554.887	503.586	382.82	383	420	367.889	574.91	608.795	549.501	529.93	408.743	368.715	438.925	338	336.709
Akt1	4460.9	4595.47	6042.2	7188.5	5132.73	5296.21	5726.48	4879.69	5928.79	6584.13	6891.42	5926.1	4975.04	4342.26	6966.26	4944.99	6994.05	6722.76	6315.06	5677.8	5459.77	5590.43	5579.61	6250.32	5217.83
Akt1s1	997.212	942.787	1225.91	1380.24	914.539	1101.57	1154.22	1086.74	1250.22	1521.79	1479.54	1227.04	998.966	961.257	1566.86	1031.73	1506.81	1532.73	1427.96	1331.78	1153.83	1099.39	1124.92	1214.02	1154.94
Akt2	3425.15	3365.26	3592.37	3326.67	2982.31	3345.24	3752.21	3721.67	4307.72	4854.11	4860.37	4184.52	3335.62	3222.42	4655.77	3641.84	5347.56	5199.82	4693.5	4414.28	4554.46	3622.05	3725.6	3556.46	3321.68
Akt3	1367.32	1473.43	1357.61	2030.89	1439	1760	1790	1636	1914	1911.18	2009.7	1893.67	1227	1358	2634	1504	2235	1874.02	1934.39	1861	1928	1510.85	1314	1438	1099
Aktip	1131.52	1332.82	825.067	837.629	698.025	776.494	929.802	1293.18	1137.81	1157.53	1256.63	1010.96	772.446	1147.34	1290.42	1212.66	1505.65	1332.24	1221.07	1103.4	1308.82	1016.23	967.563	832.363	874.367
Alad	576.644	596.602	435.505	441.548	401.677	440.85	563.804	583.403	649.465	736.718	788.62	713.504	594.496	597.13	701.988	612.462	857.251	827.514	717.002	752.387	699.296	620.288	665.442	526.662	622.164
Alas1	2399.41	2383.86	2212.82	2273.67	2618.98	2456.96	2556.66	2427.32	2811.6	2355.29	2827.52	2731.9	2614.34	1994.41	3489.32	2138.17	3312.84	3175.84	3270.99	3092.95	2528.3	3054.31	3227.69	2918.25	3053.49
Alas2	1871.77	1692.73	770.735	836.657	595.631	485.328	953.935	1847.74	636.704	443.377	730.951	920.064	370.883	1951.69	1071.43	1340.29	1075.57	901.692	624.146	789.887	916.735	345.26	490.609	560.551	330.74
Alb	22	9	9	12	10	12.8909	11	19	6	18	6	4	17	5	13.9026	17	20	11	12	6	13	22	20	20	9
Albfm1	2	0	0	3	0	5	1	0	0	1	1	1	2	0	0	1	3	1	2	2	3	1	0	0	1
Alcam	6150.65	6626.37	4827.5	5883.48	4346.44	5375.9	7040.8	6775.89	7776.04	8051.88	9262.31	8643.78	4998.94	6749.82	8223.4	6625.52	12054.8	9876.3	9926.47	9557.69	9422.31	6275.44	6153.92	5017.64	5178.05
Aldh16a1	483.713	541.612	608.048	681.014	633.079	715.369	607.909	529.507	789.398	802.19	819.516	672.49	602.211	547.949	776.301	576.849	848.128	941.18	738.631	696.742	648.123	643.98	680.188	623.294	623.719
Aldh18a1	380	400.87	941.513	748.319	804.19	765.261	807.371	458.105	984.878	1046.38	954.809	690.043	680.921	497	1036.75	450.166	789.726	862.402	830.998	843.878	642.401	810.494	787	1070	715.697
Aldh1a1	20266	22155.4	9593.38	10924.9	10741.4	10461.5	11878.2	22796.1	15975.8	13113.9	15169.3	18825.4	12313.4	23919	13943.4	22698.4	21390.6	14383.9	15746.5	13324.5	19692.5	15827.8	15700.8	14091.3	15206.9
Aldh1a2	426	332	509	479	464	449	389	407	336	377	389	315	448	356	595	303	513	315	406	382	369	460	424	449	328
Aldh1a3	29.4105	35.5283	168.144	254.076	160.013	210.525	113.868	30.6247	117.141	123.02	99.0573	58.0586	463.192	35.0971	190.777	44.0254	58.0116	90.7707	57.12	78.6724	48.4929	162.691	145.942	552.094	138.462
Aldh1a7	2141.57	2176.8	1049.79	1027.43	1202.3	1138.3	1661.37	2354.09	2195.72	2144.7	2300.92	2381.9	1832.13	2345.45	1965.74	2091.58	2604.3	2401.71	2411.93	2286.61	2353.17	1905.32	1960.66	1533.39	1722
Aldh1b1	90.9999	91	206	156	137	116	151	83	136	231	185	123	124	105	188	122	127	204	172	157	107	125	79	159	99
Aldh1l1	533.3	634.192	523.963	580.501	481.666	503.628	485.724	555.821	635	540.737	618.634	447.911	553.219	364.707	606.764	539.878	618.669	588.067	574.976	521.457	565.257	573.478	523.764	582.091	533.749
Aldh1l2	25.395	11.0872	196.258	249.637	189.082	160.434	112.498	27.2428	98.4405	116.894	93.7914	58.3157	82.0637	16.0891	173.744	19.8139	59.8595	86.0927	91.8529	124.351	45.2225	132.903	65.8494	130.426	82.1374
Aldh2	22775.8	21795.1	11035.4	12014.1	10156.1	12319.6	14490.7	22414	14784.4	13648.2	16368.3	16243	14980.2	19975	15258.1	23428.9	21831.1	15967.3	15362.7	12242.6	19023.2	18348.9	19829.5	16781.3	18461.9
Aldh3a1	423	480	146	144	251	178	230	456	470.999	268	305	454	245	555	239	513	446	280	320	250	330	318	303	273	439
Aldh3a2	2472.61	2638.68	2069.51	2040.31	1981.68	2151.79	2424.92	2782.26	2841.29	3020.35	3419.26	2971.52	1996.45	2372.41	3116.11	2795.09	4091.87	3512.93	3455.66	2982.69	3257.75	2416.36	2275.85	2156.1	1911.07
Aldh3b1	1527.15	1610.86	1503.58	1440.16	1397.66	1406.32	1461.55	1877.12	1941.63	1950.96	2039.01	1859.58	1497.88	1565.67	1884.48	1972.75	2386.41	2185.43	2101.6	1786.02	1966.21	1716.08	1721.94	1555.48	1495.33
Aldh3b2	6.05802	4	6.31991	6	8	6	2	7	14.0062	4	8	6	9.29284	6.01013	12.2279	12	16.2098	5.00386	6.00241	10.1109	2.01969	7	4	13.0072	11
Aldh3b3	200.002	171.047	25.6879	5.16628	36	27	83	99.1359	65.9981	169	155.034	129.645	42.7072	135.96	62.8033	151	225.953	220.089	201.069	154.889	201.071	61	47	43.0125	28.0086
Aldh4a1	1110.32	1155.46	710.644	518.93	600.804	796.93	954.051	1142.56	1169.41	1303.24	1404.77	1201.05	915.736	893.388	1102.91	987.729	1572.59	1418.57	1383.64	1295.8	1236.96	872.836	886.169	815.389	723.755
Aldh5a1	307	316	220	276	225	206	278	277	384	339	400	374	224	305	371	318	385	399	401	297	313	254	213	242	204
Aldh6a1	1951.7	1916.06	1018.38	1361.2	1097.4	1076.16	1427.49	2001.41	1547.65	1557.66	1708.41	1628.31	1038.1	1721.39	1821.98	1882.15	2226.54	1788.86	1825.37	1585.74	1973.67	1399.39	1251.75	1039.5	1190.54
Aldh7a1	1466.96	1512.34	1274.3	1167.49	1126.68	1363.14	1437.16	1708.53	1675.79	1766.73	1926.32	1694.23	1386.76	1462.39	1683.26	1522.53	2084.19	1891.51	1888.83	1493.91	1619.15	1643.9	1659.23	1442.04	1549.32
Aldh8a1	4.01215	4	8.0863	6	12	7	10	6	7	10.0111	14.1174	12.0258	3	9	15.0273	7	4.01241	9	9.0173	10	10	5.03732	1.00329	6.01852	5
Aldh9a1	1023.21	1005.19	1261.19	968.144	919.972	986.312	1199.09	1072.09	1317.07	1446.2	1359.82	1219.79	1020.08	1116.37	1227.08	1135.93	1448.45	1520.37	1347.64	1202.67	1357.41	1184.54	1200.95	1306.05	994.386
Aldoa	7897.69	8626.12	11179.7	11541.8	9397.43	8936.07	9118.8	8556.44	10588.9	12173.8	11903.3	9126.1	8486.68	7880.42	13145.8	9014.89	11967	12846.7	11229.7	10708	9890.04	9583.15	9644.7	10696.2	9171.88
Aldoart1	2.00046	0	1.00038	2.00063	2.00116	0	0	1.00021	2.00046	2.00059	1.00055	1.00006	1.0005	0	0	0	0	0	1.00021	0	0	1.00031	1.00025	0	0
Aldoart2	0	0	1.00007	1	0	0	0	0	0	1	0	0	0	0	0	0	0	0	2	0	0	2	0	1	0
Aldob	1	1	0	1	2	3	0	0	5	2	2	0	2	2	2	6	1	3	4	2	3	0	4	0	2.76378
Aldoc	182.32	166	230.272	260.563	216	365.025	365.465	184.661	440.624	383.39	442	388.415	189.722	224	439.408	192.534	393.526	502.523	420.736	382.599	323	220.773	272.033	269.663	239.318
Alg1	773.975	740.364	757.809	765.716	587.644	701.986	812.272	803.793	850.863	940.126	1035.25	902.919	664.718	673.672	959.472	830.193	1096.34	1073.89	962.393	897.248	935.464	735.086	761.3	793.138	730.669
Alg10b	801	852	1161	1712	1293	1244	1342	854	1717	1416	1503	1429	885	833	1903	830	1588	1563	1616	1674.01	1157	1155	950	1052	845
Alg11	385.946	360.125	435.888	497.005	371.055	359.8	464.019	381.298	540.137	489.919	578.291	489.811	323.116	411.474	524.73	383.65	588.196	532.646	536.708	539.017	513.449	442.395	380.749	443.627	349.005
Alg12	287.901	326.335	269.789	223.365	224.865	267.02	349.924	316.701	371.647	426.516	412.148	365.98	327.163	295.577	360.809	318.815	501.928	443.082	406.908	386.626	408.115	329.87	323.651	296.036	287.562
Alg13	32.6295	24.6806	55.9644	57.9173	23.7544	42.8118	61.9771	35.8205	66.7303	36.6705	64.6181	65.648	34.7775	34.0659	42.8867	28.0834	35.2974	58.6172	45.8743	52.8899	29.0178	49.4246	29.8128	70.2777	58.9751
Alg14	369	306.516	261.531	302.921	278.215	305	346.851	362	416.863	396.845	473.673	361	305.067	315	493.413	346.37	484.317	446	426.704	423.03	387	343	357	364	316
Alg2	559.898	612.932	636.663	642.542	585.07	532.428	648.951	576.642	665.455	693.002	781.076	730.611	468.039	508.243	780.549	514.762	937.321	733.114	777.541	732.863	756.357	637.722	617.509	565.355	544.689
Alg3	199.417	147.905	283.184	244.798	217.089	223.818	248.788	219.39	324.126	403.347	361.891	262.357	295.096	172.422	326.838	261.328	363.348	359.269	260.856	283.746	250.711	355.512	304.508	303.043	251.035
Alg5	439.086	428.158	705.94	790.038	535.421	523.526	571.622	432.921	617.949	609.23	654.697	462.901	486.073	419.521	667.285	545.344	733.571	743.339	593.24	596.964	539.012	628.227	518.905	735.165	549.664
Alg6	239	177.701	158.827	193.491	197.941	215.032	213.274	194.404	300.954	286.585	265.19	231.215	180.768	192.178	277.298	205.658	265.282	235.45	247.11	222.259	245.298	237.849	201.558	194.398	181.16
Alg8	113.1	107.866	255.723	200.117	206.992	191.249	227.076	132.453	231.53	285.821	248.331	213.258	199.521	117.746	257.354	128.381	229.512	268.814	252.616	255.193	193.892	210.381	214.47	247.519	207.071
Alg9	327.725	359.761	384.377	328.738	302.334	323.91	468.902	433.929	433.652	498.272	575.627	456.344	344.748	286.456	421.124	492.745	631.209	538.133	569.795	526.237	489.979	481.698	398.985	352.523	384.815
Alk	5	3	0	3	4	1	1	4	15	2	9	3	5	2	1.79224	5	0	3.60034	3	1	5	1	12	8.65084	6
Alkal1	12	13	50	51	30	49	64	30	57	24	45	31	32	17	83	8	65	44	67	62	59	42	50	47	34
Alkal2	1	5.26436	2.01428	3	0	1.00273	1	1	1.01101	2.01209	6	1.02593	0	0	3	1	5.03594	2.05874	5.03157	1	4.02902	4	1.00615	2	3.04372
Alkbh1	111.471	76.1752	42.8517	76.3959	71.1685	64.7192	116.041	123.704	133.057	94.7164	96.3019	94.1729	93.2162	95.6539	131.473	132.938	108.279	132.412	111.597	154.65	74.336	67.2949	72.8592	88.685	39.4731
Alkbh2	43.8122	62.6583	68.4069	62.4246	72.0055	72.5009	65.4516	54.1009	80.1052	80.4441	93.3984	78.4531	54.9421	53.2602	78.3619	70.4544	113.559	108.718	88.7986	88.042	83.2517	74.5641	67.4119	77.5844	58
Alkbh3	220.715	208.866	289.601	395.004	260.364	244.986	269.337	204.926	305.061	318.357	353.684	257.895	223.082	189.107	348.72	225.747	281.407	293.833	271.545	243.152	209.082	281.748	286.659	330.211	271.619
Alkbh4	164.797	189.049	132.261	152.229	140.093	143.724	170.589	193.825	194.586	207.651	235.807	161.431	151.855	123.431	191.519	226.899	253.107	205.727	181.093	215.928	180.55	170.176	157.37	157.704	132.693
Alkbh5	2419.01	2377.62	2579.27	2928.63	2182.92	2178.85	2748.99	2687.95	2708.03	3151.56	3193.07	2742	2213.72	2344.09	3415.44	2462.79	3754	3644.45	3380.43	2863.47	3032.55	2294.29	2060.89	2253.32	2114.9
Alkbh6	215.722	190.518	188.341	134.593	169.636	185.818	213.224	196.695	246.711	298.825	317.404	239.901	206.013	187.772	226.591	221.915	295.836	237.634	248.568	252.699	208.516	220.45	207.63	213.036	188.435
Alkbh7	223	175.553	155	143.807	136	122.74	169.534	239.483	242.717	219.459	244.438	215.497	153.864	191.231	199	203.861	267.701	247.369	226.946	207.813	248	164.906	156.354	140	172.743
Alkbh8	282.473	259.869	302.581	347.248	303.796	278.814	369.036	270.148	443.829	397.161	446.925	392.043	231.016	293.976	441.294	263.462	447.429	392.164	416.525	391.251	391.84	276.124	262.342	290.8	244.74
Allc	0	0	0	0	0	0	0	0	1	0	0	0	0	0	1	0	0	0	0	0	0	0	0	1	0
Alms1	170.157	136.843	163.982	195.661	144.496	155.76	227.093	138.895	241.666	274.94	254.706	217.149	141.647	138.237	192.757	130.312	258.984	272.118	259.889	292.135	229.954	121.037	168.356	158.207	132.516
Alox12	241.165	269.159	110.998	257.088	190.945	142.525	194.221	287.412	146.593	197.375	173.713	152.303	136.597	227.7	163.957	339.935	230.839	198.741	204.912	191.599	246.848	164.329	144.912	166.331	126.388
Alox12b	1	0	2	1	0	0	2	1	1	0	2	1	3	0	0	0	1	1	0	0	2	0	2	2	0
Alox12e	7	11	2.61743	8.76826	7.47648	13	11.8323	5	19	6	6.24367	3	15	2	7	0	10	10	17	24	5	0	0	4	3.95202
Alox15	108	139	91	86	95	280	187	85.8834	117	150	117	40.5977	118	64	165	85	154	58	143	77	105	146	69	136	37
Alox5	491.203	460.089	661.812	879.028	562.08	658.218	555.788	493.09	583.175	627.892	566.909	396.102	631.212	379.329	596.484	687.568	635.614	682.444	551.277	468.054	529.931	634.993	657.123	910.701	630.691
Alox5ap	800.751	973	2216.05	1778.22	1775.6	1671.86	1595	989.001	1604.62	1738.06	1702.46	1301.38	1394	913.992	1909	1477.88	1621.74	1894.15	1572.85	1516.07	1283.31	1361.84	1331.53	1817.55	1383.14
Alox8	2.62903	6.11711	9.22455	5.079	3.07342	10.5116	6.16317	6.11893	12.8185	15.3689	8.36552	2.0952	2.06278	7.36876	10.334	6.3799	10.8266	3.68258	4.83248	6.2119	10.6224	3.08535	1.01716	3.15522	3.13491
Aloxe3	22.3042	16.5874	23.6038	34.716	15.8725	37.5757	23.6602	24.5868	29.0711	15.3607	25.9526	15.0617	25.7599	25.0557	20.1845	19.6972	33.215	34.7706	15.3834	29.7089	34.7097	29.0528	35.0865	37.7494	31.7974
Alpi	0	0	0	0	0	0	0	0	0	3	0	1	0	0	0	0	0	0	1	0	0	1	0	1	0
Alpk1	137.861	140.23	275.453	203.985	267.345	280.698	320.53	170.94	316.297	361.12	300.577	312.484	252.973	132.275	430.734	155.872	371.953	444.407	373.346	334.332	257.466	250.97	199.739	249.463	202.755
Alpk2	6.70073	0	8.91109	9.05398	15.0646	35	15.8467	22.447	21.0424	38.881	46.6321	15.8982	17.3176	4.186	28.2488	27.1419	48.5413	79.0187	46.9047	33.2974	14.6639	2.52476	8.7994	12.064	17.9278
Alpk3	77.6504	63	53.816	88	47	53	46	85	56	69.3933	87	65	53.9254	81	58	74	63.1728	58.0897	55	59.0002	78.6633	68	67	61	59
Alpl	122	109	309	424	197	145	164.902	142	148	159.863	173	127	229.854	142	194	133	192.533	131	134	140	164	299.768	298	424.984	469.856
Alppl2	5	2	0	2	1	3	0	1	0	0	1	0	2	0	2	0	3	1	2	3	0	9	0	1	2
Als2	423.389	411.633	560.105	592.917	520.867	641.812	710.24	524.139	806.86	795.524	832.411	739.629	538.607	483.731	753.719	472.449	859.326	901.411	822.477	744.29	672.222	591.539	473.711	584.809	442.002
Als2cl	2547.68	2861.26	2047.6	2480.16	1683.04	1958.32	2372.45	2815.34	2963.46	3247.77	3402.38	3260.11	1883.89	2564.14	2941.92	2838.98	4045.26	3806.71	3626.23	3411.37	3470.46	2484.87	2051.63	2194.83	2050.59
Alx1	2	6.15889	4	3	2.22639	1	2	6	1	2.82061	4	3	0	2	0	2	2.50728	2	4.33333	0	4	2	3	4.33295	4
Alx3	0	0	0	0	0	0	0	0	0	0	0	0	0	0	0	0	1	0	0	0	0	0	2	0	0
Alx4	10.2499	8.45151	93.3389	62.8346	59.341	85.7464	57.3007	6.24583	64.055	63.9063	47.4583	28.3709	17.5716	11.2871	114.175	8.32806	15.4331	53.2977	52.9183	48.06	22.7939	25.4204	17.1291	34.6225	27.4758
Alyref	282.325	324.33	558.581	596.563	322.169	392.716	509.938	392.775	425.201	492.817	611.521	598.686	358.251	276.641	734.451	339.979	625.99	520.786	639.382	452.382	442.228	380.509	398.37	437.797	429.717
Alyref2	84	94	89	92	51	75	86	73	100	106	118	108.149	87	103	109	77	120	103	97	127	120.187	78	86	89	68
Amacr	150.824	150.016	126.504	160.601	125.299	151.046	148.449	194	168.346	181.19	215.602	174.017	146.38	191	228.689	207.266	241.908	232.715	210.365	191.731	169.543	197.459	180.448	176.063	181.793
Ambn	0	0	0	1	0	0	0	0	0	0	0	0	0	1	0	0	4	1	0	0	0	1	0	0	1
Ambp	0	0	8	2	7	1	0	1	0	2	1	0	4	1	3	4	0	0	1	0	0	0	3	4	1
Ambra1	1196.82	1216	1190	1091.96	1136	1128.4	1394	1261.56	1508.85	1630	1609	1335	1111	1147	1518	1345	1861	1829	1730	1410	1577	1248	1069	1305	1108
Amd1	1482.42	1415.9	3170.4	3275.67	2806.27	2172.05	2281.67	1549.08	2952.7	4101.32	3838.67	2038.14	1344.98	1348.09	5632.67	1519.83	3045.92	4507.27	4054.2	4353.03	2161.63	1671.03	1646.08	1920.43	1535.84
Amd2	13.2644	10.5965	44.3097	24.5103	20.9058	22.6862	11.9479	11.175	30.1243	29.3543	34.0143	11.6437	6.48804	11.9082	37.934	9.92477	23.6359	33.2431	20.5356	30.6937	6.88721	24.0639	16.795	15.856	20.1788
Amdhd1	9	5	0	2	2	1	3	6	4	3	6	4	1	8	7	4	8	10	2	6	11	12	1	6	3
Amdhd2	383.713	378.629	639.209	543.126	575.944	669.817	784.731	400.711	743.476	709.084	798.548	657.089	476.324	400.255	794.855	379.065	750.396	979.926	832.232	747.387	592.667	549.881	543.009	585.706	474.304
Amelx	0	0	0	0	0	3.5355	0	0	0	1	0	0	0	0	0	0	0	0	0	0	0	0	1	1	0
Amer1	247.626	253.801	337.692	535.848	354.267	406.177	475.557	288.333	438.151	436.21	445.177	524.123	286.003	317.067	540.732	317.885	450.125	527.014	532.764	549.164	437.487	327.343	318.572	352.762	288.263
Amer2	26.2278	19.2453	68.5636	22.0183	18.1721	21.2317	10.0618	24.4943	27.5721	23.0652	23.0555	28.5487	21.0607	11.0039	20.0958	59.6785	14.0088	25.2132	24.2406	14.1291	39.0968	10.1455	18.4996	26.488	19.0856
Amer3	6	3	3	6	4	11	7	7	5	6	6	9	2	3	7	4	12	2	8	6	8	2	5	11	2
Amfr	3941.61	4236.42	4639.6	5572.29	3894.27	3982.89	4660.88	4607.26	5075.88	5566.07	6163.09	5107.73	3907.22	4081.23	5957.5	4406.17	7041.45	5963.63	5866.7	5116.3	5183.62	4466.9	4323.26	4555.13	4071.03
Amh	7	10	12	9	7	10	8	8	13	13	7	3	6	11	9	5	9	7	4	10	8	8	4	11	5
Amhr2	69.6989	68.9962	13.4775	24.3499	17.5226	27.0166	30.0049	55	28.3649	40.6241	54.3	42.0336	36.2077	63.0558	54.3944	61.3128	65.9966	40.6489	57.1539	37.9798	75.6318	42.1645	33.5979	19.8154	35.4838
Amigo1	551	634	299	311	292	306	406	720	552	538	548	512	344	613	504	629	751	614	530	457	644	392	340	303	332
Amigo2	637	612	577	983	663	689	609	755	1043	522	515	746	604	819	885	681	595	555	724	524	668	746	616	770	728
Amigo3	119	153	182	147	129	133	171	156	159	205	181	190	153	172	188	149	224	232	221	184	177	150	138	198	146
Ammecr1	150.227	127.504	440.276	533.845	350.288	324.792	346.426	148.342	372.075	352.07	365.729	247.4	224.555	133.932	413.404	155.991	293.688	324.575	309.981	335.758	217.63	295.357	207.017	340.615	233.23
Ammecr1l	793.207	780.565	1086.92	1217.75	1027.08	1147.66	1297.71	942.641	1527.09	1508.63	1687.8	1332.89	1010.66	832.29	1481.45	823.171	1787.78	1747.88	1580.2	1496.94	1267.05	1130.3	967.705	1119.17	1000.75
Amn	1.27817	4	55	57.0888	31	26	14	2.07043	18	22.9919	18	14.7118	27	8	39	8	6	15	15	25	3	39	27	25.0797	20
Amn1	211.944	160.847	121.909	165.928	128.872	132.669	200.282	193.503	187.127	210.149	256.073	174.955	149.572	193.108	251	191.307	259.802	255.856	221.956	212.518	262.812	176.773	200.293	193.325	158.152
Amot	239.098	258.13	277.245	416.284	298.163	279.067	320.441	275.444	406.521	414.491	447.162	356.513	172.73	261.293	393.392	253.359	463.369	403.594	409.461	395.796	333.421	237.143	188.14	243.243	175.026
Amotl1	2633.36	2629.65	2979.97	3369.12	2602.18	2932.41	3658.89	3665.07	4419.43	4141.42	4584.15	4246.74	2426.97	2758.58	4414.55	2801.95	5512.72	4639.2	4667.51	3870.1	4475.45	2774.11	2147.61	3003.26	2386.42
Amotl2	7411.57	6637.14	4160.5	3982.45	2672.04	4285.95	4491.01	7661.47	4671.41	5420.1	6090.39	4689.67	4006.03	6338.92	5728.69	6700.3	8591.75	5833.31	5735.14	4752.78	6400.08	4897.81	4699.39	4341.82	4585.86
Ampd1	8	6	3.79474	11	12	4	6	9	5	8	3	3	6	1	5	9	2	0	5	7	4	6	8	10	4
Ampd2	472.99	630.288	933.538	921.54	867.723	694.017	796.577	630.66	717.904	1053.16	917.66	728.908	762.197	551.764	886.131	563.523	997.421	990.435	842.442	790.564	758.644	747.329	702.359	788.748	700.776
Ampd3	793.927	905.553	1220.56	1468.67	1160.92	1057.8	976.587	961.068	1032.01	1131.06	1077.22	984.366	925.701	779.482	1202.41	1134.42	1127.11	1115.44	1155.93	929.79	1007.47	1206.65	1072.74	1653.41	1210.43
Amph	468.999	499.997	275.976	228	216.76	262	348.523	562.183	340.135	428	489.814	367.27	301.854	507	267	598.352	460.854	371	381.591	335.354	481.255	401	440.374	302.323	334.856
Amt	261.367	255.276	135.756	137.13	126.127	148.192	179.619	274.997	240.358	216.02	270.991	226.756	139.973	263.022	206.359	228.783	327.206	252.728	213.934	230.597	260.108	169.232	235.722	145.344	173.92
Amtn	4	3	2	2	0	0	2	4	1	0	0	1	6	2	1	3	0	0	0	1	2	2	0	7	3
Amy1	82.4084	100.853	93.9814	69.767	67.3848	64.0851	85.0902	107.711	125.825	101.593	102.469	103.487	72.2507	93.7365	136.064	127.618	148.122	106.274	131.688	100.067	133.459	106.213	83.0282	69.1161	88.9156
Amy2a1	0	0	0	0	0	0	0	0	0	0	0	0	0	0	0	0	0	0	0	0	0	0	0	0	0
Amy2a2	0	0.603223	0.328429	0	0	0.7846	0	0.511884	0.339888	0	0	0	0.906231	1.00684	0	0	0.348712	0	0.343947	0.672321	0	0	0	0	0
Amy2a3	0	0.603223	0.328429	0	0	0.7846	0	0.511884	0.339888	0	0	0	0.906231	1.00684	0	0	0.348712	0	0.343947	0.672321	0	0	0	0	0
Amy2a4	0	0.603223	0.328429	0	0	0.7846	0	0.511884	0.339888	0	0	0	0.906231	1.00684	0	0	0.348712	0	0.343947	0.672321	0	0	0	0	0
Amy2a5	0	0.193854	0.018569	1.02178	1.00223	0.665413	0	0.466018	2.00454	2.0363	0	0	0.322034	0	3.0161	0	0	0	0	0	2.00274	6.12938	0	3.06943	2
Amz1	407.267	397.051	484.162	281.337	296.32	535.12	539.625	468.215	704.356	879.47	812.122	654.146	415.779	392.021	635.76	500.939	963.705	921.82	861.109	712.635	705.258	421.375	388.575	414.16	364.451
Amz2	674.432	566.57	522.078	552.954	516.607	542.627	608.303	705.901	881.493	858.326	869.751	792.825	573.514	606.688	746.115	660.93	934.57	927.938	787.779	780.537	782.561	659.293	599.653	542.802	549.88
Anapc1	1527.77	1730.6	1950.17	2664.6	2138.85	2206.28	2343.05	1705.07	2791.09	2697.93	2840.79	2784.01	1732.64	1751.06	3387.35	1761.65	3107.24	3032.34	2905.99	3116.19	2389.31	1967.27	1682.8	2026.67	1631.65
Anapc10	239	219	268	343	255.892	259.218	347	296	394	387	409	375.746	236	243.713	409	307	399.952	370	360	358	345.909	315	241	292.907	220
Anapc11	955.439	946.443	780.194	755.024	705.08	784.137	921.941	1159.53	1055.37	1092.82	1227.14	1105.66	799.852	958.995	1133.5	1061.78	1285.02	1210.79	1082.15	1046.14	1152.99	819.009	918.517	718.459	846.38
Anapc13	481.515	416.939	342.625	327.868	351.518	407.954	506.164	483.471	540.425	556.481	609.361	463.541	432.801	448.772	484.623	511.241	638.037	663.511	552	540.827	470.133	483.477	448.277	375.951	380.273
Anapc15	154.596	132.688	201.136	262.3	226.169	224.429	223.527	158.512	241.818	242.828	265.894	191.116	192.087	151.968	228.023	139.724	225.818	257.487	235.617	229.748	203.648	240.299	202.401	241.621	175.372
Anapc15-ps	0	0	0	0	0	0	0	0	0	0	0	0	0	0	0	0	0	0	0	0	0	0	0	0	0
Anapc16	750.942	748.908	860.95	1007.93	761.969	717.849	877.881	844.8	1019.93	1013.87	1073.92	885.95	780.795	770.909	1127.63	822.816	1116.69	1048.71	990.809	944.845	978.942	949.981	906.861	1008.79	791.648
Anapc2	2539.15	2566.1	2527.54	2424.24	2098.67	2392.46	2920.29	2744.48	3236.32	3573.26	3716.18	3111.63	2384.32	2542.57	3403.98	2702.35	4017.46	3799.2	3513.08	3413.32	3219.68	2565.11	2626.87	2631.91	2475.81
Anapc4	297.199	320.583	509.384	573.676	375.123	442.288	374.555	392.442	519.095	569.335	541.778	484.134	380.679	336.272	596.964	283.5	615.527	502.769	524.57	537.442	470.782	402.64	342.155	472.425	378.335
Anapc5	2692.76	2852.74	3209.13	3601.67	2896.44	3206.39	3213.06	2927.87	3436.13	3987.18	3901.74	3118.09	2935.66	2778.91	4033.81	2783.22	4113.65	3859.24	3644.89	3277.47	3368.08	3418.75	3482.23	3623.61	2981.06
Anapc7	818.301	715.603	910.378	913.059	776.649	814.318	935.708	838.438	1098.15	1167.44	1228.55	945.248	718.688	719.502	1138.9	784.351	1200.52	1268.68	1116.19	1038.85	880.798	908.115	826.849	946.959	810.171
Ang	365.409	436.927	209.087	211.754	221.429	207.756	292.313	369.427	285.299	347.318	372.68	343.738	238.691	398.661	386.171	375.366	511.819	460.302	399.063	366.053	445.82	244.202	273.833	187.431	222.902
Ang2	0	0	0	2	0	0	0	0	1	1	0	0	0	0	0	0	0	0	0	0	0	0	0	0	0
Ang4	0	0	0	1	2	0	0	0	0	0	0	0	0	0	0	0	0	0	0	0	0	0	0	0	0
Ang5	0	0	0	0	0	0	0	0	0	0	0	0	0	0	0	0	0	0	0	0	0	0	0	0	0
Ang6	0	0	0	0	0	0	0	0	0	0	0	0	0	0	0	0	0	0	0	0	0	0	0	0	0
Angel1	236.18	223.608	168.705	104.718	156.685	172.539	221.633	200.259	256.723	292.27	310.113	216.303	171.214	210.848	255.869	192.231	279.807	275.036	290.944	238.401	252	204.321	174.394	173.404	174.499
Angel2	836.423	822.216	829.922	915.796	780.563	789.777	931.928	882.233	1041.8	1154.97	1181.9	1005.48	670.421	783.91	1163.29	935.54	1296.05	1230.55	1139.86	1006.74	1017.35	905.597	767.665	744.418	717.899
Angpt1	1422.43	1641.39	1246.97	1316.7	1392.27	1337.13	1281.54	1529.78	1755.99	1565.39	1757.65	1461.8	1017.38	1456.53	1883.22	1461.67	2133.05	1559.57	1707.25	1534	1668.29	1383.59	1215.22	1102.76	1012.62
Angpt2	649.265	585.761	482.332	376.898	439.97	351.801	372.021	532.21	611.844	609.664	680.763	676.489	219.967	530.24	643.613	448.377	753.616	665	658.567	645.328	670.362	234.008	185.613	219.849	148.841
Angpt4	43	46	51	31	45	41	55	52	55	24	48	41	19	60	64	52	61	36	41	24	45	23	20	30	26
Angptl1	4.11248	10.0279	1.02436	2.0052	2.00407	4.0034	8.03317	5.01616	8.10978	5.01184	9.02003	1.00903	2.01789	5.04577	8.10665	15.0089	1.00474	2	4.00961	3.01731	7.14601	3.00979	0	2.00231	2.00337
Angptl2	2332.9	2556.78	1816.98	3229.87	2196.32	2506.37	2948.7	2375.69	2811.83	2485.31	2877.58	2728.14	1933.68	2298.16	3034.34	2262.41	2904.04	2694.01	2568.32	2145.57	2826.43	2221.58	2104.89	1979.54	1702.09
Angptl3	0	3.65701	1.49658	6.55625	3.63336	4.97225	2.71382	0	1.50082	0	3.42	4	0	0	5.36482	0	3	6.0988	8	0	3.42932	0	0	5.29171	2
Angptl4	196.803	223.259	1867.92	1171.11	896.954	656.813	823.417	329.575	443.552	762.217	802.837	544.922	1025.9	503.5	866.876	332.318	325.287	606.818	604.533	495.389	504.043	1284.19	1033.43	1515.02	886.218
Angptl6	22.8107	15.4683	16.8008	17.9262	10.4313	12.7702	17.9989	14.6176	25.2879	24.9239	38.634	15.8505	15.7961	18.8819	24.3087	21.7204	27.1774	16.9935	29.8823	14.6814	21.329	25.1813	21.2724	6.30815	23.1084
Angptl7	114.955	83.6847	27.6299	90.6162	117.202	160.285	122.406	73.4367	75.6052	59.8551	104.322	104.956	78.7999	63.7993	369.149	49.9764	147.67	101.248	127.24	148.335	56.6621	107.251	88.8675	121.485	64.1336
Angptl8	50	35	58	48	46	44	59	38	70	62	85	58	48	39	60	49	70	76	92	72	56	54	57	52	46
Ank	435.566	521.042	988.847	1130.36	778	783	911.364	572.218	854.055	1104	1010.67	828.998	694	471.653	1116	466.827	820.048	920	902.734	833.918	666.733	747.012	648.745	683.56	598
Ank1	141.355	204.006	64.1608	128.643	94.3437	86.001	102.445	172.997	110.002	179.208	142.131	135.933	129.345	143.984	132.31	192.83	161.001	124.731	156.332	118.096	100.095	151.322	90.001	148.089	114.253
Ank2	301.807	250.54	366.272	521.822	449.703	477.506	381.179	363.887	421.916	470.659	421.528	458.23	395.564	257.078	495.786	305.451	506.926	583.472	462.921	419.791	415.276	323.84	284.016	432.534	289.594
Ank3	1395.27	1475.32	910.261	904.118	819.04	1058.11	1547.36	1697.86	1932.2	2231.39	2406.84	2139.13	1052.03	1489.23	1820.18	1343.93	3358.2	2644.21	2535.3	2179.6	2738.43	1079.86	958.909	1014.09	979.016
Ankar	0	0	0	1	1	0	0	0	0	0	0	0	3	0	0	0	0	0	0	0	0	0	0	2	0
Ankdd1a	0	1	2	2	6	3	0	0	4	4	0	1	1	2	4	2	8	4	3	5	3	4.36101	1	1	4
Ankdd1b	0	0	0	0	1	0	0	0	0	0	3.15872	0	0	3	0	1.01416	4.57167	1.00958	1.01093	0	0	0	0	0	1
Ankef1	6.72303	10	10.7508	0	1.41003	4.02299	7.56221	0	0	12.6275	0	15.254	0.655577	0	0	0	17.2941	4.06766	0	0	4.90123	0.525191	0	11.9073	5.65272
Ankfn1	3.5	5	15.1506	26.1427	23.331	29.2355	20	11	35.7182	25.7697	19.3876	18.5	12.0317	8	28.0702	11	17.5879	35.5	28.5052	30.2936	17.5	13.5813	6.5	16	12.7619
Ankfy1	318.364	377.4	634.463	786.279	790.712	708.93	632.466	404.654	970.94	755.177	760.322	1007.3	514.287	315.199	1226.43	565.844	1179.16	1144.55	1148.58	1195.63	827.139	409.258	475.219	461.847	324.466
Ankhd1	968.13	931.438	1283.88	1577.42	1309.76	1435.39	1566.96	1016.57	2035.94	1718.76	1621.28	1904.84	995.828	961.266	2140.84	1026	2025.71	2066.98	1975.55	2203.8	1675.39	1016.82	792.787	1009.6	910.808
Ankib1	653	649	1128.62	1647.41	1203	1153	1347	778	1479	1298.13	1345.16	1379	746	751.568	1605.74	697	1502	1547.65	1421	1456.2	1166	959.015	772.705	1026.46	762.308
Ankk1	5	3	4	3	2	6	11	16	9	6	7	4	8	5	8	6	3	5	14	5	17	0	4	3	5
Ankle1	20.7298	25.8232	65.118	14.5681	17.4342	34.9841	40.4266	4.26624	51.4561	33.9729	80.6557	41.404	47.9539	11.1914	45.0799	38.4093	21.7994	25.5694	58.2733	77.9177	9.54619	43.1672	57.5402	32.9865	35.6449
Ankle2	818.194	855.663	1007.47	1138.31	918.702	846.823	1019.38	945.027	1293.05	1250.59	1304.85	1136.27	743.953	864.825	1232.26	898.828	1426.64	1378.35	1410.08	1199.73	1166.13	961.841	746.038	963.616	813.735
Ankmy1	83.4144	55.9879	28.6901	48.8264	38.4859	49.5802	49.4173	93.2808	76.6665	72.5012	61.7445	45.778	32.4908	69.7788	57.6169	91.6559	113.845	80.7503	91.5048	33.5125	74.26	61.9558	79.7432	58.1253	58.3455
Ankmy2	501.814	598.536	433.85	422.353	385.414	422.454	536.673	625.131	616.775	740.062	658.502	509.119	360.339	530.222	695.653	582.725	786.301	698.158	692.017	625.491	612.382	474.636	430.437	471.814	361.328
Ankra2	316.245	388.132	316.867	421.327	293.073	305.88	362.734	340.034	435.688	428.605	522.951	425.962	280.188	352.632	458.656	384.073	497.715	481.778	484.372	393.662	466.16	352.816	333.841	275.514	300.12
Ankrd1	475.203	485.282	1025.36	1660.93	702.836	709.52	555.502	542.252	378.49	490.799	399.779	336.073	1315.9	491.488	775.197	720.946	339.817	247.284	268.531	287.435	363.782	1648.4	1486.15	1705.83	1332.8
Ankrd10	396.527	361.599	492.621	603.513	482.585	351.206	405.486	683.378	541.563	541.873	617.91	456.996	357.451	451.497	689.187	401.771	647.921	562.038	535.468	468.998	499.249	282.832	442.69	395.94	313.116
Ankrd11	2795.29	3426.91	3152.34	3624.61	3294.07	3322.36	3397.63	3267.36	4062.34	4633.51	4378.81	3791.29	3094.25	2858.81	4232.22	3141.21	4212.65	4358.88	4520.4	3970.09	4385.89	3499.93	2641.13	3576.72	2726.89
Ankrd12	767.601	762.375	682.735	807.822	794.73	833.937	1065.23	844.246	845.902	926.521	957.566	1115.17	590.382	719.55	1313.39	765.019	1152.08	1079.38	1238.74	1055.6	1089.45	706.072	726.48	670.389	601.178
Ankrd13a	4585.61	4545.11	5025.29	5326.72	3907.21	4508.78	5280.07	5006.3	5343.67	5428.35	5722.25	5424.12	4379.11	4273.25	6180.15	5311.45	6622.32	5654.81	5700.59	4828.46	5542.62	5012.55	4689.83	5258.03	4496.07
Ankrd13b	287.465	304.492	484.522	602.375	461.01	490.837	420.317	345.081	480.932	536.176	568.384	502.987	334.98	302.704	565.543	267.657	462.09	514.661	497.565	459.552	410.855	439.446	426.766	506.44	391.909
Ankrd13c	835.66	875.196	852.64	967.417	785.822	726.197	980.825	933.2	1170.81	1201.3	1294.11	990.948	722.961	832.578	1171.05	920.679	1354.26	1108.93	1182.83	1086	1116.28	875.079	909.762	981.08	759.667
Ankrd13d	135.74	118.608	100.303	116.857	115.292	87.4868	132.167	171.25	177.475	197.962	200.797	71.5512	109.187	126.758	156.806	172.7	220.533	186.775	188.521	196.209	172.129	111.135	104.896	111.753	76.6963
Ankrd16	150.179	172.766	202.687	210.163	225.898	188.582	167.659	154.201	193.766	236.741	243.256	198.05	143.719	151.091	217.5	181.865	288.723	256.916	185.308	177.537	180.775	192.632	156.991	190.1	140.207
Ankrd17	1039.57	1019.21	1716.17	2652.66	1853.13	2345.34	1944.89	1176.75	2680.6	2111.37	2162.14	2540.19	1391.7	1025.5	3204.92	1044.18	2349.05	2569.9	2564.18	2877.39	1862.97	1478.7	1141.48	1427.19	1157.41
Ankrd2	2	1	7	14	1	3	0	8	6	2	4	5	3	4	7	4	2	0	2	3	6	8	3	7	6
Ankrd22	2.76882	5	7	3	0	1	8	12	5	16	2.77174	5	9.75487	6	2	11.1034	16	14	5.55962	26.3165	9	1	3	4.16471	7
Ankrd23	157.043	208.548	228.986	272.666	213.517	217.682	212.211	191.637	274.633	294.989	279.137	274.661	222.769	180.386	315.613	241.333	265.011	321.57	253.453	240.173	211.931	259.528	239.147	264.116	327.84
Ankrd24	45.0568	73.8562	83.4414	52.0335	39.4469	63.4535	115.848	92.3102	123.549	123.643	96.6853	149.667	93.8344	116.736	84.7488	123.215	131.835	142.931	125.783	95.2304	108.514	64.3476	77.0729	44.4969	64.0079
Ankrd26	185.405	122.714	188.53	215	158.859	203	230	173	215.722	189	193	194	149.829	146	308.673	140	239.222	218.237	211	254.756	205	161	157.179	168.861	120.935
Ankrd27	907.218	915.594	961.998	900.267	753.895	831.323	950.76	1006.82	1179.76	1149.18	1196.54	1044.54	777.412	933.782	1237.75	964.28	1375.66	1277.02	1185.25	1067.51	1213.91	886.905	898.583	908.286	789.923
Ankrd28	438.605	501.261	762.895	1369.6	856.639	746.094	738	480.197	894.986	771.325	849.449	836.755	496.534	419.948	1159.78	408.995	887.988	885.253	797.649	914.043	660.729	659.033	515.283	748.285	446.49
Ankrd29	243.613	272.156	133.039	243.811	159.097	184.477	191.373	298.34	200.452	214.695	251.442	214.127	158.528	233.389	245.053	330.08	341.497	215.299	222.253	195.766	272.357	197.667	249.237	169.236	205.649
Ankrd31	0	0	0	0	0	0	4	0	0	0	0	0	3	0	0	0	0	2	0	0	0	0	1	0	0
Ankrd33	0	2	1	0	0.418758	1	1	3	7.78102	0	0	0	2	0	0	0	1	5	5	3	1	3	0	0	1
Ankrd33b	1760.36	2063.66	1782.57	1809.02	1416.44	1919.28	2389.36	2298.53	2439.17	2198.49	2850.35	3142.47	1306.21	1788.18	3602.13	2162.49	3442.17	2950.87	3144.52	2694.22	3221.11	1895.26	1796.01	1892.57	1597.29
Ankrd34a	13	13	54	63	48	35	24	15	37	41	27	33	28	11	64	14	20	44	32	39	18	49	38	39	58
Ankrd34b	7	15	152	190	130	151	115	12	140	139	180	86	7	6	266	5	108	134	149	134	55	26	19	27	28
Ankrd34c	3.00681	1.00052	5.05685	3	3	6.05853	1	1.01144	11.0686	12.3798	7.04725	2.00159	6.11578	2.00098	3.0142	0	5.03391	5.00358	3.05047	7.00001	3.01688	3.02651	4.05628	5.00222	1.01809
Ankrd35	48.5877	27.7065	19.8554	49.8099	29.3851	49.8673	21.3517	26.514	42.6443	16.4086	44.4478	22.1674	39.9019	30.0432	37.7715	44.601	50.1279	39.1314	34.9309	39.7367	59.6097	29.6588	30.3305	69.5168	33.8033
Ankrd36	0	0	0	0	1	1	0	0	2	1	0	0	2	0	0	1	1	1	0	0	0	1	0	0	0
Ankrd37	29.7555	36.3015	422.451	382.878	200.124	238.903	150.592	21.0256	152.036	392.938	223.437	69.5306	69.4077	22.1029	481.286	41.3463	120.341	308.935	168.792	234.02	81.4018	92.5366	76.7753	137.669	76.6873
Ankrd39	82.6346	48.3134	102.553	152.057	109.045	122.458	108.585	79.1914	96.9801	126.859	103.074	95.2511	111.793	45.8911	116.272	106.853	116.531	127.196	141.652	128.819	62.7535	89.6003	71.6984	98.109	121.204
Ankrd40	4465.32	4541.35	3256.21	3595.92	2718.34	3354.93	3728.49	5060.5	4068.31	4340.92	5279.7	4495.44	3303.48	4404.65	4921.7	4890.45	5944.7	4913.59	4722.8	4184.2	5053.4	3866.05	3942.96	3604.53	3650
Ankrd42	167.186	212.104	220.613	331.191	263.726	230.458	201.217	251.647	280.538	285.144	304.27	282.594	227.87	174.309	270.545	212.929	307.534	328.704	320.517	333.047	296.111	269.21	299.065	254.277	233.177
Ankrd44	733.807	794.869	912.31	1241.66	1088.92	1422.72	1357.02	966.414	1616.76	1294.7	1476.26	1725.49	964.499	916.483	1655.12	936.863	2023.15	1559.64	1563.44	1666.86	1626.59	784.28	474.074	765.82	650.606
Ankrd45	104	107	59.8059	96.4263	97	75	101	107	105	108.842	102.538	115	86	103	92.9868	146	138	99	119.74	101	116.38	136	90	94	100
Ankrd46	1657.36	1648.1	1546.33	1516.19	1364.76	1553.79	2062.62	1858.31	2233.33	2227.49	2436.83	2249.15	1525.96	1579.61	2386.95	1743.7	2755.34	2429.05	2376.21	2151.27	2214.78	1874.19	1866.11	1644.67	1651.94
Ankrd49	214.807	237.959	246.743	342	254.429	246.757	309.478	179.588	342	336.756	322.722	311.03	218.376	227	375.457	210.438	362.424	334.526	305.42	307	240.737	313.596	235.83	313.154	220.342
Ankrd50	2178.09	2244.98	2001.09	2728.52	1939.31	2128.73	2423.73	2589.22	2861.92	2739.79	3150.95	2868.83	1627	2133.43	3286.9	2315.53	4007.43	3195.41	3037.27	2762.07	3052.15	1859.88	1595.23	1929.44	1603.55
Ankrd52	1931.67	1924.88	2553.57	2584.63	2216.73	2063.39	2473.27	2005.6	2709.52	3089.11	3030.49	2374.29	2019.05	1913.11	2718.14	2050.82	3135.98	3061.09	2992.87	2548.1	2536.98	2308.61	1954.27	2508.66	2065.61
Ankrd53	6	7	9	11	14	4	9	9	9	9	4	14	9	13	14	8	8	12	8	10	11	9	9	10	4
Ankrd54	413.455	415.968	360.851	373.477	246.666	338.159	414.766	418.69	399.006	421.515	514.849	469.81	347.008	423.701	478.001	467.137	642.144	505.634	466.616	459.464	417.287	397.406	438.601	422.4	372.566
Ankrd55	16	9	29.9677	23	29.5	26.5432	21	13.1464	29.4846	13	36.4768	18.8467	16	5	21.3483	10	34	13	15	22	38.023	7	4.5	9	6
Ankrd6	76	55	118	132	151	122.817	114	69	194.53	161.189	134	142	83	68	171	79	138	165	158.323	143	114	77	77.0001	82.6665	65
Ankrd60	1.498	0	0	0	0	0	1.50846	0	0	2	0	0	0	1	1	0	2	0	0	0	0	0	0	0	2
Ankrd61	17.0125	28	29	55.0363	38	45.0001	30	36	44	49	33.9999	45	24.0297	17.0118	47.0252	29	51.026	54.0568	55.9999	62	39.0378	33.0273	17	36.0001	29.0245
Ankrd63	585	619	66	74	72	153	134	424	67	62	143	214	223	535	180	815	213	83	97	79	274	220	371	158	206
Ankrd65	78	76	58	34	54	77	77	109	111	100	115	107	77	80	115	62	114	116	152	129	121	73	63	53	74
Ankrd66	93	104	71	60	63	61	55	75	101	111	110	102	87	78	99	121	120	97	126	79	124	76	75	67	68
Ankrd7	2	2	0	1	1	0	0	1	0	2	1	0	0	1	0	1	4	2	1	0	2	3	0	2	1
Ankrd9	102	89	92	116.637	82.0001	95	103	93	102	111	114	105	107	72	128	85.9999	139	139	116	97.0001	99	105	126	96	108
Anks1	2965.08	3012.87	1742.71	1669.61	1441.99	1925.27	2547.87	3428.92	2722.53	2910.07	3367.42	3309.55	1957.74	3020.22	2594.13	3208.83	4227.97	3404.21	3388.96	2740.97	3502.32	2204.58	2321.91	2005.62	2066.92
Anks1b	33.6901	23.9999	34.7106	32.8229	29.0267	31.9357	22.3027	35.3788	27.5142	42.108	35.9095	36	30.849	15.611	58.0212	20.8038	39	52.0348	39.4076	27.2446	32.281	28.3497	40	50.1313	28.5261
Anks3	712.208	635.878	561.955	556.637	480.214	512.909	598.799	679.28	777.919	885.757	842.507	783.075	521.632	624.896	726.403	689.552	1057.87	948.453	911.447	776.619	835.229	662.561	607.54	613.287	575.147
Anks4b	3.23322	2.63516	2.32614	3.6193	2.79978	4.29442	2.502	1.27016	3.65877	8.43424	0	6.89919	1.30313	4.42272	5.29467	2.77292	0	11.7042	10.5153	12.5432	0	1.22565	6.39392	0	0
Anks6	124.538	99.5814	107.221	105.688	91.5262	97.6671	91.174	162.903	99.3252	83.5379	121.339	122.69	100.63	77.3515	142.717	120.781	231.285	90.409	126.912	80.9422	113.595	95.4387	105.816	115.932	118.962
Ankub1	20.741	26.0529	55.0198	49	54.038	44.0094	40.024	32.0688	78.5133	60.9897	56.0229	45.0123	42.5561	47.019	73.0443	32.0137	81.0678	79.0678	61.9999	68.0143	57.0375	30.0255	30.2368	39.0085	28.2048
Ankzf1	282.307	256.474	310.18	361.944	210.937	228.581	281.981	293.634	296.514	291.779	361.387	233.755	258.674	213.247	443.598	349.214	403.088	433.387	372.7	331.606	316.451	325.427	276.269	254.578	238.829
Anln	155	162	751.988	1071	537.925	648	876	205	641	790.991	647	510	414.913	167	651	210	348.964	571	445.971	656.918	279	654	442	725.923	530
Ano1	2482.65	2766.21	2511.73	2587.42	2251.77	2942.53	3579.05	2848.15	3940.34	5254.04	5828.84	4639.42	2547	2712	4256.02	2607.45	5790.83	5959.7	6187.13	5683.72	4340.03	2924.11	2718.59	2337.6	2553.82
Ano10	919.747	898.381	1067.17	1191.5	983.904	1010.56	1132.32	915.32	1346.4	1387.78	1492.54	1190.39	972.762	896.482	1441.06	976.457	1481.98	1428.19	1385.78	1278.17	1314.07	1108.47	968.026	1082.73	990.351
Ano2	0	0	0	0	0	2.98279	0	0	0	0	0	0	0	0	0	2.97493	2.97499	0	0	0	0	0	0	0	0
Ano3	0	4	15	15.9997	30	25	14.2882	3	18	10.74	23	4	9	0	13.5029	2	9	16	22	20	3.00182	16	7	12	6
Ano4	3.98139	0	1	2	1.04723	1	8	2	0	6	1	0	3.14866	9	5	6.86919	4	3.54486	3	4.15028	3.14077	0	4	4	0
Ano5	25	15	13	28.9999	49	44.9999	59	30	98	56	62	53	39	26	61	27	76	43	57	42	37	44	29	33	30
Ano6	2990.05	3246.77	4200.86	4836.36	3694.07	4257.69	4584.99	3731.68	5163.64	5094.77	5393.13	4844.74	3304.06	3260.66	6044.17	3549.69	6432.61	5662.5	5698.97	4923.6	5298.39	4098.66	3565.73	4509.45	3524
Ano7	1	5	3	11	15	8.00001	12	7	14	15	11	8	11	7	16	4	12	12	17	16	3	4	14	14	4
Ano8	759.578	818.237	920.574	928.625	820.362	923.382	1172.86	894.752	1162.58	1422.75	1520.02	1398.08	735.193	814.781	1302.81	851.883	1568.93	1552.09	1495.64	1113.18	1045.31	854.66	733.219	877.963	847.502
Ano9	27.2257	28.997	35.2823	48.2663	59.4441	31.456	43.1596	26.0259	86.2719	74.6965	61.5525	40.3976	20.5671	20.5892	36.3489	25.6381	81.8965	76.651	91.5326	57.6175	59.356	42.8322	64.3377	58.4963	58.0165
Anp32a	4034.47	4158.52	2544.19	2244.21	2303.99	2422.1	3202.44	4540.81	4299.88	4724.03	4915.57	4215.84	2533.63	3741.46	4207.66	4166.5	5797.28	5033.58	4966.15	4216.81	4471.5	2932.69	2983.54	2679.51	2345.16
Anp32b	1844	1977.98	2708	2844.99	2102	2153.99	2703.99	2138	2313.99	2947	3075.97	2525.99	2192	1855	3023.99	2107	2913.99	3034.98	2717	2324.99	2283.99	2575	2416	2869	2314
Anp32e	2314	2414.25	2449.34	2702.89	2248	2154.07	2714.09	2649.23	2688.34	2948.28	3183.09	2780	2188.26	2168.17	3093.09	2572.99	3380.06	3092.28	2967.05	2658	2769	2799.1	2665	2810.5	2404.52
Anpep	2209.66	1984.61	1984.88	1498.11	1811	1929.27	1959.92	2091.43	2098.1	2429.56	2499.22	2201.24	1414	2134.19	2811.46	1954.51	3012.32	2673.94	2613.34	2200.48	2581	1516.18	1339.08	1622.45	1287.76
Antkmt	441.987	438.143	396.317	414.971	353.311	476.107	442.242	410.473	509.547	468.197	560.994	427.965	412.876	318.226	455.049	393.804	544.782	591.82	471.583	443.865	453.252	467.595	450.317	367.643	426.748
Antxr1	3854.81	4051.5	3755.61	3888.76	4270.53	4171.78	5399.15	4170.05	6354.52	6084.95	6455.25	6180.15	3044.3	4225.54	6271.62	3547.38	7194.58	6544.64	6486.5	5915.65	5787.58	3080.18	2833.88	3104.37	2296.84
Antxr2	2584.84	2516.37	1344.71	1664.27	1523.26	1575.58	2173.86	2841.08	2701.21	2481.4	2946.49	2961.71	1557.03	2584.51	2349.94	2422.23	3575.32	2735.2	2877.32	2479.95	3018.01	1683.79	1422.08	1541.98	1234
Antxrl	0	0	4	7	0	0	1	1	3	3	1	0	2	0	4	1	2	3	0	2	0	4	1	3	2
Anxa1	4255.49	4547.57	10471.9	12911.1	8779.03	7827.19	7742.73	4748.22	9426.47	9930.87	11002.5	7919.16	9707.5	3893.39	11625.9	5277.28	10327	10111.7	9666.79	9619.69	7588.2	11786.6	12079.2	14343.9	11356.2
Anxa10	0	0	3	0	1.94334	0	1	0	0	0	1	0	2.76341	0	1	0	1	0	0	1	0	0	0	4	0.981046
Anxa11	3841.73	3902.33	3225.25	3385.68	2618.48	2849.39	3552.42	4219.88	3762.42	4443.13	4608.99	3925.39	2911.11	3460.37	3996.45	3993.88	5770.91	4691.62	4614.47	4041.59	4848.4	3270.85	3456.57	3416.49	3165.3
Anxa13	2	2	5	4	9	11	5	4	8	3	3	7	3	1	14	2	4	8	7	5	7	6	12	3	1
Anxa2	8348.47	9110.78	13579.5	14326.4	10246.4	11413.6	11419.9	10104.6	13292.1	15424.9	16470.9	12798.4	11942.3	8242.42	15348.5	10610.1	17167.1	17221.8	14861.1	14727.5	13190.3	14022	14359.5	15204.5	12389.4
Anxa3	4495.65	4965.62	6214.62	6748.7	4850.63	6592.9	6462.11	5299.19	7850.36	8404.8	8963.59	7256.39	6701.08	4548.94	9588.98	5137.36	9725.04	9200.92	8843.38	8263.47	7342.07	8474.33	8381.22	7956.87	7601.27
Anxa4	3424.99	3638.83	3812.75	3759.68	3250.19	3598.19	4278.1	3617.28	4965.05	5495.48	5928.68	5019.8	3322.08	3428.94	5596.06	3496.25	6623.62	6439.86	6133.08	5485.73	5290.57	4009.6	3776.42	3954.59	3183.05
Anxa5	9687	10648.6	9136.2	9869.28	8399.29	9811.3	10456	11084.8	11856	12899.6	14603	12273.5	10342.4	10266	13813.7	11386.7	16325.8	14344.7	13347.3	11909	13547	12387	13115	12163	11733
Anxa6	6805.16	6770.96	4979.72	5099.34	4975.15	5219.32	6598.36	7179.13	7356.25	8349.98	9171.07	7733.85	5954.64	6624.36	7107.87	7076.61	10654.8	9088.21	8701.19	7718.13	8800.54	6531.38	6226.44	6257.98	5522.5
Anxa7	2381.27	2545.07	2918.18	3263.72	2518.13	2742.06	2898.76	2680.42	3036.87	3341.1	3655.36	3168.25	2415.82	2373.93	3866.72	2591.08	3904.97	3618.64	3493.99	3344.25	3278.78	3155.66	3142.3	3084.82	2658.24
Anxa8	577	564	1057	1322	637	726	739	591	885	928	923	683	1083	484	1017	621	819	945	939	995	696	1111	1131	1183	963
Anxa9	107	78	85	82	81	79	84	106	98	106	114	125	105	86	115	90	138	99.0654	117	132	118	119	100	82	139
Aoah	43.9341	34.8423	219.902	205.981	312.879	175.306	131.278	44.923	167.457	141.144	147.252	104.548	92.3617	41.5767	255.108	68.9421	144.003	166.023	165.989	196.53	48.0724	153.444	75.9706	145.343	132.445
Aoc1	67.538	113.196	470.409	345	298	265.744	202.919	99.0912	285.612	267.942	226.494	148.033	126.308	109.762	310.218	93.3646	172.74	195.907	206.427	173.588	146.9	151.372	137.95	248.645	148.192
Aoc2	84.0567	79.3776	110.977	112.859	121.177	118.636	134.897	132.554	150.578	131.016	134.548	116.999	97.9832	80.9845	160.726	101.582	182.743	165.873	152.34	151.063	145.864	102.589	63.2763	134.416	102.485
Aoc3	325	323	192	148	154	224	267.307	305	358.993	337	337	239	206.31	286	246.245	320.533	368	266.131	260.285	191	244.235	254	211	189	206
Aopep	410.124	413.047	541.9	627.468	574.197	531.466	479.918	441.881	579.626	734.092	687.082	532.321	519.085	344.213	693.755	442.701	692.239	693.262	619.068	574.655	485.243	547.038	429.007	498.41	400.049
Aox1	1308.45	1801.22	782.75	957.224	1175.67	776.354	894.333	1380.03	1628.8	1254.57	1474.29	1685.84	859.462	1513.7	1143.18	1479.72	1954.22	1574.8	1450.63	1402.14	1442.67	990.698	963.739	997.423	1009.48
Aox2	2	1	1	5	7	2	7	0	3	2	12	4	2	2	0	1	3	0	1	2	1	9	5	5	3
Aox3	3030.95	3416.57	663.043	679.987	1258.09	965.444	1556.34	3314.48	2835.6	2252.49	2406.79	2866.57	1125.89	3196.5	2176.01	3302.21	3883.99	3053.69	3239.8	2621.34	3021.53	1345.27	1387.67	798.017	1468.98
Aox4	5	1	2	2	3	0	4	0	4	4.37248	0	0	0	6	0	0	1	0	0	0	0	0	4	5	2
Ap1ar	1112.59	1104.48	1006.52	1192.31	1041.89	986.168	1234.11	1267.76	1170.85	1514.43	1568.28	1343.82	958.608	1092.76	1439.81	1023.88	1640.78	1528.13	1458.71	1291.46	1351.05	1137.07	1016.51	1099.3	950.602
Ap1b1	1809.12	1739.36	2508.57	2639.72	2231.61	2107.47	2251.06	1777.04	2497.86	2930.17	2866.49	2304.32	2015.37	1815.31	2534.93	1958.03	3131.4	3036.55	2843.44	2592.56	2461.08	2404.55	2101.27	2674.07	2084.1
Ap1g1	1864.12	2070.69	2439.89	2771.78	2228.51	2467.33	2667.1	2173.76	3338.77	3353.09	3686.44	3244.95	1957.58	2031.38	3531.58	2120.85	3823.26	3732.58	3467.99	3434.99	3154.67	2259.97	1878.27	2220.31	1854.52
Ap1g2	238.166	305.123	417.957	223.585	264.369	349.691	343.025	268.266	413.653	539.889	367.132	346.425	349.318	231.264	369.339	261.01	450.428	403.364	481.527	437.101	329.504	379.626	279.813	334.336	267.45
Ap1m1	1090.01	1090.49	1215.97	1264.68	1073.92	1106.54	1284.37	1225.79	1336.03	1576.91	1658.62	1285.19	1121.39	1066.17	1309.89	1306.6	1809.78	1523.07	1617.18	1421.35	1454.95	1240.19	1206.98	1365.46	1116.37
Ap1m2	383.044	438.988	327.782	345.832	274.662	355.453	471.551	435.744	482.45	636.274	705.594	596.091	421.999	400.044	482.543	388.052	782.007	701.309	725.399	604.435	564.923	471.671	484.836	418.901	444.771
Ap1s1	982.329	1009.8	1702.42	1717.03	1461.33	1593	1661.03	1057.49	1867.44	1917.08	2002.95	1514.97	1364	1037.26	2129.17	1112.95	1864.67	1988.55	1604.3	1766.27	1342.36	1690.47	1476.68	1705.83	1496.9
Ap1s2	747.001	762	1198.51	1613	1017	980	1093	942	1046	1029.64	1104	920	778	789.001	1343	934.999	1127	1010.68	1019	1072	943	1034	968	1280	935
Ap1s3	412.067	371.529	371.918	323.26	268.896	293.134	398.119	390.69	481.323	574.455	597.062	408.483	308.88	308.776	438.532	335.801	606.779	539.316	579.186	520.734	418.215	395.04	375.044	384.134	291.798
Ap2a1	1963.5	2033.98	2376.17	2630.62	1960.13	2267.11	2441.06	2048.37	2484.5	2822.38	2870.83	2385.84	2157.38	1883.87	2604.06	2187.49	2963.83	2890.31	2761.15	2468.39	2546.2	2398	2446.23	2669.44	2422.07
Ap2a2	2773.14	2848.24	3979.25	4332.41	3180.56	3507.16	3511.2	3125.33	3591.06	3707.02	4175.94	3278.58	2900.32	2816.75	4204.87	3046.7	4257.75	4038.49	3735.31	3393.11	3671.07	3534.45	3320.39	3726.81	3124.34
Ap2b1	3261.12	3289.54	4095	4394.27	3983.46	4204.45	4886	3634.38	5610.25	5730.76	6218.34	5531.65	3810.16	3452.73	6010.34	3505.08	6724.13	6421.25	6264.05	5825.05	5501.89	4325.13	3834.97	4516.47	3810.79
Ap2m1	5243.1	5513.1	6819.62	6993.22	5979.98	6032.46	6568.71	5813.67	7379.71	8024.94	8068.55	6819.88	5748.01	5102.7	7999.29	5522.36	8395.06	8148.24	7310.52	7182.16	6824.36	6706.84	6577.76	7297.62	6035.11
Ap2s1	631.019	720.669	1286.3	1272.43	970.958	1116.5	1081.07	731.106	1254.84	1265.9	1336.4	1069.81	925.756	695.881	1289.71	831.622	1203.29	1334.57	1125.2	1129.98	910.232	1105.89	1136.06	1207.53	1031.52
Ap3b1	1527.2	1658.23	2006	1886.44	1666.89	1791	2096.81	1625.26	2422.91	2690.72	2615.1	2283.12	1652.36	1493.66	2525.51	1670.98	2793.92	2741.23	2586.5	2524.26	2333.59	1798.55	1740.46	1998.54	1666.17
Ap3b2	31.2456	25.1119	28.8549	37.1571	26.6889	56.5044	34.7139	30.9704	33.6707	31.5347	47.7591	53.2946	37.6071	29.0463	65.4339	19.3165	33.7662	47.75	55.4913	23.4912	41.666	41.235	18.9483	43.6386	25.8562
Ap3d1	3384.82	3485.86	3647.69	3771.4	3253.39	3501.18	4011.88	3878.21	4648.3	5140.74	5096.36	4358.82	3604.02	3391.77	4725.91	3858.76	5914.02	5711.75	5025.57	4467.06	4803.67	3902.75	3542.7	4064.04	3421.44
Ap3m1	1514.69	1486.41	1513.95	1679.74	1344.02	1419.45	1687.47	1500.8	1985.45	1939.94	2164.92	1755.18	1227.01	1487.99	2176.88	1487.43	2185.01	1974.72	1943.46	1830.62	1672.06	1567.54	1586.22	1724.78	1359.35
Ap3m2	594.216	598.88	395.37	420.149	422.804	430.752	523.271	614.485	664.033	618.213	721.884	617.265	395.038	534.56	684.591	628.457	775.116	645.354	688.141	647.471	625.712	398.667	376.314	366.35	393.873
Ap3s1	491.766	496.186	989.849	1212.42	869.111	817.843	778.799	559.543	975.967	968.466	982.586	838.845	536.04	541.149	1191.66	587.314	923.333	971.052	879.492	918.847	693.606	815.774	802.751	929.822	605.248
Ap3s2	835.241	892.586	830.309	859.17	774.872	767	900.094	799.77	1093.2	1116.39	1157.07	1093.41	731	818.81	1097.33	873.763	1329.89	1265.61	1217.61	1105.12	1092.3	859.787	854.413	915.412	762.795
Ap4b1	383.437	396.704	518.49	507	443.895	432.686	426.049	483	559.135	507.098	595.627	517.14	383.808	385.135	541.128	487.305	671.567	645.617	607.112	554.589	518.498	421.663	375.765	499.222	345.627
Ap4e1	238.508	229.756	373.354	521.009	382.167	384.123	425.682	235.172	525.504	435.517	476.79	492.498	270.845	267.188	679.796	243.276	508.341	514.117	503.668	534.774	415.543	293.398	229.631	366.772	264.933
Ap4m1	549.55	566.628	562.651	462.79	499.807	565.994	629.046	654.626	680.832	775.355	871.6	710.81	476.981	599.323	683.766	608.884	822.174	886.049	786.268	797.625	716.568	526.49	479.72	532.214	483.651
Ap4s1	345	312	283	312	251	252	281	339	350	409	415	347	313	319	419	383	486	442	395	418	399	375	327	339	237
Ap5b1	218	208	296	233	234	277	305	201	324	385	387	336	214	188	370	232	449	437	363	411	297	262	246	245	219
Ap5m1	471.36	465.565	470.111	610.779	473.441	496.059	516.918	560.862	671.436	706.603	679.564	614.058	386.438	506.375	685.512	491.208	776.663	667.015	691.254	685.153	625.378	450.373	491.646	458.933	392.299
Ap5s1	161.568	235.416	239.558	295.45	247.997	246.484	236.963	214.738	259.228	272.091	296.31	249.198	162.929	209.509	306.34	202.878	323.793	342.339	306.212	281.525	271.639	232.316	191.035	281.465	193.593
Ap5z1	322.079	323.945	284.709	211.654	251.462	368.164	416.296	359.661	379.129	486.635	472.236	405.388	287.099	328.88	509.346	370.963	513.111	490.757	529.238	447.357	425.594	284.997	338.85	343.925	294.351
Apaf1	482.681	483.172	922.984	994.75	852.314	938.264	923.992	537.671	1203.53	1027.89	1050.66	1036.55	679.055	530.291	1259.67	551.559	1066.66	1135.79	1029.94	1102.35	788.096	695.883	605.511	778.136	624.295
Apba1	359	383	412	395	458	538.922	537	368.826	580.784	539	623.877	499	380	395.834	593	476.878	566	576	614	577	542	434	437	479	385
Apba2	77.4413	68.9013	137.084	117.469	165.685	139.609	158.866	80.5813	211.148	191.387	162.628	130.199	97.684	80.3306	230.105	60.9557	160.118	193.056	145.891	124.169	129.379	84.2454	101.231	101.766	75.1843
Apba3	674.529	659.868	763.019	714.661	485.491	603.824	682.847	809.285	772.321	889.37	891.017	743.397	656.355	652.134	884.24	713.2	1031.78	999.118	803.359	776.003	828.343	697.501	712.644	776.996	691.991
Apbb1	2361.8	2273.21	1152.86	1238.28	1166.56	1511.81	1932.21	2493.74	2079.55	2421.36	2885.58	2450.98	1477.79	2115.75	2275.54	2357.98	3463.6	3012.02	2886.97	2529.52	2759.03	1651.48	1747.54	1362.17	1575.53
Apbb1ip	708.812	656.986	1191.41	1056.8	850.131	884.853	850.991	674.181	967.167	1164.88	995.019	811.285	740.915	705.753	900.543	959.278	1022.62	1109.59	1053.88	860.697	760.415	717.944	658.311	976.958	645.024
Apbb2	349.881	476.69	914.085	1115.99	941.974	963.7	1022.08	488.148	1240.51	1159.09	1269.58	1228.19	747.993	522.569	1629.48	445.511	1503.37	1274.01	1358.87	1277.69	952.142	717.24	683.971	833.457	633.976
Apbb3	108.68	116.158	114	125.322	73.4656	121.527	137.41	92.8211	166.134	167.65	197.118	115.33	99.476	96.3162	163.08	118.774	233.295	237.483	151.684	179.765	146.425	119.116	134.693	83.6507	54.5692
Apc	1923.5	1890.86	2015.37	2934.56	2172.15	2405.83	2604.85	2113.81	3004.05	2906.82	3292.53	2971.2	1842.82	1962.49	3593.79	1871.7	3671.31	3450.61	3375.65	3214.65	2904.71	1993.63	1890.63	2166.56	1855.85
Apc2	355.408	372.931	184.857	202	145.936	212	238	320.973	230	285.165	324.483	290.942	257.869	313.538	258.913	296	373.616	358.982	323.451	229.721	302.922	224.965	223.855	235.929	220
Apcdd1	376.959	377.657	425.967	538.771	355.406	497.481	519.803	432.795	594.753	482.518	640.289	542.375	290.957	377.368	681.781	346.382	687.546	550.352	538.083	483.965	522.351	367.253	340.758	380.828	283.414
Apcs	0	0	0	0	0	0	0	0	0	0	0	0	0	0	0	0	0	0	0	0	0	0	0	0	0
Apeh	887.667	1030.71	935.521	790.04	825.767	849.096	1078.72	1038.5	1292.1	1454.22	1463.37	1104.52	960.035	957.716	1177.95	1140	1518.71	1437.26	1397.24	1308.03	1189.64	1015.39	966.622	1002.7	911.033
Apela	0	0	1	1	0	0	0	1	2	0	0	0	0	0	1	0	0	1	0	2	0	1	0	2	1
Apex1	316.815	344.383	696.26	709.404	533.312	489.67	609.581	343.702	563.319	632.376	682.599	551.886	497.418	287.328	676.12	346.412	667.326	735.307	581.656	592.191	567.828	493.339	543.425	662.142	495.705
Apex2	160.148	139.86	169.931	185.197	149.267	133.287	165.48	173.886	184.144	210.683	239.289	183.001	152.64	181.633	245.88	147.294	226.25	195.075	209.387	162.685	191.77	163.816	157.805	186.279	146.26
Aph1a	2388.59	2635.05	2637.36	3288.15	2294.4	2602.13	3047.96	2884.51	3252.97	3059.37	3650.88	3091.14	2482.78	2414.28	3473.81	2720.65	3497.97	3372.61	3023.82	2810.49	3051.12	2963.38	2802.51	3076.45	2477.89
Aph1b	334.123	370.709	325.968	582.985	332.722	359.445	370.115	385.366	445.082	424.717	449.922	455.562	300.839	388.441	539.528	411.441	558.369	476.452	456.317	452.806	458.296	325.65	325.951	312.662	261.926
Aph1c	229.455	241.826	246.494	240.739	268.135	255.23	280.863	266.346	326.485	320.089	309.11	308.026	204.79	255.818	381.979	276.826	363.278	408.113	354.205	332.936	238.829	226.56	211.101	200.238	141.118
Api5	1966.89	2020.73	2679.99	3202.22	2401.43	2337.15	2655.72	2216.78	3248.98	3229.87	3287.09	2983.18	1981.96	1920	3650.12	2146.98	3496.39	3231.84	3112.96	3364.48	2788.67	2569.91	2214	2639.87	1917
Apip	207.015	254.98	238.371	247.009	203.962	232.092	287.022	244.807	304.431	353.281	295.012	282.56	254.438	251.537	313.434	281.417	355.679	306.149	336.791	319.072	257.464	289.748	301.191	277.286	273.076
Aplf	166.792	177.133	149.369	189.495	141.892	164.218	190.065	210.868	226.921	269.922	233.811	228.216	174.284	153.987	238.791	214.95	339.391	292.486	237.803	243.63	226.061	152.088	190.873	203.038	167.054
Apln	1459	1364	644	453	455	565	655	1883	601	963	1086	960	423	1306	770	1476	1329	842	826	697	1393	512	402	402	269
Aplnr	2084	2004	427	125	342	506	1128	2024	3491	2179	2630	3436	452	2479	1110	1695	2536	2361	2032	2068	1945	377	366	237	276
Aplp1	362	331	330	306	355	393	399	349.243	482.411	482	566.747	518	299.845	318.571	542.927	338.729	514	527	475.006	394.661	417.499	303.764	321.541	306.467	310.682
Aplp2	17241.6	18199.5	13273.7	13429.6	13002.1	15003.5	18874.4	19992.6	22205.5	22466.2	25103.6	22815.8	12453.7	18330.5	21667.5	17726.8	28999.3	25508.1	24615.6	21655	23975.5	14500.8	13023.4	13066.9	12108.5
Apmap	1531.38	1573.18	1343	1533.92	1212.2	1382.96	1574.44	1446.49	1684.04	1763.25	2035.27	1853.08	1252.85	1484.34	1833.82	1569.7	2409.18	2089.16	1927.7	1746.85	1927.05	1508.76	1535.77	1512.83	1305.66
Apoa1	2	0	0	1	3	1	5	0	0	0	0	0	0	0	3	0	1	1	2	4	1	3	5	0	3
Apoa2	1	1	5	2	4	2	2	5	1	7	6	8	8	3	4	1	5	3	6	5	6	2	0	2	5
Apoa4	0	0	0	0	0	0	0	0	0	1	0	0	0	0	2	0	0	0	0	2	0	0	0	0	0
Apoa5	0	1	0	0	0	1	0	0	0	0	0	0	0	0	1	0	0	2	1	2	0	1	0	1	0
Apob	18.9999	3.99999	12	7	5	12	36	19	13	25	38	7	11	9	18	3	37	35	22	21	33.9999	3	6.99999	9	4
Apobec1	322.541	376.984	1069.56	842.397	938.129	852.171	692.081	365.648	961.454	1042.06	988.852	820.19	560.916	370.049	1095	525.401	788.848	1026.79	1067.28	1026.47	568.273	605.431	438.012	835.368	473.713
Apobec2	56	48	34	33	36	31	43	49	54	63	69	55	38	55	46	47	66	55	59	55	57	41	24	29	23
Apobec3	954.929	821.419	1551.26	1169.92	1178.87	1257.6	1648.24	1026.01	1799.77	2243.7	1963.68	1552.42	1286.08	968.822	1878.4	1146.05	1874.21	1918.73	1900.31	1975.19	1492.47	1368.65	1277.97	1554.05	1223.74
Apobec4	6	8	10	4	2	9	13	20	4	13	12	5	11	15	4	14	7	17	12	10	5	6	12	1	10
Apobr	505.35	630.529	1031.81	758.266	826.668	965.204	853.46	675.326	857.257	1082.63	976.114	712.948	759.186	536.922	921.447	990.239	965.217	1191.92	888.893	847.122	740.08	646.316	715.876	895.432	603.661
Apoc1	112	89	74.0001	69	59.9999	90	107	116	109	77	156	144	89	123	101	92	130	160	143	91	89	73	97	49	77
Apoc2	35	22	71	73	42	39	45	28	48	37	25	12	33	20	22	43	35	21	34	29	35	29	29	36	40
Apoc3	0	0	3.34294e-08	0	0	0	1.89812	0	0	0	0	0	0	0	0	0	0	0	0	0	0	0	1	0	0
Apoc4	0	0	4	8	4	1	0	0	6	0	0	0	2	0	2	0	2	1	2	0	2	1	3	0	2
Apod	119.44	127.362	115.277	136.661	91.4736	92.0574	143.084	109.255	142.944	134.35	147.255	134.445	147.897	98.2323	185.712	106.605	155.676	135.682	163.552	119.32	106.687	179.614	120.828	165.308	174.829
Apoe	8796.84	8783.77	27338.3	29734.3	34707.8	26353.4	22059.5	9667.02	32869.1	32000.3	31110	23344.4	12668.5	9292.69	37524.1	8633.57	24571.8	32626	32240.7	27520.9	14989.1	12877.2	9365.09	14397.7	16623.3
Apof	9.06913	10.0326	14.1084	7.01835	3	8.00593	6.02266	15.075	16.6963	2.00418	10.1044	11.0149	10.0216	10.7209	10.4713	4.00421	7.30182	9.03427	16.0906	16.0249	5.01391	2.01321	11	5.01056	10.0144
Apoh	0	0	0	0	3	2	3	4	4	0	0	2	2	0	1	4	1	2	1	0	4	4	1	4	1
Apol10a	0	1	0	0	1	1.00883	0	2	0	0	0	3	0	1	1	2	1	1.00479	2	0	0	0	0	2.04124	1
Apol10b	81	95.4428	46	66	64	77.9173	76	131	127	130	116	107	54.9355	109	118	173	170	138.891	104	113.956	131.213	89	77.1606	71.9588	101
Apol11a	1	0	0	0	0	0	1	0	0	0	0	0	1	0	0	0	0	5	5	0	0	2	1	0	1
Apol11b	0	3.50797	2	4	0	0	0	0	4	0	7	0	0	6.71251	11.9429	6.14186	6.01954	0	0	0	0	0	0	0	0
Apol6	64.7248	79.0122	184.717	221.632	219.974	171.886	130.675	60.0337	218.871	123.864	166.071	117.354	111.649	51.9803	252.718	72.0322	132.58	121.125	144.062	119.115	86.6854	127.825	97.3221	177.579	141.519
Apol7a	11.1235	6	9	7	19	26	11	2	9	20	12	5	26	4	14	9	24	18	17	15	8	19	27.8556	28	16
Apol7b	10.5464	6.06858	0	0	14.6855	7.639	3.5916	0	11.6073	7.94072	6.40583	7.87917	4.54987	1.81206	17.4006	3.70947	26.1181	2.49137	12.7944	15.4175	10.7787	3.92473	1	11.4447	8.99912
Apol7c	33.7832	17	48	10	32.7823	34	60	40.8568	130.635	142.312	107	167.647	42	49	83.9577	35.1086	130.833	153.798	147.848	168.654	73.4374	30	19	14.2825	24
Apol7e	98.5272	93.8582	58	38	74.9746	52.7694	74.0011	96.3034	135.578	97.8869	124.024	98.5279	41.4358	97.6373	91.2708	128.707	114.414	110.025	112.264	86.2965	82.2213	66.7806	39.5021	59.005	41.0009
Apol8	0	4	7.63523	27	11	0	8	3	2	6	3	1	5	3	8	2	10	7	7	3.13417	3	7	2	15	3
Apol9a	11.6471	8.85641	45.3304	45.9123	21.5658	40.5722	31.6635	22.0467	27.4654	60.6416	51.7303	30.336	34.6091	25.7112	34.8709	36.1114	40.7043	42.127	46.5682	56.0799	13.3045	39.124	19.8439	48.2958	28.1881
Apol9b	71.3528	51.1436	92.6696	71.0878	67.4342	61.4278	65.3366	75.9533	97.5347	140.358	104.27	66.664	72.3908	81.2888	52.129	99.8887	74.2958	99.873	95.4318	101.92	66.6955	63.876	51.1561	76.7042	36.8117
Apold1	172.129	106.081	197.194	218.105	188.307	191.096	185.246	207	257.227	289.406	296.244	134.946	135.267	120.036	282.257	101	350.985	254.519	237.26	250.697	148.5	69.9492	88.0004	97.0917	90.2452
Apom	4	2	0	3	6	5	7	5	4	7	5	1	8	3	1	3	3	15	4	8	3	1	1	6	2
Apon	5	6.01486	7	7	17	6	15	3.00688	7	9	12	13.0133	13	2	18	8	12	6	7	7	3	12	7	11	7
Apoo	199	146	175	201.001	176	148	198	232	233	258	257	237	208	191	248	182	256	286	243	242	205	233	219.999	228	177
Apool	215.43	215.264	224.535	226.292	185.295	201.797	267.098	225.823	299.66	314.18	332.797	253.907	225.088	164.23	294.342	187.922	339.344	321.607	325.137	279.415	221.799	215.921	240.435	243.062	187.522
App	37984.1	40262.3	35562.6	39821.9	31527	35214.7	42371.3	41544.6	45669.5	48255.1	54559.9	47761.1	27446.4	38024.8	51759.1	38820.5	59192.8	49846.6	49861.7	45847.6	48492.5	35246.4	33713.8	33462.4	31304.5
Appbp2	1024.17	1063.36	1291.26	1687.52	1274.22	1186.37	1452.21	1294.8	1740.51	1647.04	1771.18	1447.69	1049.96	1048.82	1818.52	1026.13	1852.36	1587.94	1751.39	1622.3	1379.26	1203.68	1108.67	1352.06	1059.33
Appl1	884.546	849.218	947.845	1209.65	1016.49	964.346	1060.25	950.917	1236.97	1316.44	1220.13	1093.86	720.397	826.102	1395.92	888.477	1472.75	1227.69	1205.21	1320.33	1148.7	903.779	834.324	945.07	669.144
Appl2	1677.36	1877.84	1299.54	1678.03	1520.36	1394.45	1631.22	1654.68	2236.88	1730.71	1957.49	1950.26	1240.55	1630.43	2202.46	1675.49	2409.37	2328.18	2171.86	1950.37	1968.45	1512.6	1399.21	1277.76	1390.19
Aprt	407.761	428.334	953.586	903.718	691.526	777.948	731.742	448.382	827.066	863.916	832.1	654.305	637.416	444.204	910.717	439.888	760.472	958.19	818.604	734.418	585.625	691.649	662.68	797.694	649.299
Aptx	249.526	269.554	252.977	267.097	269.192	214.006	255.222	313.716	368.437	361.492	329.695	320.102	220.331	284.501	344.465	279.736	379.924	386.714	350.129	335.043	342.372	261.766	241.284	250.053	209.052
Aqp1	18802	18420	15234	16554	13349	17148	19150	21562	23319	20447	24101	21962	14790	17064	27143	19924	27736	23870	22541	20255	22812	17797	17525	16989	15735
Aqp11	60	70.1108	48	72	62	61	64.588	90	79.9221	66	61	65	42	81	97	101	70	66	105	60	80	51	50.8107	71	51
Aqp12	0	0	0	0	0	0	0	0	0	0	1	0	0	0	0	0	0	0	1	0	0	0	0	0	0
Aqp2	11	16	13	15	14	18	19	14	9	11	16	12	14	12	13	7	14	14	16	8	9	16	6	11	14
Aqp3	40.9014	23.7374	58.7834	45.8867	29.5571	63.553	28.5149	35.3778	48.9821	94.806	100.951	66.2754	54.8762	44.6331	43.4593	42.6036	88.9214	108.005	68.4455	136.047	58.6688	39.5662	38.7536	51.6993	30.4569
Aqp4	179	158	283	279	232	212	182	224	360.445	322	275	268	211	241	305.302	178.433	312.501	409	271.129	581.121	215	220	204	267	216
Aqp5	4022.36	4490.61	3272.31	3971.82	2776.8	3758.97	4655.7	4672.73	4878.82	6740.05	7584.95	6548.5	4225.03	4120.31	6013.91	4721.82	7887.61	7827.49	7498.86	6301.63	5502.57	4851.25	4929.84	3727.32	4670.66
Aqp6	0	1	0	1	0	0	3	0	1	1	0	1	0	0	1	0	1	0	6	0	1	0	0	0	0
Aqp7	10.5561	15.6106	8.18949	17.1709	15.1366	10.1722	5.03789	20.2848	19.4006	15.9995	23.6449	13.4239	14.621	22.4443	27.0968	12.0896	22.3874	17.0724	26.6754	21.418	12.692	18.5038	10.2607	10.4968	8.03279
Aqp8	0	0	0	0	0	0	0	0	0	0	0	0	0	0	0	0	0	0	0	0	0	0	0	0	0
Aqp9	30.0747	50	84.0911	47.9968	50.6675	37.6191	68.0342	54.7113	30.137	78.473	65	36.9353	42.8784	35.8594	66.4748	88.2612	64.2342	35.718	37.4877	31.514	50.519	36.0781	50	44.6876	28.0634
Aqr	1118.78	1059.62	1322.36	1467.17	1302.73	1269.92	1498.83	1173.87	1645.83	1810.79	1830.18	1531.56	1175.79	1070.46	1706.61	1154.89	1896.23	1785.1	1777.37	1715.61	1604.63	1246.1	1060.73	1374.43	1076.54
Ar	236	193	66	103	84	94	124	230	138.273	153	155	134	100	198	129	199	180	138	157	142	167	100	125	92	89
Araf	1934.85	1952.38	1736.21	1704.37	1575.52	1697.01	2036.62	2057.67	2414.67	2451.03	2574.62	2355.6	1555.84	1876.7	2290.02	1935.94	2976.05	2736.83	2429.65	2306.05	2407.79	1637.35	1732.75	1709.98	1525.72
Arap1	3235.86	3365.55	3351.55	2899.06	3107.78	3136.18	3748.13	3415.78	4671.89	4886.62	4724.45	3953.05	2939.91	3304.77	4332.64	3886.75	4959.51	5249.41	4831.59	4335.93	3977.49	3101.79	2869.89	3124.1	2734.89
Arap2	621.796	665.709	678.065	982.992	711.901	757.388	790.644	730.682	1149.43	992.725	917.143	1077.6	535.268	593.146	1208.67	598.289	1335.93	1146.88	1118.84	1231.66	1070.66	557.625	413.777	509.491	393.349
Arap3	7905.96	8293.05	3619.75	3138.88	2992.05	3886.72	5595.89	9301.64	6241.14	6432.13	7578.21	6901.59	4379.22	7177.65	6141.14	9319.61	9657.99	6835.26	6951.15	5720.48	8856.81	5143.48	5132.77	4537.13	4461.16
Arc	37	25	42	43	52	29	48	38	61	76	40	53	92	39	53	44	69	64	57	42	34	57	37	43	37
Arcn1	3637.03	3648.28	4968.46	5937.46	4393.73	4323.69	4665.4	3989.74	5402.44	5409.25	5585.21	5009.56	3953.99	3554.54	6305.96	3908.26	6237.57	5636.26	5599.45	5535.94	5098.75	4783.44	4561.76	5109.78	4181.87
Areg	233	152	268	234	214	163	266	233	335	417	439	278	279	170	246	132	522	449	344	351	282	355	404	333	349
Arel1	1053.28	1073.23	1254.66	1416.27	1195.96	1428.61	1460.42	1178.69	1622.15	1823.95	1755.97	1643.62	1122.45	1066.26	1766.01	1145.39	2031.54	1943.53	1852.61	1790.58	1485.72	1160.79	1103.76	1234.81	1032
Arf1	9143.99	8973.99	9913.72	10188	8180.99	8977	10318	9844	11325	12372	13229	11095	8919.98	8727.99	12602	9980	14431	13164	12483	11393.8	11623	10613	10115	10701	9406.99
Arf2	1101.73	1228.99	1882.68	2404.42	1660.44	1755.23	1750.73	1260.71	2245.48	2086.04	2277.16	1975.24	1396.56	1135.87	2381.54	1179.46	2336.06	2245.51	2125.09	2089.7	1675.19	1810.66	1672.95	2000.3	1669.75
Arf3	6217.04	6456.87	5869.38	6162.05	5243.44	6129.67	6882.35	6656.14	7290.85	8442.36	9273.44	7615.7	5725.99	5777.17	8244.24	6795.73	10377.1	9439.13	8966.36	7715.19	8474.75	6486.82	6418.09	6066.99	6074.58
Arf4	3027.75	3092.13	3945.49	4516.34	3982.86	4037.99	4315.32	3480.86	4658.58	4948.9	5157.73	4050.54	3705.35	3027.23	5715.3	3225.26	4979.75	4618.93	4619.83	4674.58	4014.12	4448.49	4371.94	4826.49	3970.3
Arf5	1474.97	1647	2186	2089	1737	1837.97	2041.97	1705	2209.97	2452	2548	2243	1701	1542.96	2442.95	1714.97	2700	2658	2413	2146	1848	2003	1907.96	2013	1808
Arf6	1944	2299	3000.27	2568	2155	2098	2968	2612	2362	3145	4034	3216	2116	2088	3895	2267	4149	3796	3923	2437.21	2538	2511	1997	2227	2751
Arfgap1	774.878	905.759	1177.4	1284.88	1000.98	1124.28	1116.97	894.996	1167.96	1409.91	1424.49	1108.32	942.705	767.582	1371.71	878.508	1469.29	1341.98	1297.32	1116.81	1144.3	1112.79	968.251	1228.8	1074.42
Arfgap2	1857.55	1823.63	2035.93	2002.76	1636.25	1858.9	1908.71	1900.15	2344.34	2712.62	2883.87	2313.88	1845.43	1714.32	2571.18	2007.53	2846.64	2961.8	2637.54	2541.06	2364.91	2006.29	2031.96	2047.91	1753.89
Arfgap3	905.631	1028.25	1510.76	1581.91	1460.11	1390.45	1491.89	1109.6	1664.6	1658.29	1590.37	1410.35	1180.68	994.859	1987.84	1073.75	1737.84	1617.64	1541.92	1448.55	1509.23	1570.28	1438.26	1630.02	1366.33
Arfgef1	1516.36	1552.19	1693.84	2254.34	1782.27	1840.33	2030.19	1745.09	2545.71	2422.35	2563.05	2486.09	1286.3	1592.4	2849.02	1527.7	3047.06	2719.9	2750.33	2945.28	2436.03	1604.76	1356.59	1478.36	1374.28
Arfgef2	1762	1721	2741	4063	2564	2851	3111	1786	3662	3376	3666	3568	2169	1654	4000	1827	4067	4582	4417	3921	3103	2322	2010	2421	1977
Arfgef3	317	389	407	475	389	515	619	414	625	785	840	851	377	367	838	396	1079	928	993	975	813	467	492	407	406
Arfip1	1179.06	1216.7	1422.72	1612.96	1155.03	1212.89	1429.77	1373.09	1589.69	1546.67	1751.02	1522.85	1020.39	1293.97	1755.11	1268.36	1990.41	1767.82	1647.45	1630.86	1503.59	1401.15	1397.02	1345.51	1174.91
Arfip2	687.66	698.571	963.253	1196.13	913.05	841.612	902.292	845.943	1374.7	1221.89	1246.09	1045.91	818.855	733.322	1222.2	726.299	1362.34	1237.28	1231.73	1175.71	980.895	747.149	846.96	962.597	811.803
Arfrp1	494.912	563.651	437.613	381.36	318.898	375.835	427.43	585.863	456.826	546.007	715.982	617.056	357.855	514.922	573.106	559.329	820.941	609.905	654.323	604.204	705.871	485.754	479.661	376.369	367.032
Arg1	42	40	2780.75	3596.93	1292.01	726.361	339.462	48	477.509	505.517	218.566	166.93	605	38	619.861	38	85.9323	273.711	304.844	404.737	327.545	380	181	1533.38	443.84
Arg2	87.1214	99.071	224.989	148.295	120.35	86	166.209	148.095	194.642	222.799	242.79	130.526	144.537	102	132.381	161.196	176.399	193.442	195.307	151.089	170.193	168.202	157.203	180.558	166.891
Arglu1	600.104	561.827	512.085	405.435	370.657	373.644	522.747	638.048	534.384	671.037	810.754	661.047	468.601	528.925	777.239	617.106	861.262	724.044	694.607	483.06	627.37	499.492	453.802	386.555	512.126
Arhgap1	2603.84	2738.98	2952.22	3872.02	2615.61	3088.41	3102.14	2669.98	3275.24	3591.59	4023.08	3070.53	2734.02	2509.8	3903.89	2852.43	4090.89	3717.22	3696.08	3294.9	3298.95	3345.35	3331.31	3358.13	2965.96
Arhgap10	469	491	543	620	513	428	525	469	558	581	545	535	365	389	675	568	704	588	590	517	537	464	393	515	438
Arhgap11a	225.999	291.001	946	1016	717	780	888	245	786	942	889	633	592	241	833	282	650	869	619	817	459	697.999	517	867	535
Arhgap12	629.391	590.519	633.881	758.92	618.704	597.209	715.062	722.692	863.724	861.935	959.492	859.184	550.307	712.162	911.812	653.046	1108.8	973.268	1045.71	968.206	863.351	574.342	561.89	651.841	524.286
Arhgap15	221.276	137.954	180.869	150.653	210.605	125.7	212.812	191.312	248.189	333.103	156.933	208.667	112.499	145.548	250.822	207.249	182.055	247.273	260.054	191.168	212.472	199.683	113.866	100.054	134.623
Arhgap17	1108.1	1004.61	999.691	1026.8	906.916	1032.04	1081.12	1087.6	1412.02	1482.19	1559.34	1265.56	871.812	1032.56	1459.37	1077.56	1652.46	1678.99	1505.5	1203.55	1302.84	949.484	928.271	1090.33	838.511
Arhgap18	726.18	772.38	822	742	772	745.25	971.431	835.396	1306.99	1329.73	1306.23	1192.47	756	814.718	1134	798.351	1385.13	1330	1249.3	1198.83	1115	830	468.417	814.999	628.886
Arhgap19	168	197	593	606	594	599	586.005	157	621	666.005	580	487	320	171.004	685.002	174.011	508.08	679.003	621.006	566.011	327	401.022	334	517.013	344
Arhgap20	286	329.901	237	305.15	212	270	366	402	467.391	360	469.987	462	209	366	429.342	270	700.187	433.227	371.042	357.827	517.701	202.851	192	202.931	181.724
Arhgap21	1763.02	1967.21	1797.03	2799.65	1890.41	1990.84	2229.8	1972.01	2303.61	2185.92	2549.81	2523.36	1553.93	1773.07	2823.48	1815.9	3206.1	2437.16	2590	2239.72	2640.2	1755.72	1514.49	1750.43	1500.82
Arhgap22	292.42	310.464	375.373	405.113	267.062	376.407	374.362	315.896	483.531	527.295	502.424	435.649	318.947	312.565	528.324	325.595	571.068	559.821	524.16	529.821	399.278	453.978	383.528	403.677	338.675
Arhgap23	2654.11	3039.68	2455.83	2563.28	1878.33	2172.42	2831.48	3140.96	2663.03	3272.42	3467.37	2962.57	2020.16	2790.26	3329.38	2803.06	4147.59	3523.04	3341.6	2563.59	3433.68	2757.5	2302.55	2515.4	2326.51
Arhgap24	608.536	597.186	824.346	1066.29	835.167	747.849	687.552	652.781	791.369	781.884	867.475	654.096	690.944	558.42	926.117	681.663	919.09	842.217	871.56	700.545	726.882	740.642	747.143	865.419	607.554
Arhgap25	575.26	578.147	723.379	445.623	574.351	671.939	727.537	606.375	877.202	1065.24	962.261	730.561	455.438	515.771	1136.16	761.905	997.07	1128.48	1093.32	897.428	728.825	446.32	376.154	488.677	371.226
Arhgap26	587.439	651.888	593.914	493.976	540.958	458.967	612.982	640.815	716	848.791	846	637	462	606.178	756.936	784.706	947.91	777.778	781	734.546	772	432	400.911	476.61	402.946
Arhgap27	1405.06	1561.19	1466.03	1255.49	1180.59	1164.68	1611.1	1390.33	1923.05	1853.79	2007.38	1742.3	1225.66	1322.05	1942.02	1562.05	2206.23	2015.18	1849.06	1813.87	1884.02	1288.57	1381.11	1473.62	1239.97
Arhgap28	442	440	247	327	293	344	483	498	550	491.344	661	530	384	454	607	387	688	485	586	441	532	407	321	313	260
Arhgap29	3934.18	3990.02	2666.56	3380.96	2506.94	2753.55	3344.36	4376.82	4079.52	3886.96	4557.2	4202.15	2370.36	3859.84	4657.5	4163.03	6004.36	4347.07	4461.92	3966.62	4341.14	2892.59	2509.94	2759.7	2311.05
Arhgap30	1205.57	1527.47	2012.4	1331.48	1898.47	1771.99	1649.81	1393.53	2202.51	2677.78	2157.05	1556.59	1510.64	1314.05	1950.4	1796.74	2157.8	2526.91	2209.94	1960.49	1738.13	1226.2	1083.88	1739.09	1156.43
Arhgap31	4961.4	5204.11	4473.19	5259.97	4147.15	5175.33	6062.07	6286.85	6292.69	5942.89	6907.47	6803.34	4378.27	5025	7346.95	5774.81	8525.74	7170.13	7290.51	6265.38	8144.91	5391.41	4537.95	5370.84	4705.14
Arhgap32	663.935	664.372	556.024	883.658	644.963	720.077	781.778	664.043	996.303	796.242	897.158	1007.95	530.529	634.181	1077.4	637.08	995.525	1057.94	1034.1	1055.98	930.303	621.042	538.028	540.022	514.048
Arhgap33	376.325	372.16	384.316	411.547	340.961	444.047	472.832	409.752	449.443	480.739	566.361	492.978	405.32	372.392	524.048	451.244	558.693	521.117	466.458	449.265	476.947	387.832	399.708	419.922	373.993
Arhgap33os	0	0	0	0	1	0	0	0	0	0	1	0	2	0	0	0	0	0	0	0	0	0	0	0	0
Arhgap35	2886	3037	3133	4299	3121	3389	3722	3283.53	4024	4340	4446	4147	3326	2975	4554	2968.98	5298	4712	4630	4233	4345	3593	2999	3454	2953
Arhgap36	5	2	6	3	1	3	3	10	5	6	6	1	7	1	10	2	9	4	5	3.2048	9	11	1	4.16432	4
Arhgap39	580.899	567.136	663.789	520.283	633.469	732.58	715.269	600.362	753.429	961.802	860.456	759.429	609.357	552.319	839.139	661.483	988.104	1073.25	979.448	844.55	979.527	569.763	532.698	622.861	573.531
Arhgap4	419.145	417.53	330.097	111.83	353.294	278.774	325.968	408.338	478.061	613.743	527.632	401.506	333.293	305.739	354.998	502.687	491.621	533.006	463.864	490.821	385.729	367.794	218.819	249.538	205.507
Arhgap40	18	24	49.7992	49.091	22.8842	35.4536	22.7531	20	22	30	19.6639	23	63	18.027	21	13	13	41.2487	15.728	34	15	73.9278	54.6646	66.6879	92
Arhgap42	684.835	689	679.499	853.753	723	784.16	816.155	652.824	931.28	884.033	945.723	842.651	525.673	677	1152.31	718.32	1055.54	997	944.677	984.641	865.341	663.636	580.579	629	553.048
Arhgap44	1778	1881	1419	1970	1203	1573	1788	1819	2032	2413	2730	2160	1485	1639	2216	1633	3089	2831	2797	2283	2485	1826	1694	1573	1550
Arhgap45	3538.48	3868.24	3214.47	1805.37	2389.01	2363.68	2895.19	3781.32	3229.05	4990.65	4671.72	3121.46	2650.26	3204.85	3132.48	4720.77	5107.31	5143.7	4882.82	4064.69	4124.08	2502.24	2211.56	2675.71	2015.61
Arhgap5	1251	1178	1078	1739.97	1189	1123.95	1333	1419.89	1652.99	1635	1697	1640.99	791	1264	2022	1157	2009.97	1722	1870.99	1890.99	1670	1117.98	1056.97	1017.99	850.972
Arhgap6	847.392	670.029	595.474	780.489	546.683	613.939	720.225	597.735	781.15	841.703	830.907	700.221	697.382	611.625	816.63	745.287	1009.48	746.831	800.073	687.08	780.568	696.812	728.786	709.52	596.444
Arhgap8	252.732	240.958	360.334	321.745	178.459	313.069	364.542	263.924	451.794	487.689	541.213	368.936	288.091	289.937	437.611	303.361	574.026	662.867	555.801	494.26	462.726	340.578	386.427	315.786	386.69
Arhgap9	604.863	632.151	835.872	522.741	744.994	688.442	710.385	642.665	889.487	1106.89	945.113	713.184	583.904	590.479	875.41	926.879	812.013	1043.24	970.55	836.857	676.127	593.29	536.065	642.757	492.653
Arhgdia	11859	12088	13955	14485	11588	13155	13791	12359	14450	16493	17363	13808	13079	10822	16960	12856	18018	17635	15625	14880	15131	15439	14981	16784	14407
Arhgdib	1701	1743	2245	1660.99	2010	1648	1699	1973	2168	2744	2401	1670	1695	1605	2134	2425	2219	2332	2208	2084	1766	1632	1387	2028	1209
Arhgdig	257.568	202.838	208.692	193.027	171.605	191.584	215.673	249.888	233.89	243.731	282.591	267.747	194.846	246.518	261.301	278.915	301.676	296.38	347.162	273.801	274.232	257.814	226.539	221.735	251.33
Arhgef1	5145.95	5198.16	4478.64	4024.68	3802.86	4027.69	4569.39	5277.57	4791.11	6103.57	6112.9	5170.23	3803.24	4760.69	5218.57	5823.41	6979.6	6296.1	6078.31	5032.79	5800.97	4094.01	4164.44	4267.59	3985.98
Arhgef10	1970.28	1965.94	1379.71	1313.75	1086.85	1316.52	1698.95	2203.92	2034.99	1874.63	2244.07	1926.03	1333.88	1984.41	1876.09	1976.3	2667.26	2103.95	2107.91	1776.73	2144.37	1451.8	1353.22	1317.6	1405.71
Arhgef10l	789.681	840.437	1064.1	1010.72	952.284	890.165	941.972	843.561	1124.44	1211.24	1251.67	975.692	851.081	767.916	1234.93	954.274	1248	1323.5	1190.74	1159.38	953.726	892.051	830.359	994.316	790.398
Arhgef11	1956.73	2063.17	1796.3	2034.39	1662.93	1760.2	1864.73	1945.1	2218.57	2317.97	2741.85	2144.68	1655.65	1659.62	2064.24	1896.81	3300.19	2518.36	2742.6	2126.52	2604.14	1846.69	1684.81	1684.81	1612.03
Arhgef12	6301.39	6593.89	4623.24	7097.38	4981.84	6457.2	6818.03	7939.87	8728.82	7074.66	8410.79	9079.45	4505.1	5868.85	9356.35	6543.93	10029.4	8369.13	8939.46	8970.84	8688.23	5332.84	4852.04	4804.84	4034.16
Arhgef15	4724.67	4611.53	2021.86	1647.12	1740.88	2110.46	3081.35	4551.79	3680.07	3773.16	4443.33	3728.88	2065.77	3799.32	3590.97	4226.79	5533.73	4276.93	3994.51	3285.38	4810.86	2459.49	2443.28	2110.88	2124.44
Arhgef16	286.053	330.384	303.989	441.825	246.691	382.406	397.543	382.912	473.739	490.957	617.578	468.758	348.804	335.898	524.292	349.314	677.594	643.415	694.588	536.328	491.133	424.121	425.88	420.167	399.62
Arhgef17	5117.76	5434.85	4497.84	5086.87	3916.38	4276.83	5042.67	5012.68	5123.54	6698.76	6929.77	5438.63	4562.81	4714.54	5663.57	4984.85	7523.53	6996.26	6753.67	5510.35	5889.38	4719.88	4302.84	4509.76	4272.61
Arhgef18	2573.98	2688.82	1877.86	1829.06	1598.12	1886.94	2409.55	2742.5	2454.46	2808.48	2987.78	2469.64	1923.06	2691.63	2560.08	2793.35	3505.07	2923.19	2904.7	2436.85	3105.31	2065.55	2016.7	1857.62	1806.56
Arhgef19	407.24	429.483	370.69	333.398	290.256	376.442	361.584	493.067	491.85	545.554	615.851	487.645	336.421	400.869	504.539	471.791	525.411	645.526	613.893	577.708	435.89	329.812	360.204	287.943	300.665
Arhgef2	6136.96	6331.64	5177.98	4998.27	4045	5065.13	6209.87	6770.63	6756.73	7830.44	8674.33	7353.76	4778.57	5861.25	7349.39	6637.51	9959.99	8613.51	8675.55	7346.56	8072.34	5567.1	5211.63	4955.11	4717.24
Arhgef25	607.392	605.165	859.616	804.844	861.245	924.03	860.193	650.508	959.85	914.466	1031.05	814.009	797.803	590.305	1128.93	732.572	1020.17	972.44	835.348	846.36	716.124	751.132	789.413	878.66	672.394
Arhgef26	1764.77	1797.83	1317.11	1849.21	1182.07	1772.46	2213.54	1914.15	2060.03	2125.22	2650.76	2169.22	1575.81	1622.83	2496.13	1719.99	3124.29	2379.23	2723.67	2393.05	2826.1	1973.78	1786.47	1513.55	1413.97
Arhgef28	1269.65	1221.78	630.018	791.66	594.943	705.995	911.346	1560.48	1184.61	1275.51	1483.23	1404.92	696.36	1118.58	1133.22	1367.39	2001.47	1538.88	1667.87	1377.82	1670.2	865.907	772.835	673.799	682.871
Arhgef3	3376.99	3522.99	2108	2375	2101	2255.99	2701.99	3887.97	3407.97	3524.98	3558.77	3424.98	2435	3303.99	3595.99	3817.94	4459.96	3687.93	3486.87	3070.92	3956	2685.92	2585.98	2627.96	2328.78
Arhgef33	21.7804	15.4447	17.2914	40.2037	29.5365	9.97393	16.252	10.587	13.9559	16.5565	14.065	19.0345	19.4234	14.5388	36.3328	21.2642	10.1483	20.7306	22.7963	11.8246	17	16.8939	15.4627	21.6017	24
Arhgef37	115.255	128.609	101.478	151.95	101.965	99.6256	100.639	146.708	67.9862	90.3901	112.815	62.5889	95.4755	87.0827	106.285	281.972	98.2082	108.807	91.4374	62.4135	102.801	87.7315	69.8776	135.242	63.1606
Arhgef38	571	526	125	108	154	184	296	587	442	379	437	520	222	554	369	534	734	566	574	592	660	212	260	143	177
Arhgef39	22.5701	18.3247	60.6204	55.8542	31.9138	41.8648	73.1333	33.6642	60.3001	55.1612	70.9	50.233	44.7205	22.739	49.9198	29.4242	41.3343	52.3367	60.7318	61.9489	33.125	45.5002	51.8893	44.1791	41.3895
Arhgef4	146.455	140.705	172.852	159.119	173.597	169.622	146.613	147.151	214.726	223.797	184.21	196.718	165.459	166.358	179.892	148.196	210.381	201.811	243.681	187.484	184.76	149.159	149.27	183.196	131.462
Arhgef40	1134.22	1323.89	1616.82	1823.71	1323.56	1547.68	1662.54	1249	1634.48	1889.17	1764.49	1560.56	1356.07	1264.07	1821.76	1279.71	1901.08	1762.17	1605.23	1357.66	1545.71	1751.82	1574.21	1840.28	1467.5
Arhgef5	1322.7	1405.86	1694.75	2498.65	1648.65	1870.02	1909.16	1585.68	2307.33	2381.75	2575.98	2324.37	1494.11	1298.81	2501.61	1418.29	2908.02	2749.25	2545.56	2364.01	2222.87	1790.72	1460.2	1868.76	1581.97
Arhgef6	748.106	865.314	1086.67	1113.54	1140.2	1118.74	1458.64	770.024	1645.2	1579.1	1641.92	1413.97	873.428	875.721	1751.14	843.263	1713.23	1952.26	1835.32	1713.41	1389.68	1002.03	704.956	1055.84	719.491
Arhgef7	2826.13	2978.39	3834.12	4654.92	3278.53	3821.61	4161.69	3281.26	4588.04	4482.76	4981.05	4465.26	3243.84	3038.97	5367.94	3253.28	5256.63	4781.45	4476.32	4099.37	3871.82	3722.28	3525.85	4127.71	3271.46
Arhgef9	158.146	168.068	142.044	195.116	169.032	173.083	182.026	182.029	203.046	216.022	244.019	172.083	155.029	161.134	208.031	154.011	242.039	195.031	234.023	185.087	201.037	154.063	147.034	171.155	137.022
Arid1a	4959.32	5088.24	4237.75	3446.76	3559.85	3952.9	5114.16	5455.98	5510.27	6496.46	6770.51	5452.7	3979.56	4591.83	5628.2	5035.79	7595.15	7068.27	6584.62	5476.31	6019.14	4176.23	3536.66	4103.05	3728.97
Arid1b	1566.88	1637.52	1957.25	2091	1842.75	1909.18	2086.99	1829.78	2108.87	2333.48	2417.18	2051.07	1665.95	1698.28	2457.56	1717.83	2732.15	2411.05	2425.3	2029.89	2249.88	1761.66	1489.64	1843.79	1669.05
Arid2	710.199	925.088	1130.98	1607.99	1220.41	1210.89	1281.66	923.294	1708.53	1628.77	1606.39	1692.29	783.309	821.926	1922.71	875.432	1893.47	1816.97	1828.16	1958.55	1447.88	1009.81	717.285	953.421	805.279
Arid3a	316.011	346.367	564.019	499.066	410.102	491.062	434.462	337.197	606.759	632.659	674.083	540.887	377.74	364.908	647.348	555.016	624.324	719.556	653.471	610.111	451.705	495.535	363.538	462.02	399.055
Arid3b	459.927	479.863	252.682	161.63	208.967	245.987	283.226	488.36	369.681	446.485	416.481	404.855	320.798	420.842	351.268	480.657	586.731	425.349	487.163	373.309	500.638	302.452	313.07	241.118	283.862
Arid3c	0	1	0	1	0	3	0	0	1	0	2	0	0	0	0	0	4	0	0	2	0	2	1	2	0
Arid4a	1321.01	1213	1209	1165	1098	1084	1325	1328	1524	1730	1693	1475	1015	1233	1782	1411	1955	1794	1791	1573.37	1613	1080	966	1080	896.959
Arid4b	750.018	703.573	692.311	911.346	747.815	739.4	874.279	817.228	1125.94	1095.91	1107.8	1112.44	634.333	774.059	1139.92	777.796	1386.02	1171.91	1343.82	1148.07	1151.47	627.654	637.944	651.405	576.982
Arid5a	581.632	464.195	723.976	647.84	526.506	638.792	681.325	827.986	760.91	875.567	874.852	485.505	567.528	458.739	856.779	619.336	867.246	792.766	625.922	610.868	598.282	730.324	499.993	645.443	470.242
Arid5b	1885.33	2007.98	2493.84	2736.97	2643.75	2518.1	3262.74	2512	3449.73	3682.87	4295.9	3149.9	2200.89	2140.96	3895.91	1965.96	4160.9	4298.96	4019.19	3773.21	3743.9	2314.97	1998	2363.53	1823.95
Arih1	1695.36	1776.66	2058.34	2624.5	2058.72	1976.61	2213.1	2054.39	2819.58	2880.82	2928.47	2639.11	1805.18	1859.08	3084.01	1895.37	3227.65	2993.48	3015.97	3062.62	2720.21	2045.54	1910.51	2037.04	1872.53
Arih2	731.745	936.06	997.329	1668.94	1061.94	924.523	886.463	955.636	1232.1	1365.22	1179.91	1096.75	856.072	771.226	1184.88	940.57	1408.92	1172.32	1164.21	1102.61	1078.64	874.805	920.961	1105.57	885.405
Arl1	2800	2991	3558	4167	3276	3033	3450	3118	3789	4016	4217	3591.96	2842	2760	4639	2984.97	4426.96	3758	3844	3796	3482	3511	3271	3569	3061
Arl10	469	403.956	415	342	371.986	368	420.929	482	500.948	544.943	579.999	484.936	408	441	594.752	454.915	724.567	563.899	637.984	512.968	535.905	418	360.902	367.932	382
Arl11	109.001	175.606	363	321	368.916	434	313	173.37	417.246	419.094	369.841	335.061	186	124.58	481.965	184.035	397.879	475.929	443	327.185	265.382	270.816	245.229	305	252.293
Arl13a	1	0	1	1	2	0	0	0	3	0	1	0	0	0	1	1	0	3	0	1	0	3	2	0	0
Arl13b	507.25	519.654	412.083	580.323	392.965	401.258	566.409	592.765	614.718	599.219	722.299	537.791	393.21	530.836	644.833	541.806	747.464	630.335	609.283	519.434	647.509	488.559	510.461	468.422	410.284
Arl14	2	0	0	2	0	0	1	0	3	3	0	0	2	0	2	0	1	1	0	1	1	5	1	3	1
Arl14ep	444.961	364.358	510.679	662.799	485.529	468.136	546.073	418.877	616.232	654.04	674.002	576.025	385.27	461.986	696.539	414.27	650.236	590.708	619.854	566.822	535.955	549.843	428.519	532.309	381.385
Arl14epl	0.482294	6.77513	1	4	1	4	4.4025	4.37542	5.7384	0	3.95911	0	3	7.55095	6.90947	6.86708	4.38171	2	2.73978	6.86819	4	0	1.59306	2.65059	3.54799
Arl15	884.98	882.398	653.052	812	679.817	931.828	1116.44	896.963	1142.07	940.245	1234.45	1161.61	759.038	798.838	1643.67	886.183	1430.58	1053.22	1112.68	1113.95	1071.39	905.088	811.755	828.125	644.994
Arl16	53.9163	41.5744	46.4048	42.784	29.9989	56.5149	52.2794	56.7466	74.8865	51.8812	80.2585	91.9914	53.7714	38.6008	62.6763	55.7099	121.807	85.2575	101.546	71.8815	98.2007	67.4139	58.5231	35.8569	50.6573
Arl2	325.332	389.223	383.855	396.469	371.221	415.281	455.026	378.675	433.616	429.53	538.157	410.249	388.757	319.824	593.112	352.326	543.094	535.831	484.311	410.461	403.801	466.567	501.059	439.942	441.717
Arl2bp	2094.85	2222.37	1806.47	1896.5	1523.18	1566.8	1891.8	2290.7	2066.31	2212.65	2444.34	2014.86	1489.97	2079.79	2336.1	2323.87	2696.52	2334.36	2131.93	1829.23	2118.38	1845.32	1787.07	1946.89	1575.11
Arl3	680.031	685.763	503.599	545.483	500.036	504.851	532.305	727.382	717.047	710.707	842.884	637.697	502.357	575.982	716.625	685.346	904.017	816.214	709.624	787.985	708.755	516.053	679.199	549.047	539.181
Arl4a	465.076	534.181	566.909	882.7	548.239	474.077	613.683	645.612	615.108	471.092	515.392	496.81	541.143	446.945	623.258	582.832	646.326	508.916	548.313	469.564	712.758	492.941	597.005	606.792	503.218
Arl4c	2029.36	2081.56	2356.74	1993.49	2098.17	2106.28	2667	2362.7	3045.91	4579.64	4509.03	3260.87	2217.6	1741.59	3260.4	1887.93	4608.33	4478.43	4500	3999.55	2974.07	2234	2115.9	2127	2064
Arl4d	753	931	744	662	535	654	747	1449	844	691	823	910	875	696	896	1027	1104	832	895	663	1214	909	1085	973	1140
Arl5a	1665	1735	1988	2382	1845	1973	2110.83	1842.93	2767	2482.82	2623	2599	1447	1918	3177	1685	2862	2510	2833.26	2636	2290	1826	1541	1610.55	1367
Arl5b	720.623	711.775	639.597	838.711	610.463	638.058	736.903	855.287	887.451	772.227	797.335	731.093	465.089	770.4	991.475	678.223	1056.56	807.586	754.336	745.343	773.342	573.166	530.415	596.746	468.928
Arl5c	232.084	225.739	198.767	103.767	189.542	116.965	162.641	224.065	265.963	298.123	200.757	179.279	161.444	187.506	191.379	216.634	219.986	235.567	218.279	243.537	195.58	146.94	85.3089	118.202	88.0434
Arl6	216	186	277	308	245	236	233	243	261	304	327	266	208	193	329.001	215	288	281	317	263	272	257	278	275	195
Arl6ip1	3973.03	4136.27	3819.95	3469.57	3281.15	3641.25	5083.39	4614.41	5479.33	6233.98	6687.39	5484.58	3283.11	4243.63	5555.89	4365.83	7003.75	6721.59	6396.24	6209.88	5608.79	4101.99	3953.79	3973.35	3305.85
Arl6ip4	629	603	811	992	637	754	715	679	832	867	854	738	675	628	876	716	939	987	806	739	710	869	763	819	792
Arl6ip5	1931	2040	2569	2556	2321	2158	2243	2295	2731	3175	3182	2612	1966	1938	3334	2215	3167	3238	2983	2781	2556	2341	2409	2554	2210
Arl6ip6	384.907	373.836	359.689	484.369	315.904	298.553	392.748	461.302	492.481	529.653	524.08	415.975	301.874	337.235	448.147	353.659	515.091	477.405	479.877	437.295	388.579	400.872	428.749	363.133	346.877
Arl8a	1398.95	1473.43	1848.99	2154.36	1465.24	1644.6	1704.12	1604.05	1654.54	1937.59	2149.64	1725.25	1481.55	1315.58	2203.91	1558.56	2272.42	2023.82	2003.54	1514.91	1806.68	1661.21	1793.01	1800.21	1611
Arl8b	1653	1734	2074	2190	1866.99	1810	2216	1750	2474	2490	2822	2360	1665	1662	2748	1754	2882	2628	2463	2434	2250	2032	1937.99	2120	1757
Arl9	2	8	3	9	5	5	5	4	8	7	8	4	2	6	11	10	7	7	5	9	12	5	6	11	4
Armc1	770	700	775	967	725	717	847	779	1032	1088	1087	863	680.965	730	1128	801	1122	1011	1013	972	928	787	804	841	683
Armc10	620.746	632.976	601.598	700.546	592.477	625.247	702.123	665.762	908.105	952.423	977.787	785.586	648.972	602.436	855.449	676.42	1026.16	955.977	950.12	805.765	774.113	715.629	656.53	653.264	599.893
Armc12	0	0	2	0	0	0	1	1	0	0	0	0	4	3	0	2.52038	1	0	0	0	0	5	2	1	0
Armc2	61.354	83.9632	37.8893	21.2324	70.3817	71.2016	110.535	83.4375	73.548	69.5734	101.079	103.292	56.0906	95.2926	40.1866	107.781	158.443	90.7323	129.005	85.5046	114.024	79.1333	73.5057	42.8814	72.3914
Armc3	113	98	56	35	56	60	106	113	138	109	83	105	121	114	119	114	140	92	130	95	101	95	86	72	95
Armc5	876.669	950.301	901.281	934.615	822.32	847.73	933.192	1034.09	1036.42	1295.76	1331.04	1063.53	860.031	830.678	1191.61	1002.01	1425.53	1387.57	1277.6	1095.32	1207.84	962.348	931.78	971.005	783.412
Armc6	72.9452	85.3171	141.86	97.704	122.655	86.427	154.501	111.019	125.84	152.473	160.739	143.668	150.715	82.5109	166.154	142.172	165.767	195.693	139.379	165.969	124.065	141.916	123.284	153.27	115.819
Armc7	153.109	151.027	188.774	116.636	152.508	145.074	162.831	171.119	182.461	241.462	256.552	202.25	117.738	164.612	188.144	219.146	209.85	229.606	219.786	236.981	181.963	166.063	132.886	149.777	118.297
Armc8	746.028	792.798	746	816.033	769.114	712.114	852.016	846.079	989.225	1098.07	1114.1	998.06	627.048	747.047	1055.17	769.024	1267.05	1121.87	1111.85	1032.11	1009.08	840.983	780.857	795.107	692.066
Armc9	203.721	192.832	128.718	192.667	192.862	176.279	156.414	236.341	225.119	252.44	273.877	213.221	190.729	232.114	262.696	209.206	325.36	319.417	254.865	248.499	268.933	227.961	190.999	150.856	154.464
Armcx1	494.283	548.418	446.318	419.629	446.504	466.489	588.687	630.309	702.458	548.148	680.644	706.405	412.714	589.822	779.74	494.922	801.585	657.393	613.67	587.679	693.575	470.322	474.477	449.813	337.408
Armcx2	940.572	953.981	993.677	740.998	812.221	809.609	1192.61	1000.08	1221.52	1313.35	1462.61	1188.49	784.392	899.368	1406.61	875.931	1411.7	1291.99	1260.67	1089.55	1072.03	977.044	790.856	995.754	693.869
Armcx3	1335.9	1438.61	1390	1442	1393.32	1507.93	1636	1527.77	2126	1880.9	2093.59	1802	1199	1333	2300	1333	2119.56	1952.94	1951.73	1804.14	1740	1412	1257	1433	1198.97
Armcx4	743	799	3035	3201	2303	3107	3739	1163	4590	2609	3713	3756	1770	936	5401	811	3371	3447	2593	3356	2526	2264	1522	3054	1791
Armcx5	171.265	205.33	206.072	279.101	203.882	159.304	186.52	197.188	169.136	207.856	199.603	167.858	124.841	156.92	237.806	178.769	212.421	154.352	198.347	163.254	209.774	197.443	154.896	201.574	159.13
Armcx6	146.924	150.537	113.991	102.785	107.854	118.132	159.512	163.975	183.925	209.9	231.198	182.756	99.8478	147.047	202.449	138.388	155.17	189.636	144.234	158.194	162.555	132.106	106.262	118.284	89.193
Armh1	59.6675	63	46	47.4879	55	41.1449	68.9183	67.7354	69.8798	82.1236	83.2623	73.1193	69	102.153	75.7279	76.8706	79.4383	93	91.5098	84.2748	74.621	74	77	57.3989	53.6165
Armh2	2	0	2	0	2	1	3	0	2	0	0	1	4	1	0	1	1	0	1	0	0	0	0	0	1
Armh3	429.93	490.836	501.35	506	414.977	410.129	522	481.738	523.625	621.035	606.243	524.582	422.756	474	621.49	479.032	669.377	659	596	567.948	571	515	439.731	547	426
Armh4	148	141	116	130.849	142	167	171	143	196	150	175	155	126	175	249	174	203.528	197	205.944	145	154	134.777	136	144	108
Armt1	265.831	260.578	347.171	333.718	281.925	333.025	344.106	285.834	446.524	438.436	417.191	362.422	251.595	271.142	435.113	261.171	482.272	391.598	421.508	382.573	344.004	301.307	259.266	325.258	283.683
Arnt	1798.02	1770.29	1824.81	2021.91	1760.32	1768.67	2000.77	1719.81	2348.94	2361.79	2485.59	2116.03	1568.93	1650.62	2474.92	1816.08	2720.45	2315.58	2296.69	2168.5	2155.33	1936.63	1722.82	1917.6	1548.93
Arnt2	59.9655	48.5167	117.661	114.991	180.399	128.159	110.393	65.815	163.095	135.181	159.289	99.6736	78.3659	70.4596	142.598	56.379	122.269	168.795	145.021	119.04	101.605	77.2124	78.0397	99.879	61.285
Arntl	527.882	419.794	492.524	303.837	315.379	199.645	222.904	762.67	823.122	743.702	766.877	433.733	282.833	579.832	365.818	669.389	1122.64	661.689	544.966	497.609	470.94	302.956	246.824	350.974	305
Arntl2	5.4752	8.76954	76.5983	56.7562	46.1452	27.5445	33.426	22.6932	76.4062	57.0267	41.2836	52.2689	17.8365	18.8601	67.1201	22.0387	62.6426	73.663	50.3622	49.034	27.7753	50.0929	11.0313	35.604	35.3368
Arpc1a	1907.72	1995.27	1800.42	2092.59	1644.22	2011.09	2011.81	2076.95	2310.91	2487.35	2676.37	2313.81	1805.41	1878.41	2491.16	2072.13	2908.87	2657.24	2573.94	2341.9	2343.55	2042.8	2054.7	1949.44	1976.78
Arpc1b	3697.83	3875.88	8634.44	9091.38	7480.21	7187.84	6855.14	4346.7	8263.73	8610.94	8131.28	6100.93	6325.73	3838.12	9355.32	4918.68	7237.35	8450.14	7340.9	7341.07	5673.82	7219.59	6795.63	8395.01	6276.14
Arpc2	5576.99	5717	8429	8662	7138.99	7427	7874	6411	8731	9525	9675	7678	6530	5118	9983	6641	9581.99	9705	8859	8507.01	7711	7747	7501	8789	7194.01
Arpc3	1971.66	2051.65	2613.03	2490.09	2164.91	2495.53	2549.28	2180.96	3123.02	3172.18	3250.31	2649.52	2273.89	1856.04	3309.12	2347.69	3333.56	3440.06	3081.39	2942.43	2611.99	2622	2423.82	2825.04	2166.43
Arpc4	2238.74	2243.8	3405.11	3116.57	2626.99	3068.64	3208.75	2251.41	3711.93	4146.43	4145.86	3239.65	2708.96	2067.54	4089.02	2495.28	3805.73	4058.29	3683	3642.54	3071.33	3262.91	3052.74	3469.91	2735.61
Arpc5	4151.22	4481.4	6650.68	6668.24	5663.22	5610.63	6353.96	4690.02	6917.03	7621.27	7748.18	6059.62	4924.02	4197.13	7920.36	5177.37	7483.19	7497.85	7234.39	6664.81	6019.28	5940.57	5576.5	6667.65	5208.22
Arpc5l	577.193	591.242	634.505	659.536	575.66	611.298	711.715	563.383	793.15	907.852	895.361	675.322	587.832	550.448	849.019	673.779	926.697	776.891	807.036	770.358	686.609	698.045	657.627	669.055	620.404
Arpin	676	723.951	628.955	632.896	568.968	618.944	812.936	737.87	849.643	889.914	984.774	865.466	646	623.933	863.714	703.909	1087.95	941.95	977.584	934.909	910.916	758.955	771	717.94	662.913
Arpp19	1011.71	1035.99	988.701	1331.98	974.883	1002.52	1231.05	1036.89	1322.9	1432.98	1490.16	1385.5	838.084	1071.79	1564.91	973.098	1547.56	1415.91	1417.83	1345.44	1322.75	1110.93	1034.9	983.792	857.034
Arpp21	6.68578	8.87581	10.5233	22.7477	18.6764	16.6787	11.5062	2.92754	14.0365	22.1852	15.9672	21.5042	13.5284	7.37315	19.3541	25.3299	26.9414	27.751	9.51166	19.1724	11.6161	9.77469	5.38441	16.0405	12.9563
Arr3	0	0	3.66518	3	0	0	0	0	1	0	2	0	0	0	0	1	0	0	0	1	2	0	0	0	0
Arrb1	9090.37	9022.2	9123.19	9454.76	7896.69	8523.17	9578.19	10290.1	12745.9	11258.7	12117.8	12197.2	7357.69	9076.24	12300.1	10088.4	13467.3	12428.8	12048.6	10330.6	11726.4	8427.69	7939.58	8764.42	8878.55
Arrb2	787.804	815.729	1460.91	1036.71	1196.77	1141.38	1130.93	828.851	1303.69	1589.43	1390.38	1128.62	948.45	746.277	1469.74	1093.02	1453.26	1517.32	1424.57	1435.64	1056.79	1062.23	971.749	1218.86	971.038
Arrdc1	787.065	762.297	871.882	861.713	720.719	855.191	856.514	819.269	1010.87	1299.71	1298.64	1067.81	799.626	762.795	1118.61	933.337	1536.75	1514.54	1425.19	1207	1037.58	901.839	950.334	950.975	904.327
Arrdc2	202.184	270.094	230.512	220.768	186.527	183.523	247.515	196.536	203.367	236.279	215.973	202.463	222.165	205.024	268.18	278.997	234.617	246.761	187.894	186.776	206.068	276.122	300.73	314.456	319.268
Arrdc3	1990.53	2055.22	1455.36	1506.22	1449.11	1500.56	2186.64	2720.05	2327.62	1811.64	2191.89	2721.99	1657.83	2100.57	2571.28	2364.28	3061.74	2368.31	2712.07	2378.27	3005.24	1736.15	1750.08	1481.9	1503.33
Arrdc4	976	1068	1013	1094	814	768	988	1559	1212	1383	1426	1306	859	1189	1139	1155	1633	1517	1356	1337	1203	821	701	859	629
Arrdc5	0	0	4	1	0	0	0	1	0	1	0	0	0	0	0	2	0	0	0	0	0	4	0	2	0
Arsa	683.773	741.558	558.776	372.441	534.649	498.883	628.72	615.202	804.607	792.806	726.044	689.594	546.553	683.795	767.324	605.573	950.144	702.107	795.421	617.281	624.448	561.333	457.241	564.178	431.704
Arsb	984.87	1110.99	1139.87	1050.08	1081.48	1212.3	1356.98	1072.21	1507.7	1769	1688.72	1509.85	1100.74	979.196	1442.28	1047.96	1795.29	1854.96	1637.31	1540.67	1421.92	1247.16	1076.69	1231.3	978.046
Arsg	137	113	274.953	310	236	267.931	266.976	135	305.546	245.88	286.296	222.344	147.957	125	300	143.069	314.878	315.902	272.921	250	205.6	171	172	195	146
Arsi	29	29	257.144	124.032	116.039	113.039	130.232	44.0267	157	144.101	104.024	88.0482	97	41.0273	104.097	47.0281	97	108.074	81.0408	110	56	102	94	158.083	70.0667
Arsj	44	45	73	65	56	66	50	49	97	58	75	58	41	42	92	63	82	59	47	52	56	38	43	53	33
Arsk	264.338	305	181.052	245.694	251.366	242.192	233.888	291.644	317.85	357.97	298.222	345.014	199	293.946	357.65	308.568	404.34	343.008	338.868	303.232	364.444	222.416	205.102	176	165.828
Art1	47.5407	31.3007	23.9507	42	13	18.7679	26.8584	35.6185	17.4708	30.8488	26.8124	26.5314	13.192	28.9242	22.1474	34.9988	19.5816	20	41.4616	12	21.7627	43.7587	33.7727	10.7399	31.5402
Art2b	25	32.7513	11.5685	7.36771	19.4179	10.7998	20.0956	23.7411	39.6133	32.8846	44.6893	35.7206	10.7453	42.3178	28.2668	45.4206	37.5219	39.1852	40.0138	39.4711	27.6266	16.673	9.43109	13.3103	2.56057
Art3	511.817	566.001	235	349	237	260	387	596	383	431.999	448.812	497	290	484	378	451	558	405.999	391	335	514.379	375.001	375.956	301	345
Art4	577	546	581	742	805	837	907	604	1189	881	943	975	643	590	1204	683	1057	1001	1025	893	892	690	658	648	592
Art5	15	8	18	30	38	25	18	8	10	25	16	20	10	10	16	8	12	16	8	16	8	22	23	26	7
Artn	38	62	103	67	86	85.3883	70	44	104.363	99	133.482	108.469	88	32	116	48	111	135	114.896	117.769	83.6243	77.9216	94	81.6435	77
Arv1	97.7704	115.997	114.223	144.767	113.232	96.8048	103.356	124.951	148.384	153.846	173.907	128.639	96.875	91.0844	156.31	133.028	150.289	143.996	158.229	154.256	173.684	146.451	107.174	163.819	126.325
Arvcf	1171.57	1002.38	621.801	491.19	585.024	658.417	734.197	1084.5	941.325	1003.15	1109.22	1084.11	611.638	1058.25	880.922	1010.06	1264.37	1106.11	1084.88	813.72	1179.94	804.68	706.994	631.777	674.41
Arx	6	6	5	3	2	3	3	5	3	7	11	7	8	2	4	0	5	4	11	2	5	1	3	5	5
Arxes1	35.8584	11.7702	50.0539	46.0526	28.3898	16.1452	45.2574	30.1482	26.2154	20.6996	25.7103	29.4577	27.7048	20.8469	24.1511	31.2915	15.8397	15.9042	15.0489	11.0697	12.5318	44.8206	20.0248	32.9472	31.2228
Arxes2	305.142	287.23	221.946	163.947	161.61	174.855	233.743	234.852	152.785	188.3	235.29	205.542	206.295	251.153	249.849	236.708	347.16	247.096	253.951	162.93	271.468	236.179	223.975	145.053	178.777
As3mt	475.266	453.808	389.405	235.259	303.425	318.306	506.156	479.729	558.501	670.679	655.419	586.994	408.52	489.074	538.871	536.788	708.157	668.719	613.543	533.425	605.442	389.698	393.072	416.967	361.907
Asah1	3416.12	3481.6	4664.23	6496.69	4442.68	4662.64	4582.63	3731.51	5657.64	5355.61	5685.55	4982.55	3376.48	3388.57	6320.46	3748.47	6195.52	5731.92	5703.34	5299.01	4786.51	4784.55	4455.55	4682.47	4234.11
Asah2	531.542	575.836	855.331	736.3	824.161	894.247	1002.71	675.001	1413.85	1179.51	1244.33	1084.7	578.04	625	1402.61	558.213	1226.52	1283.92	1309.25	1271.08	866.046	710	588.706	765.64	501.334
Asap1	1541.67	1700.61	2540.13	2945.05	2399.91	2425.86	2427.9	1727.02	2684.35	2677.02	2781.9	2398.67	1809.34	1543.68	3140.3	1893.11	2837.01	2656.51	2529.45	2341.97	2403.35	1994.62	1629.02	2251.49	1716.27
Asap2	1770	1754.65	1267.41	1624.41	1208.78	1202.83	1552.36	1987.01	1614.89	1675.72	1813.66	1789.5	1275.05	1721.71	2027.3	1785.75	2170.24	1601.01	1813.91	1528.96	1953.85	1395.24	1163.18	1475.56	1288.22
Asap3	572	575	774	546	601	750	773	559	1013	1114	1058	986	675	554	969	525	1214	1236	1059	1136	823	659	604	595	580
Asb1	627.369	617.068	710.321	904.334	728.783	746.326	750.716	700.071	817.124	801	916.29	803.23	604.241	624.293	994.192	643	1103.38	889.679	916.397	844.64	958.63	761.422	638.938	749.187	553.119
Asb10	16	7.99999	7	11	7	10	17	20	9	11	6	6	10	20	3	23.0001	9	12	15	10	8	5	11	9	12
Asb11	13	12.8339	15	5.75763	2	6	4	8	10	14	14	6.71349	6	14	8	18.7969	19	13.9412	10	11	4	4	11	4	15
Asb12	1	7	0	0	0	0	2	1	2	2	0	2	0	0	0	3	1	2	0	0	0	1	1	0	3
Asb13	859.567	849.955	536.803	518.342	536.806	523.596	609.728	928.316	712.711	936.825	991.192	835.696	486.022	835.868	818.592	937.799	1124.73	1005.92	1004.55	874.844	923.285	710.976	590.767	536.666	540.866
Asb14	39.6606	53.9345	39.1295	68.4478	39.8472	39.8359	26.7122	41.7022	46.0238	58.4724	32.369	57.4577	44.7353	37.5611	29.8461	41.6236	43.4623	41.078	35.7675	45.6709	49.791	25.5055	56.6969	39.8091	33.1551
Asb15	18	22	6	4.00128	7.00918	9	7	15	15	13.0255	9.00235	13.024	22	13	4	14.02	19.0193	16.0074	15	9.00529	11.0296	11	2	5.00429	13
Asb16	7	3	3	4	2	2	0	3	3	8	5	2	4	2	2	10	5	2	4	4	0	0	2	0	0
Asb17	3	5.99987	8	3	9.03235	2	1	2	7	9	4	3	3	1	4	8	7	1	10	5	7	4	7	7	0
Asb18	18.4397	12.2843	22.5603	10.235	9.17012	13.3793	22.7208	44.9141	15.862	26.7032	18.6548	21.5293	20.2402	26.4168	18.6892	19.4225	28.7922	23.8691	26.8513	13.5067	16.4099	13.3645	15.7377	13.6269	21.2741
Asb2	283	260	121	91	97	131	171	297	274.432	305.794	313.037	298.826	182	281.691	213	277	264.412	272	329.786	261	212.575	139	110	104	126
Asb3	250.451	240.689	251.259	264.54	266.616	187.493	298.086	223.938	322	302.758	291.665	271	191.034	263.287	322.307	230.254	317.049	305.11	344.382	256.941	251.109	189.716	226.956	207.271	191.088
Asb4	9	10	35	37.0001	35	29	34	9	37	30	43	34.0001	21	22	41	7	18	33	31	36	19	28	25	38	30
Asb5	9	10	23	56	13	9	4	8	26	4	11	4	1.08727	6	22	7	6	9.00001	9	8	4	18	8	21	7
Asb6	142.304	81.8074	167.184	144.489	137.521	128.207	127.402	167.164	177.82	172.591	255.364	155.538	124.561	92.9949	141.562	95.44	177.245	179.186	191.813	185.079	187.942	124.115	157.889	188.703	129.123
Asb7	181.253	136.016	270.144	334.282	203.77	245.766	309.374	221.816	281.169	340.51	309.205	298.353	248.318	195.197	320.074	214.449	334.142	294.385	222.271	295.178	333.338	235.26	175.177	276.485	172.276
Asb8	436	494.69	566.952	674	443	518	499.979	480	640.933	688.983	675	603.948	449	424	704	445	718	641.999	633.744	597.878	595.866	557.95	550	610.814	486.999
Asb9	0	0	0	0	1	0	0	0	0	0	0	0	0	0	0	0	0	0	2	0	0	0	0	0	0
Ascc1	565.127	517.914	495.399	477.4	493.309	460.854	496.111	576.09	699.14	716.708	752.204	615.38	515.409	488.066	660.764	539.25	832.044	794.96	760.914	565.852	701.04	487.646	575.429	490.72	544.256
Ascc2	2287.59	2304	1645.97	1640	1619	1681	2076	2686.6	2492.01	2626	2663	2439.98	1978	2241	2464	2630	3364.57	2716.99	2840.99	2441.01	2827	2103	2027	2000.01	2037
Ascc3	363.959	391.627	530.293	693.796	545.765	532.811	557.465	459.273	604.879	657.716	675.749	613.869	437.969	387.8	765.676	429.685	753.807	666.386	640.211	783.762	570.806	484.919	422.385	588.553	419.764
Ascl1	30	35	17	11	14	10	19	47	22	20	20	15	14	12	17	29	36	30	34	23	22	15	8	13	12
Ascl2	1	4	10	14	6	14	5	12	4	16.9999	18	11	8	1	4	5	5	9	18	5	5	8	7	17	10
Ascl3	1	3	1	4	0	1	0	3	5	3	5	2	4	1	4	1	0	1	1	4	2	3	3	4	5
Ascl4	7.77584	7.70921	5.30128	4.02006	2.05712	1.20689	7.1445	6	4.88569	7.88404	4.33777	11.1887	2.26308	5.12575	5.28684	4.32279	4.32666	4.12354	6.0083	1.09754	2.04716	3.64805	2.33434	2.275	4
Ascl5	0	0	0	0	0	1	0	0	0	0	0	1	0	0	0	0	0	0	0	1	0	0	0	1	0
Asf1a	326.694	322.985	314.761	343.82	247.586	252.726	348.632	315.175	306.978	401.701	453.692	357.371	254.25	318.288	400.799	319.197	470.399	400.833	403.623	305.536	350.414	307.139	271.934	283.228	289.253
Asf1b	79.4378	72.6812	204.647	248	137	168	172.024	70	174.711	227.247	160.027	142.364	178.764	59.5884	151.967	72.3164	101.511	176	128.421	189.503	85	199.777	211.165	228	170
Asgr1	62	84	1	5	6	1	11	59	20	12	14	26	9	70	8	70.9999	16	9.99999	12	14	22	10	7	5	18
Asgr2	12.9361	6.06739	20.7658	11.2307	25.1164	40.1383	24.0101	12.434	29.3026	51.2277	52.1414	31.4169	38.3135	15.5127	40.4136	5.45007	25.2552	48.294	27.7557	34.3613	21.981	40.8704	29.5629	28.9411	26.549
Ash1l	1822.61	1861.18	2030.65	2505.86	1970.01	2083.86	2438.3	2079.09	2804.58	2876.48	3181.95	2964.61	1843.97	1859.72	3286.6	2017.16	3562.28	3162.07	3158.99	3125.42	2864.89	2031.07	1776.99	2028.09	1836.61
Ash2l	724.548	815.749	921.567	998.11	848.032	810.419	1030.58	778.78	1104.28	1253.08	1288.52	992.519	793.948	769.965	1251.53	869.56	1356.02	1440.91	1024.99	1125.38	1040.7	953.909	1076.85	962.18	871.922
Asic1	14.3039	16.8965	30.5754	38.122	42.1413	16.4598	14.5586	27.6341	36.9914	31.1146	45.6715	55.2879	35.6627	3.22561	31.7322	26.7055	49.0215	62.0843	24.694	40.8515	31.7239	25.1118	29.0285	19.091	26.7157
Asic2	39	27	19	45	33	43.9999	33	44	38	33	43	31	31	29	32	27	50	41	31	37	33	18	41	36	46
Asic3	4.40339	4.77555	7	2.48069	6.87644	4.47012	5.70921	4.15244	5.72233	5.41904	3.5727	1.26941	3.74001	3.26231	1.36645	0	0.00211593	3.54506	3.07376	3.7164	5.24809	3.78112	0	0	0
Asic4	3	6	1	2	4	4	7	5	7	8	6	7	5	4	4	2	3	2	7	3	4	6	4	7	6
Asic5	0	1	0	0	0	3	0	1	2	0	0	1	0	0	1	1	5	0	0	1	0	0	0	0	0
Asl	318.746	423.858	433.322	470.874	408.606	455.918	492.429	403.692	583.146	587.61	577.264	474.632	410.37	335.813	614.405	394.013	617.345	626.989	509.759	557.513	486.777	448.368	417.452	439.689	442.824
Asmt	6	1	3	5	0	5	0	0	0	4	3	2	2	0	10	1	4	6	8	1	3	3	3	3	0
Asns	357.44	384	460.542	563.835	372.162	320.819	408.385	386.75	384.466	475.925	529.448	393	409	332	529.938	411.858	536.24	454.125	510.87	459.081	450.701	508.636	521.325	529.212	454.28
Asnsd1	528.642	568.99	773.427	813.936	684.018	673.204	778.927	611.762	906.175	917.9	936.799	774.842	629.221	647.771	949.397	638.174	863.758	907.398	889.102	808.5	768.63	733.288	718.908	792.25	690.485
Aspa	86.7412	90.3258	39.9109	48.7164	37.5026	55.6159	53.5048	112.287	87.6258	85.7906	87.7193	90.9281	58.5986	123.022	96.5247	119.698	123.617	102.137	93.7138	90.4012	97.7944	62.5749	55.3339	61.2665	38.1539
Aspdh	1	1	1	1	0	0	0	0	0	0	0	0	0	0	2	0	4	3.70301	0	1	2	0	1	0	0
Aspg	33.5541	30.2691	96.5135	47.0881	67.6115	41.219	45.5653	68.9714	62.924	51.3147	67.9861	45.7237	43.6827	49.6899	64.033	70.4169	39.2831	44.7722	71.4503	49.3235	33.5525	32.2974	37.4005	68.9239	61.8922
Asph	1245.16	1325.99	1500.63	1741.23	1603.29	1745.53	1689.75	1357.48	2100.39	1900.49	2127.22	1739.31	1312.02	1229.36	2371.42	1453.55	2201.8	2039.92	2067.23	2051.85	1684.57	1479.82	1470.95	1612.61	1339.1
Asphd1	9.78243	14.6786	12.4801	10.616	13.1142	6.62716	5.94458	7.45095	20.0327	9.41291	13.5379	11.1375	13.7542	8.37183	16.9412	22.779	18.1793	9.59123	21.2455	27.9819	14.2659	12.3168	7.79683	10.9174	6.82733
Asphd2	6.43049	9.31511	12.4099	7.59164	10.2162	10	5.45664	3	19	17.3085	19	11.9113	6	5.96367	17.877	11.2822	9	14.3972	7.78638	11.9321	10	10.7875	11	6.80817	14
Aspm	42	51.9999	230.437	285.393	151.276	165.623	297.645	31.525	202.08	261.003	229.483	192.026	117.862	45	186	53	144.262	178.865	143	234.937	117.765	187.89	149	221.662	139.258
Aspn	391	506	456	614	583	659	804	507	1332	847	1097	1056	295	460	1550	527	1257	978	1150	1283	786	406	404	396	316
Asprv1	19	31	96	53	34	35	20	33	23	20	37	24	51	17	35	238	27	14	13	16	19	19	27	39	37
Aspscr1	1147.46	1200.6	1108.08	1193.29	1054.27	994.925	1092.03	1135.15	1334.66	1442.75	1498.4	1202.52	1001.04	1007.15	1418.59	1258.46	1713.65	1626.83	1566.17	1338.84	1229.53	1112.41	1154.43	1155.11	1149.47
Asrgl1	436.368	447.868	375.623	478.703	345.114	384.418	441.631	481.14	583.512	481.565	557.771	566.372	347.019	434.563	554.874	434.163	674.476	566.118	504.265	475.109	481.42	440.282	414.663	401.8	432.678
Ass1	433.97	515.971	1107.09	820.022	747.192	810.637	803.656	557	979.036	1059.71	993.539	745.82	639	433	1109.2	583.822	916.926	961.072	975.845	956.936	611.631	669.876	649.895	792.255	543.489
Aste1	64.1565	62.2808	66.9618	131.644	89.5203	79.6108	64.6456	86.6946	96.9678	123.165	106.618	87.8151	75.9796	53.7357	122.916	69.3472	101.355	103.456	83.2488	97.555	92.1253	62.9891	58.2931	91.6362	67.5087
Astl	0	0	0	0	0	0	0	0	0	0	1	0	0	0	0	0	2	0	3	2	0	0	0	0	1
Astn1	40	37.7916	60	44.4102	41.0084	58.1419	60.0123	42.0606	48.8628	56.6631	62.7477	64.3073	48.7498	44.7305	67.3718	39.0282	66.4106	88.6802	62.4971	37.5131	62.6326	39.437	41.4243	58	55.9999
Astn2	658.212	613.046	451.8	354.076	421.905	513.387	748.762	616.945	607.636	743.823	743.722	673.728	665.86	546.455	637.951	621.379	779.481	664.568	596.585	560.521	744.422	742.423	664.449	612.873	529.617
Asxl1	1644.7	1767.99	2361.31	2879.02	2254.09	2289.29	2488.11	1791.75	2801.62	2796.1	3036.74	2833.74	1759.96	1696.41	3182.65	1915.83	3211.53	3186.41	3058.77	2802.96	2544.65	2036.09	1683.5	2142.13	1848.09
Asxl2	579.907	689.53	800.806	1028.95	807.577	819.044	846.079	692.651	1076.05	1053.46	1079.4	1031.8	585.824	576.761	1249.98	704.102	1182.98	1182.01	1181.69	1334.58	950.043	761.773	639.008	704.001	557.513
Asxl3	8	10	25	47	28	16	20	11	20	19	25	20	21	14	27	13	15	26	14	19	12	29	15	20	12
Asz1	1	1	3	2	2	0	1	2.78274	0	2	0	0	0	6	1	0	6	0	0	1	1	3	2	0	0
Atad1	1361.93	1343.72	1443.49	1767.17	1389.03	1310.54	1537.74	1475.81	1732.92	1691.12	1865.02	1431.39	1117.37	1206.94	1950.11	1389.71	2086.92	1789.27	1752.3	1855.87	1771.41	1566.05	1361.3	1493.93	1309.51
Atad2	123.012	158.107	395.921	574.686	421.546	513.642	659.385	147.374	598.736	531.635	481.636	420.282	304.7	178.102	508.117	120.691	417.597	568.152	520.299	647.508	295.364	316.16	239.179	385.286	229.871
Atad2b	453.124	435.617	580.892	677.383	602.406	540.328	587.237	490.517	792.666	791.625	836.477	693.465	445.469	476.451	876.317	438.356	869.294	765.308	754.48	777.887	595.373	507.226	432.708	504.539	387.716
Atad3a	478.983	483.007	713.63	780.023	539.467	517.42	575.894	532.337	714.372	797.556	779.898	677.674	607.138	468.364	721.318	449.37	848.759	800.393	738.688	621.512	661.288	587.577	557.726	815.171	586.671
Atad5	4.89444	5.17157	43.2604	51.7622	59.4118	33.6794	36.2296	0	31.0102	36.8261	20.0994	20.7154	31.1346	5.18226	52.3462	12.6988	46.8604	35.3029	42.0742	35.0687	12.6734	26.8562	25.9222	12.2661	5.17971
Atat1	392.726	413.246	335.819	288.66	331.404	397.265	410.246	455.56	631.535	595.603	616.011	510.699	335.7	425.632	536.559	423.237	703.023	677.771	600.195	531.505	555.032	385.47	336.497	335.318	308.844
Atcay	21.9635	15.0046	30.0398	46.3863	25.9554	29.0116	34.326	31.1583	35.8467	33.4222	38.8303	25.4474	24.3801	27.7927	36.9731	24.3059	45.3659	40.6869	41.7174	33.0969	27.7473	30.3499	22.0126	20.8383	30.154
Ate1	961.366	1020.05	1096.99	1228.53	1051.57	1139.84	1220.72	1008.6	1562.59	1586.83	1637.24	1466.06	913.054	966.852	1689.53	1008.14	1829.36	1620.1	1686.69	1566.07	1444.21	1165.23	987.374	1158.2	926.446
Atf1	815.834	826.014	957.338	1059.53	802.902	820.068	956.225	794.202	1018.04	1140.39	1143.03	974.108	803.038	779.696	1123.77	885.376	1278.23	1113.13	982.409	1013.14	945.633	900.291	885.951	1030	787.353
Atf2	833.693	939.028	824.41	857.698	756.048	785.22	1017.57	963.628	1229.61	1180.57	1157.11	1094.07	674.241	880.82	1283.65	900.715	1332.46	1210.98	1031.12	1089.17	1107.35	803.948	838.633	824.068	752.524
Atf3	678.979	395.45	424.039	367.949	399.521	438.662	431	928.554	559.187	728.26	751.006	477.979	454.655	404	775.277	408.29	616.054	646.063	601.911	565.547	379.687	491.093	440.114	547.44	375.372
Atf4	3513.01	3098.33	3494.14	3944.96	2854.42	2746.67	2855.78	4287.13	3214.72	3806.94	3746.57	2814.35	2876.17	2993.76	4123.69	3257.17	4381.26	3633.54	3286	3008.88	3519.82	3650.87	3440.97	4155.23	3165.39
Atf5	2125.8	2361.83	1516	1461	1401	1554	1623	2652.82	1920	2118.72	2194	1730	1625	2447	2333.51	2473	2587	2082	1864	1755.99	2228	2033	1999	1830	1939
Atf6	1357	1390.22	1947.53	2576.35	1920	1987	2079	1667.25	2381	2281	2317	2013	1594	1383	2815	1613	2729	2468	2374	2332	2180	1768	1514	1949	1529
Atf6b	1699.4	1678.75	1614.77	1481.13	1351.7	1560.29	1747.71	1824.06	1947.62	2455.61	2404.84	1996.67	1578.32	1553.4	2169.63	1866.17	2712.37	2469.67	2261.04	2022.37	2149.58	1705.14	1706.72	1753.17	1697.68
Atf7	1635.55	1689.51	1764.55	2315.07	1853.21	1922.67	2138.3	1913.4	2573.69	2402.75	2623.92	2741.28	1509.8	1601.71	2863.53	1693.16	3299.98	2818.01	2709.37	2661.09	2620.82	1706.18	1386.3	1662.36	1431.12
Atf7ip	2011.96	2068.34	2030.87	1916.39	1966.37	1959.87	2385.77	2232.77	3049.12	2918.95	2992.25	2897.34	1620.55	2076.84	3147.18	2203.79	3622.32	3128.39	3151.51	3146.78	2743.49	1790.74	1622.04	1534.97	1463.24
Atf7ip2	0	1	5	9	2	5	11	0	4	6	4	4	2	0	8	0	2	3	1	6.06171	4	2	4	6	0
Atg10	171.349	160.521	120.297	120.117	109.67	141.38	149.477	154.421	202.697	212.765	204.147	190.736	105.051	136.806	185.733	179.346	185.305	205.632	200.995	179.003	172.525	181.005	164.063	159.097	107.599
Atg101	397	380	445	489	368	378	408	384	460	504	566	493	338	377	557	371	594	517	529	511	452	384	392	418	368
Atg12	913.191	917.325	953.479	1042.69	896.998	923.131	1034.59	998.598	1167.15	1200.55	1271.42	1141.04	734.464	922.507	1440.63	906.651	1405.99	1264.37	1335.48	1195.05	1138.15	942.56	929.518	849.676	767.99
Atg13	1484.14	1565.4	1357.32	1584.02	1239.61	1259.83	1465.58	1564.76	1645.33	1773	1739.93	1510.72	1112.13	1398.55	1786.15	1669.7	2212.67	1841.51	1862.43	1679.76	1792.76	1352.6	1418.1	1388.15	1359.96
Atg14	418	456	385	370	351	407	502	490	554	600	580	577	334	449	632	446	695	679	682	667	588	394	397	390	336
Atg16l1	771.104	685.476	844.964	798.963	746.252	744.199	849.511	791.668	971.001	1017.57	1150.47	950.856	673.296	755.31	1076.81	821.791	1229.35	1191.34	1042.49	955.956	964.253	783.766	761.691	841.324	669.318
Atg16l2	234.803	184.007	202.129	140.191	187.37	168.037	216.617	317.645	272.049	358.674	351.633	259.802	147.942	230.613	236.132	232.33	403.523	359.647	383.43	280.029	343.189	208.43	180.549	207.666	148.591
Atg2a	1424.75	1439.54	1366.45	1252.17	1108.43	1181.35	1330.08	1477.39	1487.48	1775.15	1663.9	1491.79	1177.34	1323.98	1512.89	1559.49	1966.96	1778.45	1814.01	1525.11	1667.93	1242.94	1184.63	1331.8	1195.21
Atg2b	589.386	578.081	940.842	1204.5	883.961	952.849	949.6	755.262	1135.26	1274.76	1331.28	1177.02	832.299	641.237	1229.99	733.341	1364.26	1353.54	1338.71	1244.14	1110.35	885.647	637.629	841.444	750.585
Atg3	1174.26	1217.05	1572.11	1660.01	1264.23	1412.58	1417.01	1374.35	1186.99	1646.24	1893.77	1551.4	1381.78	1188.32	1909.4	1310.9	1995.21	1933.1	1628.13	1394.96	1563.02	1509.42	1427.98	1627.11	1486.66
Atg4a	442.852	409.12	477.243	616.023	464.993	466.184	460.035	404.007	637.465	590.502	613.572	486.051	389.786	402.808	647.631	437.858	649.367	568.035	623.217	542.254	500.742	472.396	413.998	497.603	337.835
Atg4a-ps	0	1.18212	0	1.19814	2.50042	2.39887	2.01491	1.16283	2.33543	0	1.16602	1.2725	1.26902	0	1.24132	2.34101	1.25075	0	1.24518	1.22589	0	2.54024	1.24401	0	2.59167
Atg4b	858.319	919.897	850.343	883.228	741.542	780.864	870.03	1023	1028.18	1180.35	1236.51	1051.18	770.51	907.541	1181.79	945.26	1386.2	1318.54	1127.19	1069.01	1057.96	923.086	939.853	866.844	861.007
Atg4c	349.599	344.842	371.172	376.419	309.379	330.047	324.662	383.972	479.839	398.05	465.016	341.539	272.915	293.919	439.795	325.529	525.583	471.514	389.558	365.22	375.195	304.91	334.336	300.345	274.757
Atg4d	343.224	326.214	322.041	318.928	325.491	313.372	323.174	397.791	387.711	515.419	484.287	373.051	278.229	273.088	450.963	365.348	520.803	482.013	432.748	348.387	440.574	336.213	312.521	308.112	301.046
Atg5	475	476	600	677	570	561	599	487	822.988	795	860	693	426	529	775.594	526	901	837	800	736	667	595	599	621	544
Atg7	895.916	959.001	1063.47	1158	1032.95	1107.64	1185.92	909.883	1336.96	1511.93	1640.82	1239.14	940.962	887.852	1375.37	1003.85	1731	1768.21	1614.5	1438.89	1284	1092.27	1023.01	1109.33	1015.78
Atg9a	1035.38	1112.83	1020.34	1198.03	953.366	1066.11	1163.96	1089.88	1098.62	1356.2	1371.23	1250.56	939.707	908.583	1136.49	1114.22	1329.58	1298.93	1360.07	1091.14	1269.22	946.044	1039.55	1094.74	972.118
Atg9b	3.50276	19.2009	151.396	106.184	129.315	130.127	138.379	5.26747	105.397	195.658	164.085	79.072	199.214	14.0107	168.951	17.6262	66.5305	200.931	156.414	169.379	33.277	194.623	190.864	189.628	203.255
Atic	921.046	959.44	1335.06	1308.91	1026.42	1031.48	1244.83	1022.98	1236.01	1649.85	1475.72	1227.52	1192.97	913.841	1560.73	904.845	1435.53	1447.8	1402.04	1428.73	1224.2	1266.96	1343	1563.75	1200.99
Atl1	133.766	125.352	104.637	130.964	141.859	140.369	124.999	94.1301	146.442	179.731	180.742	146.585	71.6985	126.677	164.255	111.425	183.434	160.351	160.191	147.403	106.733	96.3329	94.1819	96.1939	63.9333
Atl2	786.377	639.381	697.542	903.482	662.533	608.888	815.28	776.441	914.789	1076.98	1123.99	928.837	721.333	705.268	981.849	688.552	1184.64	1071.31	956.261	955.385	873.119	800.254	729.83	797.987	681.459
Atl3	2464.68	2644.35	3450.04	4564.84	3373.88	3642.22	3815.73	2579.94	4693.66	4161.62	4448.4	4267.18	2563.33	2505.6	5297.05	2487.48	4849.85	4601.76	4635.19	4811.13	3688.37	3313.9	2840.25	3143.54	2742.05
Atm	141.717	149.854	240.388	308.013	274.635	270.698	318.79	158.497	397.678	321.026	276.295	321.037	172.698	179.723	386.328	182.21	347.105	376.13	360.73	427.153	303.776	196.76	116.734	174.072	135.234
Atmin	730	754	892	1100	866	866	973	758	1155	1301	1217	1080	699	694	1254	773	1398	1281	1247	1109	983	782	719	802	712
Atn1	2767.12	2746.11	3106.86	3178.84	2625.87	2717.53	3045.73	3056.11	3126.9	3626.44	3967.3	3140.17	2738.35	2595.45	3594.97	2730.89	4216.46	3974.24	3701.45	3257.68	3181.58	2959.26	2773.87	2980	2758
Atoh1	0	0	0	0	0	0	0	0	0	0	0	0	0	0	0	0	0	0	0	0	0	0	0	0	0
Atoh7	1	0	0	0	1	0	1.15429	0	0	2	1	0	0	0	1	1	0	0	0	0	1	0	0	1	0
Atoh8	430.099	455.474	443	301	262.18	350.17	348	486.058	398	388.093	536.349	446.702	277	448.693	452	474.54	621	486.109	464.706	481.989	443	292.783	287	245	295
Atox1	535	471	823.95	757.91	702.923	750	867	497	1080	1114	1059.92	854	719	561	1063	544	954.929	1197	1009	1046.71	723	743.849	697	809.946	689
Atp10a	462	496	769	701	626	723	699	523	798	854	863	833	605	460	879	450	974	988	867	814	755	591	629	747	610
Atp10b	20.0234	14.0143	55.1119	38.0307	54.1385	49.0484	45.0564	16.0081	84.7046	95.5162	63.0529	68.0165	47.0752	21.0081	68.8827	13.0064	63.0512	86.8466	69.9935	160.109	32.0446	30.7074	32.8371	51.1093	32.0378
Atp11a	9222.63	10081	11998.9	11478.8	10192.3	13564.9	17851.2	11950.9	19344.5	22014.5	23780.4	21786.4	12105.2	10038.3	21291.8	10182.2	27257.7	26786	26097.2	24013.5	21799.4	13541.1	11160.6	12246.1	11163.8
Atp11b	896.363	984.839	1087.33	1218.1	1171.19	1160.95	1301.31	1022.2	1566.21	1536.09	1499.49	1383.5	958.131	1000.86	1661.45	1013.82	1665.29	1600.54	1606.21	1654.43	1348.86	1030.6	942.104	1074.43	823.468
Atp11c	655	588	762.536	1295.45	854.57	753.284	820.001	702.854	868.616	871.514	991.723	914.556	507.449	621	1231.76	625.535	945.523	906.228	1001	1091.35	900.831	703.408	605.736	704.626	505
Atp12a	0	0	3	0	0	0	1	1	4	0	0	0	0	1	1	0	2	1	1	2	0	2	2	0	3
Atp13a1	1177.51	1204.65	1345.5	1301.75	1223.58	1158.87	1381.01	1302.71	1538.73	1792.91	1854.18	1505.7	1236.09	1081.47	1529.06	1231.55	1917.55	1892.95	1754.48	1531.16	1581.9	1414.07	1265	1533.97	1362.37
Atp13a2	2484.07	2494.37	2861.08	2966.13	2382.44	3017.16	2891.56	2645.04	2977.79	2890.96	3208.43	2978.08	2106.36	2409.43	3016.43	2774	3706.07	3597.19	3270.86	2658.1	2994.81	2597.62	2340.73	2553.27	2404.84
Atp13a3	2395.88	2539.73	2924.81	5116.54	3228.75	3586.91	3684.97	2913.95	3979.97	3553.26	3907	4313.9	2400.68	2578	5890.11	2689.37	4804.65	4094.45	4226.18	4527	3820.28	3383.56	3029.88	3403.45	2680.59
Atp13a4	105.407	89.0791	51.6694	23.2864	68.9757	71.7929	85.0192	94.5867	91.4747	103.401	96.5439	92.2283	92.9376	93.5366	101.18	86.3908	115.778	116.786	88.8745	89.6265	93.7834	81.8959	79.6215	81.662	48.05
Atp13a5	0	2	7	0.0352257	27	24	6.52828	0	21	14	10	4	5	6	17	4	0.00599436	0.0159013	0.0696161	16	4	0.0118161	10	16	16
Atp1a1	16486.5	16053.1	22104.5	24676.9	17746.9	18536	21038.2	18027.6	22063.5	23992.9	25101.5	21311.4	19635	15631.9	25035.4	18505.4	27370.1	25599.1	24260.8	22279.9	22493.9	22622.2	21571.8	23893.4	21138.9
Atp1a2	2314.56	2593.24	896.462	970.005	1006.87	1120.29	1574.48	2562.01	1773.11	2023.62	1881.47	1899.27	1402.16	2445.14	1683.72	2807.28	2262.76	1937.85	1839.79	1492.11	2290.09	1427.72	1521.5	1097.16	1357.58
Atp1a3	517.608	581.957	1039.17	920.581	961.914	1029.74	796.317	653.648	845.266	1010.7	1104.15	817.378	635.993	508.004	1396.16	1192.25	898.959	978.622	1003.5	807.163	613.887	505.978	400.625	772.513	536.146
Atp1a4	2.00076	1	11.3853	4	9.32169	7	12	0	10	5	3.00149	3.00159	2	2	18	3.00106	6.00246	10	9	10	0	15.0092	5	9	7
Atp1b1	6141.99	6107.32	7223.65	11068.2	6260.04	6220.45	7502.63	6646.1	7467.24	7838.27	8343.87	7373.35	6799.17	6017.53	8774.85	6896.24	9715.63	9081.11	9033.79	8195.36	8549.29	8806.74	8827.28	8440.43	8452.28
Atp1b2	361.934	383.366	412.452	387.424	376.488	298.973	388.815	317.064	479.343	560.906	453.258	390.82	234.897	380.133	439.012	275.73	512.46	481.825	462.233	410.89	377.131	298.415	337.294	303.001	279.275
Atp1b3	3570.99	3724.61	3991.56	4748.54	3696.28	3577.97	4188.92	3907.97	4833.73	5215.32	5413.36	4584.01	3426.79	3648.53	5443.65	3867.91	5514.68	4958.37	4384.78	4511.45	4358.78	3717.97	3840.62	4018.76	3168.6
Atp1b4	0	0	0	0	0	2	2	1	1	0	0	0	1	0	0	0	0	0	0	0	0	0	0	0	3
Atp23	61.4983	61.3691	65.5624	47.7613	51.7231	50.1142	57.5969	72.3797	71.7675	97.0417	73.6465	56.2622	54.3724	51.1439	100.262	41.06	102.473	91.2651	76.2221	77.9039	82.0811	55.7773	46.571	55.5378	48.9594
Atp2a1	155.271	129.278	61.9849	61.6089	35	36.1582	82.6922	169.558	45.0973	109.216	65.1726	77.4484	56.7871	94.6805	52.7818	118.586	82.6407	53	52	41.3124	52.6115	44.0117	64.3375	45.6296	46.6699
Atp2a2	7446.36	7263.68	8673.11	11696	7062.27	7490.67	8834.11	9090.43	8468.74	10212.5	10950.4	10179.1	8289.7	7482.66	9806.45	8118.12	10908.6	9667.06	11087.6	8268.34	8983.38	9184.51	7214.36	8615.97	8074.43
Atp2a3	10797.8	10356.6	2894.34	2530.14	3080.69	4034.69	6303.87	11086.5	7087.19	7409.26	9048.05	8885.43	4914.4	10122.7	6125.72	11015.6	12400.2	8903.59	9388.64	6413.63	11998.6	5017.98	5012.74	3860.33	4105.76
Atp2b1	3141.1	3232.91	3279.86	4393.6	3586.28	3875.59	4220.66	3645.74	4671.28	4633.87	5181.63	4886.41	2974.63	3250.52	5115.44	3383.58	5684.52	5001.02	5232.61	5068.68	4918.3	3240.13	3088.99	3405.11	2775.12
Atp2b2	226.571	215.088	46.6028	59.0251	73.7432	107.961	132.374	195.761	108.306	127.4	109.015	192.228	119.247	174.192	120.781	171.359	191.745	174.277	157.964	137.738	154.445	139.618	170.278	106.863	143.168
Atp2b3	9.98915	12.5948	12.8884	23.2016	20.1442	20.8551	13	13	21.0123	19.7912	25.4428	21.2023	19.641	18.106	21.0839	14.0021	28.9619	18.555	17.3839	13.9901	18.2221	21.2671	9.27522	23.5858	17.5604
Atp2b4	1211.9	1142.16	1441.93	1852.7	1435.27	1568.04	1714.27	1429.43	2251.42	1784.73	2129.54	2593.54	1491.25	1343.35	1976.01	1293.87	2387.6	1977.01	2090.77	1828.36	2193.71	1409.97	1209.53	1406.37	1226.23
Atp2c1	1669.59	1757.05	1631.47	2119.74	1709.26	1650.08	1759.64	1896.48	1998.52	2105.21	2200.29	2163.77	1354.72	1743.98	2461.68	1965.24	2642.74	2109.14	2277.59	2331.01	2541.64	1549.36	1427.38	1603.6	1143.04
Atp2c2	344	242	223	230	250	202	239	356	311	282	250	254	294	244	310	301	333	254	309	230	256	247	246	266	289
Atp4a	0	0	0	0	0	2	1	0	0	2	0	0	0	0	0	0	3.61811	0	2	3	2.3296	0	0	0	1.16869
Atp4b	0	1	2	0	0	0	1.65252	0	0	0	0	0	1	0	1	0	0	0	0	0	1	0	0	0	0
Atp5a1	10033.9	9870.77	11078.8	12029.7	9694.08	9858.09	11188.6	10360.6	12892.4	14041.6	14502.8	12003.9	10464.9	9643.47	13184.5	10500.6	14802.4	14831.2	13703.9	13204.4	11959.9	11727.3	11430.6	12327.5	10556.3
Atp5b	10315	10062.7	12845.9	13293.3	10237.8	10794.3	12316.9	11362.3	13577.6	15103.4	15435.5	12869	11514.7	9854.11	14348.5	11161.7	15486.2	15214.9	13832.4	13330.6	12518.3	13309.2	13237	14127.5	11848.8
Atp5c1	1956	1997	2257	2636.99	2175	2129	2290	2080.99	2825	2936	2937	2516	1935	1949	3003	2157	3029	3008	2849	2859	2349	2405	2332	2658	2124
Atp5d	1574.45	1497.65	1735.99	1660.81	1414.63	1609.63	1858.71	1576.99	2080.19	2239.62	2182.92	1888.34	1694.99	1520.64	2156	1689.63	2449.58	2408.46	2276.74	2029	1800.58	1930.51	1862.57	1831.64	1804
Atp5e	901.755	811.335	1099.36	1043.27	840.124	1043.24	1154.19	970.251	1285.29	1391.16	1442.08	1129.09	977.539	783.153	1292.19	896.325	1372.18	1467.97	1346.84	1340.28	1063.39	1078.27	1175.57	1096.29	1018.44
Atp5g1	747.589	712.71	1057.23	1181.46	777.307	907.499	948.42	851.334	1031.6	1235.18	1256.87	977.444	968.927	696.58	1187.29	835.865	1140.2	1185.88	1039.17	961.791	883.906	1070.54	1095.83	1203.73	1119.24
Atp5g2	210.123	103.909	208.19	197.944	154.498	165.973	271.866	179.221	247.354	278.922	272.577	272.626	276.436	100.73	218.582	167.029	258.851	165.586	185.631	190.687	203.096	209.239	130.507	232.452	177.389
Atp5g3	1727.98	1684.7	2399	2765.39	1994	2082.53	2285.41	1728.37	2583.93	2733.96	2793.79	2321.75	2104.06	1701.42	2686.27	1878.27	2666.85	2766.7	2385.06	2317.9	2103.07	2444.19	2480.42	2717.48	2167.27
Atp5h	1645.19	1579.79	1777.38	1813.3	1557.26	1675.7	1921.99	1740.72	2177.95	2319.12	2344.98	1966.44	1659.08	1633.85	2408.38	1867.72	2503.69	2383.76	2231.82	2122.05	1854.78	1949.96	1920.81	1900.46	1688.29
Atp5j	1441.91	1314.38	1582.36	1641.01	1278.97	1471.1	1690.02	1465.49	1732.3	1831.36	1989.88	1714.57	1321.78	1422.17	1968.56	1609.07	2066.2	1919.25	1689.66	1722.84	1477.45	1526.61	1608.45	1546.81	1539.06
Atp5j2	791.659	833	897.894	888.219	807.444	932.037	1017.65	934.135	1160.05	1179.53	1400.23	1020.25	993.159	734.942	1276.08	818.471	1315.36	1527.84	1192.88	1159.2	1053.93	990.534	1069.53	914.452	963.732
Atp5k	284.742	273.646	354.731	319.382	258.546	390.251	381.988	270.539	412.311	503.099	446.025	382.395	403.596	234.08	411.561	301.495	436.256	544.861	440.754	391.224	343.441	408.958	361.223	354.651	308.695
Atp5l	1012.61	929.055	1368.22	1490.2	1197.18	1228.19	1369.98	1112.8	1491.43	1505.64	1645	1315.02	1284.95	989.982	1627.1	1161.48	1672.88	1863.94	1472.4	1447	1234.36	1295.91	1251.38	1381.49	1222.27
Atp5md	476.161	458.818	588.878	679.763	574.682	562.054	576.694	541.531	727.862	768.309	838.703	638.528	566.946	438.979	767.092	528.074	748.956	737.572	624.617	629.975	505.295	670.315	674.684	680.519	576.058
Atp5mpl	332.242	328.702	456.607	560.229	378.321	447.111	470.86	369.244	515.379	499.788	580.274	470.05	412.265	354.078	570.54	392.6	540.883	599.466	496.174	502.248	399.064	461.254	452.551	502.2	388.076
Atp5o	1276.52	1235.36	1536.07	1557.64	1227.27	1444.82	1636	1294.64	1713.45	1898.92	1883.02	1523.45	1393.07	1138.64	1895.03	1250.57	1931.5	1994.2	1695.66	1745.08	1396.58	1655.07	1647.33	1688.65	1476.39
Atp5pb	2261.16	2203.99	2882.97	3083.92	2419.83	2610.2	3020.47	2497.25	3500.59	3823.74	3814.78	3335.91	2578.11	2192.54	3635.84	2408.85	4018.07	3896.47	3662.25	3519.16	2834.74	3162.71	3183.93	2970.76	2759.76
Atp6ap1	3911.72	4049.43	4252.23	4229.74	3774.61	4165.2	4224.45	4326.12	4946.27	5301.94	5522.3	4571.08	3802.13	3839.62	5351.47	4434.83	6004.99	5725.83	5314.52	4905.36	4893.41	4215.59	4181.47	4379.65	3719.11
Atp6ap1l	2	0	0	0	0	0	0	0	2	0	2	0	0	0	0	0	0	0	0	0	0	0	0	0	0
Atp6ap2	1618.48	1747	2173.99	2615.34	2033	1941.26	2117	1744	2680.05	2698	2793	2452	1546.11	1805	2929.99	1886	2766.76	2677.71	2647.05	2537.59	2303	1951.97	1916.25	2136	1685.98
Atp6v0a1	2697.32	2959.1	3461.21	4313.48	2909.52	3203.64	3430.84	2881.61	3735.91	4087.06	4624.64	3764.87	3023.35	2701.12	4225.84	2909.05	5044.47	4506.86	4314.46	3892.71	4129.84	3473.51	3277.74	3497.77	3184.81
Atp6v0a2	1480.15	1526.89	1907.95	1821.94	1661.17	1813.87	1979.99	1863.36	2423.26	2613.23	2731.58	2253.18	1694.74	1589.72	2580.61	1696.38	2725.56	2455.47	2476.6	2411.5	2394.17	1892.43	1642.12	1853.94	1671.37
Atp6v0a4	101.033	80.3114	186.932	288.342	128.55	187.256	134.521	64.2633	112.964	98.3509	119.834	89.1468	145.728	58.4196	233.165	75.0835	140.001	102.996	126.925	126.011	95.1423	245.452	177.845	239.923	237.493
Atp6v0b	1936.16	2027.53	2303.09	2111.37	2023.54	2167.04	2405.61	2263.47	2666.21	2871.31	3153.55	2608.42	1909.43	2004.36	2989.16	2279.45	3422.29	3509.79	2966.59	2683.98	2634.36	2121.77	2148.93	2119.41	1989.68
Atp6v0c	3745.76	3925.5	6647.96	6883.05	5425.03	6030.5	6157.92	4084.94	6757.47	7290.76	7490.04	6116.79	5316.6	3988.47	7691.53	4317.09	7417.18	8384.35	7024.12	6520.41	5764.5	5924.17	5851.29	6402.52	5478.6
Atp6v0d1	1796.94	1948.37	2260.29	2403.1	1990.14	2177.62	2384.35	1883.67	2671.09	2865.33	3027.75	2542.18	1973.03	1810.8	2894.1	1988.02	3269.14	3185.57	2891.1	2644.3	2615.45	2368.29	2376.83	2411.22	2232.28
Atp6v0d2	636.987	768.986	1577.32	1841.24	1240.56	2019.51	1926	678.751	2198.87	2083	2189.22	1971.41	762.09	778.643	2585.73	722.908	2538.43	3390.89	2407.09	2090.9	1732.49	931	1400.99	1252.59	1071.92
Atp6v0e	1491.5	1508.47	2033.63	2017.11	1808.4	2043.21	2198.92	1841.91	2610.25	2685.65	2860.1	2301.81	1858.99	1440.11	2857.51	1788.51	2964.52	2875.28	2563.09	2507.72	2131.42	2075.37	1894.49	2026.35	1921.6
Atp6v0e2	419.145	418.391	213.339	211.86	252.849	255.858	324.801	448.893	446.687	401.533	460.701	453.837	318.46	398.814	387.659	464.426	538.613	426	388.824	337.445	465.475	371.894	311.864	353.659	287.901
Atp6v1a	2522	2920.86	3534.2	4185.59	3554.39	3787.01	4067.14	2819.03	4870.66	4782.54	5189.18	4366.36	2959.15	2855	5518.41	2976.6	5363.9	5526.79	5014.9	4894.51	4247.26	3449.56	3185.07	3781.17	2776.05
Atp6v1b1	130.13	124.587	19	23	33	39.6709	63.3445	116.487	81	54.8266	62.4853	47	71	67	78.276	130.517	83.599	85.1279	67.1038	74.5866	58.9496	39	53.7284	34	39.7977
Atp6v1b2	2631.16	2900.19	3885.19	3996.79	3387.35	3602.82	3840.09	2985.08	4610.75	4935.89	5159.71	4407.81	2791.57	2808.92	5075.8	3076.5	5547.59	5719.1	5188.1	4628.26	4253.68	3040.78	3151.14	3529.37	2991.85
Atp6v1c1	1018.63	1045.4	1282.33	1302.38	1109.73	1179.14	1278.15	1028.48	1470.01	1544.56	1659.92	1431.44	947.26	992.357	1685.31	1069.54	1720.43	1736.29	1586.93	1455.55	1397.86	1238.3	1212.62	1283.61	988.428
Atp6v1c2	1155.77	1109.41	327.687	374.887	349.64	382.665	617.757	1090.36	699.741	850.958	832.432	865.818	427.866	1130.14	747.91	1091.8	1320.99	1025.62	1013.3	878.511	1145.19	452.37	530.112	328.281	462.751
Atp6v1d	972.994	1032.99	1316.16	1354.34	1145.16	1212.01	1412.34	1069.18	1570.64	1552.25	1673.21	1403.69	1149.41	939.698	1632.82	1071.68	1634.16	1828.56	1607.91	1538.74	1300.1	1288.32	1258.47	1383.82	1103.55
Atp6v1e1	1678.93	1794.52	2060.57	2438.04	1738.47	1957	1939.21	1701.19	2468.77	2353.58	2660.97	2278.91	1605.8	1653.36	2786.6	1736.96	2740.68	2834.72	2489.9	2383.17	2189.14	1862.65	1965.01	1956.84	1851.95
Atp6v1e2	0	0	1	0	0	0	0	0	1	1	0	0	0	0	0	0	2	0	0	0	0	1	0	2	0
Atp6v1f	1009	941	1173	983	969	1067	1101	1005	1275	1396	1434	1189	970	945	1448	1118	1584	1640	1361	1286	1100	1015	1105	1062	969
Atp6v1fnb	0	0	0	0	0	0	0	2	0	0	0	1	0	0	0	0	0	0	0	1	0	0	0	0	0
Atp6v1g1	2048.85	2056	2531.76	2501.84	1959.82	2179.85	2478.61	2331	2716	3004.58	3194	2703.73	2146.87	1948	3080.29	2380.78	3518.98	3495.98	3208.56	2934	2626	2345.83	2527	2483	2328.85
Atp6v1g2	127.345	107.255	107.06	93.2988	143.372	138.965	108.891	151.647	142.83	151.453	225.746	151.066	75.7281	103.787	194.864	133.901	241.763	209.152	167.046	122.211	182.082	113.49	105.481	86.784	104.932
Atp6v1g3	3	4	6	10	11	9	18	5	16	27	21	4	8	8	15	5	13	11	18	13	13	12	12	5	11
Atp6v1h	1158.73	1176.3	1432.73	1673.16	1311.02	1265.23	1408.72	1218.51	1533.61	1709.21	1825.92	1609.22	1251.1	1038.84	1935.92	1118.4	1886.77	1797.05	1758.51	1510.41	1488.22	1423.03	1446.97	1472.03	1119.54
Atp7a	180.948	218.798	395.817	660.431	478.819	627.6	533.449	237.848	610.111	473.17	506.621	648.077	276.943	202.971	733.815	199.809	586.48	595.165	570.619	716.943	439.695	281.938	218.549	288.729	202.88
Atp7b	1362	1282	830	927	818	877	1186	1382	1017	915	1048	1075	878	1416	1195	1410	1577	1152	1307	1063	1779	1151	1152	998	1067
Atp8a1	4016.27	4349.1	3191.98	3203.77	3052.16	4200.83	4856.09	4519.8	5956.61	6632.36	6757.37	6820.68	3237.64	4220.68	6216.99	4390.46	8319.82	7818.95	7728.14	7633.54	6370.95	3718.89	3542.86	3246.78	3110
Atp8a2	33.0964	34.2238	30.0612	50.5647	32.0228	38.2341	44.2625	50.9353	48.0541	35.5285	53.439	32.1327	34.1057	27.4115	43.7264	36.4754	58.3042	49.3524	42.3949	32.2633	39.5082	28.207	38.7875	38.1055	23.1267
Atp8b1	333	348	1061	1333	1095	1072	1168	409	1420	1115	1122	1398	785	367	2152	309	1180	1173	1136.52	1450.27	911	789	664	868	639
Atp8b2	982.26	913.013	1658.37	1640.75	1516.74	1125.75	1341.59	761.508	1523.34	1306.63	1428.46	1473.22	1054.88	887.357	1783.76	1021.58	1716.87	1405.74	1407.14	1267.49	1274.09	1239.79	1098.01	1150.54	1157.57
Atp8b3	0	2	0	0	0	0	3	1	0	5	8.56429	0	3	1	6	0	5	7	0	0	0	5	3	0.520965	0.674468
Atp8b4	135.353	174.848	346.947	272.224	299.884	291.606	255.77	169.543	249.75	309.334	292.495	221.221	237.415	182.171	387.753	292.53	289.671	326.061	316.534	303.484	230.419	226.567	196.851	315.281	206.059
Atp8b5	11.0366	14.4329	25.6788	25.4835	21.6922	33.9254	17.5256	3.75357	41.0332	18.6073	7.80903	3.03619	36.0146	17.0082	28.8191	9.00338	24.0055	42.1224	17.5878	13.2825	19.7508	28.9576	12.0703	14.0084	19.876
Atp9a	2270.46	2384	1721.02	2036.61	1649.09	2124.89	2455.94	2450	2613.54	2893.21	3359.62	2826	1993.65	2171	2726.94	2307.71	3579.28	3383.97	3210.98	2832.19	3056.5	2290.34	2121.24	2007.63	2352.79
Atp9b	1284.85	1485.82	1654.89	1755.48	1569.31	1727.45	1767.83	1481.9	1895.75	2211.58	2259.32	1904.23	1441.01	1372.81	2221.36	1471.65	2467.31	2228.47	2235.85	2008.74	2039.06	1725.98	1540.45	1474.41	1415.51
Atpaf1	407.749	376.179	388.453	521.19	480.328	428.058	490.774	464.566	586.169	530.865	594.335	516.367	422.796	380.573	582.864	463.7	642.206	612.447	584.635	524.986	518.761	429.341	508.141	407.389	396.937
Atpaf2	265.642	292.93	280.778	320.898	236.378	229.175	326.239	267.454	319.586	334.606	352.344	349.94	223.508	266.531	388.008	315.751	445.353	387.563	373.456	367.291	333.676	275.974	280.422	346.682	258.568
Atpif1	647.082	633.812	952.64	902.226	845.884	867.478	1019.13	725.487	1167.31	1175.58	1215.74	1068.93	803.715	598.304	1168.51	656.179	1324.94	1323.58	1174.67	1131.51	955.183	880.362	864.964	913.014	812.822
Atpsckmt	79.2328	123.349	139.092	106.129	140.405	162.94	193.989	130.701	212.128	238.749	223.961	159.051	156.294	109.057	222.812	88.6302	221.69	213.413	182.739	217.298	188.144	168.72	188.72	157.78	165.782
Atr	301.752	323.857	320.9	510.742	378.961	383.871	427.795	346.72	484.608	466	446.724	409.774	344.574	338.043	505.699	343.743	469.527	501.451	487.163	504.652	388.822	371.785	321.963	373.908	291.891
Atraid	793.795	827.593	829.616	963.675	768.131	874.156	869.234	911.922	1032.22	977.331	1140.59	1011.35	753.773	826.194	1066.21	925.138	1300.55	1202.39	1117.66	1042.21	990.023	841.034	860.782	768.857	697.366
Atrip	118.986	224.555	212.064	245.22	175.192	126.021	214.194	154.748	240.741	256.615	253.4	213.917	204.204	96.8537	222.105	160.977	204.518	235.21	233.029	190.612	228.297	225.982	167.402	210.097	158.625
Atrn	1266.18	1283.29	1362.59	2007.59	1481.87	1786.65	1945.3	1472.93	2092.27	1842.52	2169.35	2278.39	1147.85	1300.4	2615.13	1307.18	2560.83	2378.34	2285.27	2245.02	2148.78	1283.77	1244.09	1363.72	1151.47
Atrnl1	1433	1538	1771	2208	1852	2029	2024	1564	2282	2259	2259	2302	1380	1359	2832	1496	2754	2603	2616	2554	2050	1600	1226	1601	1240
Atrx	2141.35	2133.52	2177.17	2695.42	2304.92	2237.26	2756.05	2276.54	3544.38	3146.95	3356.04	3361.52	1724.3	2117	3620.11	2166.44	3934.35	3383.92	3477.89	3592.19	2936.51	2078.25	1736.59	2026.77	1648.46
Atxn1	966.782	1081.8	838.046	829.892	802.778	840.168	1104.65	1113.68	1276.69	1533.92	1523.94	1240.32	694.337	1014.3	1324.23	991.472	1761.16	1502.29	1494.54	1209.49	1297.68	935.626	928.934	902.103	806.379
Atxn10	2411	2427	2545	2820	2210	2474	2817	2583	3416	3495	3692	3237	2500	2530	3424	2491	4020	3791	3554	3253	3109	3052	2913	2992	2770
Atxn1l	1746	1776	2104	2644	1856	1958	2147	2053	2545	2580	2877	2410	1559	1760	2753	1861	3181	2848	2786	2496	2683	1848	1468	2057	1531
Atxn2	968.367	1080.18	1014.42	1066.44	890.904	938.166	1069.82	1146.36	1302.95	1481.48	1523.03	1291.37	949.874	1007.03	1352	1012.72	1739.26	1631.05	1616.36	1312.81	1314.06	1069.13	965.503	1039.51	1009.33
Atxn2l	5547.99	5557	5098	4582.01	4346	4488	5428.01	6141	6091	7285	7356	5965	4748	5019	6466	5938	8569	7753	7058	6330	6694	5064.01	4808	5336	4700
Atxn3	546.973	628.981	743.121	960.633	770.265	717	888.457	661.957	947.868	913.615	992.952	1001.66	595	646.953	1130.2	622	1165.91	960.514	995.334	1022.75	904.36	622	585	724	544.946
Atxn7	937.464	951.607	1024.72	1381.93	1118.44	1055.07	1147.36	1158.45	1343.39	1270.08	1558.06	1223.1	833.834	935.335	1548.14	929.334	1733.28	1517.59	1550.03	1456.6	1385.02	893.628	750.321	917.009	726.672
Atxn7l1	575.35	565.3	546.69	466.131	546.735	593.954	627.967	633.944	682.201	793.199	803.263	732.49	527.273	675.476	841.923	696.224	876.456	939.549	746.488	773.131	784.776	565.846	530.855	580.601	468.653
Atxn7l2	168.679	185.665	170.808	170.632	180.383	150.106	160.492	195.908	213.132	192.446	232.414	178.129	155.315	124.324	206.06	189.226	232.159	244.186	225.958	165.393	164.604	141.502	137.117	172.165	136.611
Atxn7l3	1687.97	1693.05	1976.76	2133.47	1646.18	1548.89	1851.84	1833.72	2017.77	2411.7	2424.93	2015.98	1595.14	1652.98	2250.97	1730.14	2508.4	2274.15	2152.01	2007.35	1969.4	1680.6	1792.73	1841.55	1639.79
Atxn7l3b	2247.65	2481.07	2098.55	2382.28	1853.57	2218.94	2657.67	2532.6	2870.32	2994.04	3291.29	3166.45	1972.74	2510.2	3128.17	2410.7	3661.51	3282.56	3312.83	3099.49	3050.96	2243	2124.15	2233.49	2017
Auh	611.683	643.78	490.009	487.325	467.193	477.027	685.902	626.558	733.109	725.151	791.777	658.437	431.08	580.248	772.769	621.711	899.922	715.332	793.62	701.127	671.193	509.842	460.482	550.44	524.158
Aunip	5	15	34	30	23	18	36	4	36	39	26	26	16	9	18	6	17	27	12	15	4	40	18	31	15
Aup1	1021.95	1239.32	1178.96	1140.34	841.678	1010.37	1073.94	1107.54	1371.26	1573.62	1726.21	1311.7	1117.38	1083.29	1551.98	1180.8	1580.96	1608.37	1426.1	1297.54	1295.13	1115.31	1233.29	1111	1105.31
Aurka	66.1618	71	303.935	282.915	205.834	222.854	268.985	67	241.189	314.974	282.14	181.266	221	84	201.447	71.9119	132	240.428	225	256.984	102	267.875	257	280.447	211
Aurkaip1	684.702	735.258	811.828	767.75	721.021	760.227	800.819	803.809	1023.75	1048.29	1030.93	872.196	730.357	736.408	1076.42	833.791	1146.17	1136.74	1013.17	1025.63	796.387	864.884	817.943	919.408	800.44
Aurkb	50.5322	63.553	221.787	308.513	181.439	221.667	244.125	66.6048	226.548	278.492	234.389	161.674	215.577	65.1151	222.575	51.6512	120.012	210.477	149.478	234.813	128.592	270.812	201.946	281.146	214.653
Aurkc	0	0	0	0	0	1	0	2	6.25311	0	3	0	0	0	1	2	2	0.999518	3	2	0.711204	1	0	2	0.682091
Auts2	265.659	273.822	291.913	441.581	328.136	240.054	321.06	312.978	277.597	310.459	366.538	273.748	326.102	256.913	349.516	252.365	322.702	284.581	301.259	252.484	327.646	325.142	323.358	323.788	247.272
Aven	138.09	165.748	194.417	203.747	205.842	194.732	209.58	201.555	219.296	246.844	294.573	316.058	181.953	186.24	290.412	214.515	250.543	265.897	297.714	216.953	216.709	210.431	236.013	231.113	195.557
Avil	45	50	60	33	38	38.585	52	76	45	85	69	43	54.6729	42	76	58	70	66.0001	62	58	41	59	49	57	44
Avl9	595.901	661	639.5	886.858	716.486	755.554	815.95	801	996.255	862.98	988.965	819.786	525.997	618.918	1016.36	633	1096.35	1016.68	965.193	1028.23	907.923	610.905	491	560	474.675
Avp	0	0	0	0	0	0	0	0	0	0	0	1	0	0	0	0	3	0	1	0	0	0	0	1	0
Avpi1	541	524	821	832	626	615	749	574	754	952	1027	810	675	459	1065	534	1037	1053	971	828	747	721	840	731	679
Avpr1a	61	45	52	53	52	26	18	62	34	29	26	30	14	40	34	47	36	32	34	29	24	26	12	40	26
Avpr1b	0	0	1.00065	1	2	1.00058	0	2.00016	0	2	2.00172	0	2	1	0	0	0	0	0	1	0	0	3	2.00261	0
Avpr2	31.0692	28.0474	22.6809	4.90092	15.4143	7.30968	18.9611	32.1928	29.9085	33.7965	48.739	26.1697	12.3518	35.5117	29.7795	34.915	28.6205	32.6841	33.7177	23.336	20.5123	7.70012	6.2501	19.7176	10.3606
Awat1	3	0	5	10	5	14	6	0	19	14	16	8	5	3	7	0	30	101	19	13	12	3	6	3	1
Awat2	12.0322	12.0318	11	5.00511	5	6.0263	13.0479	19.194	10.0237	20.091	8.03693	6.00671	12.0137	12.0507	6.02314	20.2631	20.1409	11.0726	16.0459	19.1975	15.1175	13.0807	13.0308	19.1541	14.0398
Axdnd1	14.878	8.79351	21.221	18.0001	7.52225	17.2928	16.9387	22	20	23.2169	23.1864	32.6834	11.879	16.8408	17.318	5.27806	31.4039	20.9635	37.357	24.8002	25.9972	11.7271	11.3849	7.98273	13.8466
Axin1	1213	1168	1172.36	1443	1090	1003.58	1132.66	1251	1328	1588.33	1621.81	1210	1134.08	1044	1372	1236	1644.67	1661.28	1504.38	1331	1396.46	1204	1079	1241	1030
Axin2	954.19	745.326	543.572	526.684	451.434	625.935	739.494	832	619.87	834.646	942.181	827.438	551.442	734.024	801.497	888.722	1186.99	858.53	894.255	771.441	877.755	701.678	670.07	534.821	589.635
Axl	3559.54	3467.1	7929.36	7743.82	7373	8099.16	7371.19	3661.53	9325.93	9638.04	8374.97	6436.84	5457.01	3818.51	9387.42	3763.97	7999.5	9841.67	8528.63	7871.47	5861.13	6119.17	5233.79	6871	5726.44
Aym1	0	0	0	1	0	0	0	0	1	0	0	0	1	0	0	0	0	0	0	0	0	0	0	0	0
Azgp1	61	65.4288	31.8491	57.1694	67.0583	54.6584	61.459	69.8336	54.7992	41.498	60	54.0939	50.1026	40	62.5076	52.1422	75.8502	56.8703	56	33.1219	55.7264	69.5188	51.5172	66.9705	74.8415
Azi2	1054.12	1101.65	1268.59	1495.15	1146.88	1037.3	1214.39	1180.25	1467.19	1575.26	1482.42	1437.3	866.829	1111.72	1670.4	1217.18	1674.59	1511.12	1567.69	1511.58	1497.54	1140.82	1067.23	1270.55	931.44
Azin1	1954.37	2200.35	2074.04	2375.08	1864.8	1809.57	2634.42	2597.73	3128.72	3395.69	3477.86	3611.18	1863.84	2079.52	2821.83	2087.65	4366.06	3783.06	3359.72	3316.08	3348.24	2136.77	2184.74	2127.57	1716.47
Azin2	560.04	570.881	520.554	692.538	503.836	484.499	501.784	536.109	638.475	615.544	673.03	721.519	416.602	540.474	625.171	538.87	854.556	743.028	764.184	535.907	667.502	456.135	478.346	448.009	460.163
B020011L13Rik	0	0	0	0	0	0	0	0	0	0	0	0	1	0	2	0	0	0	0	0	0	0	0	0	0
B020031M17Rik	0	0	0	2	0	0	0	0	0	0	0	0	0	0	0	0	0	0	0	0	0	0	0	0	0
B230217C12Rik	51.0462	56.0106	35.0132	35.3239	36.0001	48.0289	33.2715	56	51.1414	105.375	61.0071	60.6101	49.2661	47.0079	55.3122	49	62.2558	68.8555	58.1231	63.7578	57.0123	33	51	45.8762	35.0549
B230219D22Rik	2381.95	2679.31	2695.03	3509.62	2748.56	2983.15	3193.35	2848.28	3693.58	3642.28	3861.19	3555.78	2250.8	2636.41	4191.37	2651.81	4423.07	3743.6	3884.71	3714.97	3533.9	2723.8	2343.82	2737.03	2143.94
B230307C23Rik	53.8975	49.9857	49.9246	82.9528	65.9645	63.8033	57.9776	59.0001	74.9359	88.9869	82.9766	77.663	56	50.0001	86.5402	69	91.2751	80	68.9784	90	63.9511	51	53.0001	72	44.9755
B2m	15321	16526	18211	11816	14781	13649	18518	20015	26290	29757	26761	21941	13824	17038	24919	22456	28245	27775	26869	26032	18882	16225	14766	17315	12904
B3galnt1	171	181	256	369	281	261	268	180	283	266	276	222	219	156	316	226	222	279	254	234	201	267	296	282	234
B3galnt2	822.132	788.083	751.815	738.836	799.345	713.736	854.449	820.523	1043.31	1109.89	1058.12	1034.78	774.604	789.464	1191.25	864.657	1228.07	1110.51	983.524	916.604	1099.08	829.876	862.113	838.02	781.344
B3galt1	44	39	47	62	44.9999	45	60	48	64	51.9999	50	28	56	28	52	26	55	63	64	40	61	51	40	47	30.0001
B3galt2	24	32.0646	48	38	34	35.1641	35	20.3508	50	55.9183	74.743	53.7276	26.1279	29	46.6077	22.3293	58.5653	51	65	61	36.6224	28	15.8576	37	38.0017
B3galt4	124	106	118	100	89	105	139	131	144	201	190	153	105	127	156	112	215	243	151	158	145	115	102	99	97
B3galt5	3	3	12	7	7	10	2	4	13	10	19	5	7	1	16	6	2	8	13	11	2	8	7	7	6
B3galt6	142.965	141	166.979	192.958	118.983	151.982	173.922	157	167.861	211.932	244.169	184.5	165.971	114	221.941	146.918	200.294	241	219.947	200	174.883	195	162.199	202.99	147.982
B3gat1	60.7203	34.0711	57.0169	54.0378	58.6507	71	50.7136	50.5311	38.4462	57	60.32	49.7026	37	35.3385	56.3823	42.2282	70.6068	61	53.6068	45.5208	53.679	39.624	33.9858	39.1247	48
B3gat2	70.3499	58.6554	62.8569	110.132	70.1485	51.6131	59.2109	68.5597	71.5212	66.0132	89.9979	61.7495	52.1139	51.2307	117.12	43.2631	79.1212	107.955	66.8157	61.2198	70.4499	56.1861	69.017	72.6933	36.8868
B3gat3	858.87	934.099	940.45	722.747	704.865	828.299	876.455	1036.8	1010.51	1051	1301.76	972.83	806.821	927.531	1106.75	895.838	1401.51	1356.72	1212.88	953.72	978.637	858.006	795.945	791.243	836.596
B3glct	263	283.034	432	574.215	448.55	421.182	420.973	297	436.123	438.645	468.948	390	323.02	247	554.041	239.366	523.862	471	442	446	364.234	360.633	289.569	440	291
B3gnt2	1299	1224.73	1289.65	1673.05	1301.64	1245.64	1458.62	1206.16	1339.52	1630.77	1750.91	1449.2	998.418	1235.61	1852.48	1301.89	1812.18	1587.1	1539.21	1386.53	1528.45	1443.34	1399.77	1475.79	1220.77
B3gnt3	698.36	799.315	1130.88	990.543	910.038	1105.36	1290.95	894.854	1495.39	1421.68	1660.94	1320.61	971.642	707.94	1715.42	891.917	1510.11	1637.83	1528.85	1460.65	1325.29	1224.4	1222.61	1374.89	1215.3
B3gnt4	35.668	29.1254	20.4003	19.1727	30.3892	17.2793	30.4866	44.118	44.8446	38.8731	38.91	38.923	30.1974	41.1363	32.7002	47.4991	36.266	44.0818	30.1914	28.1118	54.0161	46.1259	18.0243	35.2927	28.1889
B3gnt5	225.919	213.679	119	108	123.44	81.8665	231.495	223	215.148	310.019	318.808	301	122.507	200	229.285	255.614	348	307	318.733	313	285.855	171.992	129	152.223	118
B3gnt6	21	22	15	16	7	10	12	23	27	24	27	25	10	27	24	28	42	33	25	24	18	19	14	10	13
B3gnt7	176.681	193.645	362.481	244.673	240.526	432.807	447.512	165.215	413.748	493.642	459.974	324.211	252.117	224.603	381.766	190.596	559.468	729.81	392.462	375.082	346.186	269.138	290.632	285.994	254.516
B3gnt8	23.2165	37.2309	51.6428	23.0932	22.2405	67.3024	31.129	32.6685	44.7311	41.563	44.4922	30.2309	24.2675	19.142	40.1739	44.113	49.5269	51.4208	63.3629	62.142	36.7171	17.4702	33.0596	11.96	31.1172
B3gnt9	584.2	671.265	954.582	909.477	858.739	853.749	796.095	686.807	994.23	1009	1025.47	766.958	776.584	642.864	1090.24	632.11	916.247	959.102	923.004	821.749	736.681	813.767	767.737	826.489	731.873
B3gntl1	118.993	136.463	200.934	164.992	161.483	170.852	170.956	151.165	250.82	235.763	238.322	211.495	150.272	135.924	240.452	143	269.133	278.561	243.657	278.94	239.309	154.241	137.62	149.086	111.691
B430305J03Rik	50.6545	61.0178	146.163	3.78975e-07	0.000538054	125.64	124.031	50.4568	126.482	64.3223	159.926	81.9066	164.437	44.7271	131.538	86.6728	148.185	121.287	147.61	127.029	48.3527	143.195	2.21507e-08	4.22718	161.172
B430306N03Rik	56.832	44.9692	230.43	71.1482	142.761	139.411	109.606	81.287	163.861	134.571	125.019	124.646	135.611	56.3197	204.817	197.202	100.329	161.202	166.78	122.994	89.8844	73.9385	51.6839	196.377	73.4082
B4galnt1	1516.94	1409.64	1860.36	1595.06	1484.87	1538.12	1705.35	1507.26	2162.18	2538.67	2350.98	1836.27	1426.82	1434.5	1985.71	1723.23	2506.73	2556.87	2422.87	2297.18	1961.93	1609.72	1342.75	1593	1325.57
B4galnt2	19	21	15	13	17	13	20	16	39	20	28	17	15	17	24	26	31	27	9	25	15	7	16	13	16
B4galnt3	0	0	1	0	3	0	0	0	5	0	4	1	3	5	0	0	0	5	3	0	0	0	1.58075	0	0
B4galnt4	33.9881	27.1544	61.1555	56.379	49.073	50.7415	57	20.3543	47.6205	76	54.4258	34.0198	23.9913	15.6965	61.1601	28.0781	34.8214	56	34.0936	46.57	43.1011	20.3801	26.4211	27.2492	41
B4galt1	2523	2715	5702.01	7215	5138	5110	4882	3463	4869	4947	4858	4380	4418	3149	6270	2623	4387	4839	4521	4485	3685	5356	4678	6582	4495
B4galt2	189.284	251.919	539.048	763.743	514.488	516.53	500.984	224.098	530.288	415.153	538.084	395.853	372.838	233.648	724.635	238.408	444.827	476.391	409.908	403.681	318.393	460.381	304.179	529.124	423.516
B4galt3	709.31	630.199	710.208	478.43	493.05	557.722	685.796	695.515	740.476	891.968	968.255	760.486	521.491	719.46	826.033	668.56	1050.34	1042.6	890.574	831.482	833.414	591.158	685.992	605.577	563.304
B4galt4	849.483	903.381	639.374	646.208	731.92	790.974	1031.11	1072.59	1167.04	1048.21	1190.11	1173.79	765.66	841.299	1298.63	994.343	1204.35	1003.59	1119.35	1022	1225.58	861.639	875.653	778.403	727.632
B4galt5	1157.52	1069.53	2427.3	2382.59	2086.19	2077.81	2061.32	1234.71	2174.88	2452.09	2278.33	1868.9	1590.82	1032.68	2464.86	1189.37	2034.78	2347.2	2047.15	1937.15	1772.81	1710.12	1848.63	1998.12	1650.88
B4galt6	131.538	136.414	429.617	308.929	371.193	342.455	347.382	138.568	351.238	411.094	409.224	349.039	249.241	134.771	465.312	128.407	359.099	404.121	409.808	461.445	297.238	251.269	206.911	304.31	222.543
B4galt7	302.918	345.11	394.776	342.235	395.303	397.972	379.15	329.059	471.883	439.684	537.973	426.176	318.217	331.879	510.926	352.863	558.586	568.444	471.388	413.768	442.523	409.785	384.871	360.098	332.5
B4gat1	852.926	873.615	794.904	825.472	705.01	811.759	976.302	874.011	1032.28	1050.34	1176.37	1048.46	700.605	776.293	1125.73	837.141	1256.74	1073.83	1030.65	913.705	970.294	768.532	807.382	768.616	696.409
B630019K06Rik	38	63.1075	48	67	54	53	71	51	75	90	79	120	50	56	86.8648	57.1973	87.0613	80	97	83	61	45	48	56	52
B830017H08Rik	2	0	1	0	0	0	0	6	0	0	0	0	0	1	2	3	0	2	1	1	0	0	1	0	0
B930094E09Rik	11.4516	3.67985	13.8482	24.4068	21.3516	15.8207	11.5973	13.5083	17.2561	11.9249	13.4263	7.09768	11.2427	2.78325	18.2995	4.21549	13.6032	20.6148	12.7629	8.01738	11.7656	9.24077	9.29521	12.8773	12.4813
B9d1	131.914	152.241	177.252	149.787	119.858	113.76	173.831	158.522	199.615	197.255	216.362	172.998	154.637	129.6	225.906	175.114	255.456	235.436	224	202.166	188.546	150.79	206.585	161.902	137.419
B9d2	169	210	194	215	172	172	177	222	204	284	249	232	194	198	244	203	298	297	248	246	240	189	180	214	153
BB014433	0	0	0	1	0	0	0	0	1	0	2	0	1	0	0	0	0	0	1	0	0	2	0	1	1
BC003965	198.542	227.093	232.815	190.118	211.804	246.275	307.911	238.247	331.627	329.928	317.25	287.47	239.568	237.587	352.731	322.888	388.948	331.21	368.576	358.695	303.255	241.321	256.538	251.198	180.393
BC004004	926.551	932.365	782.211	869.239	783.658	791.162	848.308	818.329	1200.65	1134.54	1257.68	1104.82	895.866	754.513	1074.23	906.032	1207.86	1147.03	1157.06	1013.26	903.984	895.582	860.642	945.945	810.371
BC005537	4441.41	4740.94	4910.57	4955.12	4503.96	4211.3	5186.54	5197.82	5412.72	6157.36	6366.39	5581.66	3710.81	4590.84	6520.59	5031.26	7162.8	6433.93	6425.66	5676.98	5475.44	4577.92	4105.1	4613.01	3779.09
BC005624	1031.95	1109.28	881.415	888.754	924.936	917.255	1122.78	1245.12	1254.64	1430.06	1435.06	1310	1024.48	1009.27	1344.13	1306.5	1604.88	1468.2	1435.32	1352.96	1318.18	1044.52	1044.44	944.141	906.271
BC016579	3.00872	3	5.00187	4	13	7	9	2	7	19	7	4	6	3.00279	15	6	8	7	8	2	0	7	17.0316	15	9
BC024063	35.5024	29.971	22.6652	47.9521	35.4959	39.7907	43.8372	27.1331	82.6528	72.0681	62.7515	55.5795	46.7618	42.0419	50.9758	56.3416	55.092	63.9178	60.5611	76.662	53.3808	29.6235	33.0716	26.4002	52.443
BC024139	12.6417	11.1416	5.68481	0	2.42691	7.23191	6.08145	12.5636	8.92707	8.13681	16.9442	14.5203	4.72447	4.42258	10.6531	9.06939	18.5843	12.5103	8.29105	8.35115	20.7096	16.5404	8.16324	0	2.18586
BC024978	300.887	292.47	302.599	338.218	306.786	276.009	377.188	358.644	400.547	449.858	508.716	401.522	301.091	305.934	367.913	337.449	522.157	452.602	430.231	414.587	404.744	345.011	322.512	334.686	296.155
BC025920	52.7416	45.8767	35.2752	40.9171	36.2405	39.9931	34.2051	48.6885	68.768	53.4766	56.4857	50.2909	24.1981	47.3041	58.1973	66.5913	54.4222	69.5415	68.7855	50.9955	53.6193	41.724	45.3494	38.1025	33.9772
BC028528	1431.19	1353.11	660.934	700.331	647.375	770.927	1151.3	1542.56	1292.99	1174.74	1493.08	1443.81	722.789	1307.15	1429.21	1440.15	1740.67	1330.04	1323.12	1122.94	1439.45	914.136	854.149	874.893	684.226
BC029722	695.607	666.47	629.869	708.847	539.505	556.326	634.816	699.987	794.195	782.01	863.738	707.407	543.031	697.655	795.405	747.26	957.865	808.562	845.366	702.47	724.207	683.811	652.212	682.907	585.143
BC030500	3.7132	1.17005	5.17649	18	13	6	3	9.12038	8.10796	11.5143	7	6	7.47972	3	8	10	12	7.80691	11.5296	5	11	6	7	9.8114	9
BC031181	1404.36	1416.2	1330.2	1329.62	1148.19	1243.05	1461.24	1560.21	1628.37	1855.98	2066.91	1617.68	1227.69	1276.88	1881.48	1513.99	2154.6	1895.88	1786.5	1692.58	1728.65	1465	1554.45	1476.56	1403.35
BC034090	256.55	296.183	306.17	292.462	246.98	283.918	357.239	316.741	349.859	376.858	394.033	335.2	271.157	259.568	342.369	320.233	415.462	415.315	312.105	318.097	327.69	295.971	290.463	387.689	286.993
BC035044	60	34	23	7	24	12	17	57	43	63	46	45	23	46	24	53	74	62	73	50	45	23	13	23	15
BC035947	0	12.0182	0	0	0	7.50965e-08	0	0	10.3351	0	0	0	43.4442	0	0	0	12.3565	0	0	0	0	0	0	0	0
BC048403	280.999	320.031	268.394	271.533	199.132	230.456	282.466	283.093	291.615	302.473	322.358	298.227	182.295	294.087	293.476	280.013	370.166	333.151	315.273	295.514	270.505	282.099	273.138	287.552	213.295
BC048507	2	3	0	1.00154	1	1.00157	1	1.00135	2	0	0	1	2	2	3	1	1	2	1	2.00258	1	1	0	0	1
BC048562	0	0	0	1	0	0	0	0	0	0	0	0	0	0	0	0	0	0	1	0	0	0	0	0	0
BC048671	0	0	1	0	0	0	1	0	0	1	0	0	0	0	0	2	2	1	0	2	0	1	0	0	0
BC048679	0	0	0	0	0	0	0	0	0	0	0	0	0	0	0	0	0	0	0	0	0	0	0	0	0
BC049352	0	4	7	9	5.37047	7	5	7	0	12	0	12	12	3	8	0	11	13	15	8	9	1	4	4	9
BC049715	11.3526	8.76726	7.52992	11.3406	5.74207	19.1412	10.5105	5.48082	14.2005	19.6949	14.9822	11.0178	4.6354	7.6843	18.1997	8.80261	26.3998	24.0204	15.4617	8.71726	14.601	9.67474	6.56821	2.37698	4.67781
BC049762	2	1	4	3	4	5	4	7	6	6	9	4	2	5	7	1	9	9	5	7	8	7	6	4	8
BC051019	322	321.145	284	293	277.139	227	290	412	388	391	393	341	327	300	323	362	386.032	427	418	303	407	354	336	350.189	339
BC051142	13.1135	11.0978	18.7597	19.0151	32.873	18.1371	12.803	29.8333	31.447	26.5093	38.2681	21.042	23.6945	11.2401	35.3924	10.5892	31.7098	21.9627	30.8226	30.124	24.6868	25.4251	16.2325	15.7915	30.1344
BC051665	0	0	0	0	0	0	0	0	0	0	1	0	0	0	0	0	0	0	0	0	0	0	0	0	0
BC053393	10	11	2	9.11703	10.0506	8	12	16.0756	18.1309	16	19	18.0707	4	8	24	13	13.0409	14	10	16	14	11	14	11	7
BC055324	37.1574	44.2442	75.8219	88.3534	69.9073	70.019	78.4735	43.452	62.4787	104.122	75.2818	88.8597	71.1293	39.8025	74.2638	22.0242	78.3444	52.1361	76.5006	73.2228	60.2172	68.5215	78.7421	77.1758	46.7273
BC061237	0	0	0	0	0	0	0	0	0	0	0	0	0	0	0	0	0	0	0	0	0	0	0	0	0
BC107364	7	16	14	4	8	6	10	7	15	17	10	16	11	3	18	12	15	24	11	14	17	6	8	3	3
BC147527	34	37	43	3	39	21	30	37	43	50	54	26	42	29	41	56	37	61	74	40	47	13	34	20	14
Baalc	14	17	98	112	85	82.9999	80	12	88	66	58	47	26	30	83	16	39.9999	93	65	50	18.0001	33	31	31	37
Baat	0	1	1	3	0	0	0	1	1	3	2	0	2	0	1	1	1	1	0	6	2	0	1	3	0
Babam1	925.517	1042.81	1037.79	1054.79	873.083	985.958	1107.77	1030.27	1321.38	1524.48	1467.65	1198.64	954.781	1023.91	1293.01	1140.55	1322.33	1448.57	1324.72	1210.6	1140.08	1169.81	1159.83	1111.54	1029.68
Babam2	542.737	553.641	651.384	739.368	640.518	643.158	711.974	634.328	783.306	798.267	904.71	739.802	602.097	517.031	941.586	645.836	923.01	872.894	819.215	792.097	719.558	676.503	789.473	752.745	721.962
Bace1	932.138	990.541	1394.07	1596.81	1387.63	1539.35	1480.06	1064.22	1943.62	1834.92	1873.48	1646.11	1099.91	973.339	2136.72	961.252	1833.01	1863.01	1793.15	1726.95	1527.75	1207.7	963.539	1141.54	1050.4
Bace2	354.209	319.713	262.385	268.025	281.347	351.303	442.004	352.826	574.896	515.428	611.462	572.344	245.751	383.786	531.619	331.496	605.81	534.868	533.695	509.889	443.182	256.968	235.814	257.244	253.756
Bach1	1512.55	1460.5	2231.62	2370.85	2359.71	2027.31	2337.67	1646	2388.91	2607.5	2570.42	2227.56	1927.82	1433	2908	1810.12	2745.97	2766.81	2598.14	2477.16	2452.65	2112.15	1568.22	2128.91	1590.27
Bach2	393.025	389.666	240.546	256.106	255.753	277.619	327.193	488.809	380.063	487.034	489.974	484.274	233.265	372.589	387.072	381.053	539.608	407.361	508.153	385.899	461.779	238.112	215.218	246.439	230.652
Bad	497.42	462.507	608.567	605.487	487.022	563.355	608.292	558.608	761.864	657.559	823.089	616.461	504.675	504.508	803.968	474.659	728.263	743.88	677.625	671.966	601.979	544.493	554.724	545.274	450.724
Bag1	2936	2965	2913	3419	2394	2616	2944	3354	2596	3047	3750	3157	2884	2706	3811	3152	3756	3360	3393	2513	2938	3318	3167	2790	3059
Bag2	140.571	158.788	145.339	192.326	132.264	160.329	172.274	181.233	215.888	243.308	257.722	203.697	155.268	162.584	207.722	154.163	274.187	220.35	205.468	209.784	197.287	181.326	171.807	188.507	163.711
Bag3	1699	1593	1774	2040	1569	1594	1651	2396	1897	2134	2207	1711	1577	1626	2116	1670	2535	2169	1891	1640	1969	1796	1822	1917	1727
Bag4	324	305.206	342.112	429.667	307.809	302.742	346.34	308.54	402.566	456.291	480.868	412.152	269.501	293.178	446.882	332.721	513.955	443.213	417.189	459.187	400.848	299.998	300.87	299.189	305.865
Bag5	1146	1111	999	1243	892	916	1154	1219	1242	1305	1393	1135	923	1006	1373	1150	1613	1358	1326	1130	1264	1099	1073	1191	1006
Bag6	5256.12	5245.36	4523.29	4624.71	3995.13	4295.84	5158.87	5456.62	5608.89	6436.71	6701.77	5380.64	4210.47	4879.48	5518.97	5552.91	7355.98	6633.96	6441.68	5548.84	5891.3	5013.38	4644.11	4935.09	4444.54
Bahcc1	1133.21	1229.7	904.482	844.002	763.953	943.77	1113.37	1111.84	1067.73	1300.01	1361.29	1086.73	826.209	1039.41	1277.8	1105.87	1536.78	1366.63	1392.73	1132.06	1265.68	871.366	817.195	894.63	798.364
Bahd1	989	924	1101	1059	881	1013	1172	1109	1344	1559	1494	1306	893	955	1432	985	1662	1657	1570	1290	1407	1035.01	985	1035	1071
Baiap2	1482	1317.93	1725	1941	1464	1774	1810	1568	1902	2117	2080	1897	1760.67	1332	2202	1650	2505.81	2395	2335	2137	2146	2197.94	1992	2186.76	1964
Baiap2l1	1026	1044.93	481.25	574	407.69	508.223	717.577	1087	888	1005.7	1125.38	1109.79	734	993	821.238	983	1649.1	1214	1223.61	1053	1325	794	853.887	676.724	759
Baiap2l2	6.30104	9	4	4.06219	5	3	4	18.9301	7	16.7178	4.42011	17.3195	5	13.1204	3	14	6.31875	6.74989	9.87932	12	7.22106	10.9288	6	5.09407	3
Baiap3	430.664	421.544	83.8676	73.0514	73.7524	114.75	168.777	432.123	208.112	214.092	238.456	296.041	173.302	427.571	189.502	430.127	399.032	277.733	277.594	211.686	330.553	180.498	201.302	142.796	202.133
Bak1	537.277	614.614	1055.51	829.095	695.911	792.587	654.559	600.209	1086.08	1130.68	1307.05	1059.47	846.096	573.549	1282.3	588.538	1316.64	1145.43	1035.54	855.519	711.591	864.598	848.517	1163.06	691.879
Bambi	487	460	195	170	187	158	228.091	481	299	276	340	312	224	455	267	442	451	355	319.074	265	356	223	277	182	223.054
Banf1	845.071	861.616	956.538	844.572	823.448	854.006	1016.3	935.572	1064.57	1128.89	1266.77	940.966	877.256	786.534	1139.6	931.137	1194.34	1214.06	1031.61	1092.05	993.544	1010.59	1159.51	1060.19	1005.44
Banf2	0	0	0	0	0	0	0	0	1	0	0	0	0	0	1	0	0	0	0	0	0	0	0	0	0
Bank1	363.187	273.798	104.688	50.3435	188.357	64.8215	174.188	373.534	183.913	397.58	274.66	190.789	122.365	295.19	152.8	362.551	341.817	208.718	219.388	220.579	289.434	99.831	72.1129	93.9351	54
Banp	408.279	344.499	302.32	232.42	298.517	406.519	470.934	462.152	641.59	590.362	758.25	703.523	408.833	355.772	498.799	415.469	826.899	865.576	832.749	684.127	780.135	384.14	444.856	329.488	382.054
Bap1	1420.95	1364.04	1360.04	1484.18	1261.61	1351.32	1491.67	1593.05	1660.28	1788.69	1945.89	1636.84	1273.89	1293.86	1603.41	1524.31	2044.91	1931.34	1706.88	1458.94	1781.55	1416.49	1348.43	1550.44	1328.41
Bard1	46.5743	35.9859	105.339	104.564	70.5584	79.4075	143.844	75.6465	94.23	119.939	115.838	88.6875	62.605	53.9341	95.3425	50.3704	87.4649	100.465	92.2656	113.273	83.8295	94.7246	95.9872	102.914	88.8291
Barhl1	20.8726	14.1581	10.5241	24.4497	9.69533	10	8.9497	26	14	12.4284	15	17.4266	7.85124	16.2587	19	23.8805	19.8959	14.3286	11	14.7211	6.19871	10.9194	13.512	21	16.9999
Barhl2	1	2.00001	1	2	1	0	3	1	0	2	0	2	0	1	3.00238	1.00004	0	1	3	2.00207	2	0	4.00001	0	0
Barx1	0	1	2	0	0	1	0	0	0	0	0	0	2	0	0	0	0	0	0	0	0	1	0	0	4
Barx2	32	40	40	49	29	34	25	45	39	45	35	30	34	35	48	44	33	51	47	25	43	35	50	47	32
Basp1	416	440	1805	1446	1242	1199	1010	466	1177	1323	1270	1021	863	405	1717	502	993	1392	1226	1058	601	837	745	1069	826
Batf	77	105	195	135	116	143	130	107	178	168	169	115	107	113	167	120	163	127	150	164	129	106	111	156	99
Batf2	59.0049	65.354	61.3193	59.5846	60.7414	65.712	48.0442	86.5769	114.67	69.2534	76.1275	91.6633	57.9596	71.5089	83.8501	99.4269	112.602	111.649	110.285	88.7242	86.365	41.8984	68.849	75.27	52.1384
Batf3	25.8807	26.9373	81.849	98.6918	80.2469	73.4921	83.9737	28.1053	90.1895	139.534	90.3345	79.8139	105.638	30.0499	106.582	40.3833	75.0129	91.4672	91.2575	90.9101	86.0827	78.4755	63.2637	95.8303	74.396
Bax	1086	1074.24	1863.52	1715.96	1577.6	1683.82	1768.5	1120.72	1866.06	2103.04	2224.65	1724.05	1694.33	978.451	2097.41	1101.65	2006.4	2222.89	1920.37	1866.4	1535.11	1904.58	1724.37	1996.24	1635.5
Baz1a	568.425	617.057	1354.7	1427.05	1211	1157.14	1190.66	792.789	1394.49	1552.9	1422.92	1083.11	954.27	637.568	1518.39	662.697	1491.52	1669.43	1293.53	1348.24	1057.44	972.13	776.657	1086.02	794.352
Baz1b	2849.96	2934.01	3404.46	3257.37	3032.41	3457.32	4301.44	3385.44	4457.25	4896.1	5027.73	4433.51	3187.81	2811.79	4762.86	3114.53	5468.79	5387.98	5100.19	4692.36	4582.16	3404.48	2934.9	3203.59	2870.18
Baz2a	3389.78	3540.63	3734.76	3839.68	3264.95	3334.62	3986.62	3937.99	4591.24	5209.46	4976.46	4248.81	2954.03	3255.15	4622.69	4063.97	5666	5308	4966.69	4452.47	4328.16	3306.03	2790.79	3477.83	2796.49
Baz2b	993.763	1028.05	947.256	1346.3	1122.59	1267.39	1200.32	1118.88	1539.66	1410.13	1428.49	1532.93	830.749	1042.88	1798.77	1049.85	1628.25	1706.6	1658.52	1715.47	1470.47	946.921	863.111	941.242	733.894
Bbc3	408.312	430.571	441.852	368.604	342.184	416.841	394.88	442.334	518.887	637.645	804.794	627.711	417.117	391.521	615.328	422.25	902.352	743.954	712.921	547.794	568.322	433.891	407.302	381.26	431.301
Bbip1	260.674	282.688	189.731	273.846	216.369	229.746	250.892	271.616	296.48	296.649	321.756	284.483	240.201	274.936	343.202	289.909	356.422	372.285	342.911	299.786	276.578	247.985	308.693	267.28	227.506
Bbln	272.201	287.702	429.336	433.966	314.899	373.578	377.246	315.434	519.049	457.315	512.33	406.722	355.564	272.07	538.907	281.895	523.613	607.817	481.399	463.944	423.151	421.75	350.122	358.799	445.685
Bbof1	140.58	173.308	99.4223	135.606	134.495	104.716	172.524	170.99	220.858	174.989	160.895	186.616	148.203	148.262	190.682	164.449	217.879	171.867	202.314	182.035	165.844	134.116	126.506	98.4059	145.618
Bbox1	28.0001	35	44	36	25	19	31	60	46	39	48	50	26	31	49	53	45	27	37	30	33	36	41	43	41
Bbs1	298.947	334.582	268.681	295.751	249.887	315.355	294.574	383.722	384.605	409.441	403.236	329.502	301.579	322.285	364.76	351.294	430.68	393.725	368.615	375.496	440.34	276.604	307.525	298.611	235.085
Bbs10	55	53	60.3131	57	73.0959	48.9033	70	46.107	78	69	87	98.2286	31.9621	54.1195	109.977	40.6631	86.6629	92.1321	98.6399	95.9707	94.6926	61.4765	72	64	53
Bbs12	77	65	89	116	108	98	93	79	115	137	121	145	69	69	134	87	109	119	137	137	116	88	83.0001	113	102
Bbs2	386.64	368.759	231.044	281.441	242.204	226.877	240.244	446.734	357.567	411.237	442.28	354.205	266.476	346.24	354.794	367.263	548.506	440.335	463.471	402.539	405.404	268.682	295.973	290.858	221.687
Bbs4	236.881	251	192.828	232.956	191	186.918	194	261.826	285.83	272.73	300.969	272.825	186	268.967	288	267.83	341.756	278.958	325.927	254.548	254.955	231.808	170.969	212	157.956
Bbs5	143.831	108.576	106.898	129.862	97.6788	80.9847	102.457	132.135	141.821	185.645	150.859	97.8117	78.8721	125.696	172.623	146.923	143.748	127.292	158.183	133.141	119.056	102.406	93.0568	118.884	122.28
Bbs7	228	252	228.794	292.749	227	213	262.711	252.638	302	283	283	267	189.999	195.765	311.625	254.655	282.362	251.069	297.651	264.628	297.712	263	231	242.759	240
Bbs9	391.197	408.35	328	373.96	341.907	298.235	359.812	436.444	459	486.706	537.812	457	335.467	409.17	501	434.529	553.194	485.361	509.911	496.493	487.888	347.861	398.848	351.078	337
Bbx	542.262	526.181	600.734	821.058	520.636	581.777	635.685	576.442	789.418	798.4	786.901	671.582	412.176	495.821	821.487	577.294	853.78	814.036	861.018	915.079	721.921	555.55	442.459	467.185	443.532
Bcam	14339.4	14578.9	12703.2	13346.8	9718.27	15437.5	17524.4	15364.3	18341.4	22342.5	25302.8	21007.3	12605.8	14264.6	20320.5	14738	28190.4	26750.4	25592.3	21826	21992.9	14999.6	15994.6	13068.2	14456.3
Bcan	197.509	207.867	107.587	108.781	78.4955	128.385	134.977	244.377	126.779	115.234	176.601	330.186	88.7754	245.613	179.145	232.285	357.657	177.316	191.997	114.227	296.487	70.4999	119.914	88.0864	92.4533
Bcap29	509.366	510.414	654.075	727.399	600.069	585.699	689.704	600.647	738.528	801.552	835.524	744.971	545.978	553.38	843.503	549.131	844.228	717.814	763.026	755.937	703.302	742.326	667.542	708.945	559.658
Bcap31	2547	2561	2529	2516	2207	2466	2910	2927	3533	3894	4019	3286	2333	2536	3489	2665	4191	4281	3668	3535	3440	2698	2640	2689	2390
Bcar1	1666.26	1636.06	1890.24	1999.71	1596.86	1721.75	2034.45	1703.91	1941.79	2395.46	2484.16	2077.04	1720.53	1491.82	2415.56	1545.64	2625.49	2400.9	2203.39	1734.28	1903	1884.7	1693.23	1906.24	1571.24
Bcar3	860.473	759.174	960.47	920.347	620.087	969.345	970.951	834.049	848.462	1013	949.6	878.382	1002.63	728.626	1150.93	934.933	1137.43	955.386	977.118	886.819	980.881	1271.5	1218.8	1167.14	1176.39
Bcas1	108.701	100.438	132.849	100	95.9861	118.626	129.137	129.353	174.803	147.152	151.348	159.123	136	113.946	138.424	127.87	141.08	177.223	153.535	126.054	131.696	154.107	149.864	175.087	137.314
Bcas2	570.434	626.615	550.26	660.85	523.656	584.332	658.337	625.155	778.806	876.559	958.702	825.166	550.517	605.421	796.042	697.607	926.774	841.329	796.857	784.953	734.967	672.81	685.379	597.835	584.106
Bcas3	813.159	814.889	628.845	708.847	576.037	707.331	742.461	783.494	802.961	1032.14	816.791	769.804	557.006	871.836	816.676	807.434	1058.23	1015.36	983.642	767.855	994.136	692.318	666.268	630.931	583.507
Bcat1	44.4339	38.4046	138.91	99.6074	91.9169	79.5046	61.396	43.5988	66.6137	96.276	57.9545	68.5407	69.3323	46.7419	103.833	39.6585	64.3994	88.6205	68.2071	64.6598	52.2374	65.2661	45.5979	78.6208	79.8847
Bcat2	588.834	635.708	651.795	748.431	647.033	684.744	689.922	665.535	765.014	837.161	986.362	802.953	574.718	513.322	927.646	636.438	975.323	981.468	834.405	849.412	806.486	647.876	680.523	731.937	628.016
Bccip	895.272	853.582	986.106	1041.71	779.112	835.303	1061.13	1025.49	1069.38	1252.15	1302.4	1021.9	825.611	874.291	1209.57	954.956	1432.75	1274.04	1100.82	1103.3	1093.17	979.976	1062.49	1022.22	867.121
Bcdin3d	90.848	73.2807	56.5962	69.3566	56.3252	72.5449	98.0843	74.0075	83.6675	97.1382	97.8844	79.6335	82.7113	60.3082	97.3449	76.1643	120.617	106.618	106.812	90.2472	79.7243	93.0988	76.8153	62.8513	78.532
Bche	197	150	93	181	94.6994	96.3786	115	150	101	97	95	57.9828	102	108	112	143	108	62	97	67	132	131	118	125	102
Bckdha	1026.93	996.957	831.052	869.397	810.105	707.762	914.595	1012.09	983.827	1116.05	1207.82	1140.57	717.09	975.905	1078.23	1115.75	1471.54	1205.29	1232.56	1079.22	1110.06	819.992	765.299	762.979	696.108
Bckdhb	327.447	282.027	216.253	288.658	204.01	231.303	249.426	291.564	320.282	318.035	356.191	327.656	166.393	272.815	332.641	333.035	399.28	371.925	327.318	324.301	268.37	249.686	250.343	295.6	230.873
Bckdk	891.49	872.47	934.205	1025.14	780.338	911.107	957.461	900.426	1025.69	1137.29	1170.5	977.704	898.772	792.534	1123.58	984.788	1270.22	1152.43	1131.63	1046.73	939.037	1016.16	1004.04	1069.19	897.96
Bcl10	831.899	884.952	1061.78	1244.83	1030.66	841.64	1015.9	1018.97	1233.34	1405.77	1323.73	975.812	871.787	837.958	1302.77	876.88	1278.56	1230.73	1183.78	1132.84	1053.82	1027.81	985.957	1117.85	820.892
Bcl11a	210.418	181.995	208.481	112.711	167.31	150.14	151.887	190.364	199.577	253.766	258.83	151.382	134.941	175.431	150.557	177.942	199.247	202.26	213.982	169.758	162.316	124.975	85.6181	141.765	105.895
Bcl11b	135.374	175.386	116.254	49.2715	150.399	102.311	131.607	132.32	152.375	197.221	178.262	144.512	85.179	126	156.535	156.227	169.302	193.309	178.159	174.747	146.209	78.318	73.1347	69.2089	59.245
Bcl2	602.486	511.693	474.27	518.342	557.146	537.368	655.024	649.812	698.984	782.152	798.005	674.195	512.263	507.556	811.856	628.497	737.914	745.765	665.28	706.873	666.291	517.031	512.299	563.865	374.885
Bcl2a1a	74.0323	84.9141	146.02	92.1957	117.363	118.003	160.543	68.3228	225.198	236.883	162.673	171.602	132.345	78.9075	208.671	94.0274	182.12	240.356	210.256	213.416	129.913	133.047	131.504	189.146	122.71
Bcl2a1b	172.689	155.523	618.037	383.639	495.946	494.129	390.502	184.533	685.915	689.006	602.708	452.733	442.238	182.532	719.837	185.666	501.842	687.509	565.277	606.332	330.36	420.614	317.996	520.492	344.867
Bcl2a1c	0	0	0	0	0	0	0	0	0	0	0	0	0	0	0	0	0	0	0	0	0	0	0	0	0
Bcl2a1d	130.575	108.563	298.722	159.422	230.089	217.354	214.052	154.144	292.922	354.89	306.905	262.41	291.228	113.946	268.678	100.306	286.196	319.009	275.31	318.659	156.455	265.361	240.269	299.63	182.021
Bcl2l1	2270.99	2138.95	3014.77	3878.36	2664.36	2971.94	3208.76	2767.8	2673.39	2849.04	3338.1	2574.31	3230.22	2227.68	3446.93	2144.84	3401.98	3029.43	2909.38	2685.12	3144.76	4163.78	4351.21	4973.12	3749.15
Bcl2l10	1	0	0	0	0	0	0	0	1	1	0	0	3	1	0	0	5	0	0	0	1	3	0	0	0
Bcl2l11	860.863	826.276	754.301	715.079	691.716	761.863	878.009	934.015	946.87	1133.31	1106.25	936.105	559.422	858.166	1082.41	960.535	1255.54	1199.19	1243.79	1192.09	1076.19	707.383	559.479	717.806	551.093
Bcl2l12	225.128	192.923	176.819	167.023	162.538	167.429	239.655	244.699	249.399	243.145	310.148	264.405	169.711	207.761	217.307	243.903	307.423	336.243	272.113	211.029	289.387	202.034	222.512	220.847	236.719
Bcl2l13	782.737	850.529	1047.94	1148.67	928.788	943.787	1123.19	895.724	1425.99	1373.24	1554.86	1232.89	912.778	737.426	1411.79	837.369	1554.66	1420.85	1417.18	1262.33	1127.56	1034.99	953.096	1134.17	872.448
Bcl2l14	70.1668	92.3718	81	71.9813	103	77.7179	95	82.3605	140.638	174.759	133.858	129.165	71.6169	87.4773	112.474	94	155	162.383	190.085	143.536	90.7061	76.5215	90	71	79
Bcl2l15	0	0	10.1109	2.63792	4.8292	0	2.15043	0	0	10.138	8.24703	0	3.52986	0	9.88924	3.00024	1.4896	10.997	10.842	4.856	2.31589	4.63168	5.04288	8.69791	0
Bcl2l2	2374.33	2501.89	2244.6	2848.97	1976.94	2272.78	2421.09	2703.39	2749.93	2661.66	3041.99	2563.73	2104.57	2407.21	3164.29	2672.23	3531.23	3035.93	2852.55	2440.81	2796.55	2453.93	2248.64	2479.13	2111.52
Bcl3	440.112	400.886	1078.71	814.471	889.255	909.802	970.278	498.714	826.502	1320.83	1344.13	1104.47	857.582	412.311	1179.25	575.325	994.852	1388.04	1082.92	902.682	720.833	911.52	899.755	795.118	781.528
Bcl6	1355.02	1381.41	1044.98	861.08	873.86	843.081	1029.96	924.429	1015.98	1392.21	1209.06	868.639	988.873	704.298	1155.67	1566.64	1774.55	1527.23	1455.21	1195.41	1280.66	996.135	868.895	978.469	942.924
Bcl6b	1582.74	1129.15	777.689	813.741	829.757	758.348	1103.9	1711.15	1011.64	1566.6	1513.25	1071.12	752.372	931.025	1409.29	1029.24	1934.73	1355.34	1050.9	1030.8	964.649	862.187	764.077	819.957	600.678
Bcl7a	752.314	795.908	405.143	336.28	350.925	431.002	490.734	804.278	659.583	704.824	814.689	738.676	393.876	703.574	625.955	741.748	962.531	725.994	762.228	709.091	774.349	470.275	377.556	332.693	462.607
Bcl7b	1238.02	1298.96	1127.28	936.798	819.698	996.672	1187.04	1312.4	1127.2	1330.52	1486.73	1161.45	962.046	1057.45	1413.98	1324.62	1694.84	1438.01	1367	1166.57	1383.07	1197.73	1141.12	1089.95	1036.77
Bcl7c	397.518	394.451	533.859	532.077	406.658	494.481	514.744	523.379	500.216	611.694	553.271	526.947	415.465	421.811	593.48	477.173	642.522	623.525	554.556	440.611	523.536	506.354	455.216	519.75	500.527
Bcl9	920.806	875.756	816.206	732.858	701.056	715.596	863.599	932.094	1022.75	1136.27	1155.44	1028.43	730.266	816.012	986.498	999.715	1348.01	1114.98	1107.47	985.033	1062.2	805.187	688.882	751.064	721.632
Bcl9l	3876.94	3804.49	3453.76	3178.15	2447.53	2808.59	3411.82	3885.59	3742.67	4581.42	4697.01	4055.15	2925.93	3544.59	3705.37	3916.7	5511.13	4856.4	4728.49	3868.4	4328.48	3355.09	3026.33	3257.5	3015.5
Bclaf1	1363.83	1401.11	1805.73	2234.1	1627.1	1546.74	1754.3	1521.02	2177.06	2015.24	2075.48	1894.38	1224.9	1302.9	2306.18	1437.89	2195.56	2157.37	2085.45	2093	1759	1521.65	1339.94	1769.45	1249.82
Bclaf3	199.722	204.745	155.209	193.972	165.024	171.386	242.3	205.932	271.914	242.531	289.172	238.432	174.051	187.154	251.497	192.143	340.794	264.508	260.56	268.45	249.286	229.601	164.807	180.537	153.321
Bco1	6.66234	3.12353	4.70979	10.3139	11.7219	14.1323	13.6065	11.9765	24.8763	15.2606	19.2287	6.298	6.35213	6.85229	5.35331	4.46435	18.5007	10.7426	8.86754	13.1274	4.2228	10.2814	10.6225	5.28906	4.15733
Bco2	24	35	30	16	19	27	66	39	72	62	60	52	44	38	47	40	87	72	69	64	59	29	33	19	26
Bcor	1256	1334	1106	942	949.999	1104	1376	1342	1512	1827	1830	1762	919	1144	1565	1438	2237	2033	1758	1480	1760	980	870	970	969
Bcorl1	715.486	635.395	558.21	444.659	372.473	489.679	593.516	717	602.453	748.932	792.19	728.956	469.876	632.475	689.947	588.138	956.543	839.737	780.061	642.782	748.254	556.171	558.007	430.462	567.06
Bcr	2453.78	2537.89	2592.79	2468.28	2278.93	2376.66	2782.64	2781.78	3338.7	3697.85	3877.63	3414.76	2199.64	2460	3889.7	2516.89	4210.5	4099.6	4102.68	3425.74	3541.39	2447.88	2498.69	2396.89	2431.79
Bcs1l	250.878	193.95	180.345	144.387	154.664	172	218.989	230.642	262.866	274.649	276.849	242.894	165.809	170.013	258.286	224	296.891	307.004	294.292	240	275.37	211.454	230.819	215.966	170.356
Bdh1	103.204	97.587	107.256	135.833	145.122	150.431	148.801	138.482	133.474	172.928	134.839	138.545	116.033	104.438	168.461	139.167	145.185	179.359	121.966	127.425	157.152	149	140.412	133.626	131.995
Bdh2	34	22.4576	15.0188	26.2471	31	10.8353	36.2289	25.9999	56.1465	36.2096	45.0373	49.9901	9.59117	19	32	26	44.2897	55	58	33.2338	43	20.9964	26	7.56744	30.5078
Bdkrb1	67	93	225	244	256	155	175	75	172	221	188	175	251	94	240	84	145	158	102	143	132	206	248	255	216
Bdkrb2	275	211	370	293	349	303	358	310	356	449	491	413	346	271	493	249	483	413	386	320	330	422	338	429	313
Bdnf	560	481	508	931	455	548	460	552.984	509	422.993	599	368	322.994	397	760	491	614	471	427	437	457	360	439	291	362
Bdp1	72.6208	76.9486	88.7318	170.433	147.13	167.467	127.365	70.9688	160.497	133.929	180.073	144.345	151.356	91.9676	224.237	73.2048	159.183	163.902	125.528	273.986	128.267	83.2357	100.748	77.384	74.6838
Bean1	8	13	67.8855	130.236	61	48.9999	36.0945	14	32	28.5726	25.7619	30.0001	29	15	58.6348	6.86482	41.9999	25	39	23	16	40	43.9748	32	27.8931
[truncated: 19,710 more rows]

## Sheet: TPM
Gene name	1-Control7D-1	12-Control14D-4	13-Bleo14D-1	15-Bleo14D-3	16-Bleo14D-4	17-Bleo14D-5	18-Bleo14D-6	22-Control21D-6	23-Bleo21D-1	25-Bleo21D-3	26-Bleo21D-4	29-Bleo21D-7	3-Bleo7D-1	11-Control14D-3	30-Bleo21D-8	32-Control28D-8	33-Bleo28D-1	34-Bleo28D-2	36-Bleo28D-4	37-Bleo28D-5	39-Bleo28D-7	5-Bleo7D-3	6-Bleo7D-4	7-Bleo7D-5	8-Bleo7D-6
0610009B22Rik	33.3031	26.3247	30.8961	29.296	32.8619	28.7501	26.2172	28.66	35.2892	26.6879	37.6317	33.434	27.0186	29.8448	28.5283	28.9277	30.2832	31.7865	28.5235	30.4623	27.8791	33.1795	30.3593	29.2275	27.9091
0610010K14Rik	68.6583	56.3377	61.7595	49.7585	56.1076	53.0311	59.7184	71.0991	55.365	56.3858	57.4964	60.2024	52.2367	53.7701	49.0053	66.7485	54.0617	57.5999	57.6124	51.0557	56.7958	66.9402	58.8017	54.086	62.9189
0610012G03Rik	29.4591	30.169	36.1769	42.946	35.1576	33.5086	35.6287	29.2125	27.446	33.1278	33.8189	34.6676	32.7039	32.2266	36.8598	30.8896	31.239	28.6822	30.5443	24.9973	29.676	32.5104	32.2646	35.4475	38.2258
0610030E20Rik	14.278	13.3254	10.2077	10.439	13.181	13.019	12.5964	13.6708	12.864	13.1534	12.9016	14.3075	12.7036	13.0671	12.5715	12.9983	13.6437	12.0842	13.8267	13.0473	13.3522	11.2009	12.4879	10.7744	12.7423
0610040J01Rik	12.2393	14.3871	12.759	9.20132	12.7699	13.2679	12.8898	12.9315	16.6033	15.7956	16.118	15.1907	13.9942	14.6283	14.9213	13.8304	17.4168	18.7789	19.2296	18.6721	15.7585	15.5009	15.401	10.8097	13.4736
1110002E22Rik	0.204086	0.231266	0.188406	0.130271	0.139939	0.156732	0.235812	0.0989828	0.0743692	0.267496	0.147359	0.195409	0.156538	0.146215	0.0971047	0.217671	0.144583	0.119349	0.151536	0.10664	0.135534	0.203913	0.140509	0.117971	0.10043
1110004F10Rik	102.923	106.18	119.113	118.827	127.073	110.722	112.329	104.529	103.17	111.803	114.276	109.408	112.626	101.446	106.507	106.375	108.176	106.553	104.836	104.564	99.4045	116.441	116.393	121.652	106.225
1110017D15Rik	3.39804	6.3026	0.781785	0.972392	3.66629	1.34497	1.93382	3.34406	1.54503	2.93182	3.62815	3.23458	1.04776	3.55874	4.3696	3.98082	1.82929	3.04546	3.37341	3.86617	3.64318	3.13784	4.37951	3.26226	2.9494
1110025L11Rik	0	0	0	0	0	0	0	0	0	0	0	0	0	0	0	0	0	0	0	0	0	0	0	0	0
1110032A03Rik	43.5492	37.0769	29.8768	33.0541	36.6473	32.11	36.1418	32.9559	34.7917	33.9873	35.755	42.3738	33.9111	37.8742	31.2182	40.316	41.0195	34.9692	35.5093	37.3328	35.5041	34.5519	37.5298	25.8371	30.9004
1110032F04Rik	0.512112	0.766126	0.94507	0.476958	1.33373	0.814293	0.846822	0.439429	1.30584	1.5362	0.796104	1.1699	0.357606	0.603068	1.51212	0.389194	0.830911	1.25296	0.951906	1.06304	0.64017	0.28125	0.38598	0.243335	0.275594
1110038F14Rik	38.4453	42.6338	36.246	35.7747	34.2071	38.0029	33.7802	42.1167	36.4515	37.3967	32.68	40.3219	35.6881	37.6496	33.2807	44.0762	36.8194	36.608	35.802	33.1393	41.4453	33.1167	33.7408	35.0152	37.4342
1110051M20Rik	18.5855	18.328	13.9643	12.4558	14.0328	15.6456	17.3541	18.8999	16.9597	20.2089	18.8844	19.0135	16.706	18.7614	17.105	20.6063	18.7111	19.1444	17.6961	17.7308	19.1894	17.5234	16.1138	14.3274	16.3149
1110057P08Rik	0	0	0	0	0	0	0	0	0	0	0	0	0	0	0	0	0	0	0	0	0	0	0	0	0
1110059E24Rik	24.1027	21.1649	20.5455	19.2995	21.0509	19.9453	24.8211	23.5564	21.4715	22.9946	23.5742	21.0835	19.1378	22.9995	22.1405	24.5079	19.466	18.272	20.7486	24.3724	21.4577	23.6488	22.9007	23.4389	19.2043
1110059G10Rik	14.9009	10.6538	11.512	14.9846	11.5239	12.0486	9.42934	11.6868	12.5955	10.6989	9.0851	14.2678	9.03806	10.4877	14.2094	14.9638	11.0962	10.9289	10.4283	11.8063	10.2726	12.5053	13.2379	14.1989	9.70857
1110065P20Rik	27.6547	31.3408	40.5004	46.6193	40.0374	44.4532	35.2032	31.5562	35.1679	34.9849	37.1445	41.5415	43.1023	39.6203	38.6171	29.6311	36.0275	35.0275	30.4345	32.3395	30.6805	43.8886	33.5187	36.0083	33.7365
1190005I06Rik	2.00132	1.70727	2.26319	1.34174	1.06972	1.87151	1.72841	1.44664	1.03864	1.324	1.54961	2.57895	0.722306	1.95635	1.23773	1.16594	2.23501	2.33057	1.21184	1.75351	0.699501	0.562937	1.88294	1.23875	2.07709
1190007I07Rik	12.9455	17.2126	14.1084	11.4918	14.9208	14.1567	14.6905	19.8034	18.9647	14.194	17.5707	11.8703	13.8151	15.7189	14.7439	17.5311	17.4491	13.8409	19.9325	13.1127	13.055	16.0666	12.9363	12.025	15.2941
1300017J02Rik	0.166862	1.40374	0.165064	0	1.05567	0.638534	1.05061	0.474577	1.59391	0.704099	0.538875	0	0.181787	2.26783	0.59105	0.310228	0.941308	1.89878	0.479931	0.262257	1.43333	0.613923	1.49839	1.00212	0.352525
1500009C09Rik	0.406655	0.059257	0.11682	0	0.12742	0.244931	0.27366	0.266447	0.139293	0.0449227	0.216756	0.0503655	0.193564	0.181936	0.128696	0.16264	0.15432	0.164127	0.176568	0.470391	0.193549	0.340564	0.232646	0.110138	0.560006
1500009L16Rik	2.8413	4.94518	11.8322	16.4581	18.4994	9.09681	7.92925	3.47027	10.8661	10.8627	12.8381	14.6357	10.8833	4.32885	12.6022	3.7787	9.96752	12.2203	9.91198	11.1895	7.37518	13.8929	12.7607	12.3086	14.7993
1500011B03Rik	7.72764	6.65041	9.07242	9.69217	9.59288	11.0784	10.871	10.3647	12.0144	10.6535	10.7888	11.9404	11.1432	10.0454	12.0437	11.4864	7.98118	8.83425	10.5817	11.7909	9.07309	10.0564	9.81476	14.1562	14.1561
1520401A03Rik	0	0.0174133	0.0608207	0.12425	0.0227372	0.0716451	0	0	0	0.108494	0	0.0227532	0.010118	0.0970404	0.0603137	0	0.0417124	0.0346861	0.0145306	0.0789071	0	0	0.0310556	0.0383296	0
1600012H06Rik	24.0576	26.4162	31.4498	35.1401	35.5115	30.9063	30.5681	29.4717	32.0429	31.9168	32.7738	30.6961	26.9861	28.4837	34.7201	28.1381	29.6739	28.3513	31.0545	30.6909	30.1867	28.5556	29.303	29.9635	30.3292
1600014C10Rik	23.4626	20.1621	62.3683	40.0436	49.6865	57.9302	47.9044	30.4836	44.292	41.8716	38.2335	25.464	45.8976	22.5148	38.6698	31.044	26.7908	41.9149	36.8232	43.5797	32.9436	37.6872	40.5335	45.6587	38.5521
1600014C23Rik	0	0	0	0.131725	0	0	0	0	0.114527	0	0	0	0	0	0	0.134132	0	0	0	0.116798	0	0	0	0	0
1700001C19Rik	0.0765439	0.114999	0.558474	0.271557	0.381258	0.248767	0.454059	0.144907	0.613294	0.34233	0.0574338	0.130118	0.0621381	0	0.174438	0.588426	0.230423	0.118177	0.0463378	0.385792	0.188287	0.298339	0.0587783	0	0.45725
1700001F09Rik	0	0	0	0	0	0	0.0133827	0	0	0	0.0900091	0	0.405545	0	0	0	0	0	0	0	0	0	0	0	0.130844
1700001J03Rik	3.23359	2.14732	0.869986	1.07685	1.45191	0.76173	0.548496	1.72772	0.585942	0.45278	0.213915	0.601046	1.40441	2.35328	0	2.1817	0.679019	0.785328	0.811984	1.06888	1.10025	1.67231	1.45726	0.762477	1.35664
1700001K19Rik	4.82865	9.33326	2.87834	1.42273	2.66503	3.42885	1.77	2.54394	4.21893	4.05757	3.17312	6.08556	3.63352	9.10044	4.33762	3.4883	1.92406	4.24104	2.13992	2.34443	4.8537	2.37785	4.77113	2.28367	2.22669
1700001L19Rik	9.5563	11.531	7.34843	5.7254	9.97325	7.25575	5.97606	9.35324	6.89069	8.49086	8.04654	7.69364	8.92895	6.16694	5.73168	8.84814	7.57152	8.35217	7.05305	6.26171	8.69133	7.15567	10.9314	9.26362	6.92131
1700001O22Rik	0.988613	0.235167	0.573962	0.295388	0.858214	0.555806	0.907477	0.224147	1.23887	0.53295	0.477972	0.682748	0.25582	0.198606	0.162284	0.311419	0.327379	0.410498	0.347679	0.556326	0.231157	0.637845	1.01279	0.486363	0.43345
1700001P01Rik	0	0.638816	0.209212	1.74354	0.932746	0.218232	0.783824	0.196168	0.337353	0.488697	1.23047	0.715981	0.229045	0	0.469862	0.590793	0.417547	0.144455	0.317129	0.342663	0.882482	0	0.417561	0.597631	0.667911
1700003E16Rik	8.49018	6.4894	4.30526	3.43192	4.36535	5.50225	6.79513	7.77689	6.84123	6.64257	5.89414	6.15206	7.7399	7.83125	5.21001	7.6439	6.94903	6.36708	7.15109	6.08395	7.08596	5.64384	6.42723	4.37703	6.88668
1700003F12Rik	0.174224	0.878404	1.37943	2.22227	0.717943	1.49748	0.67742	0.161408	0.974038	0.403636	0.306354	0.661003	0.569508	0.541956	0.258454	1.1344	0.345479	0.598633	0.262012	1.12926	0.145413	0.514362	1.54403	0.821084	0.881994
1700003H04Rik	0	0	0	0	0.214803	0	0	0	0	0	0	0	0	0	0	0	0	0	0	0	0	0	0	0	0
1700006A11Rik	0	0	0	0	0	0	0	0	0	0	0	0	0	0	0	0	0	0	0	0	0	0	0	0	0
1700007K13Rik	53.4757	41.8702	27.9631	24.3641	30.9104	27.489	32.0187	72.2549	41.5352	35.5575	34.2258	45.0667	41.4064	33.815	25.3029	50.3188	39.8228	34.1678	40.4856	36.53	44.2429	38.2809	43.8562	32.5932	42.8246
1700008O03Rik	0.615337	0	0.46472	0	0.151559	0.749434	0.30538	0.2173	0.564061	0	0.15824	0.208766	0.409538	0	0.464689	0.256272	0.428438	0	0.311922	0.116066	0.343679	0.292193	0	0.243285	0.463272
1700008P02Rik	0	0	0	0	0	0	0	0	0	0	0	0	0	0	0	0	0	0	0	0	0	0	0	0	0
1700009N14Rik	0	0	0	0.0701013	0.0831286	0.0795846	0	0	0.0605416	0.0585676	0	0	0	0	0	0	0	0	0	0	0	0	0	0.0717274	0.0809163
1700010B08Rik	0	0	0.118831	0	0	0	0	0.111172	0.0961714	0.0928983	0.439285	0	0	0	0.267313	0.111837	0.0795838	0.250936	0	0.097445	0	0.117932	0.239391	0.113632	0.255434
1700010I14Rik	1.95405	1.66451	2.35343	2.73873	2.3226	2.25294	1.82191	1.62643	2.58054	2.19495	2.01904	0.412764	3.09435	2.03461	2.37932	1.70621e-08	2.5006	1.88248	1.39553e-07	1.98155	1.76052	2.12194	1.72686	2.54456	2.69291
1700011L22Rik	0.108946	0.327529	0.10741	0	0.358538	0	0	0.10038	0.0869373	0.0840747	0.158997	0	0	0	0.161075	0.101244	0	0.227494	0.164462	0.176261	0.18133	0	0	0.205648	0.231307
1700011M02Rik	0	0.421416	0	0	0	0	0	0	0	0	0	0	0	0	0	0	0.825621	0	0	0	0	0	0	0	0
1700012A03Rik	0	0	0	0	0	0	0	0	0	0	0	0	0	0	0	0	0	0	0	0	0	0	0	0	0
1700012B07Rik	0	0	1.29834	1.86255	0.895909	0.607856	0.990103	0.0384602	0.838187	0.720167	0.510549	0.602221	1.02346	0.121153	0.431364	0.216759	0.2513	0.486436	0.53084	1.34974	0.437545	1.26854	0.745081	1.48318	0.618754
1700012B09Rik	7.44187	4.55472	4.1125	3.34282	4.45827	4.1477	4.37208	9.7588	2.24558	3.28875	6.25459	3.37064	5.73697	3.93553	2.14155	7.56142	3.22494	3.34975	5.01535	3.95197	5.34466	6.7514	7.81734	4.25876	5.5291
1700012P22Rik	0	0	0	0	0	0	0	0	0	0.0828542	0	0	0	0	0	0	0	0	0	0	0	0.210161	0	0.101329	0
1700013F07Rik	7.90002	10.7427	7.09514	2.55878	9.19002	6.27728	4.0611	9.17859	9.12366	8.10692	7.67523	9.05066	8.02963	13.7426	6.52604	9.79018	7.77252	5.88844	8.59215	7.01835	8.64756	8.50112	6.34209	6.63153	9.86311
1700013G24Rik	0	0	0.190916	0	0	0	0	0	0	0	0	0	0	0	0	0	0	0	0	0	0	0	0	0	0
1700013H16Rik	0	0	0	0	0	0	0.147696	0	0.0627468	0.0606998	0	0.0666525	0	0.0818404	0	0.073184	0.104158	0	0	0.190776	0.130819	0	0	0.0743276	0
1700014B07Rik	0	0.139138	0.276777	0.654031	0.472018	1.19571	0.142203	0	0	0.213527	0.406476	0.723309	0.30252	0.147433	0.103692	0.38585	0.0949534	0.397719	0.104361	0	0.115267	0	0	0.267721	0.153835
1700014D04Rik	0.0497856	0.0496323	0.0244974	0	0.317726	0.0264286	0.0470805	0	0	0.0192759	0.0364303	0	0.0557148	0	0.146989	0	0.0994822	0.0177549	0.0380027	0	0.120357	0	0.0250414	0.0710168	0.0268279
1700015G11Rik	0	0	0	0	0	0	0	0	0	0	0	0	0	0	0	0	0	0	0	0	0	0	0	0	1.06529
1700016C15Rik	0.304946	0.459957	0.451435	0.697993	1.34036	0.6322	0.42686	0.845259	0.608349	1.05773	0.221984	0.387608	0.498584	1.10529	0.338499	0.424648	0.100695	0	0.114599	0.740032	0	0.448767	0.15128	0.143613	0.805476
1700016D06Rik	1.69984	0.938644	0.882903	0.626353	0.516921	0.550949	0.8793	0.676215	0.809957	1.14745	0.704771	0.574336	0.97508	0.691303	0.603003	0.366444	0.497574	0.400845	0.634646	0.371696	0.76683	0.79083	0.549253	0.472099	0.626397
1700016H13Rik	0.748875	0.617907	0.568927	0.293673	0.158268	0	0.358571	0	0.333011	0.549553	0.314223	0.366102	0	0.0991007	0.0468057	0.0859536	0.178442	0.389951	0.980521	0.884923	0.719372	0.0882001	0.233288	0	0
1700016K19Rik	19.1966	14.1108	11.4732	10.482	15.8199	11.9982	12.8513	18.5549	14.761	12.563	12.2992	14.3942	17.0915	18.2365	10.9217	16.6379	14.68	14.3865	13.0739	11.1945	15.5811	18.787	18.611	13.4955	17.7646
1700017B05Rik	13.3055	13.3227	31.0121	39.0454	30.2889	26.8877	24.0115	12.2095	21.4816	20.0663	19.3283	17.062	26.9319	11.8055	19.2456	13.4764	15.7597	18.5618	18.5717	18.9398	14.4927	24.4623	20.5463	32.9469	25.4876
1700017N19Rik	0	0	0	0	0	0	0	0	0	0	0	0	0	0	0	0	0	0	0	0	0	0	0	0	0
1700018B08Rik	0	0.185625	0	0	0	0	0	0.512278	0	0	0.134044	0.0784063	0	0	0.27272	0	0	0.25252	0	0	0.153757	0	0.182203	0	0
1700018F24Rik	0.176464	0.0882916	0.260768	0.325771	0	0.0923943	0.0828457	0.162285	0.211335	0.0681421	0.0644131	0.14965	0.389307	0.275459	0.130361	0.574841	0.116876	0.308861	0.133532	0.285625	0.146888	0.17256	0.0879542	0.416986	0.281929
1700018G05Rik	0	0.489117	0	0.438379	0	0	0	0	0	0.367223	0	0	0	0	0	0	0	0	0	0.388867	0.402519	0	0	0	0
1700019A02Rik	0.199684	0.201364	0	0	0.441399	0.206487	0	0	0.132786	0	0.145391	0	0	0	0.443789	0.186149	0	0.343153	0	0	0	0	0.16459	0.188281	0.210497
1700019D03Rik	0.469385	0.643936	1.25867	0.326046	0.318624	0.569853	0.396107	0.509176	0.543596	0.653069	0.30778	0.717675	0.300338	0.659327	0.197969	0.600355	0.941354	0.215038	0.266901	0.515219	0.530971	0.453517	0.439686	0.399563	0.446301
1700019N19Rik	0	0.108203	0.532283	0	0	0	0.101194	0	0	0	0	0	0	0	0	0	0	0	0	0.0873772	0	0.105703	0	0.101922	0
1700020A23Rik	0.513674	0.172578	0.169321	0	0	0	0	0	0.546814	0	0	0.290389	0.186565	0	0.507701	0	0	0.11769	0.38638	0.277176	0.142819	0.168389	0	0.16139	0.299469
1700020L13Rik	0.0915567	0.082292	0	0.252981	0	0	0.221601	0.178241	0	0.0731787	0.0725382	0.238984	0.119294	0.0968901	0	0.374431	0.122231	0.398949	0.224333	0.0753668	0	0.103177	0.172349	0.19027	0
1700020L24Rik	32.4611	34.6155	10.7322	9.11271	7.34749	16.8371	18.6001	28.5582	15.3296	12.3562	13.8997	18.8971	9.50563	30.0372	13.7964	29.7298	15.8268	15.4492	18.7513	18.5021	25.9069	13.4194	19.5239	12.6751	14.7102
1700020N01Rik	0	0.380883	0	0.0877027	0.208655	0.397827	0	0	0	0.146877	0	0.080641	0	0	0.21082	0	0	0.0664597	0	0	0	0.0930309	0	0	0
1700020N15Rik	0	0	0	0	0	0	0	0	0	0	0	0	0	0	0	0	0	0	0	0	0	0	0.277622	0	0
1700021F07Rik	0	0	0	0	0	0	0	0	0	0	0	0.169203	0	0	0	0	0	0	0	0	0	0	0	0	0
1700022I11Rik	0	0	0	0	0.0467063	0	0	0	0.0340869	0	0	0	0.0477064	0	0.0157189	0	0	0	0	0	0	0.0207872	0.0231873	0	0
1700024B05Rik	0.0571343	0.0570667	0	0	0	0	0	0	0	0	0	0	0	0	0	0	0	0	0	0	0	0	0	0	0
1700024G13Rik	16.4859	15.1096	7.23227	3.72274	8.03817	11.8364	10.6415	13.2962	13.0422	9.07489	11.7238	11.4219	11.5829	14.6599	8.51733	16.7542	10.4569	10.0586	11.53	10.4684	11.536	10.7625	11.3015	7.77039	12.5987
1700025B11Rik	0	0	0.255517	0	0	0	0	0	0	0	0	0	0	0	0.357364	0.35071	0	0	0	0	0	0	0.508681	0	0
1700025C18Rik	0.175005	0.176461	0	0.160286	0.192912	0	0	0	0.13977	0	0.382698	0.148388	0	0	0	0	0.115682	0	0	0.283551	0	0.172247	0	0	0.184918
1700025G04Rik	3.05568	3.3562	3.73016	4.11787	3.99619	4.56327	4.09694	3.50411	4.80033	4.72925	3.67831	4.23535	3.78415	3.82138	4.3984	3.33244	3.50536	3.82878	3.94762	4.23535	4.32094	4.00845	3.26647	3.5079	3.49692
1700028J19Rik	0.474969	0.617851	0.559277	0.370416	0.852989	0.455232	0.713109	0.530492	0.634672	0.800548	0.364145	0.590974	0.584704	0.257186	0.692583	0.80756	0.649724	0.253936	0.296302	0.648325	0.563839	0.494021	0.216424	0.546814	0.551116
1700028K03Rik	0.0625791	0	0	0	0.00124806	0	2.56493e-06	0	0	0	0	0	0	0	0	0	0.0955374	0	0	0	0	0	0	0	0
1700028P14Rik	7.89858	6.53978	3.58653	3.91491	7.5624	5.34831	6.2133	6.13306	5.3019	7.53885	6.02878	7.32891	7.13202	7.15816	5.00711	7.21398	7.45039	4.78033	6.32881	5.87975	5.83651	7.6084	7.09524	5.67174	6.64028
1700029F12Rik	0	0	0	0	0	0	0	0	0	0	0	0	0	0	0	0	0	0	0	0	0	0	0	0	0
1700029H14Rik	0.237734	0	0.193798	0.0732515	0.0869129	0.166289	0	0	0.170851	0.122449	0	0.111364	0.0875912	0.082544	0.117068	0	0.21011	0	0	0	0.131951	0	0	0	0.228505
1700029I15Rik	0.422221	0.428778	1.25941	0.772367	2.06602	0	0	0	0.670129	0.967096	1.22902	0.707844	0.899713	1.32108	0.314993	0.79296	2.23967	1.70876	0.936951	0	0	0	0	1.59333	0
1700029J07Rik	6.68295	6.0944	5.25628	4.41626	6.85676	4.70605	6.85447	8.47566	6.35699	6.93233	5.10905	6.9145	6.18564	8.19228	5.84668	8.75029	7.85079	6.26922	5.69203	7.69698	7.0779	5.57209	7.9978	4.81642	5.9573
1700030J22Rik	2.55701	3.01027	2.75861	2.29702	3.12786	1.85006	2.52137	3.54392	2.25244	3.02665	3.05603	3.56789	3.25941	3.14547	1.85457	2.69724	2.54117	2.992	3.19327	3.28543	3.1487	2.83877	2.44619	4.02294	2.4324
1700030K09Rik	5.72592	6.51357	4.5543	3.58807	5.09025	5.08433	5.42576	6.80972	6.56492	6.54852	5.94482	6.65725	5.25627	6.52118	5.44278	6.3397	6.31589	6.33677	6.37599	6.28482	5.50849	4.93895	4.68523	4.37789	5.0543
1700031F05Rik	0	0	0	0	0	0	0	0	0	0	0	0	0	0	0	0	0	0	0	0	0	0	0.0684623	0	0
1700031L13Rik	0	0	0	0	0	0	0	0	0	0	0	0	0	0	0	0	0	0	0	0	0	0	0	0	0
1700034E13Rik	0	0	0	0	0.350018	0	0.352676	0.35846	0	0.586309	0	0	0	0.659465	0.236065	0	0	0.259502	0.285507	0	0	0.622702	0	0	0
1700034I23Rik	0.213537	0.0784042	0.070061	0.0993825	0.0863237	0.0753941	0.100846	0.143926	0.0569341	0.110187	0.156193	0.151239	0.0794614	0.1862	0.145206	0.0665568	0.142095	0.0844423	0.135632	0.17297	0.148286	0.0347512	0.0714936	0.135239	0.114839
1700034J05Rik	0	0	0	0	0	0.0285971	0	0.0246538	0	0	0.0309155	0	0.0942462	0	0	0	0	0.0384174	0	0.0342406	0	0.0526127	0	0	0.0290311
1700037C18Rik	4.92004	6.7889	8.02079	4.60131	8.01421	5.15369	8.07621	4.66129	5.65753	3.00711	3.65964	5.38413	2.46142	5.23528	5.84376	2.49076	3.16137	8.10249	8.01326	4.52469	8.53416	6.37348	9.12237	5.096	3.15952
1700037H04Rik	20.3845	18.7635	19.2473	20.8139	19.963	22.6212	19.6612	18.2106	20.1962	21.5427	20.4935	16.2365	20.8142	20.58	18.8223	18.4395	17.3407	22.1891	20.6974	19.3848	20.627	20.4271	17.4829	25.0339	18.5059
1700040F15Rik	0	0	0	0	0	0	0	0	0	0	0	0	0	0	0	0	0	0	0	0	0	0	0	0	0
1700049E17Rik1	0	0	0	0	0	0	0	0	0	0	0	0	0	0	0	0	0	0	0	0	0	0	0	0	0
1700049E17Rik2	0	0	0	0	0	0	0	0	0	0	0	0	0	0	0	0	0	0	0	0	0	0	0	0	0
1700056E22Rik	0	0.478864	0.553147	1.34101e-07	0	0.0532961	0.309498	0.12286	0.846421	1.33924	0.273633	0.990864	0.532296	0.901348	0.928854	0	0.557331	0.108123	0	1.03403	0	0.593857	0.407266	4.052e-05	0.372442
1700057G04Rik	0	0	0	0	0	0	0	0	0.723394	0	0	0	0.14497	0	0.0981572	0	0	0	0	0	0	0	0	0	0
1700064H15Rik	0	0.471797	0.461148	0.423781	1.01783	0.938851	0.850932	0	0	0.35462	0	0	0	0	0.693777	0	0	0	0	0	0.388756	0	0	0	0.484416
1700066B19Rik	0.199478	0.230947	0.462075	0.352632	0.533008	0.223109	0.538078	0.401357	0.824578	1.08198	0.749066	0.81076	0.379748	0.242349	0.514313	0.662624	0.663226	0.809852	0.851401	0.832828	0.336081	0.432523	0.340372	0.510311	0.508466
1700066M21Rik	3.37526	3.83528	3.92809	4.62187	4.423	4.4654	4.37946	4.16219	4.63803	4.60672	4.2519	4.22934	4.74645	3.41367	4.05715	3.4697	4.00546	3.74507	4.40106	4.45732	3.33719	3.94378	4.60091	4.64192	4.01129
1700067K01Rik	0.439731	0.293411	0.271902	0.131161	0.631636	0.307978	0.27572	0.673146	0.223625	0.715663	0.421983	0.32682	0.196747	0.542124	0.393014	0.581103	0	0.327766	0.468325	0.113582	0.582671	0.550008	0	0.554976	0
1700067P10Rik	0	0	0.0923928	0.0831238	0	0	0	0	0	0.144814	0.0657574	0	0	0	0.0692809	0	0.0596517	0	0	0	0.0780496	0	0	0	0
1700069L16Rik	0	0	0	0.158943	0.191208	0	0	0	0.138518	0	0	0	0.292379	0.179824	0	0.161344	0	0.119232	0	0	0	0	0	0	0
1700084M14Rik	0.252486	0	0	0	0	0	0	0	0	0	0	0	0	0	0	0	0	0	0	0	0	0	0	0	0
1700086D15Rik	0	0	0	0.253371	0.200816	0.0957954	0.257774	0	0	0.212074	0.066824	0	0.201812	0	0.270524	0	0.242458	0	0.553934	0	0.380984	0.0895284	0.273642	0.432508	0
1700088E04Rik	22.8741	22.0409	16.856	14.7336	18.659	19.1262	17.2703	26.3701	25.499	23.9018	15.8994	19.6203	27.4515	25.366	12.72	22.8651	21.5727	21.0336	22.7799	18.0937	28.2753	21.4376	27.7254	20.5998	23.4656
1700092M07Rik	0.967775	0	3.49848	0	0	0.5023	0.905123	2.31149	0.392139	0.753633	0	1.24503	0.530974	0.694587	0	1.40231	1.18494	0.33319	1.43227	0.400354	2.07209	0	0.974354	0.93412	1.03067
1700093K21Rik	1.38408	0	2.28735	1.03982	1.37044	1.33846	0.455157	0.837603	1.57326	0.317823	0.453323	0.531046	0.266336	0.940151	1.36398	0.130054	0.0925482	0.431411	1.05714	0.309916	0.749145	0.476423	0	0.598439	0.947414
1700094D03Rik	52.0501	61.0898	42.9268	31.4987	45.2123	30.8942	40.8429	56.4874	48.3195	40.5001	42.0581	47.0129	51.5562	60.685	36.0067	64.4954	45.7224	40.4432	51.3355	38.7009	53.0187	51.1264	56.3937	42.41	40.1749
1700102P08Rik	2.59595	1.36922	0.981042	0.835295	1.33595	1.1822	1.72727	3.61071	1.15079	2.25276	1.78159	1.21061	1.93429	4.09026	1.00519	2.4317	1.73901	0.976295	1.89531	1.48712	2.14316	1.15087	1.52018	0.914701	0.665594
1700109H08Rik	0.701422	2.03445	2.40791	2.55637	1.16081	2.39829	1.12719	0.557789	1.90435	1.65433	0	2.05143	0.987202	0.768517	1.67175	0	0.607231	1.69119	2.71279	2.68198	0.956124	1.43038e-06	0.549352	1.42263	0.728641
1700113H08Rik	0.177764	0	0	0	0	0	0.201214	0.064642	0	0	0	0.181997	0	0.0733944	0.0519919	0.33079	0	0.0495423	0.0810496	0	0	0	0	0	0.0752278
1700122O11Rik	0	0	0	0	0	0	0	0	0	0	0.110329	0	0	0	0	0	0	0	0	0	0	0	0	0	0
1700123K08Rik	0	0	0	0	0	0.202789	0	0	0	0	0	0	0	0	0	0	0	0	0	0	0	0	0	0	0
1700123L14Rik	0	0	0.0496796	0	0.16549	0.212454	0.094875	0.139076	0.1545	0.077996	0.0367736	0	0.167899	0.211656	0.0375497	0.0940777	0.0671616	0	0.0765249	0.0409285	0.0842666	0.0985684	0.0507895	0.0957376	0
1700123O20Rik	29.9822	26.7019	29.2997	30.7043	32.3452	31.0178	25.9663	27.2541	27.247	35.7471	31.8574	29.7627	26.6327	27.6516	33.0472	26.3468	28.4895	29.5342	29.0541	30.0107	24.7704	33.7629	31.1312	31.3724	30.1893
1700125H20Rik	0	0.365217	0.179195	0.165813	0.399279	0	0	0	0	0.13971	0.131896	0.307053	0	0	0.268359	0	0	0	0	0	0.180793	0.356079	0.179182	0.205043	0.382121
1700129C05Rik	0.65278	1.33582	0	0	0	0	0	0	0	0.499798	0	0	0.702529	0	0	1.24141	0.436207	0	0	0	0	0	0	0	0
1810009A15Rik	38.0136	34.6994	51.851	36.1793	39.7611	43.3217	48.1795	37.8082	43.0577	49.2337	40.2717	43.9078	48.1371	32.46	47.8503	39.3101	39.455	40.9853	41.4511	44.9865	32.8921	47.2577	42.1745	43.9855	44.2747
1810009J06Rik	0	0	0	0	0	0	0	0	0	0	0	0	0	0	0	0	0	0	0	0	0	0	0	0	0
1810010H24Rik	75.219	60.2595	32.6938	36.6783	35.4758	28.3456	30.351	80.7158	30.1525	34.0533	43.1971	43.8112	43.4596	68.5955	33.1567	73.8484	49.5504	41.4074	41.6525	37.2846	47.1278	50.1466	45.9923	32.6844	43.6308
1810013L24Rik	32.4061	30.6648	35.6759	40.9816	36.4321	40.6029	40.9054	33.4688	31.7757	35.667	32.8541	34.5012	35.9352	38.6456	40.1448	33.3457	33.1161	32.6164	35.4467	38.5354	37.0141	37.1285	37.6841	34.4667	33.3962
1810020O05Rik	0.860732	1.01646	0.858666	1.10757	0.73162	0.912279	1.12831	1.40795	0.839658	0.878105	0.774686	0.942489	0.77883	0.917348	0.814189	0.974755	0.937818	1.07165	0.910967	1.013	0.962078	1.04458	0.904376	0.863567	0.82223
1810024B03Rik	0.300688	0.0894638	1.1106	0.208595	0.0957596	0.0789409	0.0706865	0.414333	0.540405	0.174263	0	0	0.290524	0.15667	0.166568	0.0700454	0.288048	0.105659	0.11397	0.243401	0.18777	0.146964	0.0750757	0.254993	0.124913
1810030O07Rik	23.3435	23.3713	22.2345	21.6377	23.2656	24.0679	24.0447	23.064	25.5835	23.4231	25.2357	23.8512	22.959	25.423	23.4536	23.3088	23.34	23.3202	25.7157	24.4099	25.2831	22.7575	21.288	20.4827	19.4
1810037I17Rik	87.3168	84.0641	97.0688	102.387	95.0276	96.4639	91.2941	83.6874	88.1145	88.0386	94.1836	84.8657	98.544	93.2753	92.3579	88.0512	85.1285	89.5833	80.9909	88.3549	86.9448	94.3672	111.745	91.0984	107.456
1810046K07Rik	0.356789	0.784679	0.22121	0.462306	0.328428	0.314491	0.422397	0.343854	0.298999	0.578504	0.60149	0.190571	0.331325	0.66055	0.415935	0.488323	0.248215	0.64405	0.663908	0.968811	0.436338	0.137609	0.299086	0.425116	0.479617
1810049J17Rik	24.9618	18.1525	26.0717	47.8113	29.3195	31.2349	28.3393	20.034	19.2414	21.175	24.2911	22.9963	22.5796	24.8692	39.3101	25.9063	28.9193	40.9387	23.8632	17.3127	26.3164	27.2015	13.065	30.8422	35.3981
1810055G02Rik	18.318	16.307	29.6206	34.3598	28.5419	29.6862	24.5539	17.5174	21.2956	22.1662	19.0093	19.3427	29.1297	14.2463	25.8429	17.8399	17.8445	18.4036	18.0491	20.9172	18.9137	32.0013	32.5936	36.3715	36.085
1810058I24Rik	26.4775	30.0382	26.5484	46.9473	30.3954	31.9969	26.4989	24.9883	25.5764	30.8698	28.3479	32.9521	30.935	30.3427	30.6809	30.7389	27.6232	28.1646	20.7508	26.6191	31.0057	34.418	28.2566	26.3306	31.8888
1810062G17Rik	2.48246	2.48835	3.61289	2.49836	3.24073	1.35402	0.885084	1.19905	3.11233	3.19095	1.46488	2.40401	2.33154	3.06752	1.9224	1.42654	2.34217	2.29817	2.13938	2.10294	1.86766	2.8921	2.93586	2.89803	2.38055
1810065E05Rik	0	0	0	0	0	0	0	0.106409	0.18425	0	0	0	0	0	0	0	0	0	0	0	0	0	0	0	0
2010003K11Rik	0.418441	0	0.412201	0.309218	0	0.0877224	0.0786195	0	0.133656	0.193936	0.122213	0.14197	0.369639	0	0.18546	0.31169	0.110902	0	0.253469	0.135469	0.139337	0	0	0.079137	0.0892121
2010106E10Rik	0	0	0	0.140346	0	0	0	0	0	0	0	0	0.335717	0.0775439	0	0	0	0	0	0	0	0	0	0	0
2010109A12Rik	1.3001	0.263547	0	0	0	0	0.241215	0.48594	0.415625	0.600145	0	0.220719	0.281815	0.271118	0.193879	0.728683	0.344063	0.532501	0.390316	0.847999	0	0.256651	0.257404	0.739009	0.275078
2010315B03Rik	14.161	11.6668	13.3736	11.523	15.8246	14.1106	13.31	10.5688	21.7315	15.0091	13.7571	18.3771	15.1242	14.1457	14.4037	14.9218	16.1357	14.2284	16.4538	16.278	17.0322	10.575	11.9199	12.8274	12.0455
2200002D01Rik	10.0935	9.09908	19.7829	22.8244	16.1271	18.8227	14.5818	7.88889	13.9699	17.1082	15.7492	11.7666	19.4885	9.7567	16.2933	8.64547	12.4375	15.8974	16.4432	15.5949	10.6634	22.5835	21.6465	21.0167	23.5411
2200002J24Rik	0	0	0	0	0	0	0.575812	0	0	0	0	0	0	0	0	0	0	0	0	0	0	0	0.493467	0	0
2210010C04Rik	0.31644	0.0789349	0.0778724	0.183976	0.303634	0.251166	0.074688	0.181134	0.0949034	0.122444	0.173571	0.201674	0.132352	0.248233	0.146008	0.258813	0.263119	0.168544	0.180794	0.320382	0.164794	0.115882	0.039707	0.075125	0.0850263
2210016F16Rik	16.6157	18.3346	19.1974	17.2406	17.8661	17.4208	18.3411	16.5935	20.3917	18.8489	19.2584	20.1192	20.5575	19.858	18.7512	19.0818	19.1964	20.5876	18.7997	17.4223	17.3649	18.0945	19.76	17.4224	20.5614
2210016L21Rik	15.6869	16.3338	15.5001	12.991	13.5042	16.1408	16.2658	15.2772	14.1413	14.1845	16.2953	14.3556	17.4939	16.5332	15.4244	15.5065	14.7302	15.9972	14.4352	13.6469	15.0116	16.204	17.4727	14.9807	14.0608
2210017I01Rik	1.12766	0.344961	0.38922	0.592795	0.576869	0.662045	0.148295	0.163801	0.362285	0.375093	0.389614	0.40559	0.347341	0.672619	0.874928	0.556215	0.672427	0.429852	1.08241	0.267078	0.567251	0.427257	0.518657	1.39396	0.464317
2210408I21Rik	1.9963	2.8657	2.82946	3.56574	3.29092	1.87464	2.46471	2.01827	2.92123	2.18256	1.9256	2.13355	2.44567	2.75496	2.14762	2.41657	1.75459	2.43678	1.97768	2.22469	2.30659	3.00348	3.42718	3.00722	1.91798
2210418O10Rik	2.21861	2.22681	2.01439	2.50314	1.85226	2.55887	1.87508	2.24219	2.76175	2.4343	2.06438	2.2287	2.29067	2.6166	2.53273	2.63798	2.28345	1.74312	2.39524	2.35715	2.48883	1.98649	2.21284	1.83812	1.74067
2300002M23Rik	0	0	0	0	0	0	0	0	0	0	0	0	0	0	0	0	0	0	0	0	0	0	0	0	0
2300003K06Rik	0	0	0	0	0	0	0	0	0	0	0	0	0	0	0	0	0	0	0	0	0	0	0	0	0
2300009A05Rik	9.24187	14.3237	11.9167	14.4389	9.59158	10.0142	8.76766	14.2735	10.9482	8.59455	11.1528	10.6249	11.4538	10.5744	9.51943	9.76033	9.30631	8.21612	10.813	9.28175	10.5283	9.44956	12.9064	7.83547	6.15844
2310002L09Rik	0.223526	0.881252	0.0440098	0	0.0490252	0.330809	0.205996	0.368656	0.175437	0.207535	0.401024	0.0931685	0.603456	0.228352	0	0.510746	0.290818	0.0951005	0.248885	0.088888	0.111739	0	0.109298	0.414886	0.0480025
2310003L06Rik	0	0	0	0	0	0	0	0	0	0	0	0	0	0	0	0	0	0	0	0	0	0	0	0	0
2310009B15Rik	9.03087	10.4408	13.2801	19.9044	11.4589	11.766	12.8509	9.32353	13.2385	13.8211	14.1066	7.57267	15.0024	7.15323	12.4416	7.94695	6.69078	9.68134	6.48312	9.80306	6.06052	9.13313	16.9671	14.8199	10.717
2310011J03Rik	46.2783	43.0374	45.2468	46.4551	38.4484	45.0106	42.3499	43.1782	43.5897	41.5492	45.1037	41.0887	45.6311	41.009	43.133	47.7348	42.5698	42.3767	39.0391	43.2402	42.683	45.6329	50.3046	42.4544	48.2186
2310022A10Rik	12.0224	12.9317	16.0421	13.4563	14.4707	16.1272	14.3792	12.4629	15.2217	15.8136	12.2768	12.8713	15.2883	12.8446	12.92	12.3334	12.9286	14.8234	11.8008	14.1414	11.8508	15.2369	14.1334	19.294	14.3759
2310022B05Rik	54.0626	64.0778	55.1852	62.9268	58.6703	60.8843	53.6071	53.0897	52.3277	54.2853	61.2768	61.7331	47.9353	58.3142	57.5273	56.4621	62.8747	56.9166	61.888	47.2208	59.4415	49.8591	46.5051	46.4534	54.2966
2310030G06Rik	22.4587	23.2161	14.1992	14.2451	17.808	18.0045	19.7614	24.7451	19.3327	20.6371	23.1021	23.9485	21.318	25.2993	19.6146	21.2792	23.6881	24.95	25.8228	24.8127	25.6484	21.9543	22.1246	17.7349	17.8198
2310033P09Rik	22.2999	23.7544	14.5268	18.9776	19.4613	21.0859	22.0788	24.562	20.4955	20.5553	23.2527	19.9894	18.9775	20.2564	19.9285	24.7249	20.2012	21.0529	22.3698	18.6692	18.0433	19.8178	17.8895	17.119	20.13
2310034C09Rik	0	0	0	0	0	0	0	0	0	0	0	0	0	0	0	0	0	0	0	0	0	0	0	0	0
2310034G01Rik	7.99135	7.10709	5.00216	5.83261	7.873	5.27129	5.22632	6.65257	4.92395	6.17708	6.63009	6.84031	5.4788	5.9327	7.85253	6.06203	6.06643	7.25018	8.27398	5.59241	6.14725	5.49355	5.48442	5.19521	7.96482
2310039H08Rik	18.3611	16.2979	25.5913	28.6692	19.1691	18.7098	19.1425	19.5396	19.7129	17.8437	20.3343	14.6428	22.5386	17.259	20.7818	20.3437	18.3374	20.0015	20.2958	17.8495	17.469	21.6506	20.0562	26.1581	27.8736
2310046K23Rik	0	0	0	0	0	0	0	0	0	0	0	0	0	0	0	0	0	0	0	0	0	0	0	0.174768	0
2310050C09Rik	0	0	0	0	0	0	0	0	0	0	0.0680118	0	0	0	0	0	0	0	0	0	0	0	0	0	0
2310057J18Rik	0	0	0	0	0	0	0	0.188967	0.0629721	0	0.156731	0.0611041	0	0.16372	0	0	0	0	0	0	0.0594873	0	0.146634	0	0
2310057M21Rik	4.04352	5.93196	7.61127	7.32279	2.64783	4.83632	5.92705	4.94259	5.02915	5.04392	8.76581	4.94521	7.20021	6.78107	4.63141	5.96274	3.68763	7.43086	5.06557	4.36631	3.90244	3.1738	4.86618	7.28169	5.45231
2310057N15Rik	0.298554	0.0996524	0	0	0.109156	0.10396	0	0.27483	0	0.0771964	0	0.168713	0	0.310332	0.0735291	0	0	0	0	0.16105	0.248457	0	0.183196	0.0939637	0.106015
2310061I04Rik	24.4873	26.1657	25.8591	22.5281	25.0995	27.4368	28.7308	26.2601	25.016	30.7644	26.3619	26.7821	32.0381	23.8456	26.0717	25.5588	29.1071	27.5076	28.2164	25.0292	27.2764	28.4046	32.9565	25.2309	30.8922
2310061N02Rik	0	0	0	0	0	0	0	0	0	0	0	0	0	0	0	0	0	0	0	0	0	0	0	0	0
2310079G19Rik	0	0	0	0	0	0	0	0	0	0	0	0	0	0	0	0	0	0	0	0	0	0	0	0	0.131483
2410002F23Rik	36.7861	36.4806	44.9082	48.3235	41.5627	36.5441	36.8701	30.2653	32.33	37.5946	33.4359	35.9764	36.6074	36.4231	38.8275	30.5913	30.8944	34.9969	34.7383	33.0062	33.1394	38.8344	41.2897	42.2737	36.4732
2410004B18Rik	22.9001	23.2069	23.7345	17.8559	16.3321	20.548	19.9041	26.3032	22.5478	21.3153	20.1393	18.6048	19.3903	25.4555	20.7363	21.5523	22.8025	18.7128	19.8555	18.776	21.0613	20.894	20.1241	19.6611	18.6067
2410004P03Rik	17.3264	16.186	12.5914	10.7309	12.1138	10.7158	10.5773	17.1257	12.4616	11.5892	13.5844	15.1275	12.6279	18.7595	13.009	18.4224	14.7392	12.0693	14.8979	11.5767	16.0755	15.8348	16.0354	12.0174	15.9632
2410137M14Rik	0.333725	0.383889	0	0	0.323649	0	0.238375	0.353243	0.406809	0.0983085	0	0.216076	0	0.172911	0.188634	0.11835	0.252605	0	0	0.134981	0	0.655919	0.126587	0	0
2510002D24Rik	31.1027	27.9488	21.0544	12.3047	27.6829	18.5025	21.8104	26.4083	30.7858	23.741	28.2957	26.7189	21.551	30.7227	27.0307	29.4373	30.0451	24.9295	25.957	29.9838	28.5222	18.6203	20.2037	17.7802	21.2399
2510009E07Rik	20.7235	20.9533	23.409	37.5854	29.0524	29.5632	26.7999	25.6587	32.5181	28.4319	24.6185	31.2741	26.0726	27.3258	29.4809	21.1517	28.7591	29.2519	31.5523	27.3292	26.81	21.6452	19.7926	24.7832	24.5806
2510039O18Rik	47.9672	50.1973	64.1857	57.8244	55.4285	57.2643	57.3277	50.6215	44.7349	55.0883	59.5859	56.078	52.5776	47.4884	58.5696	48.5508	55.7614	58.6658	61.8052	44.6418	52.5766	52.4531	47.9164	49.3281	56.6854
2610001J05Rik	55.1904	53.7099	56.2156	58.7937	61.2218	62.2538	53.8915	52.0226	55.6546	55.4721	58.9186	56.3042	59.5817	54.1377	62.1121	54.2675	51.3864	52.8177	54.8974	59.3562	54.6334	63.834	58.7794	63.5651	51.0927
2610002M06Rik	5.95598	5.58536	4.97134	5.1272	5.44266	5.58498	5.89338	5.76274	6.95452	6.35983	6.46774	7.11107	5.52698	7.04422	6.25584	6.08342	5.89082	6.10241	6.53142	6.73559	6.67691	5.26153	5.14334	4.85725	4.6244
2610008E11Rik	10.7569	10.3363	8.64295	11.7756	11.5088	12.4242	10.2698	10.1802	10.5781	9.5527	10.9997	12.8525	7.80538	12.9413	9.69715	11.0887	12.6392	10.6535	10.9466	12.9765	10.747	7.9938	6.70112	7.93677	7.56559
2610021A01Rik	5.10047	6.41028	4.29737	5.97132	5.24894	5.68457	5.1749	5.21631	5.67337	5.52335	5.75742	6.79393	5.86289	4.66657	5.07957	4.94088	4.98991	5.87663	7.01883	6.53877	6.90749	4.24686	4.29392	3.98126	5.36526
2610028H24Rik	44.5795	45.2447	31.5523	23.6125	29.3619	28.3874	37.7931	48.5483	39.1119	42.9925	49.3259	59.5701	35.2683	42.918	26.9776	43.5904	59.411	50.8244	62.1642	51.0396	70.3725	36.0936	43.1784	24.7974	33.9346
2610042L04Rik	0.104591	0	0.0519203	0.0812353	0.0598669	0.0485215	0.0547812	0.0425428	0.215426	0.0752167	0.0397298	0	0.0640162	0	0.0357919	0	0	0.118956	0.0756849	0.0437283	0	0	0	0	0.124438
2610044O15Rik8	34.7881	31.1115	25.4352	43.0923	33.1837	30.667	33.038	35.7788	30.9533	26.5905	33.1751	38.2507	25.5269	32.5843	34.0224	28.8833	34.8346	32.3666	37.4202	36.3313	33.4591	34.641	30.5097	31.8228	29.4121
2610301B20Rik	13.5097	13.1114	13.9496	17.9222	15.2451	12.3487	13.5401	14.4134	13.4424	14.9988	13.1616	13.2353	12.3082	14.1516	14.3857	12.478	13.37	12.0148	15.4903	15.136	13.8609	14.1683	13.3641	12.666	12.9637
2610318N02Rik	0.292786	0.347654	0.840398	1.0603	1.78847	0.424346	1.55996	0.540605	0.249292	1.04377	1.22401	0.512059	1.00757	0.130802	1.07692	0.331019	0.540282	0.669708	0.834153	0.520442	0.925692	0.820936	0.845716	3.27363	1.0053
2610507B11Rik	38.4195	40.6599	59.131	66.6582	65.8471	66.5243	65.2973	45.5493	65.9324	64.1087	63.1171	64.9351	52.6548	41.2576	65.3844	41.682	61.576	64.399	65.526	66.0537	60.4689	48.2741	42.4018	54.354	46.9412
2610528A11Rik	0	0	0.464436	0	0	1.13781	0	0	0.250426	0.966929	0.684803	0	1.02545	0	0.580346	0.291223	0	0.756614	0.471525	0.380535	0	0.615759	0.311115	0.738636	0.165598
2610528J11Rik	14.2907	16.5218	7.47831	5.86863	8.94292	7.79352	12.3597	12.3346	11.0525	11.7856	12.7141	12.9504	11.2179	11.5318	11.2116	15.5428	14.9283	13.7675	14.6013	12.2665	14.1378	12.3551	11.367	10.3721	11.3741
2700049A03Rik	3.21845	2.82588	3.18463	3.24189	3.41991	2.97239	3.36096	2.98709	3.77628	3.39598	3.32587	3.637	3.4935	3.11164	3.70141	2.88549	3.36782	3.62467	3.95207	3.99581	3.01038	2.56537	3.21978	2.41841	2.66192
2700062C07Rik	7.70956	7.34478	12.0359	9.13284	11.2491	11.3124	8.30302	10.1668	11.393	10.2084	11.4103	11.5724	11.0976	8.79999	10.6954	9.61841	11.2297	12.5049	12.4968	11.5825	11.0769	14.6719	14.1305	15.6096	12.714
2700097O09Rik	2.29388	2.53303	2.20546	1.44537	1.62497	1.88387	1.85693	3.08934	1.51162	3.58287	2.81316	3.22819	2.2264	2.11208	2.40686	2.0784	2.25204	2.07157	3.76505	2.38583	3.42806	2.69489	3.27281	1.55509	1.97924
2810004N23Rik	16.0808	16.0351	16.575	18.5625	14.9483	17.7779	17.1001	16.3307	18.5494	19.5878	17.8673	18.7826	18.9053	16.9175	17.257	14.4645	17.5539	18.6031	17.5358	17.6352	18.8813	18.7107	16.6628	19.2554	19.3673
2810021J22Rik	2.98476	2.04489	2.36727	5.25664	2.9796	5.57389	4.46929	1.89033	3.96085	3.15867	3.57534	4.40307	3.53917	2.94769	3.04308	6.19322	3.47634	5.29833	3.34563	5.69652	3.05194	3.67216	3.1326	2.46948	3.88089
2810408A11Rik	0	0	1.46146	1.27252	2.72492	0.619911	0	0.535278	0.252769	0.489489	0.174488	0.474593	0.123573	1.3592	0.167802	0.252204	0.611648	0.328359	0.335345	0.585228	0	0.341282	0.606506	0.184297	0
2810459M11Rik	0.663826	0.953183	0.236906	0.518019	0.591535	0.321108	0.318744	0.572494	0.758965	0.466051	0.93032	0.968646	0.843733	0.80704	0.284297	0.585857	0.959266	0.44654	0.698361	0.234044	0.401308	0.334798	0.578313	0.285866	0.730202
2900026A02Rik	19.3956	21.3282	18.0647	16.8299	19.4157	18.287	19.7644	18.369	20.8377	22.6718	21.6827	22.2497	16.6262	20.7673	21.891	20.3433	20.3034	21.0795	22.2561	21.5179	20.724	16.7759	17.183	17.7351	16.3907
2900092C05Rik	0	0	0	0.112866	0	0	0.114981	0	0	0	0	0	0	0	0	0	0	0	0	0	0	0	0	0	0
3110001I22Rik	0	0	0	0	2.00829	1.36575	0	0	0	0	0	0	0	1.26895	0	1.07623	4.87736e-06	0	0.225634	0.0112509	0	0	0	0	0
3110009E18Rik	7.28565	7.89721	2.28733	2.41851	4.56492	4.33712	3.98631	5.57863	3.40605	6.71036	2.95233	3.85744	5.03314	3.52156	2.71588	7.88828	4.94595	3.59863	7.52284	3.77821	4.74086	4.21267	6.74058	6.2991	4.85924
3110021N24Rik	0.512685	0.338006	1.20018	0.745383	0.649611	0.442558	0.471863	0.202543	0.320781	0.58917	0.700868	0.705299	0.262423	0.498594	0.514998	0.102336	0.980307	0.679447	0.55567	0.418407	0.333178	0.241714	0.650147	0.165084	0.173504
3110040M04Rik	0	0	0	0	0	0	0	0	0	0	0	0	0	0	0	0	0	0	0	0	0	0	0	0	0
3110040N11Rik	9.06806	10.5544	10.8685	11.6145	11.5059	11.2233	14.2498	12.1163	14.3794	11.5594	12.0803	10.1216	14.5067	7.10123	11.9166	8.80878	11.4694	13.2491	9.35499	15.2092	9.71837	13.8903	12.7306	13.1821	9.39615
3110082I17Rik	15.9899	18.0033	29.82	31.7079	29.0697	27.6322	21.4541	17.5792	18.6157	21.6681	22.7337	20.8947	30.8516	16.5946	22.7582	21.1734	16.6491	20.8338	18.867	19.7484	15.9275	30.3872	30.1766	31.2064	27.1004
3110082J24Rik	0	0	0	0	0	0.657587	0	0.0548241	0	0	0	0	0	0	0	0	0.037789	0	0.0242903	0.00861818	0.155759	0	0	0	0
3300002I08Rik	0.395499	0	0.466021	1.31217	0.690111	1.00177	1.28569	0	1.71556	1.72457	1.21084	0	0.248578	0	0.639112	0	1.0442	0.280412	0.296415	0.721729	0.402334	1.31718	0	1.66237	1.31096
3425401B19Rik	0.892879	0.764598	0.901759	0.969373	1.06058	1.07327	0.897298	0.624382	1.03503	0.96266	0.654629	0.664197	1.0473	0.847647	1.03858	1.24983	0.556965	0.8855	0.850686	0.769714	0.501514	1.07328	0.800442	1.24738	1.31767
3830403N18Rik	0.602024	1.40669	1.08756	0.647076	0.770384	1.36236	1.59944	1.21578	0.960915	1.70394	0.585745	0.425241	0.441514	1.35573	0.373462	1.95905	1.26836	0.560008	0.909609	0.574285	0.918495	1.27596	0.698941	0.378919	0.106631
3830406C13Rik	23.6144	26.4824	17.6685	18.4485	22.1741	19.1662	20.8147	25.6676	23.9394	25.9236	25.64	25.4205	21.2483	26.9091	25.0469	20.7713	28.1086	24.7218	27.5155	27.9026	30.2515	21.38	21.5557	21.4798	18.8468
4632433K11Rik	0	0	0.463476	0	0	0	0	0	0	0	0	0	0	0	0	0	0	0	0	0	0	0	0	0	0
4833420G17Rik	21.7831	24.4789	20.8114	21.5012	20.8328	18.6275	21.4837	23.4949	23.6343	25.1318	23.3486	20.1692	14.7539	22.7498	18.997	21.9583	23.6991	22.5626	22.1253	18.7579	20.3482	18.328	16.3184	19.4016	16.6854
4833439L19Rik	79.3174	91.856	72.8159	73.7414	72.2346	77.5044	86.4305	76.3706	69.3529	75.9801	82.8522	81.5813	78.1153	81.4784	69.2412	81.3921	78.7805	74.6985	77.4817	73.7473	86.2186	84.9845	80.4088	75.6341	75.474
4921504E06Rik	0	0	0	0	0	0	0.20124	0.0781358	0	0	0.062371	0.0362342	0.0475313	0	0	0	0	0	0.162366	0	0	0	0	0	0.0458087
4921507P07Rik	1.19263	1.08471	0.690523	0.881644	0.307725	0.445905	0.927737	0.770734	0.701448	0.760225	0.461846	0.47701	0.665781	0.807533	0.543786	0.918429	0.583571	0.523822	0.40107	0.596688	0.555383	0.856267	0.458055	0.333249	0.565985
4921509C19Rik	0.122363	0.0305042	0.0903148	0	0	0.0324421	0.144547	0.0839859	0.0244736	0	0	0.0520045	0.0683727	0.0320231	0.0903249	0.0858429	0.0203645	0.0338456	0.000167437	0.0247823	0	0.0597267	0.092236	0.116289	0.0658614
4921511C20Rik	0	0	0	0	0	0	0	0	0	0	0	0	0	0	0	0	0	0	0	0	0	0	0	0	0
4921517D22Rik	0.0256075	0	0.0252011	0	0	0	0	0	0	0.0594864	0	0	0.0286526	0	0	0	0	0	0	0.0207461	0	0	0	0	0
4921524J17Rik	17.1994	15.2001	12.5558	14.7397	16.1125	12.9921	13.2837	17.3335	17.1075	15.1556	14.3226	13.4774	12.8164	14.9897	14.9488	14.0182	14.433	11.9007	12.2574	14.4641	14.1584	13.7651	14.6961	13.4892	11.4925
4921524L21Rik	0	0	0	0	0	0	0	0	0	0	0	0	0	0	0	0	0	0	0	0	0	0	0	0	0.150886
4921536K21Rik	0.891514	0.889135	0.846129	0.711718	1.03603	0.675349	0.8725	1.04911	0.942428	1.08452	0.861828	1.45609	1.03168	0.899892	0.885549	0.982806	0.778483	0.79342	0.961682	0.992378	0.849103	1.04572	1.15192	1.12084	0.9253
4921539E11Rik	0	0	0	0	0	0	0	0	0	0	0	0	0	0	0	0	0	0	0	0	0	0.0514029	0	0.0336791	0
4930402F06Rik	0	0	0	0	0	0.0894307	0	0	0	0	0	0	0	0	0	0	0	0	0	0	0	0	0	0	0.0724737
4930402K13Rik	0	0	0	0	0	0	0	0	0	0	0	0	0	0	0	0	0	0	0	0	0	0	0	0	0
4930404H24Rik	0	0	0	0	0	1.28591	0	0.592678	0	0	0	0.530996	0.678793	0	0	0	0	0.429529	1.40951	0	0.532077	0	0	0	0
4930404N11Rik	8.82394	10.5548	8.3217	6.78555	7.07536	6.76641	7.51208	7.86656	7.89258	7.9316	9.69904	7.76597	9.91111	6.60397	7.52383	11.8087	8.66474	9.12152	10.327	7.41429	9.75598	7.90465	9.09141	5.25795	8.89772
4930407I10Rik	0	0.0166301	0	0.0155821	0	0	0	0	0	0	0	0	0.0748497	0.017498	0	0	0	0.011933	0.0127541	0	0.0417392	0	0	0.0158838	0.0900733
4930412O13Rik	0.327263	0.840285	0.0805931	0.697992	1.66944	0.77574	1.29238	0.473342	0.569363	0.389405	0.798945	1.07471	1.18812	0.61292	0.415597	0.685725	0.723896	1.0246	0.12393	0.454642	0.340561	0.499394	0.250426	0.901547	0.942096
4930415L06Rik	0	0	0	0	0	0	0	0	0	0	0	0	0	0	0	0	0	0	0	0	0	0	0	0	0
4930430F08Rik	6.65997	5.43478	5.91911	8.71634	7.5993	8.7317	5.68758	6.26565	7.02356	4.45498	5.80086	4.43979	6.74968	6.57774	4.26661	7.03191	5.68289	6.68139	7.71938	7.16507	7.21042	6.3223	6.13247	6.16312	5.14339
4930432M17Rik	0	0	0.0862971	0.242597	0	0.0917428	0	0	0	0	0	0	0	0	0	0	0	0	0	0	0	0	0.277622	0	0
4930433I11Rik	0	0	0	0	0	0	0	0	0	0	0	0	0	0	0	0	0	0	0.0261635	0	0	0	0	0	0.036923
4930438A08Rik	0.0812636	0	0.119991	0.107452	0.128192	0.0429905	0.038356	0	0.0324945	0	0.0852268	0.0345259	0.0906148	0	0	0.113929	0.0270257	0.162396	0	0.378085	0.0677107	0.0396803	0.116141	0.0771623	0
4930444G20Rik	0	0	0	0	0.0541941	0	0	0	0	0	0	0.125929	0	0	0	0	0.0328439	0	0	0	0.123506	0.0482725	0	0	0
4930444P10Rik	1.29757	1.02478	1.12561	1.80423	2.05042	1.64382	1.17883	1.11613	1.52102	1.3633	1.99412	1.3093	1.4757	1.1231	1.29927	1.89335	1.49849	1.50052	1.18633	1.03762	1.37172	1.0086	2.36166	1.79883	1.97144
4930447A16Rik	0	0.235834	0	0	0	0.240515	0.216318	0.217036	0	0	0	0	0.252858	0	0	0.217791	0	0	0	0	0	0	0	0	0
4930447C04Rik	0.479734	0.261157	0.858659	0.608148	0.382102	0.415026	0.65762	0.3188	0.348744	0.341922	0.382355	0.629916	0.340184	0.455483	0.418583	0.448263	0.551006	0.494961	0.497718	0.59935	0.254355	0.425944	0.568806	0.331194	0.28103
4930447F04Rik	0	0	0	0	0	0	0	0	0	0	0	0	0	0	0	0	0	0	0.262599	0	0	0	0	0	0
4930449I24Rik	0	0	0	0	0	0.175248	0	0	0	0	0	0	0	0	0	0	0	0	0	0	0	0	0	0	0
4930451I11Rik	0	0	0	0	0	0	0	0	0	0	0	0	0	0	0	0	0	0	0	0	0	0	0	0	0
4930453N24Rik	9.20199	8.87023	8.84309	9.91088	8.74135	8.13833	7.25224	9.14035	8.32526	8.17616	7.31604	7.66107	7.53155	7.78086	7.96203	8.36549	7.66356	7.62098	7.73361	7.92251	8.07633	8.739	9.01858	8.75313	8.23226
4930455H04Rik	0	0	0.0687347	0.0646102	0.0765424	0	0.0656668	0	0	0	0.0509854	0	0	0.363843	0	0	0	0	0.0529456	0	0.290583	0	0.209268	0	0
4930467E23Rik	0	0	0	0	0	0	0	0	0	0	0	0	0	0	0	0	0	0	0	0	0	0	0.130612	0.134968	0
4930469K13Rik	0	0	1.10642	1.05825	0	0	0	0	0.901941	0	0	0	0	0	0	0	0	0	0	0	0	0	0	1.10413	0
4930470P17Rik	0	0	0	0.0614772	0.0727903	0	0	0.12185	0	0	0	0	0	0	0	0	0	0	0	0	0	0	0	0	0
4930474N05Rik	0.113965	0.0734232	0.041145	0.0427515	0	0.124013	0.124785	0.0336066	0	0.19425	0.0289646	0.0345034	0.0486517	0.076759	0	0.105864	0.139733	0.138324	0.325627	0.189457	0.0985946	0.03768	0.0592366	0.142362	0.239221
4930480E11Rik	0	0	0	0	0	0	0	0	0	0	0	0	0	0	0	0	0	0	0	0	0	0	0	0	0
4930486L24Rik	0	0	1.57253	0	1.77491	1.78158	3.71812	0.470767	0.732332	1.87909	0.740335	0	7.04698e-06	2.01639	1.23717	2.32003	1.03839	0	0.916013	0.344592	0.844429	0.985116	0	1.23785	2.23793
4930503B20Rik	0	0	0.31937	0.4971	0.133708	0.610696	0	0	0	0.0833331	0.193343	0.139107	0.237254	0	0	0	0.0306335	0	0	0.0873772	0	0.31711	0.15068	0.203844	0.161603
4930503E14Rik	1.24148	0.357765	0.0724739	0	0	0	0	0.0675872	0	0.27399	0	0.300807	0.274507	0.368007	0	0.37639	0	0.121875	0.266653	0.119132	0	0.174583	0.17565	0	0.0785874
4930503L19Rik	3.78233	5.19991	6.92348	6.94913	8.08659	6.62702	7.99753	3.55885	8.74414	7.21469	8.16609	7.72991	6.53154	4.55232	7.69518	4.04716	7.52063	6.25516	6.51589	8.65974	8.04717	5.08841	4.37999	6.22841	4.85311
4930505A04Rik	1.31975	1.43816	1.76787	0.658999	0.917699	1.49359	1.11862	1.2128	1.71699	1.29026	0.522906	1.01278	1.04778	2.72967	1.00628	1.09365	1.20628	1.16179	0.857985	0.869942	1.15531	0.935723	0.949959	1.01442	1.01356
4930512M02Rik	0	0.342891	0	0	0	0	0	0	0	0	0	0.144258	0.185361	0	0	0	0.112415	0	0	0	0	0	0	0	0
4930513O06Rik	0	0	0	0	0.156111	0.147615	0	0	0.11339	0	0	0	0.155191	0	0	0	0	0	0	0	0	0.278663	0	0	0
4930519G04Rik	0.310703	0.0826695	0.0802101	0.118678	0.0189745	0.141219	0	0	0.0102809	0.0543129	0.0299589	0	0.045502	0.256326	0	0.26765	0	0.145025	0	0.0667677	0.179847	0.161202	0.0410785	0	0
4930522H14Rik	0	0	0	0	0	0	0	0	0	0	0	0	0	0	0	0	0	0	0	0	0	0	0	0	0
4930522L14Rik	6.80196	5.35383	4.16601	5.5666	5.93703	3.82065	6.25466	6.02758	5.84954	6.01831	5.30053	7.15007	6.3884	7.43901	6.83467	5.02314	3.8647	5.8708	6.26812	7.71994	6.60854	6.52086	4.40237	6.5722	4.62422
4930523C07Rik	24.9719	24.6126	14.2529	21.7847	16.4129	16.8823	17.527	22.0876	16.6352	17.6146	18.0381	19.0343	18.6554	24.2319	18.2776	21.9026	20.2839	17.0486	17.854	18.7506	22.7568	18.455	18.9383	17.7887	16.8958
4930524B15Rik	0	0.0427593	0	0	0	0.045311	0.0404358	0.157007	0	0	0.0313314	0	0.0955038	0	0	0	0	0	0	0	0.0356983	0.0836898	0.12897	0	0.138065
4930544D05Rik	0	0.314916	0	0	0.233185	0.648824	0.195956	0.196168	0	0.120633	0	0.397708	0	0	0	0	0	0.107866	0.235268	0	0	0	0.310461	0	0
4930544G11Rik	0	0	0	0	0	0	0	0	0	0	0	0	0	0	0	0	0	0	0	0	0	0	0	0	0
4930548H24Rik	0	0	0	0	0	0	0	0	0	0	0	0	0	0	0	0	0	0	0	0	0	0	0	0	0
4930550C14Rik	2.25999	2.56401	1.77916	2.22505	1.36872	1.87123	2.88563	2.32033	4.45831	3.03091	1.85698	2.68344	2.53152	2.42128	1.59299	3.06294	1.99109	1.86338	2.14963	2.53452	2.04548	1.85453	2.44383	1.75461	2.13763
4930556J24Rik	0.160215	0	0.311428	0.369172	0.0867147	0.083134	0	0.14698	0.0630169	0.122986	0.289433	0	0.175851	0	0.233475	0.074	0.1583	0	0.239905	0.256694	0.0663542	0.0774128	0.158754	0.225	0
4930558C23Rik	0	0.165548	0	0.150577	0	0.340911	0.153457	0	0.262754	0.126889	0.23961	0.139363	0.537328	0.170416	0	0	0.108604	0	0.123648	0	0.13698	0.32309	0	0.309731	0.347289
4930558K02Rik	0	0	0	0	0.116267	0	0	0	0	0.327179	0.0773257	0	0	0	0	0	0	0	0	0	0	0	0	0	0.112542
4930562C15Rik	1.98852	2.3474	5.57925	7.35527	8.22927	6.15347	5.1023	2.72839	6.15377	5.24714	3.77108	5.70185	8.11242	2.19169	5.76772	3.44838	3.90159	4.32748	6.58279	5.08218	4.94829	6.20822	4.05437	6.18197	5.84444
4930563E22Rik	0.295699	0.186606	0.304688	0.225905	0.136529	0.555813	0.120985	0.454051	0.508388	0.326057	0.47171	0.391812	0.141829	0.5239	0.333633	0.390422	0.165067	0.539341	0.386456	0.290833	0.211852	0.226834	0.166363	0.342978	0.496
4930563M21Rik	0.291126	0.292431	0.287246	0	0	0.150904	0	0.403006	0.232055	0.448394	0.317732	0.246385	0.317277	0.301274	0.168958	0.405124	0.192213	0.100465	0.109473	0.23522	0.484196	0	0	0	0
4930564D02Rik	0	0	0	0	0	0	0	0	0	0	0	0	0	0	0	0	0	0	0	0	0	0	0	0	0
4930568D16Rik	0	0	0	0	0	0	0	0	0	0	0	0	0	0	0	0	0	0	0	0.0633881	0	0	0	0	0
4930572O03Rik	0	0	0	0	0	0	0	0	0	0.0707227	0	0	0	0	0	0	0	0	0	0	0	0	0	0	0
4930578G10Rik	2.16552	1.62996	2.36334	2.93994	4.39402	2.49177	2.87866	4.15444	2.99087	2.56023	2.46814	1.74302	1.79784	1.5758	3.33352	2.83014	2.25081	2.39749	2.29061	2.69446	2.45502	1.45656	1.99334	3.86035	1.3653
4930578I06Rik	0.0988455	0	0	0	0	0	0	0	0	0	0	0	0	0	0	0	0	0	0	0.159963	0	0	0	0	0
4930579F01Rik	0	0.111953	0	0	0.0529068	0	0.0528148	0	0	0	0.0409641	0	0	0.11704	0	0	0	0.034174	0	0	0	0	0.224511	0	0
4930579G24Rik	1.8149	2.21944	4.77515	6.61408	3.80158	3.94886	4.74033	1.92502	3.7871	3.79272	3.4857	2.04731	4.28244	2.12789	3.51025	2.89599	1.63905	2.75626	2.76737	3.53179	2.33966	4.86904	3.53486	3.6807	4.584
4930583I09Rik	0	0	0	0.0953134	0	0	0	0	0	0	0	0	0	0	0	0	0	0	0	0	0	0	0	0	0
4930590J08Rik	0.306497	0.21152	0.0696049	1.18898	0.232676	0.216433	0.0470501	0.0266732	0.132063	0.0912889	0.0862647	0.142477	0.0791774	0.0494018	0.104411	0.0441381	0.0628224	0.134582	0.162	0.0764058	0.0786063	0.0230136	1.1216	0.044847	0.0313903
4930595D18Rik	0	0.417414	0	0.381064	0.152119	0	0.258836	1.1525	0.110519	0.106764	0.201663	0.234901	0	0	0.102544	0.514467	0	0.0958016	0.208723	0.112017	0	0.135744	0.274992	0	0
4930595M18Rik	0	0	0	0	0	0	0	0	0	0	0	0	0	0	0	0	0	0	0	0	0	0	0	0	0
4930596D02Rik	0	0	0	0	0	0	0	0	0	0	0	0	0.0931418	0	0	0	0	0	0	0	0	0	0	0	0
4931400O07Rik	0	0	0	0	0	0	0	0	0	0	0	0	0	0	0	0	0	0	0	0	0	0	0	0	0
4931406B18Rik	0.2803	0.706213	0.537166	0.789246	0.891927	0.765714	0.563598	0.434522	0.616051	0.443136	0.726915	0.626195	0.654436	0.246198	0.474702	0.811975	0.635033	0.359316	0.365834	0.572286	0.398096	0.650724	0.238666	0.659912	0.775006
4931406C07Rik	25.5194	27.8186	27.4834	22.9557	26.6942	30.9395	28.7561	26.3407	30.8576	29.1307	29.4086	30.4916	27.4684	26.7699	29.7508	26.4631	29.3291	30.6351	28.8797	29.2076	27.2427	28.9438	26.728	26.7996	27.0016
4931408C20Rik	0	0	0	0	0	0	0	0	0	0	0	0	0	0	0	0	0	0.0129857	0	0	0	0	0	0.0172902	0
4931414P19Rik	4.67675	5.15492	4.5363	3.23877	3.239	4.07806	4.15802	3.91402	4.67678	5.71672	4.88457	5.83261	5.67324	5.94065	3.90647	6.05077	5.0593	5.3651	5.39744	5.48347	6.34496	5.20927	3.61829	4.30143	3.61046
4931417E11Rik	0	0	0	0	0	0	0	0	0	0	0	0	0	0	0	0	0	0	0	0	0	0	0	0	0
4931422A03Rik	0	0	0	0	0	0	0	0	0	0	0	0	0	0	0	0	0	0	0.109353	0	0	0.19017	0	0	0
4931428F04Rik	5.11639	3.8902	3.67502	4.86739	5.63491	5.23302	5.82036	5.44721	4.69052	5.98296	5.52499	5.13753	4.91933	5.16968	4.00701	4.48364	5.32965	6.44197	5.87664	5.47653	5.34014	5.24555	4.44953	4.85442	4.55162
4931428L18Rik	0	0	0	0.155185	0	0.0883527	0.394888	0	0	0	0.265529	0.0713081	0.279755	0	0.124209	0	0	0	0.190886	0	0	0.411018	0	0	0.0896399
4931429L15Rik	0	0.125725	0.0850724	0.0780423	0.0461247	0	0.15842	0.158811	0	0.0666989	0	0.14648	0.381194	0.0898855	0.0637933	0.241164	0.0279128	0	0.0653636	0.723266	0.139766	0.040956	0.0421473	0.163279	0
4932411N23Rik	0	0.117058	0.0462244	0.0876138	0.128766	0.0748274	0.0222132	0	0.0939676	0.109125	0.068746	0.139795	0.0788739	0.024606	0.0693391	0.131905	0.172097	0.117309	0.0717233	0.0761115	0.117455	0.0687746	0.0236308	0.0446746	0.126591
4932414N04Rik	0.404411	0.814353	0.22276	1.03917	0.247868	0.848131	0.339814	1.04118	0.450744	0.633397	1.0053	0.80933	1.11533	0	1.07962	0.419722	0.448153	0.392719	0.563284	0.583559	0.789066	0.574892	0.586978	0.319727	0.599092
4932415D10Rik	0.00493535	0	0.0250781	0	0.00541149	0	0	0	0.02039	0	0	0	0	0	0	0	0	0	0.0037777	0.00399981	0.00411531	0	0	0.0242318	0
4932429P05Rik	0	0	0	0	0	0	0	0	0	0	0	0	0	0	0	0	0	0	0	0	0	0	0	0	0
4932438A13Rik	11.8951	13.218	13.2736	15.3475	14.7548	13.7741	13.4108	12.735	13.8107	13.6329	12.4406	15.0983	12.1844	13.8166	14.3232	12.9317	13.9976	12.6133	13.153	15.1484	13.9081	12.3051	11.5323	12.5612	10.7757
4932438H23Rik	0.15746	0.0680831	0.509536	0.666433	0.100626	0.697699	0.12896	0.167959	0.359608	0.346208	0	0.742085	0.136745	0.278899	0.100773	0.0638318	0.191426	0.0653408	0.337597	0.183021	0.40515	0.629475	0.137144	0.45733	0.369079
4933400A11Rik	0	0	0	0	0	0	0	0	0	0	0	0	0	0	0.0668767	0	0	0	0	0	0.0753495	0	0	0	0
4933402D24Rik	0	0.0498442	0.245758	0	0.218997	0.0527152	0.0941568	0	0.279389	0.0386185	0	0.169621	0	0.0521612	0	0.279737	0.0663574	0.0353463	0.0379771	0.121289	0.0831794	0.0975349	0.0500411	0.189448	0.26777
4933402J07Rik	0	0	0.0712536	0	0	0.15204	0	0	0.115587	0	0	0	0	0.0754121	0	0	0	0.101771	0	0	0	0	0.144565	0.068486	0
4933402N03Rik	0	0	0	0.0443229	0.0542524	0.100802	0.0953192	0.0874506	0	0.129774	0.0348817	0.121584	0	0	0.0352255	0.045832	0.126852	0	0.0726068	0	0.0408043	0	0.0478365	0	0.0511994
4933402N22Rik	0	0	0	0	0	0	0	0	0	0	0	0	0	0	0	0	0	0	0	0	0	0	0	0	0
4933403O08Rik	0.119499	0	0.0588303	0	0.113642	0	0	0	0	0	0	0	0	0	0.229663	0	0.0685273	0.0722135	0	0	0.0862144	0	0	0	0
4933405L10Rik	0.181952	0.238287	0	0.220226	0	0.166644	0	0.133321	0.190279	0.490854	0.231986	0.202122	0.351112	0.0946484	0.293307	0.369866	0.0602405	0	0.257315	0.147247	0.0757237	0.93169	0.181308	0.150257	0.508354
4933405O20Rik	0	0	0	0	0	0	0	0	0	0	0	0	0	0	0	0	0	0	0	0	0	0	0	0	0
4933407L21Rik	0.0857489	0.044835	0.0844731	0	0.196851	0.487637	0.279488	0	0.697621	0	0	0.0956182	0.511742	0.530527	0.085345	0	0.0118877	0.39251	0.4967	0	0.630671	0.396211	0.342038	0.244136	0.0913739
4933409G03Rik	0	0	0.0688663	0	0	0	0	0	0	0	0	0	0	0	0	0	0	0	0	0	0	0	0	0	0
4933411K16Rik	0.538297	0.403494	0.265062	0.560849	0.368975	0.566253	1.32989	0.617708	0.860186	0.572131	0.884887	0.913798	0.596609	0.49123	0.646018	0.941128	0.803679	0.568769	0.612759	0.217899	1.00861	1.24944	0.269108	0.127456	0.575575
4933412E24Rik	0	0	0	0	0	0	0	0	0	0	0	0	0	0	0	0	0	0	0	0	0	0	0	0	0
4933414I15Rik	0	0	0	0	0	0	0	0	0	0	0	0	0.0426543	0	0	0	0	0	0	0	0	0	0	0	0
4933416I08Rik	0	0.280547	0	0	0	0	0	0	0.0745735	0.118235	0	0	0.102909	0	0	0	0	0.130605	0	0	0	0	0	0.176455	0.0993484
4933417A18Rik	0	0	0	0	0	0	0	0	0	0	0	0	0	0	0	0	0	0	0	0	0	0	0	0	0
4933421I07Rik	0	0	0	0	0	0	0	0	0	0	0	0	0	0	0	0	0.0433408	0	0	0	0.0543851	0	0	0	0
4933424G06Rik	0.0884452	0.265519	0	0	0	0.0926135	1.01234	0.203207	0.141229	0.337086	0.0645684	0.37056	0	0	0.130676	0	0.058578	0.0619178	0.133851	0	0.0736212	0	0.0881643	0.206313	0
4933427D14Rik	3.24835	2.84334	3.78733	3.48044	2.65193	4.41997	4.1771	3.25745	4.10099	2.427	2.5333	3.20445	2.77928	4.02418	3.03745	2.90151	4.64705	4.49678	4.43721	3.33174	4.58094	2.03758	3.55477	4.20672	0.683752
4933428G20Rik	1.98417	2.03006	1.49895	1.16978	1.96418	2.16725	2.10647	1.26865	1.49353	1.82476	1.96814	1.73277	1.69516	1.71534	1.54144	1.36215	1.83875	1.79829	1.55926	1.83105	1.97521	1.37149	1.43541	1.24215	1.88834
4933428M09Rik	0	0	0.294985	0.0919429	0.54727	0.416949	0	0	0	0.154062	0.07282	0.0845859	0	0.207447	0	0.0927832	0	0	0.150785	0.161489	0.415224	0.0976136	0.198623	0	0.10606
4933430I17Rik	0.196345	0.245027	0.821544	0.911843	1.39959	0.829442	0.925856	0.224963	0.549419	0.569577	1.11249	1.08408	0.655551	0.153871	0.906071	0.275064	0.782985	1.04285	0.522818	0.596277	0.449818	0.47948	0.246037	0.186284	0.473972
4933434E20Rik	28.5431	28.2072	27.8409	27.41	28.9888	29.5631	30.5652	29.1574	34.4369	36.6869	40.5468	32.1981	32.2692	35.0452	31.2274	30.926	40.1792	35.2149	34.3794	37.7304	38.9967	28.8203	32.2636	31.2645	32.3021
4933436I01Rik	0	0	0	0	0	0	0	0	0	0	0	0	0	0	0	0	0	0	0	0	0	0	0	0	0
5031410I06Rik	0	0	0	0	0	0	0	0	0	0	0	0	0	0	0	0	0	0	0	0	0	0	0	0	0
5031439G07Rik	17.1076	18.3155	29.2466	24.8025	29.3515	28.0959	26.475	18.0299	24.6756	27.1072	25.1418	22.9426	25.5266	19.0742	25.346	19.685	22.458	25.4793	25.8226	25.4609	22.7398	21.6846	18.9647	23.9362	22.5173
5430401F13Rik	0	0	0	0	0	0	0	0	0	0	0	0	0	0	0	0	0	0	0	0	0	0	0	0	0
5430402E10Rik	0	0	0	0.395466	0	0	0	0	0	0	0.104679	0	0	0	0	0	0	0	0	0	0	0	0	0	0
5430403G16Rik	1.40446	1.32395	1.07649	1.20191	1.326	1.3148	1.35674	1.21637	1.37241	1.32788	1.06363	1.55584	1.05465	1.64463	1.50774	1.32025	1.21719	1.01983	1.52164	1.51955	1.47643	0.953982	1.2363	1.14193	1.19727
5530400C23Rik	0	0	0	0	0	0	0	0	0	0.305946	0	0	0	0	0	0	0	0	0	0	0	0	0	0	0
5530401A14Rik	0	0	0	0	0	0	0	0	0	0	0	0	0	0	0	0	0	0	0	0	0	0	0	0	0
5730409E04Rik	12.8048	12.2829	10.7465	14.7476	13.2087	13.9483	13.3649	11.5803	13.3046	12.5512	11.8923	13.1847	12.0957	11.9581	13.0418	11.7656	11.3241	11.9198	12.7001	11.1899	10.3745	13.4058	12.7761	12.2952	12.248
5730455P16Rik	7.09651	6.72933	8.8521	14.675	12.2436	12.4021	10.3653	7.35903	9.83023	9.40516	8.67373	10.6719	10.1517	7.59197	11.3167	8.78787	7.21475	8.41152	9.59275	10.0772	7.62516	9.12953	7.77584	9.17975	8.06974
5730480H06Rik	4.31146	6.12389	5.17364	5.7482	4.34966	4.93726	6.55961	5.64722	5.09705	5.21219	5.42395	4.86845	5.47099	4.0628	5.34073	3.45356	5.15599	4.91876	5.35191	4.43135	4.2729	6.15574	5.07465	5.4164	5.95905
5730507C01Rik	1.13813	0.797491	0.742119	0.586003	0.791928	1.52396	1.03	0.786993	0.825783	0.895612	1.30439	1.02399	0.457982	0.793909	0.914273	1.06782	1.31673	0.642475	0.943121	0.926441	1.04281	1.07131	0.856891	0.6849	1.47049
5730522E02Rik	0.367091	0	0	0	0	0	0	0	0	0	0	0	0.39282	0	0.273474	0.345433	0	0	0	0	0	0	0	0	0
6030458C11Rik	10.601	10.7059	10.661	10.7971	12.5417	12.9685	12.0381	9.73495	12.8907	11.8258	11.7538	12.284	10.9462	10.6803	11.369	10.0209	12.0596	12.581	11.1046	12.6152	11.0927	11.6318	11.4182	12.6151	10.7582
6030468B19Rik	1.41025	1.12935	0.648415	1.21384	1.85616	0.983293	0.529322	0.778549	1.20078	1.45184	1.85279	1.03625	0.414291	0.684469	1.31973	1.22444	0.746847	2.29991	1.20848	1.36945	1.252	0.459758	0.936434	0.88816	1.40043
6030498E09Rik	0	0	0	0.06781	0.0803787	0	0	0	0	0	0	0	0	0	0.219866	0	0	0	0	0	0	0.0716374	0.146429	0	0
6330403K07Rik	0.285486	0	0	0	0	0.763776	0	0	0	0.255274	0.719541	0	0.412071	0.280144	0	0.601711	0.644012	0.264945	0	0	0	0.700096	0.52989	0.3043	0
6330409D20Rik	4.80965	4.19782	2.92555	4.5095	3.52799	4.23283	3.06145	3.74815	2.22296	2.35402	2.68379	2.93243	4.47626	3.25017	3.45159	3.70122	3.18314	2.07372	2.10284	2.79553	3.05174	3.82639	3.75447	3.4316	3.84525
6330411D24Rik	0	0	0	0	0	0	0	0	0	0	0	0	0	0	0	0	0	0	0	0	0	0	0	0	0
6430548M08Rik	34.2233	37.8963	26.551	32.9661	29.1934	35.4036	34.0552	36.0938	31.2576	28.623	30.0471	33.5657	28.2034	33.63	30.5924	38.5078	31.9979	30.7452	30.859	29.4043	38.1671	27.8126	29.5602	33.2099	34.0119
6430550D23Rik	0.551178	0.978282	0.81539	0.233386	0.387407	0.99209	1.32609	1.73951	1.42721	1.36843	1.6636	0.926356	1.17165	1.58765	0.510371	0.539248	2.57267	2.02837	1.29718	1.20526	1.02579	0.921618	1.21181	0.239821	2.1492
6430571L13Rik	0.414862	0.320205	0.38726	0.71031	0.384434	0.505651	0.361135	0.294828	0.484657	0.36906	0.511877	0.27138	0.283647	0.500719	0.492959	0.476607	0.151452	0.38409	0.363729	0.43834	0.29462	0.588905	0.0653318	0.429843	0.444153
6430628N08Rik	0	0	0	0	0	0	0	0	0	0	0	0	0	0	0	0	0	0	0.0424617	0.0452368	0	0	0	0	0
6720489N17Rik	2.69843	2.03548	1.04277	1.97999	1.65138	1.83059	1.94353	2.06217	3.04394	1.93479	1.69578	2.27185	2.19599	2.15545	2.01774	2.10117	1.26539	1.7585	2.36335	1.81752	1.62284	3.88733	2.82459	1.75939	2.88463
6820408C15Rik	10.9861	11.997	7.90593	7.36952	10.2414	7.78606	8.50075	11.1843	10.6791	10.4347	12.3225	11.0553	14.885	10.9472	8.47516	14.1812	9.82002	8.7821	9.9119	7.43989	12.3355	10.3693	10.1457	11.8267	8.5868
7420426K07Rik	0	0	0	0	0	0	0	0	0	0	0	0	0	0	0	0	0	0	0	0	0	0	0	0	0
7530416G11Rik	0.675862	0.0848374	0.58678	0.235131	0.185443	0.355827	0.400154	0.390683	0.270905	0.392477	0.372009	0.143603	0.28239	0.264295	0.188319	0.315552	0.280215	0.237363	0.321053	0.274892	0.281823	0.330313	0	0.160791	0
8030462N17Rik	6.54393	7.76328	9.01188	10.2011	9.6022	8.54731	8.89004	7.60931	8.47368	7.61725	7.75938	7.81906	8.73318	7.59442	9.40089	7.11885	8.12285	8.61402	8.07191	8.26607	8.44044	7.55499	7.39385	7.44633	6.84152
8030474K03Rik	0	0	0	0	0	0	0	0	0	0	0	0.15091	0.148422	0	0	0	0	0	0	0	0	0	0	0	0
9030025P20Rik	0.426147	0.188914	1.17672	0.807511	0.639403	1.49202	0.428941	0.292226	0.235489	0.153119	0.399705	0.116287	0.203001	0.32528	0.101747	0.283777	0.87041	0.134178	1.22684	0.917126	0.927342	0.179763	0	0.470769	0.970245
9030624G23Rik	0.809723	0.619601	1.31988	1.68409	1.40695	1.04525	1.33749	0.419844	0.813002	1.01984	0.909258	0.840794	1.48338	0.959703	1.09917	0.83803	0.694544	1.48633	0.856377	0.910983	0.761611	1.05812	0.907453	0.994049	1.32289
9130008F23Rik	2.6964	3.19289	2.14841	3.54284	3.3975	3.30046	2.26516	1.18429	3.34605	3.19684	3.20162	4.00064	3.28548	4.1196	6.10112	2.84474	3.36858	2.99941	3.65421	4.92848	3.91054	1.14212	4.37426	3.72071	2.706
9130019O22Rik	4.05335	4.98073	3.9146	3.46501	4.08023	4.69245	4.41094	5.04231	3.30317	3.64088	3.32236	3.5993	3.60733	4.56464	3.28523	3.58436	3.84157	3.80272	4.30652	3.95062	3.83354	3.97	4.9331	2.88629	4.14571
9130023H24Rik	3.17261	3.8593	3.52541	3.48035	3.95184	3.96079	3.34852	3.11708	3.98822	3.23233	3.52207	3.82779	3.16912	3.39419	3.82327	3.71427	3.3484	3.68233	4.33012	4.03592	4.10914	3.58238	4.35671	3.66796	2.98668
9130230L23Rik	0.484958	0.983444	0.484304	0.643264	0.553709	0.411208	0.525722	1.61878	0.718085	0.849904	1.37555	1.36574	0.462818	0.982052	0.468497	1.2217	0.94668	0.920768	0.939464	0.511714	0.892535	0.318137	0.940586	0.290544	0.283005
9130401M01Rik	16.8497	16.071	26.7747	27.61	33.0529	27.3535	25.0503	18.835	20.3745	25.2395	20.6344	20.9391	24.8189	19.1043	23.4656	17.8815	20.4828	25.4203	20.5276	25.5413	17.9001	26.7194	28.1661	24.9441	22.2541
9130409I23Rik	0.0911377	0.0909685	0.134582	0.0846978	0.0999446	0.0481623	0.0429926	0.0835121	0.255056	0.035256	0.199917	0.348418	0	0.095265	0.0672883	0.0851442	0.151481	0.129217	0.20811	0.073811	0.0759302	0.0445078	0	0.0864969	0.146766
9230102O04Rik	0	0	0.552845	0.509501	0	0.571731	1.4931	0.259741	0.708728	0	0.81074	0.235666	0.90124	0	1.24389	0.778953	0	0.437712	0.208162	0.452435	0.233428	0.274223	0.275224	0.666189	0.586798
9230112D13Rik	0	0.300462	0	0.273673	0.164149	0.309981	0	0.690514	0	0	0	0	0	0.154795	0.110643	0	0.296128	0	0	0	0	0	0	0	1.10551
9330159F19Rik	2.49613	1.84118	1.12723	1.6774	1.65188	1.09555	1.02133	2.55953	1.03724	1.10608	0.933705	1.11676	1.70363	2.2669	1.04108	2.20516	1.17292	1.20403	1.05656	1.00837	2.22023	1.44752	1.34465	1.34693	1.20136
9330182O14Rik	0.166221	0	0.286347	0.193219	0.455703	0.131876	0.156895	0.266458	0.066464	0.128625	0.212725	0.0706186	0.18531	0.391099	0.153396	0.194181	0.165826	0	0.189885	0.100972	0.207745	0.243499	0.125109	0.118364	0.0446465
9430015G10Rik	2.05166	1.99186	2.43888	2.02306	2.56913	3.30176	2.11005	2.57376	1.73879	2.77768	2.60517	2.51878	3.94407	1.27198	2.80249	1.99656	1.44424	3.09267	3.32246	2.42582	2.76381	2.47436	2.71303	1.65828	2.91816
9430038I01Rik	7.69084	7.08769	7.28505	11.3162	7.64032	10.5004	10.8274	7.42405	8.96029	7.70711	10.4552	8.93465	9.26161	8.87541	7.73205	5.64177	6.25597	7.09597	7.59623	6.67521	7.06622	8.64313	11.1444	9.47985	9.45156
9430069I07Rik	0	0	0.616483	0.446736	0.53762	0.752574	0.451302	0.226834	1.16536	0.95538	0.53212	0.206636	0	0.253063	0	0.22708	0.410974	0.662874	0.546707	0.594388	0	0.957629	0.984914	0.689756	0.256928
9530002B09Rik	0	0	0	0	0	0	0	0	0	0	0	0	0	0	0	0	0	0	0	0	0	0	0	0	0
9530003J23Rik	0.98052	0.622526	0.153475	0	0.193758	0.0816659	0.239263	1.01508	0.372886	0.716264	0.544038	0.858212	0.258104	0.81063	0.0574743	0.434928	0.740974	0.941524	0.566904	0.285931	0.70027	0.0760679	0.310729	0.147242	0.166075
9530053A07Rik	0.536825	0.44075	0.709562	0.864214	0.580125	0.627293	0.664381	0.571796	0.707772	0.737018	0.590968	0.623149	0.887294	0.852124	0.6176	0.7996	0.778121	0.741803	0.831866	0.672825	0.863197	1.13179	0.704109	0.785144	0.931828
9530068E07Rik	123.497	127.858	154.89	158.697	154.62	153.246	155.94	126.777	154.358	151.448	155.12	153.846	145.039	135.244	153.417	118.554	148.203	144.145	147.527	146.574	144.705	147.051	147.116	146.847	136.283
9530077C05Rik	2.31809	0.97119	4.04306	2.85763	1.13459	2.78424	2.5747	1.75741	3.41479	3.20646	2.82269	2.70814	3.17091	2.30567	3.05591	2.03405	3.25737	3.56177	3.7739	2.43337	3.9949	2.80298	4.11204	3.32151	3.52176
9630041A04Rik	0	0	0	0	0	0	0	0	0	0	0	0	0	0	0	0	0	0	0	0	0	0	0	0	0
9830107B12Rik	0.325614	0.185058	0.637683	0.133705	0.196334	0.206439	0.262655	0.347723	0.17864	0.195182	0.259558	0.244323	0.247778	0.350819	0.366104	0.9998	0.245565	0.197097	0.150886	0.238454	0.4548	0.273308	0.0446159	0.186158	0.14939
9930012K11Rik	8.73513	10.0272	7.33385	9.19234	6.06574	9.61965	12.2679	7.81638	10.8903	10.4498	12.4953	14.3359	9.94619	10.7404	10.2285	10.6603	11.1165	11.9674	11.3694	10.5103	12.8107	12.5974	10.7704	8.89508	10.4203
9930021J03Rik	7.11071	7.10468	6.73414	9.06919	7.62161	7.55678	7.96031	7.84094	8.00346	8.00277	8.6567	7.69928	6.09326	7.43052	8.51584	6.68594	8.05229	7.12513	8.50237	8.47724	7.712	6.08242	5.89022	6.53011	5.94521
9930022D16Rik	0.0606181	0	0.178982	0.338834	0.166181	0.0642818	0.0286447	0	0	0.117324	0.0886963	0.0515309	0.237137	0	0	0.0567081	0.221961	0.107917	0.0231184	0.0982126	0.151558	0.0591815	0.0913985	0.14404	0.130529
9930104L06Rik	5.7199	4.49114	4.73695	5.32281	5.44244	5.6467	3.70607	7.34118	4.40327	4.6197	4.65411	4.34466	4.826	6.71104	4.01772	5.00419	5.61178	5.31031	5.643	4.73371	3.97462	5.79385	5.65031	6.86233	4.82496
9930111J21Rik1	0.531888	1.03243	3.48882	2.98099	2.43826	3.19935	2.77965	0.767079	3.52798	1.85379	1.9969	2.28299	1.46011	0.950936	2.64772	0.556052	0.789405	2.2888	2.15753	7.5433	2.13597	0.98242	0.188092	1.35937	0.544619
9930111J21Rik2	7.46985	8.45014	9.10837	8.2349	12.8932	13.1984	13.8309	7.729	14.6679	13.531	11.2476	14.0696	7.01128	8.60731	13.6995	10.663	12.0096	12.8199	14.0122	19.2786	8.86792	7.07551	7.87578	8.14485	7.36158
A030003K21Rik	0	0.319009	0.133779	0.0373455	0	0	0.0459623	0.250448	0	0	0	0	0.0453191	0.0474854	0.0329746	0	0	0	0	0	0	0	0.0160003	0.0218393	0.0136603
A030005K14Rik	0	0.609118	0	0	0	0	0	0	0	0.221867	0	0	0	0	0	0.425368	0.121079	0.319762	0	0.0739912	0	0	0	0	0
A030005L19Rik	0.992299	2.13367	1.67777	2.20742	0.933127	1.1767	1.45547	2.35645	0.790747	1.09154	1.03099	1.4406	1.65117	1.90784	1.25783	1.18359	0.654961	1.17462	1.44506	1.0306	1.88573	1.38789	2.81249	1.06846	1.34791
A030014E15Rik	0.144486	0.725251	0.142513	0.264663	0.31713	0.449373	0.13482	0.133316	0.115127	0.111263	0	0.122274	0	0	0.641113	0.402039	0	0.0997124	0	0	0.240239	0.566172	0.286565	0.272278	0.457686
A130010J15Rik	3.79188	4.23241	4.11327	4.77907	3.81015	3.90868	3.81927	2.86319	4.15806	3.83939	3.7362	3.13809	3.97777	3.47969	4.84217	3.67114	4.12668	4.11194	3.71256	4.16705	3.67577	4.3617	3.0464	5.12256	3.59995
A1bg	0	0	0.187077	0	0	0	0	0	0.0382698	0	0	0	0.0532853	0	0	0	0	0	0	0.0387639	0	0.557265	0	0	0
A1cf	0	0	0.0230603	0.148409	0	0	0	0	0	0	0	0	0	0	0	0	0.0312203	0	0	0.0221493	0	0	0	0.0259937	0.0294522
A230072I06Rik	0	0	0	0	0	0	0	0	0	0	0	0	0	0	0	0	0	0	0	0	0	0	0	0	0
A26c2	0	0	0	0	0	0	0	0	0	0	0	0	0	0	0	0	0	0	0	0	0	0	0	0	0
A26c3	0.455345	0.251534	0.201053	0.46981	0.895183	0.852102	0.286925	1.12717	0.314026	0.503441	0.183445	0.778192	0.494465	0.742098	0.185663	0.708011	0.467767	0.950013	0.107931	0.120832	0.548753	1.07546	0.548202	0.2889	0.325148
A2m	0.203526	0.219705	3.65487	7.99636	3.8683	2.39909	1.36454	0.279069	0.746627	0.380999	0.297946	0.317372	2.70013	0.248942	0.813631	0.190623	0.0791346	0.266765	0.324016	0.50848	0.2545	2.0194	1.81062	3.14755	3.07544
A2ml1	3.18548	2.35638	8.69178	7.90581	6.35013	7.2154	4.74937	2.93965	10.0285	7.76181	4.78008	6.16466	4.55095	4.78847	6.658	3.89584	4.12097	3.82449	7.61619	3.37368	4.08758	3.78091	3.05306	5.69914	4.68496
A330070K13Rik	0	0	0	0	0	0	0	0	0	0	0	0	0	0	0	0	0	0	0	0	0	0	0	0	0
A3galt2	0.495909	0.520985	0.534499	0.690382	0.956077	0.629151	0.453709	0.760637	0.462374	0.640219	0.480904	0.687272	0.672913	0.812084	0.379073	0.832044	0.567253	0.569161	0.466337	0.305052	0.66928	0.519096	0.958391	0.824004	0.509131
A430005L14Rik	24.344	20.8394	26.6047	23.7703	24.8858	22.1343	24.4714	22.9013	26.1529	25.3442	23.1143	26.1106	28.2899	22.4243	26.6789	23.7553	20.5159	26.609	24.2023	27.6409	23.0805	26.992	27.7734	29.3929	25.3669
A430033K04Rik	3.62316	3.9632	3.60172	3.16545	3.62033	4.35839	4.38649	3.23449	4.3215	3.73294	4.04568	5.32754	3.69695	3.79995	4.42858	3.84484	5.161	5.00981	4.57041	6.08946	4.9885	3.66819	3.66933	3.27399	3.51698
A4galt	21.5874	19.831	40.7352	43.3206	46.2233	39.4503	40.8377	22.799	34.2766	33.801	23.5809	33.7791	44.0703	23.6709	39.5617	23.2	19.1238	28.2875	26.5832	40.4419	35.3891	43.5312	47.7449	51.8809	47.7291
A4gnt	0.0296817	0	0	0.138272	0.0976442	0.0944398	0	0	0.0474928	0	0.0217156	0	0	0	0.0438195	0	0.0197617	0.0845625	0.0679256	0	0	0	0	0.08464	0.0958812
A530016L24Rik	0.953783	0.630127	0.527343	0.112245	0.427186	0.231663	0.251087	0.749457	0.233079	0.72563	0.789585	0.851499	0.483057	0.478611	0.12921	0.350386	0.37403	0.448514	0.741372	0.173658	0.419407	0.547932	0.233566	0.240915	0.631486
A530032D15Rik	1.03246	1.35792	0.739695	0.344796	0.652313	0.325088	0.675202	0.302237	1.45679	0.814764	0.504782	0.31579	0.411813	0.128353	0.98489	0.672628	0.445644	0.742534	0.898691	1.12966	0.416758	0.437446	0.1249	0.430995	0.162873
A530064D06Rik	0.896182	0.667563	1.58377	0.837472	2.36305	0.731084	0.618613	1.39269	0.986647	1.03376	1.10451	1.06036	2.21787	1.47071	1.7642	2.53542	0.673863	0.416417	1.1772	0.844471	1.25989	0.948936	0.696124	1.44905	0.831067
A530084C06Rik	0	0	0	0	0	0	0	0	0	0	0	0	0	0	0	0	0	0	0	0	0	0	0	0	0
A630001G21Rik	3.79684	1.6174	3.25732	2.73404	2.35853	2.95236	3.51919	2.99262	5.28144	4.54375	3.80094	2.34218	3.86998	3.93641	4.75874	4.24715	5.87691	4.50475	5.54752	4.04764	2.23087	6.24623	2.02781	5.89066	3.27594
A630010A05Rik	1.77967	1.78095	1.92861	3.90609	1.85435	2.60865	1.75443	1.60344	1.70503	2.21958	1.9018	1.96195	2.2572	1.85189	1.92592	1.57347	2.35726	2.19327	2.19407	1.93678	2.14798	1.21823	2.53675	1.79133	1.42146
A630023A22Rik	0	0.0743203	0.18872	0.137527	0.407614	0.156145	0.349514	0.0682785	0	0.17232	0	0	0	0.387329	0.298549	0	0.147877	0.261259	0.112709	0	0	0.0726589	0.0742452	0	0
A630073D07Rik	0	0	0	0	0	0	0	0	0	0	0	0	0	0	0	0	0	0	0	0	0	0	0	0	0
A630076J17Rik	0.0699163	0.139526	0.00870388	0	0.0769962	0	0	0.0637329	0	0	0.101646	0.240601	0	0	0	0.0673646	0	0	0.0203916	0.0572882	0.0594602	0.0289798	0	0.134436	0
A630089N07Rik	4.51023	1.74307	2.8197	3.77636	3.09775	3.0154	3.25768	1.57092	3.21193	4.10785	3.56606	3.17079	3.18022	5.36052	2.99088	2.86888	3.05768	4.29878	3.53285	4.12645	3.18859	3.26672	2.90772	3.21079	2.41809
A630095N17Rik	1.19221	0.246886	0.241769	0.545884	0	1.02711	0.184591	0.22744	0.194709	0.375092	0	1.09984	0.43158	0	0.147228	0	0	0.498728	0.149334	0.198606	1.02206	0.586233	0.481965	0	0.25771
A730009L09Rik	0	0	0	0	0	0	0	0.0301691	0.0263654	0	0	0	0	0	0	0.0308259	0	0	0	0	0.0549332	0	0	0	0
A730046J19Rik	0.11598	0.115566	0.211941	0.324858	0.236181	0.370082	0.297979	0.0605802	0.132639	0.051338	0.109149	0.0422786	0.315814	0.104228	0.366842	0.0620749	0.0662645	0.0592343	0.063309	0.120827	0.138122	0.226377	0.166875	0.220764	0.32192
A730049H05Rik	0.225499	0	0.974834	0.350706	0.309577	0.405729	0.333486	0.510098	0.263741	0.10009	0.27998	0.20553	0.352616	0.197367	0.414525	0.162617	0.056539	0.0561638	0.295592	0.124696	0.187903	0.28329	0.45286	0.83902	0.342244
A730071L15Rik	0.0558825	0.280699	0.222812	0.472181	0.123378	0.1771	0.106061	0.0517754	0.0892016	0.347501	0.207716	0.143762	0.186958	0.174656	0.291456	0	0.0743087	0.039834	0.171595	0.135879	0.236051	0.110381	0.112993	0	0.183117
A830005F24Rik	0.58911	0.295848	0.145291	0	0	0	0	0.13595	0.352235	0.453595	0.107161	0.249295	0.320891	0.761999	0.217889	0.546456	0.194392	0	0.442683	0.714018	0.244991	0	0	0	0.466582
A830018L16Rik	0.576983	0.561293	0.631848	0.517309	0.537951	0.357644	0.422653	0.732623	0.489278	0.540603	0.481683	0.536066	0.50006	0.630738	0.64707	0.72804	0.585537	0.590628	0.511463	0.393238	0.719062	0.726942	0.746575	0.662457	0.549075
A830031A19Rik	0	0	0	0.142642	0	0	0	0	0	0	0	0	0	0	0	0	0	0	0	0	0	0	0	0	0
A930002H24Rik	4.69717	3.50507	4.67293	4.6177	3.82023	2.89954	3.19767	3.22758	3.49953	3.12934	3.89739	3.97042	3.3839	5.23761	3.51373	2.94273	3.74271	3.63212	5.87165	3.83528	6.57734	5.56442	4.33572	4.14618	3.97789
A930003A15Rik	0.839532	1.20242	1.80106	1.24476	2.10427	0.825045	1.37196	0.615723	2.7731	1.27839	1.13666	1.11758	1.51178	1.1203	2.16602	0.522594	0.760554	1.16547	1.47289	1.37654	0.89743	1.72861	1.4174	1.7437	2.4473
A930004D18Rik	2.85966	3.83457	3.42531	3.87276	3.54823	3.85943	3.73277	3.79062	3.29081	4.01337	4.27882	4.3915	3.86778	3.39994	3.33514	3.82395	3.53471	3.7912	3.58112	4.14525	4.37699	3.57324	3.82126	3.42569	3.2067
A930007A09Rik	1.70958	2.25854	1.93658	2.39298	2.87731	2.91573	3.27283	1.74489	3.24548	3.29487	3.47719	3.33051	2.60581	1.66678	3.62393	1.74969	2.72881	3.32275	3.52282	3.81725	3.24785	3.08493	2.90174	2.61003	2.50898
A930009A15Rik	0	0	0.203614	0	0	0	0	0	0	0.0797399	0	0	0	0	0	0	0	0	0	0	0.171943	0	0	0.0975124	0
A930017K11Rik	0	0	0.224348	0.0303248	0	0.310625	0.246135	0.0298054	0.286537	0.302486	0.23821	0.193751	0.181885	0.102251	0.432674	0.0609127	0.45516	0.440286	0.0248298	0.0527558	0.135683	0.158966	0.196326	0.0618868	0.0350439
A930018P22Rik	0	0	0.271462	0.126111	0.150988	0.142883	0	0	0	0	0	0.116583	0	0.285145	0.203581	0	0	0	0	0	0.228826	0.134772	0	0	0
A930033H14Rik	1.22985	1.22624	1.69451	1.35138	0.959012	1.21883	1.57612	0.97577	1.35574	1.23968	1.58111	1.32445	1.46726	1.00177	1.04901	0.997384	0.910426	1.05188	1.3563	1.15186	1.16239	0.960487	1.92487	1.27321	1.38374
AA467197	3.88768	2.26143	67.3478	38.925	39.0945	27.8702	24.2137	4.14654	26.7898	33.5593	19.5179	13.404	41.3791	5.41283	33.5018	4.29687	10.3244	17.1868	17.467	23.8672	11.7676	32.9904	23.259	62.683	35.3643
AA792892	0	0	0.0853565	0.0423075	0	0	0	0	0	0	0	0	0	0	0	0	0.0313869	0	0	0	0	0	0	0	0
AA986860	33.832	31.8453	37.9074	40.6275	30.3059	36.5748	39.9089	36.9713	27.0997	26.5814	32.2045	26.2896	48.2547	31.8009	32.5896	28.5305	33.0356	30.4046	36.6968	34.7613	43.1182	50.481	56.4112	42.9267	48.9438
AAdacl4fm3	0	0	0	0	0	0	0	0	0	0	0	0	0	0	0	0	0	0	0	0	0	0	0	0	0
AB124611	20.7208	18.2223	29.9099	14.2792	23.3973	16.55	18.1014	20.7793	16.9387	19.7252	18.7221	15.1923	17.7227	16.779	15.8968	36.1556	16.4144	16.9319	16.5466	17.2827	14.2696	14.778	9.91576	16.2743	12.5262
AF067061	0	0	0.122423	0	0.136125	0	0.464452	0	0	0	0	0	0	0.128864	0	0	0.0819729	0.0860951	0.280541	0	0	0	0	0.116995	0
AF067063	0	0	0	0	0	0	0	0	0	0	0	0	0	0	0	0	0	0	0	0	0	0	0	0	0
AF366264	0.12768	0.101833	0.0251306	0.0238077	0.0280016	0.216861	0.0482935	0.0233597	0.102163	0.118641	0.0560562	0.0651367	0.200011	0.106993	0.0376971	0.119495	0.119055	0.0910511	0.0974529	0.22757	0.148987	0.19942	0.25686	0.0971297	0.0550356
AI182371	0.831824	0.872864	0.940388	1.80767	1.67927	1.0901	2.19916	1.41014	2.93176	1.18721	1.75823	2.16855	1.0288	1.60847	1.47366	1.07746	1.00049	3.08177	2.08298	3.31664	1.33269	2.09678	2.17097	1.09467	0.432631
AI413582	26.4005	23.3413	39.6752	33.5886	30.7988	38.5404	34.9839	22.4978	29.2293	39.5675	37.3618	33.8549	28.5501	25.6761	30.6054	31.4686	26.7705	27.0552	31.661	33.5903	27.2558	36.9018	30.1462	36.0529	30.25
AI429214	1.51905	2.45642	2.28711	3.13317	3.08932	2.73933	2.96664	2.4562	3.4435	2.28149	2.77687	2.05624	2.28957	2.42869	3.23263	2.83853	2.49532	3.07306	3.17031	3.33108	2.34508	3.37388	3.04753	2.24755	3.0703
AI467606	28.6929	20.6657	16.5613	7.92202	15.6104	13.114	15.5208	23.5506	20.6241	24.4789	21.0133	20.8134	14.4168	19.4526	14.5291	28.6843	20.6504	20.2198	22.454	20.3832	19.9275	13.9031	15.0401	14.6972	13.2246
AI593442	0.329801	0.446824	0.320942	0.266605	0.283151	0.234004	0.362349	0.161463	0.304623	0.284292	0.291727	0.417026	0.421216	0.413365	0.381146	0.331063	0.289976	0.291794	0.290937	0.243705	0.274952	0.201148	0.39714	0.271713	0.293572
AI597479	12.1776	14.2579	11.6654	13.3406	13.3533	13.8911	13.9006	15.0261	14.238	13.5463	13.4602	13.0274	11.6932	13.5094	13.7978	12.3727	13.4232	14.0002	13.3203	13.9849	15.6203	13.3301	12.2534	12.9012	11.5342
AI661453	22.0564	22.7798	14.6371	14.6025	13.6449	15.2555	18.706	21.0149	18.3361	19.5023	21.3346	24.0341	26.2256	21.6048	16.351	21.0618	19.9973	20.9647	22.4267	21.4549	24.7248	24.9917	24.2966	21.2968	25.7779
AI837181	58.8601	59.4492	54.9865	52.9353	55.3949	53.0402	56.1174	57.7992	49.6927	55.9519	58.249	55.3045	53.9155	56.9906	54.1784	57.7971	57.6856	53.351	56.0981	49.2884	55.3381	55.95	56.9041	60.2777	60.241
AI854703	0.711231	1.14319	1.10784	1.13614	0.788502	0.199101	0.922866	0.331939	1.338	0.600569	0.319954	1.622	1.31392	0.509259	0.217661	0.19112	0.564935	1.27207	0.782473	0.458113	1.37074	0.539335	0.590424	1.19622	0.224537
AI987944	7.64352	8.68412	9.78946	10.2863	10.1793	9.85891	10.8932	8.41396	11.2736	10.4968	9.65619	10.0156	8.71842	6.84767	10.1776	7.42455	9.00437	9.40147	9.81404	12.1603	9.85004	9.41135	7.94641	9.41052	8.20052
AK157302	0	0	0	0	0	0	0	0	0	0	0	0	0	0	0	0	0	0	0	0	0.0429539	0.0502336	0	0	0
AU015836	0.118212	0.261675	0.369426	0	0.129629	0	0.0255713	0	0.282939	0	0	0.0229956	0.57736	0.368103	0.174763	0.101239	0.202763	0	0.36187	0.0955883	0.118003	0.347052	0.0544001	0.334388	0.125292
AU018091	0.324649	0.416695	0.632752	1.32414	0.184964	1.00406	0.909743	0	0	0.780331	0.549745	0.832104	1.5656	0	0.689805	0.141044	0.998603	1.12417	0.608804	1.12549	0.92494	1.08031	0.817366	0.82683	0.962307
AU021092	110.562	95.8159	44.6261	31.6284	41.4883	56.8903	73.5063	99.5683	68.8747	77.2561	86.7402	88.8745	73.7371	108.772	65.9266	94.9669	98.1437	92.0946	98.0416	92.979	91.9005	71.084	80.6727	48.3261	71.2852
AU022252	4.54915	4.03928	5.64852	5.92815	5.77512	5.96909	5.49363	4.94967	5.45268	5.2159	5.49547	5.25904	5.06421	5.00814	6.21802	4.5175	5.01715	5.23873	5.75102	5.37938	5.33024	4.85048	4.44839	5.61599	4.4981
AU040320	26.1195	26.4349	34.55	34.3313	32.5096	38.55	35.7546	26.988	31.8431	37.39	37.5549	34.5382	37.7776	27.6227	36.1554	28.2569	34.4762	37.8221	39.4682	39.3066	33.9213	35.5058	34.4579	33.7389	36.9266
AU041133	1.84324	2.06862	2.15886	1.25131	1.8157	1.58989	2.18468	1.77274	2.34932	2.4956	2.37695	2.39012	1.64083	1.70065	1.93717	2.10411	2.01732	2.01997	2.26351	2.65734	1.74442	1.89111	1.69555	1.87056	2.2818
AV320801	0.15035	0	0	0.0932273	0	0.151832	0.0406387	0.0344863	0.0429713	0.0831724	0	0.0547963	0.0721661	0.0450154	0	0.0804353	0.0763233	0.0408382	0.0328058	0	0.0447589	0	0.108087	0	0.23163
AW146154	3.30164	3.01239	2.65078	2.04263	2.78075	2.72058	2.96684	3.37132	3.70901	3.30066	3.32856	3.78714	2.15294	2.61088	3.61264	2.93445	3.77657	3.24029	3.05161	2.8556	3.25344	3.08989	2.90689	2.37864	2.05315
[truncated: 21,263 more rows]

## Sheet: DEGs 7 Days
rownames	L2FC	P-VALUE	P-ADJ	DIRECTION
[truncated: 21,709 more rows]

## Sheet: DEGs 14 Days
rownames	L2FC	P-VALUE	P-ADJ	DIRECTION
[truncated: 21,709 more rows]

[truncated: 2 more sheets: DEGs 21 Days, DEGs 28 Days]
