# Supplementary material for: An Integrative Multiomics Framework for Identification of Therapeutic Targets in Pulmonary Fibrosis
Source: Adv Sci (Weinh). 2023 Apr 10;10(16):2207454. doi: 10.1002/advs.202207454 (PMC10238219; doi:10.1002/advs.202207454)
Supplement: Supplementary file 3 — Supporting Table 2 [file ADVS-10-2207454-s003.xlsx]

## Sheet: Legend
Supplementary Table 2: Gene Co-expression Network (GCN) edges (via github), nodes, and subnetworks information.

## Sheet: GCN Edges
The GCN edges file is >100Mb, please download them on the github repository of this article.

## Sheet: GCN Nodes
	Subnetwork	degree
1700012B07Rik	G-1	1497
1600014C10Rik	G-1	1211
1700017B05Rik	G-1	2347
1110004F10Rik	G-1	872
1700024G13Rik	G-0	206
1700003E16Rik	G-0	401
1700020L24Rik	G-0	603
1700030K09Rik	G-0	599
1110051M20Rik	G-0	755
1700088E04Rik	G-0	45
1700016K19Rik	G-0	94
1700102P08Rik	G-0	276
1810010H24Rik	G-0	481
1700001J03Rik	G-0	58
1700094D03Rik	G-0	272
1810055G02Rik	G-1	1959
1810037I17Rik	G-1	594
2200002D01Rik	G-1	1612
2310009B15Rik	G-1	214
2310022A10Rik	G-1	356
2410004P03Rik	G-0	388
2510009E07Rik	G-2	556
1700025G04Rik	G-2	448
2610002M06Rik	G-3	390
1810030O07Rik	G-3	196
2610028H24Rik	G-0	627
2310030G06Rik	G-0	575
2610507B11Rik	G-2	1456
1600012H06Rik	G-2	654
2610528J11Rik	G-0	639
2700049A03Rik	G-3	154
1110032F04Rik	G-3	376
2900026A02Rik	G-3	284
3110082I17Rik	G-1	1703
2310039H08Rik	G-1	64
2410002F23Rik	G-1	383
3830406C13Rik	G-0	311
4930503B20Rik	G-1	600
4930503L19Rik	G-2	496
4930523C07Rik	G-0	219
4930562C15Rik	G-1	833
4930579G24Rik	G-1	1622
4931414P19Rik	G-0	34
4933430I17Rik	G-2	376
4933434E20Rik	G-3	67
0610040J01Rik	G-3	200
5031439G07Rik	G-2	1055
5730455P16Rik	G-2	916
6430548M08Rik	G-0	21
1110038F14Rik	G-0	14
6820408C15Rik	G-0	25
8030462N17Rik	G-2	384
9030624G23Rik	G-1	515
9130401M01Rik	G-1	1307
9330159F19Rik	G-0	71
9530003J23Rik	G-0	791
9530068E07Rik	G-2	808
9930111J21Rik1	G-2	1035
1700109H08Rik	G-2	34
9930111J21Rik2	G-2	575
A2m	G-1	2089
A2ml1	G-2	209
A430033K04Rik	G-3	339
A4galt	G-1	1404
A730046J19Rik	G-1	310
AA467197	G-1	2134
1700010I14Rik	G-1	33
A930003A15Rik	G-1	77
AI467606	G-0	482
AI987944	G-2	1045
AU021092	G-0	1075
AU022252	G-2	1022
AU041133	G-3	7
1700066B19Rik	G-3	114
AW549877	G-3	515
9930021J03Rik	G-2	232
Aaas	G-1	1624
Aak1	G-2	1299
Aamdc	G-0	742
2510002D24Rik	G-0	210
Aard	G-0	486
Aars	G-1	2171
Aasdh	G-0	24
Aass	G-0	1123
Aatf	G-4	5
AA986860	G-4	35
Abca1	G-2	1059
4932438A13Rik	G-2	191
Abca17	G-0	136
Abca2	G-0	654
Abca3	G-0	955
Abca5	G-4	142
6330409D20Rik	G-4	63
Abca8a	G-0	312
Abca8b	G-0	4
Abca9	G-2	1459
Abcb1a	G-3	497
Abcb1b	G-1	1707
A730049H05Rik	G-1	56
Abcb7	G-2	1400
Abcb8	G-3	153
Abcb9	G-0	334
Abca7	G-0	44
Abcc1	G-1	644
Abcc3	G-0	260
1700007K13Rik	G-0	186
1700013F07Rik	G-0	19
Abcc4	G-2	284
6030458C11Rik	G-2	94
Abcc5	G-2	788
A930007A09Rik	G-3	377
Abcc9	G-2	900
Abcd1	G-0	675
Abcd2	G-1	400
Abcd3	G-3	220
9930012K11Rik	G-3	36
Abcd4	G-2	84
Abce1	G-1	1638
Abcf1	G-1	373
Abcf2	G-1	1953
Abcg1	G-3	246
Abcg3	G-0	995
4930563M21Rik	G-0	82
Abhd11	G-1	488
Abhd12	G-2	967
Abhd13	G-2	822
Abhd14b	G-0	1147
Abhd15	G-1	358
Abhd16a	G-0	376
Abhd2	G-3	419
Abhd3	G-0	46
Abhd6	G-3	35
Abi1	G-1	804
Abi2	G-2	1494
Abi3	G-0	36
Abi3bp	G-0	969
Abitram	G-1	883
Abl2	G-2	1301
Ablim3	G-0	550
4833439L19Rik	G-0	68
Abr	G-3	427
Ablim1	G-3	364
Abra	G-0	325
Abracl	G-1	2046
Abtb1	G-0	332
Abtb2	G-1	912
Acaa1a	G-0	829
Acaa1b	G-0	403
Acaca	G-2	769
Acacb	G-0	284
Acad10	G-0	64
Acad11	G-3	332
Acad12	G-0	697
0610030E20Rik	G-0	141
Acadl	G-1	13
Aacs	G-3	10
Acadm	G-0	693
Acads	G-3	117
Acadvl	G-0	56
Acaa2	G-0	31
Acap1	G-0	372
Acap3	G-1	1225
Acat1	G-0	34
AI837181	G-0	10
Acat2	G-0	134
Acbd3	G-1	582
Acbd5	G-2	457
Acbd6	G-1	329
0610012G03Rik	G-1	247
Accs	G-2	42
Ace	G-4	293
Ace2	G-0	944
Ace3	G-3	21
Acer3	G-2	190
Ache	G-3	119
Aadac	G-3	37
Acin1	G-0	601
Ackr1	G-2	1357
1500009L16Rik	G-1	281
Acadsb	G-2	26
Ackr2	G-1	503
Ackr3	G-1	1861
Ackr4	G-0	1127
Acly	G-0	819
Acnat1	G-0	246
Aco1	G-2	275
AU040320	G-3	91
Acot1	G-0	360
Acot2	G-0	88
Acot7	G-0	231
AI661453	G-0	34
Acot9	G-1	1180
Acox2	G-4	3
Abcb6	G-4	6
Acox3	G-2	386
Acoxl	G-0	1224
Acp1	G-1	1873
Acp2	G-2	683
Acp5	G-2	1259
Acpp	G-1	892
Acrbp	G-0	915
Acsbg1	G-2	825
Acsf2	G-0	325
Acsl1	G-0	6
Acsl4	G-3	259
Acsl5	G-0	708
Acsl6	G-1	1091
Acsm1	G-0	355
Acss1	G-0	1251
Acss2	G-0	442
AW209491	G-0	18
Acta2	G-4	398
3425401B19Rik	G-1	36
Actb	G-1	61
Aco2	G-3	28
Actc1	G-0	635
Actg1	G-1	351
Actg2	G-4	278
Actn1	G-1	2213
Actn2	G-0	146
Actn3	G-1	10
Actn4	G-1	235
Actr1a	G-1	194
Actr1b	G-1	779
Actr2	G-2	1734
Actr3	G-1	1769
AI413582	G-1	155
Actr3b	G-1	67
Actr6	G-0	46
Actr8	G-0	924
Acvr1	G-2	1233
Acvr1b	G-1	722
Acvr2b	G-3	368
Acvrl1	G-0	735
Acy1	G-1	152
Ada	G-1	1390
Adam10	G-2	1549
Adam11	G-1	955
Adam12	G-2	1925
Adam15	G-2	1115
3300002I08Rik	G-1	30
Adam17	G-2	887
Aagab	G-2	119
Adam19	G-2	570
Adam1a	G-0	762
Adam22	G-0	247
Adam23	G-2	134
Adam28	G-3	374
2010315B03Rik	G-3	42
Adam3	G-0	270
Adam5	G-2	365
4931406C07Rik	G-3	152
Adam7	G-0	28
Adam8	G-2	1547
Adam9	G-1	2339
Adamts1	G-2	1113
Adamts10	G-3	364
Adamts12	G-2	1830
Adamts14	G-4	282
Acat3	G-1	45
Adamts15	G-1	1959
Adamts16	G-2	949
Adamts17	G-0	178
Adamts2	G-2	1524
Adamts3	G-1	1234
Adamts4	G-1	2175
Adamts5	G-2	244
Adamts6	G-2	97
1700001C19Rik	G-2	1
Adamts7	G-2	1833
Adamts8	G-0	175
Adamts9	G-1	486
Adamtsl2	G-1	183
Adamtsl3	G-2	642
Adamtsl4	G-0	107
Adap1	G-2	147
Adap2	G-2	1333
Adat1	G-3	39
Adat2	G-1	23
Adck1	G-3	53
Adcy1	G-1	395
Adcy2	G-2	537
Adcy3	G-2	1154
Adcy4	G-0	746
Adcy5	G-0	217
Adcy6	G-3	207
Adcy7	G-2	1292
Adcy8	G-0	1111
Adcy9	G-0	647
Add3	G-0	624
Adgb	G-3	21
Adgra2	G-1	2099
Adgra3	G-0	464
Adgrb2	G-1	240
Adgrd1	G-1	1849
Adgre1	G-2	1309
Adgre4	G-0	144
Adgre5	G-0	1160
Adgrf3	G-3	16
1700016H13Rik	G-0	5
Adgrf5	G-3	288
Adgrg1	G-3	492
Adgrg2	G-1	974
Adamts19	G-1	28
Adgrg3	G-2	357
Adgrg6	G-3	556
Adgrl1	G-0	58
Adgrl2	G-0	252
Adgrl3	G-0	102
Adh1	G-3	36
2310061I04Rik	G-3	18
Adh5	G-1	1892
Adh6b	G-0	117
Adh7	G-0	148
Adi1	G-0	380
Adipoq	G-0	14
A530016L24Rik	G-0	5
Adipor1	G-0	37
Adipor2	G-1	1263
Adk	G-0	827
Adm	G-4	4
Adnp	G-2	684
2510039O18Rik	G-4	44
Ado	G-1	163
Adora1	G-2	137
Adora2a	G-1	247
Adora2b	G-3	247
Aamp	G-3	39
Adora3	G-3	8
A930017K11Rik	G-3	5
Adpgk	G-1	117
Adprh	G-1	1421
Adprhl1	G-0	50
4930503E14Rik	G-0	18
Adprm	G-0	45
Adra1a	G-0	713
Adra1d	G-0	198
Adra2a	G-1	1878
Adrb1	G-0	1032
Adrb2	G-0	189
Adrb3	G-0	1031
Adrm1	G-1	1043
Adsl	G-1	56
Adssl1	G-1	1198
Adig	G-1	29
Aebp1	G-2	1671
Aebp2	G-2	1489
Aen	G-1	1951
Afap1	G-2	905
Afap1l1	G-0	1054
Afap1l2	G-1	6
Afdn	G-2	826
Aff2	G-2	664
Aff3	G-0	277
Aff4	G-2	1070
Afg1l	G-0	512
Acyp1	G-0	32
Afg3l1	G-1	850
1810009A15Rik	G-1	141
A430005L14Rik	G-1	33
Afg3l2	G-1	1671
Aftph	G-3	434
Aga	G-2	888
Agap1	G-2	52
Agbl3	G-0	33
4921524J17Rik	G-0	6
Ager	G-0	231
Agfg1	G-1	1516
Agl	G-2	1814
Agmo	G-0	256
Ago1	G-3	424
Ago2	G-2	1117
Ago3	G-2	324
Ago4	G-3	547
Agpat1	G-3	69
Agpat2	G-4	23
Abt1	G-4	3
Agpat4	G-0	237
Agps	G-2	1605
Agr2	G-1	639
AW551984	G-2	17
Agrn	G-3	659
Agtpbp1	G-2	323
Agtr1a	G-0	6
Agtrap	G-3	91
Ahcy	G-1	1700
Ahcyl1	G-2	1681
Ahcyl2	G-0	1027
Ahdc1	G-3	32
Ahi1	G-1	154
Ahnak	G-2	84
Ahnak2	G-2	1132
Ahr	G-3	374
Ahsg	G-1	927
Aida	G-2	397
Aif1	G-2	720
Aif1l	G-1	1327
Aifm1	G-1	90
Adss	G-3	21
Aifm2	G-1	653
Aifm3	G-3	162
Aig1	G-0	727
Aim2	G-2	49
Afmid	G-2	21
Aimp1	G-1	1355
Aimp2	G-1	359
Aip	G-0	342
Ajap1	G-1	1820
Ajm1	G-2	55
Ajuba	G-3	133
Ak1	G-1	2257
Ak2	G-1	1133
Ak3	G-0	243
Ak5	G-2	1403
Ak6	G-1	2196
Ak7	G-0	942
Ak9	G-3	84
Akap11	G-2	703
Akap13	G-2	995
Akap14	G-0	190
Akap17b	G-2	1011
Akap5	G-3	573
Akap6	G-2	38
Akap7	G-0	298
Akap8l	G-0	888
Akip1	G-0	7
1700001K19Rik	G-0	1
Akirin1	G-1	1330
Akna	G-0	180
Akr1a1	G-1	2099
Akr1b10	G-3	237
Akr1b3	G-0	380
Akr1b7	G-0	638
Akr1b8	G-1	2115
Akr1c12	G-1	130
Akr1c13	G-2	592
Akr1c14	G-4	207
Akr1c19	G-0	13
Akt1	G-1	2171
Akt2	G-3	115
Akt3	G-2	233
Aktip	G-0	531
2410004B18Rik	G-0	7
Acbd4	G-0	14
Alad	G-0	23
Alas1	G-1	23
Alcam	G-3	317
Aldh16a1	G-1	752
Aldh18a1	G-1	1546
Aldh1a1	G-0	497
Aldh1a2	G-4	48
Aldh1a3	G-1	2179
Aldh1a7	G-0	519
Aldh1b1	G-2	262
Aldh1l1	G-4	72
Aldh1l2	G-1	2197
Aldh2	G-0	451
Aldh3a1	G-0	250
Aldh3a2	G-0	927
Aldh3b1	G-0	110
Aldh3b3	G-0	993
Aldh4a1	G-0	682
Aldh5a1	G-0	103
Aldh6a1	G-0	619
Aldh7a1	G-0	26
Aldh9a1	G-4	4
Aldoa	G-1	1621
Aldoc	G-2	629
Alg10b	G-2	1487
Alg12	G-0	8
Alg3	G-1	207
Alg5	G-1	1374
Alg8	G-1	1417
Alkbh3	G-1	1430
Alkbh7	G-0	582
Alms1	G-3	96
Alox12	G-0	24
Alox5	G-4	241
Alox5ap	G-1	1646
Alpk1	G-2	493
Alpk3	G-0	64
Alpl	G-4	288
Als2	G-2	217
Als2cl	G-0	490
Alx4	G-2	1677
Alyref	G-4	63
Agpat3	G-4	15
Ambp	G-4	18
Amd1	G-2	1021
Amd2	G-2	63
Amdhd2	G-2	762
Amer1	G-2	763
Amfr	G-4	15
Amhr2	G-0	359
Amigo1	G-0	952
Amigo2	G-4	17
Acer2	G-4	2
Ammecr1	G-1	2268
Ammecr1l	G-2	540
Amn	G-1	1973
Amot	G-2	609
Amotl1	G-3	196
Amotl2	G-0	320
Ampd2	G-1	1566
2610318N02Rik	G-1	40
Ampd3	G-1	405
Amph	G-0	546
Amt	G-0	737
Amz1	G-3	428
Anapc1	G-2	1246
Anapc10	G-2	43
Anapc15	G-1	1835
Anapc16	G-1	1025
Anapc2	G-3	75
6430550D23Rik	G-3	6
Anapc4	G-2	36
Anapc5	G-1	806
Anapc7	G-1	208
9430069I07Rik	G-1	11
Ang	G-0	905
Angel2	G-3	33
Angpt2	G-0	297
Angptl4	G-1	1756
Ank	G-2	1433
Ank1	G-0	196
Ank2	G-1	7
Ank3	G-0	805
Ankfn1	G-2	1267
Ankfy1	G-2	881
Ankhd1	G-2	450
Ankib1	G-2	1455
Ankle1	G-1	8
Angptl8	G-3	7
Ankle2	G-2	762
Ankmy1	G-0	16
Ankmy2	G-0	376
Ankrd1	G-4	403
Ankrd11	G-2	36
Ankrd13a	G-4	38
Ankrd13b	G-1	1752
Ankrd13c	G-3	16
Ankrd13d	G-0	73
Ankrd17	G-2	1441
Ankrd23	G-1	816
Ankrd28	G-2	1621
Ankrd29	G-0	52
Ankrd33b	G-0	115
Ankrd34a	G-1	1604
Ankrd34b	G-2	1251
Ankrd37	G-2	1393
Ankrd39	G-1	732
Akap10	G-1	39
Ankrd40	G-0	604
Ankrd44	G-2	626
Ankrd46	G-3	16
Ankrd49	G-2	388
Ankrd50	G-2	160
Ankrd52	G-1	1048
Ankrd6	G-2	1241
Ankrd61	G-2	269
Ankrd63	G-0	384
Ankrd65	G-3	17
Ankrd66	G-0	30
Ankrd9	G-1	62
Anks1	G-0	1248
Anks3	G-0	432
Ankub1	G-2	181
Anln	G-1	1917
Ano1	G-3	548
Ano10	G-2	51
Ano3	G-2	6
Ano5	G-2	87
Ano6	G-2	599
Alkal1	G-2	31
Ano8	G-3	443
Anp32a	G-0	1176
Anp32b	G-1	1386
Anp32e	G-1	810
Anpep	G-0	81
Antxr1	G-3	538
Antxr2	G-0	1000
Anxa1	G-1	1802
Anxa11	G-0	681
Anxa2	G-1	904
2700062C07Rik	G-3	23
Anxa3	G-1	209
Anxa4	G-3	519
Anxa5	G-0	22
Anxa6	G-0	814
Anxa7	G-1	1133
Anxa8	G-1	1442
Aoah	G-2	1708
Aoc1	G-2	1889
Aoc3	G-0	165
Aopep	G-1	1333
Aox1	G-0	288
Agrp	G-0	5
Aox3	G-0	1153
Ap1b1	G-1	1556
Ap1g2	G-2	12
Ap1m2	G-3	127
Ap1s1	G-1	2321
Ap1s2	G-1	580
Ap2a1	G-1	679
Ap2a2	G-1	1197
Ap2b1	G-3	812
Ap2m1	G-1	2201
Ap2s1	G-1	2172
Ap3b1	G-3	532
Ap3d1	G-3	49
Ap3m1	G-2	475
Ap3m2	G-0	740
2310033P09Rik	G-0	23
Ap3s1	G-1	1861
Ap4e1	G-2	1284
Ap4m1	G-3	54
Ap5b1	G-3	360
Apaf1	G-2	1623
Apba2	G-2	401
Apbb1	G-0	1120
Apbb1ip	G-2	63
Apbb2	G-2	1307
Apc	G-2	875
Apcdd1	G-2	45
Apex1	G-1	1629
Aph1a	G-4	6
9430038I01Rik	G-1	36
Abcb10	G-4	5
Aph1b	G-3	40
2610008E11Rik	G-3	15
Api5	G-2	1210
Apln	G-0	731
Aplnr	G-0	615
Aplp2	G-0	729
Apmap	G-0	16
Apobec1	G-2	1355
Apobec2	G-0	662
Angel1	G-0	17
Apobec3	G-2	244
Apobr	G-2	25
Agap2	G-2	13
Apoc1	G-0	9
Apoc2	G-4	19
Apoc4	G-1	7
Apoe	G-2	1502
Apol10b	G-0	37
Apol6	G-1	1718
Apol7c	G-3	628
Apol7e	G-0	380
Apol9a	G-1	62
Apold1	G-2	53
Adnp2	G-2	3
Apoo	G-1	1
App	G-0	185
Appbp2	G-2	893
Appl1	G-2	761
Appl2	G-0	49
Aprt	G-1	2350
Aqp1	G-0	105
Aqp5	G-3	134
Aqr	G-2	575
Ar	G-0	947
Araf	G-0	433
Arap1	G-3	88
Arap2	G-2	704
Arap3	G-0	1025
Arcn1	G-1	1935
Areg	G-3	63
Arel1	G-2	787
Arf1	G-1	140
Arf2	G-1	1881
Arf3	G-3	50
Agap3	G-0	38
Arf4	G-1	1744
Arf5	G-1	1505
Arf6	G-4	23
Arfgap1	G-1	1811
Arfgap2	G-3	32
2610528A11Rik	G-3	23
Aqp3	G-3	4
Arfgap3	G-1	2028
Arfgef1	G-2	777
Arfgef2	G-2	1261
Arfgef3	G-3	530
Arfip1	G-2	13
Arfip2	G-3	27
Apool	G-3	15
Arfrp1	G-0	447
Arg1	G-1	1985
Arg2	G-1	38
Arglu1	G-0	140
Arhgap1	G-1	979
Arhgap11a	G-1	2106
Arhgap12	G-3	233
Arhgap18	G-3	70
Arhgap19	G-2	1895
Arhgap20	G-0	190
Arhgap21	G-2	244
Ankrd55	G-2	20
Arhgap23	G-0	243
Arhgap24	G-1	1064
Arhgap25	G-3	152
Arhgap28	G-0	15
Arhgap29	G-0	783
Arhgap30	G-2	132
Arhgap31	G-0	23
Arhgap32	G-2	520
Arhgap35	G-2	237
Arhgap39	G-3	64
Arhgap4	G-0	129
AB124611	G-0	49
Arhgap40	G-1	292
Arhgap42	G-2	467
Arhgap44	G-0	69
Arhgap45	G-0	530
Arhgap5	G-2	36
2610044O15Rik8	G-2	4
Ap5m1	G-2	2
Arhgap8	G-3	70
9530077C05Rik	G-3	4
Arhgap9	G-3	87
Arhgdia	G-1	1233
Arhgdib	G-0	23
Arhgdig	G-0	23
Arhgef1	G-0	387
Arhgef10	G-0	955
Arhgef12	G-3	116
Arhgef15	G-0	1232
Arhgef16	G-3	12
Arhgef17	G-0	70
Arhgef18	G-0	743
Arhgef19	G-0	126
Arhgef2	G-0	902
Arhgef25	G-1	979
Arhgef26	G-3	54
Arhgef28	G-0	1111
Arhgef3	G-0	969
Arhgef38	G-0	1053
Arhgef39	G-1	213
Arhgef40	G-1	607
Arhgef5	G-2	667
Arhgef6	G-2	1151
Arhgef7	G-1	1429
1110065P20Rik	G-1	66
Arid1a	G-0	833
Arid1b	G-2	205
Arid2	G-2	1109
Arid3b	G-0	995
Arid4a	G-3	164
Arhgap17	G-3	38
Arid4b	G-3	517
Arid5b	G-3	660
Arih1	G-2	886
Arl1	G-1	1761
Arl11	G-2	1325
Arl13b	G-0	27
Arl14ep	G-2	757
Arl15	G-3	9
Arl2	G-1	115
Arl2bp	G-0	30
Arl3	G-0	189
Arl4a	G-4	50
Arl4c	G-3	495
Arl4d	G-0	148
Arl5a	G-2	644
Arl5b	G-0	14
Alas2	G-0	26
Arl5c	G-0	89
Arl6	G-1	561
Arl6ip1	G-3	397
Arl6ip4	G-1	540
Arl6ip5	G-1	1024
1700123O20Rik	G-1	6
Arl8a	G-1	1056
Arl8b	G-2	1082
Armc3	G-0	65
Armc8	G-3	24
Armcx1	G-0	95
Armcx3	G-2	453
Aplp1	G-3	27
Armcx4	G-2	1038
Armcx6	G-0	11
Arnt	G-2	152
Arntl	G-0	110
4833420G17Rik	G-0	35
Arntl2	G-2	149
Arpc1a	G-0	4
Arpc1b	G-1	2345
Arpc2	G-1	2346
Arpc3	G-1	857
Arpc4	G-1	1069
Arpc5	G-1	2263
Arpc5l	G-1	71
Arpin	G-3	17
Arrb2	G-2	400
Arrdc1	G-3	25
Arrdc3	G-0	373
Arsa	G-0	3
Arsb	G-3	264
Abhd4	G-3	18
Arsg	G-2	1322
Arsi	G-1	1998
Arsj	G-2	2
Abat	G-2	1
Arsk	G-0	194
Art2b	G-0	365
Art3	G-0	482
Art4	G-2	512
Art5	G-1	10
Arvcf	G-0	975
Arxes1	G-4	20
Arxes2	G-0	71
As3mt	G-0	385
Asah1	G-1	1426
Asah2	G-2	1169
Asap1	G-2	1465
Asap2	G-0	69
Asap3	G-3	549
Asb13	G-0	1042
Asb2	G-0	837
Asb4	G-2	234
Asb7	G-2	38
Asb8	G-1	964
Ascc2	G-0	533
Ascc3	G-2	1173
Ascl1	G-0	73
Asf1b	G-1	1792
Asgr1	G-0	591
Asgr2	G-3	34
Ash1l	G-2	812
Asl	G-2	620
Asns	G-1	158
Asnsd1	G-1	1312
Aspa	G-0	578
Aspg	G-4	2
Asph	G-1	3
Aspm	G-1	1281
Aspn	G-3	665
Asprv1	G-4	36
Abhd17a	G-4	1
Arhgef37	G-4	10
Ass1	G-2	1522
Astn2	G-0	36
Asxl1	G-2	1355
Asxl2	G-2	1102
Atad1	G-1	17
Atad2	G-2	1489
Atad2b	G-2	1010
Atad3a	G-1	699
Atad5	G-2	764
Atat1	G-3	520
Ate1	G-2	959
Atf1	G-2	31
Atf2	G-2	10
Atf4	G-4	91
4930453N24Rik	G-4	7
Atf5	G-0	261
Atf6	G-2	1343
Ankrd26	G-2	29
Aoc2	G-2	4
Atf6b	G-0	29
Atf7	G-3	26
Atf7ip	G-3	513
Atf7ip2	G-2	217
Atg101	G-2	18
Atg12	G-2	154
Atg14	G-3	471
Atg16l1	G-2	3
Atg16l2	G-0	17
Atg2a	G-0	117
Atg2b	G-2	34
Atg3	G-1	1063
Atg4a	G-2	235
Atg5	G-2	66
Ano9	G-2	4
Atg7	G-3	66
Atg9b	G-1	1111
Atic	G-1	1539
Atl3	G-2	1412
Atm	G-3	102
Atmin	G-2	985
Atn1	G-1	79
Atoh8	G-0	166
Atox1	G-2	677
Atp10a	G-2	275
Atp10b	G-2	662
Artn	G-3	26
Atp11a	G-3	631
Atp11b	G-2	1180
Atp11c	G-2	654
Atp13a1	G-1	101
Atp13a3	G-2	819
Atp13a4	G-0	16
Atp1a1	G-1	1636
Atp1a2	G-0	925
Atp1b1	G-1	210
Atp1b3	G-2	14
Atp2a1	G-0	41
Atp2a3	G-0	1308
Atp2b1	G-2	587
Atp2b2	G-0	304
Atp2c1	G-2	376
Atp2c2	G-0	5
Adra1b	G-4	4
Atp5a1	G-1	1036
Atp5b	G-1	1670
Atp5c1	G-1	1358
Atp5d	G-1	163
Atp5e	G-1	387
Atp5g1	G-1	1714
Atp5g3	G-1	2096
Atp5h	G-1	195
Apip	G-4	3
Atp5j	G-4	38
Atp5j2	G-1	28
Atp5k	G-1	211
Atp5l	G-1	1910
Atp5md	G-1	1352
Atp5mpl	G-1	1871
Atp5o	G-1	1363
Atp5pb	G-1	601
Atp6ap1	G-1	13
Atp6ap2	G-2	1080
Atp6v0a1	G-1	73
Aff1	G-1	10
Atp6v0a2	G-3	154
Atp6v0a4	G-1	1148
Atp6v0b	G-3	65
Atp6v0c	G-1	2115
Atp6v0d1	G-1	758
Atp6v0d2	G-2	918
Atp6v0e	G-2	144
Atp6v0e2	G-0	620
Atp6v1a	G-2	1327
Atp6v1b1	G-0	153
Atp6v1b2	G-2	855
Atp6v1c1	G-2	323
Atp6v1c2	G-0	1242
Atp6v1d	G-1	949
Atp6v1e1	G-2	222
Atp6v1g1	G-1	69
Atp6v1g2	G-3	2
Atg4d	G-3	1
Atp6v1h	G-1	890
Atp7a	G-2	1346
Atp7b	G-0	334
Atp8a1	G-3	672
Atp8b1	G-2	1415
Atp8b2	G-2	1167
Atp8b4	G-2	370
Atp1a3	G-2	57
Atp8b5	G-2	46
Atp9a	G-0	77
Atp9b	G-2	48
Atpif1	G-2	650
Atpsckmt	G-1	54
Atp6v1g3	G-3	4
Atr	G-2	230
Atrn	G-2	731
Atrnl1	G-2	1144
Atrx	G-2	1013
Atxn1	G-0	491
Atxn10	G-3	70
Atxn1l	G-2	32
Atxn2	G-3	16
Atxn2l	G-0	123
Atxn3	G-2	1147
Atxn7	G-2	635
Atxn7l1	G-0	18
Atxn7l3b	G-0	341
Auh	G-0	250
Aunip	G-1	587
Aurka	G-1	1900
Aurkaip1	G-1	87
Aurkb	G-1	2056
Auts2	G-1	148
Avl9	G-2	498
Avpi1	G-1	90
Avpr2	G-0	289
Awat1	G-3	317
Abhd8	G-3	18
Awat2	G-0	3
Ahsa1	G-0	4
Axdnd1	G-3	8
Axin2	G-0	758
Axl	G-2	1671
Azgp1	G-4	15
Azi2	G-2	5
Azin1	G-3	282
Azin2	G-4	3
2310022B05Rik	G-4	6
B230217C12Rik	G-0	28
B230219D22Rik	G-2	831
B2m	G-3	139
B3galnt1	G-1	1669
B3galt4	G-3	105
B3galt6	G-1	53
B3glct	G-2	1755
B3gnt3	G-1	37
B3gnt4	G-0	4
B3gnt5	G-0	384
B3gnt6	G-0	402
B3gnt7	G-3	238
B3gnt9	G-1	1300
B3gntl1	G-2	587
B430306N03Rik	G-2	57
B4galnt1	G-3	187
Adar	G-3	52
B4galnt4	G-2	111
1700064H15Rik	G-4	3
B4galt1	G-1	2335
B4galt2	G-1	2297
B4galt4	G-0	25
B4galt5	G-1	1579
B4galt6	G-2	1289
B4gat1	G-0	7
B630019K06Rik	G-2	36
B930094E09Rik	G-1	30
BC005624	G-0	160
BC016579	G-1	25
BC024139	G-0	10
AW146154	G-3	26
BC028528	G-0	1045
BC029722	G-0	22
Agr3	G-0	35
BC030500	G-3	2
Axin1	G-3	2
BC035044	G-0	471
BC055324	G-1	470
Baalc	G-2	1307
Babam1	G-4	2
Babam2	G-1	1465
Bace1	G-2	35
Bace2	G-3	230
Bach1	G-2	1206
Bach2	G-0	884
Bag1	G-4	92
Art1	G-0	10
Bag3	G-4	88
Bag6	G-0	95
Bahcc1	G-0	575
Bahd1	G-3	42
Baiap2	G-1	304
AU018091	G-1	7
Baiap2l1	G-0	1009
Baiap3	G-0	1058
Bak1	G-2	98
Bambi	G-0	949
Banf1	G-1	71
Bank1	G-0	725
Banp	G-3	243
Arl16	G-3	6
Bard1	G-1	1200
Basp1	G-2	1866
Batf	G-2	176
Batf3	G-1	1546
Bax	G-1	1921
Baz1a	G-2	388
Baz1b	G-3	516
Baz2a	G-3	65
Baz2b	G-2	411
Bbc3	G-0	17
Bbln	G-1	20
Bbs12	G-2	79
Bbs2	G-0	816
Bbs4	G-0	115
Bbs9	G-0	431
Bbx	G-2	656
Bcam	G-3	311
Bcan	G-0	81
9130230L23Rik	G-0	58
Bcap29	G-1	1029
Bcap31	G-3	314
Bcar1	G-1	300
Bcar3	G-4	95
Bcas1	G-4	12
Bcas3	G-0	137
Bcat1	G-1	103
Bche	G-0	132
Bckdha	G-0	577
1110032A03Rik	G-0	11
Bckdk	G-1	610
Bcl10	G-1	594
Bcl11a	G-0	29
Bcl11b	G-0	65
Bcl2a1a	G-3	113
Bcl2a1b	G-2	952
Bcl2a1d	G-1	462
Bcl2l1	G-1	675
Bcl2l11	G-0	220
Bcl2l13	G-2	74
Bcl2l14	G-3	61
Bcl2l2	G-0	1
Bcl3	G-2	224
Bcl6b	G-0	81
Bcl7a	G-0	1148
Bcl7c	G-1	112
Bcl9	G-0	675
Bcl9l	G-0	578
Bclaf1	G-2	1517
Bco2	G-3	239
Bcor	G-0	237
Bcorl1	G-0	504
Bcr	G-3	16
Bcs1l	G-0	5
Bdkrb1	G-1	1735
Bdkrb2	G-1	129
Bdp1	G-2	472
Bean1	G-1	1811
Begain	G-4	11
Armcx5	G-4	11
Bend3	G-1	127
Bend4	G-2	825
Angptl3	G-2	5
Bend7	G-3	427
Best1	G-1	43
Best3	G-0	12
Aqp11	G-0	8
Bex2	G-0	295
Bex3	G-1	895
Bex4	G-0	368
Bex6	G-3	53
Bfsp1	G-3	3
Armc2	G-3	1
Bglap3	G-0	73
Bgn	G-1	2275
Bhlha15	G-3	43
Bhlhb9	G-2	143
Bhlhe22	G-2	1265
Bhlhe40	G-1	1930
Bhlhe41	G-2	232
Bicc1	G-1	2278
Bicd2	G-0	4
Bicdl2	G-0	258
Bicra	G-0	992
Bicral	G-0	185
Bid	G-2	31
Bik	G-0	550
Bin2	G-0	31
Bin3	G-1	1785
Birc2	G-2	809
Birc3	G-1	315
Birc5	G-1	1980
Birc6	G-2	1165
Blcap	G-1	140
Blk	G-0	1079
Blm	G-1	36
Blmh	G-1	46
Blnk	G-3	246
Bloc1s2	G-1	1043
Blvra	G-1	1243
Blvrb	G-1	1154
Blzf1	G-1	53
Agfg2	G-4	15
Bmf	G-0	317
Bmp1	G-2	1764
Bmp2k	G-2	2129
Bmp3	G-0	1029
Bmp4	G-0	299
Bmp5	G-2	497
Bmp6	G-0	827
Bmp8a	G-3	38
Bmper	G-1	1440
Bmpr1a	G-2	870
Bmpr2	G-0	181
Bms1	G-2	188
Bmt2	G-2	857
Bmx	G-0	36
Bnip1	G-1	16
Bnip2	G-1	591
Bnip3l	G-0	200
Bmi1	G-0	24
Bnipl	G-0	973
Boc	G-0	115
Bod1l	G-3	332
Bok	G-1	1935
Bola1	G-4	5
Arrdc2	G-4	19
Bola2	G-1	1694
Bop1	G-1	1476
Bora	G-1	1418
Borcs6	G-1	713
Borcs8	G-0	96
Bphl	G-0	76
Bpifa1	G-4	21
Bpifa2	G-2	5
Bpifb5	G-0	329
Bpifc	G-0	16
Bpnt2	G-2	1032
Bptf	G-3	363
Braf	G-2	519
Brat1	G-0	447
Brca1	G-1	1634
Brca2	G-1	1984
Brd1	G-0	48
Brd2	G-0	39
Brd7	G-3	458
Brd8	G-3	204
Bri3	G-0	35
Bri3bp	G-1	961
Brinp1	G-1	2159
Brip1	G-2	1313
Brix1	G-1	17
Brk1	G-2	127
Adal	G-2	8
Brms1l	G-1	77
Brox	G-2	510
Brpf1	G-4	132
Brpf3	G-3	4
Brwd1	G-3	562
Brwd3	G-2	875
Bscl2	G-1	1454
Bsg	G-3	497
Bspry	G-0	183
Bst1	G-2	1048
Bst2	G-3	15
Btaf1	G-2	947
Btbd1	G-4	33
Abhd17b	G-4	9
Aggf1	G-4	16
Btbd17	G-1	1154
Btbd19	G-1	895
Btbd2	G-0	662
Btbd3	G-0	98
Btbd6	G-3	26
Btbd7	G-2	674
Btbd8	G-0	11
Btbd9	G-2	110
Btd	G-0	617
Btf3	G-1	1679
Btf3l4	G-1	14
Btg1	G-2	12
Btk	G-2	26
Arhgef10l	G-2	12
Btnl2	G-0	64
Btnl9	G-3	70
Bub1	G-1	480
Ash2l	G-1	16
Bub1b	G-1	1943
Bub3	G-1	47
Bud13	G-0	5
Bud23	G-4	1
Bud31	G-1	1133
Bves	G-0	40
Bysl	G-1	117
Bzw1	G-1	2082
Bzw2	G-1	528
C130050O18Rik	G-2	17
C130074G19Rik	G-0	1193
C1d	G-2	538
C1galt1	G-2	105
C1galt1c1	G-0	14
C1qa	G-2	2149
C1qb	G-1	2196
C1qbp	G-1	1151
C1qc	G-2	2128
C1ql1	G-1	1
C1qtnf1	G-1	1711
C1qtnf12	G-1	775
C1qtnf2	G-0	690
C1qtnf3	G-3	541
C1qtnf5	G-2	1257
C1qtnf6	G-1	2289
C1qtnf7	G-2	312
C1qtnf9	G-0	131
C1ra	G-1	1646
C1rl	G-1	810
C1s1	G-3	485
C1s2	G-1	176
C2cd3	G-3	116
C2cd4a	G-1	370
C2cd4b	G-0	558
C2cd5	G-0	30
C3	G-1	1325
C3ar1	G-2	1750
C4b	G-1	1735
C5ar1	G-1	130
C5ar2	G-2	32
Arid3a	G-2	5
C6	G-3	33
C7	G-0	201
C77080	G-3	43
C87436	G-0	5
C9orf72	G-2	1530
Caap1	G-3	2
Bfsp2	G-3	2
Cab39	G-2	170
Cabcoco1	G-0	27
Cabin1	G-3	3
Cables2	G-3	467
Cabp1	G-3	15
Brd9	G-3	6
Cabp2	G-0	32
Cabp7	G-0	5
Adam1b	G-0	4
Cachd1	G-0	354
Cacna1c	G-2	603
Cacna1d	G-2	41
Cacna1e	G-0	169
Cacna1h	G-0	2
B3gnt8	G-0	2
Cacna1i	G-0	317
Cacna2d1	G-2	977
Cacna2d4	G-0	282
Anapc13	G-0	13
Cacnb1	G-0	719
Cacnb2	G-0	8
Cacnb3	G-2	998
Cacng5	G-2	301
Cacng8	G-3	14
Cacul1	G-2	984
Cadm1	G-0	1043
Cadps	G-1	25
Cadps2	G-0	827
Calca	G-1	997
Calcoco1	G-0	940
Calcoco2	G-0	17
Calcr	G-2	247
Calcrl	G-0	70
Cald1	G-1	2259
Calhm2	G-0	202
Calhm6	G-3	66
Calm1	G-1	1793
Calm2	G-1	945
Calm3	G-3	45
Calml3	G-3	120
Calml4	G-0	6
Adcyap1r1	G-0	2
Calr	G-1	30
Calr4	G-0	2
Calu	G-1	2355
Camk1	G-2	1030
Camk1d	G-2	1343
Camk1g	G-1	584
Camk2d	G-2	352
Camk2g	G-2	47
Camk2n1	G-0	497
Camk2n2	G-1	76
Camkk2	G-1	335
Camsap1	G-2	172
Camsap2	G-2	415
Camsap3	G-0	344
Cand1	G-2	1087
Cand2	G-3	12
Cant1	G-0	68
Canx	G-2	1000
2610001J05Rik	G-1	17
Cap1	G-1	922
Cap2	G-0	734
Capg	G-2	1948
Capn1	G-0	8
Capn15	G-3	122
Capn2	G-4	191
Capn5	G-1	625
Capn6	G-1	1427
Capn7	G-2	864
Capns1	G-1	2065
Caprin1	G-2	1505
Caprin2	G-3	9
Capza1	G-2	1264
Capza2	G-1	1469
Capzb	G-1	1867
Car13	G-1	2212
Car14	G-0	598
Car15	G-0	82
Car2	G-0	10
Car3	G-0	41
Car4	G-0	351
Car5b	G-4	44
Car6	G-1	806
Abhd10	G-1	3
Car8	G-0	1141
Card10	G-0	862
Adam33	G-0	24
Card11	G-0	97
Card19	G-1	1230
Card6	G-0	160
Card9	G-1	1204
Carhsp1	G-1	1181
Carm1	G-1	392
Carmil1	G-0	103
Carmil2	G-0	433
Carns1	G-0	47
Cars	G-1	1833
Casc1	G-0	26
Casc3	G-0	600
Casd1	G-0	7
Cask	G-1	393
Caskin2	G-0	336
Casp1	G-3	55
Armc7	G-3	11
Casp12	G-2	401
Casp2	G-3	408
Casp3	G-1	1571
Casp4	G-2	77
Casp7	G-3	69
Casp8	G-2	151
Casp8ap2	G-2	1119
Casp9	G-2	29
Casq1	G-1	2
Casq2	G-0	87
Cass4	G-0	49
Cast	G-1	1839
Castor1	G-2	611
Aldh8a1	G-2	4
Ap1g1	G-3	4
Castor2	G-3	66
Alpk2	G-3	4
Casz1	G-0	366
Cat	G-0	1262
Catsper2	G-1	311
Cav1	G-0	861
Cav2	G-0	766
Cav3	G-2	376
Cavin1	G-0	1009
Cavin2	G-0	929
Cavin3	G-1	2063
Cavin4	G-4	3
Avpr1a	G-4	2
Cbfa2t2	G-2	989
Cbfa2t3	G-0	851
Cbfb	G-1	2365
Cbl	G-2	508
Cblb	G-1	720
Cblc	G-3	116
Cblif	G-3	267
Cbll1	G-2	8
Cbr1	G-0	86
Cbr2	G-0	846
Cbr3	G-4	3
Borcs7	G-4	1
Cbr4	G-1	4
Cbs	G-0	6
Cbwd1	G-1	21
Cbx1	G-3	394
Bdh2	G-3	6
Cbx2	G-3	50
Cbx4	G-0	40
Cbx5	G-2	16
Cbx6	G-2	242
Cbx7	G-0	1083
Cc2d1a	G-2	299
Cc2d1b	G-1	60
Cc2d2a	G-2	694
Ccar1	G-2	1080
Ccbe1	G-1	1688
Ccdc102a	G-4	13
Ccdc107	G-3	3
Akr7a5	G-3	7
Ccdc113	G-0	152
Ccdc115	G-1	78
Ccdc117	G-0	392
Ccdc12	G-0	74
Ccdc122	G-1	1508
Ccdc124	G-1	322
Ccdc125	G-0	54
Ccdc126	G-0	80
Ccdc13	G-0	6
Aars2	G-4	4
Ccdc134	G-1	23
Ccdc136	G-3	516
Ccdc141	G-3	221
Ccdc142	G-0	52
Ccdc146	G-0	190
Ccdc153	G-0	165
Ccdc154	G-0	14
Ccdc157	G-0	1104
Ccdc159	G-0	911
Ccdc160	G-0	6
Ccdc162	G-0	1
Ccdc163	G-0	167
Ccdc166	G-0	133
Ccdc170	G-3	3
Ccdc171	G-3	269
Ccdc173	G-0	8
Ccdc180	G-0	493
Ccdc181	G-0	37
Baiap2l2	G-0	3
Ccdc184	G-0	21
Ccdc186	G-2	627
Ccdc187	G-0	755
Ccdc190	G-3	7
Ccdc148	G-3	8
Ccdc191	G-0	9
Ccdc22	G-1	893
Ccdc24	G-0	285
Ccdc25	G-1	490
Ccdc28a	G-3	13
Ccdc28b	G-0	19
Ccdc30	G-0	72
Ccdc34	G-1	705
Ccdc39	G-0	347
Ccdc40	G-0	248
Ccdc42	G-0	248
Ccdc47	G-3	9
Ccdc50	G-2	970
Ccdc51	G-3	6
Ccdc59	G-4	18
Ccdc6	G-2	890
Ccdc60	G-0	5
3110009E18Rik	G-0	9
Ccdc61	G-0	13
Ccdc65	G-0	56
Capsl	G-0	3
Ccdc66	G-3	125
Ccdc68	G-0	37
Ccdc69	G-0	80
Ccdc71l	G-1	727
Ccdc8	G-4	164
Ccdc80	G-2	1652
Ccdc81	G-0	310
Ccdc82	G-0	85
Ccdc85a	G-0	29
Ccdc85b	G-0	556
Ccdc85c	G-0	831
Ccdc86	G-1	2233
Ccdc87	G-3	16
Ccdc88a	G-2	1322
Ccdc88b	G-3	37
Ccdc88c	G-0	876
Ccdc9	G-0	4
Ccdc91	G-0	421
Ccdc92	G-0	825
Ccdc93	G-2	1152
Ccdc97	G-3	6
Ccdc9b	G-1	1553
Cchcr1	G-1	220
Cckar	G-0	736
Ccl1	G-1	817
Ccl11	G-1	1535
Ccl12	G-1	2112
Ccl17	G-1	1404
Ccl2	G-1	2053
Ccl20	G-3	25
Ccl21a	G-3	740
Ccl21b	G-3	41
Ccl21d	G-2	662
Ccl22	G-1	763
Ccl27a	G-0	33
Ccl3	G-1	36
Ccl5	G-0	341
Ccl6	G-2	796
Ccl7	G-1	2007
Ccl8	G-1	2255
Ccl9	G-1	2152
Ccm2l	G-0	118
Ccn1	G-4	91
Ccn2	G-1	1048
Ccn3	G-0	78
Ccn4	G-2	1713
Ccn5	G-0	14
Angpt1	G-0	10
Angpt4	G-0	6
Bpgm	G-0	7
Ccna1	G-1	21
Ccna2	G-1	2046
Ccnb1	G-1	2089
Ccnb2	G-1	2013
Ccnd1	G-1	838
Ccnd2	G-2	681
Ccnd3	G-4	34
Ccndbp1	G-0	37
Ccne1	G-1	2044
Ccne2	G-1	864
Ccnf	G-1	748
Ccng1	G-1	1383
Ccng2	G-0	505
Ccnh	G-1	277
Ccni	G-4	3
Ap1ar	G-4	2
Ccnj	G-0	650
Ccnjl	G-0	704
Ccnl2	G-0	1
Ccnt1	G-2	480
Ccnt2	G-3	623
Ccny	G-1	1060
Ccnyl1	G-1	1320
Ccp110	G-2	58
Ccpg1	G-0	858
Ccpg1os	G-0	9
Ccr1	G-1	2021
Ccr10	G-3	139
Ccr2	G-2	389
Ccr4	G-3	133
Ccr5	G-2	1851
Ccr6	G-3	43
Ccr7	G-0	184
Ccr8	G-2	234
Ccrl2	G-0	995
Ccs	G-1	29
Ccsap	G-1	379
Ccser1	G-0	13
Ccser2	G-2	722
Cct2	G-1	2128
Cct3	G-1	1441
Cct4	G-1	802
Cct5	G-1	1470
Cct6a	G-1	1658
Cct7	G-1	45
Akap8	G-1	2
Cct8	G-1	1400
Apol8	G-1	4
Ccz1	G-2	761
Cd101	G-4	34
Cd109	G-2	1972
Cd14	G-1	627
Cd151	G-4	51
Cd160	G-0	11
Cd163	G-1	784
Cd164l2	G-3	73
Armc10	G-3	32
Cd177	G-1	1418
Cd180	G-2	217
Cd19	G-0	1003
Cd1d1	G-0	126
Cd2	G-0	1123
Cd200	G-0	166
Cd200r1	G-2	1283
Cd200r2	G-3	197
Cd200r3	G-0	63
Cd200r4	G-2	913
Cd207	G-0	248
Ap3s2	G-3	22
Cd209a	G-0	496
Cd209b	G-4	43
Cd209c	G-3	35
Cd209d	G-1	1729
Cd209e	G-1	1545
Cd209f	G-4	6
Cad	G-4	6
Cd209g	G-4	5
Add1	G-4	1
Cd22	G-0	956
Cd248	G-1	2328
Cd24a	G-0	15
Btg2	G-0	16
Cd27	G-0	309
Cd274	G-2	196
Cd276	G-2	1776
Cd28	G-0	83
Cd2ap	G-2	708
Cd2bp2	G-3	6
Cd300a	G-2	125
Cd300c	G-0	85
Cd300c2	G-2	1303
Cd300e	G-0	688
Cd300lb	G-2	80
Cd300ld	G-2	220
Cd300ld3	G-2	661
Cd300ld4	G-2	484
Cd300ld5	G-2	23
Cd300lf	G-1	1387
Cd300lg	G-0	298
Cd302	G-1	2168
Cd33	G-1	781
Cd34	G-2	675
Cd36	G-0	397
Cd37	G-0	629
Cd3d	G-0	107
Cd3e	G-0	73
Cd3eap	G-1	1355
Cd3g	G-0	39
Cd4	G-3	230
Cd40	G-0	4
Cd40lg	G-0	95
Cd44	G-2	1317
Cd46	G-0	638
Cd47	G-4	177
Cd48	G-2	803
Cd5	G-3	59
Cd52	G-2	182
Cd53	G-2	331
Cd55	G-0	575
Cd59a	G-3	319
Cd59b	G-0	49
Cd5l	G-2	114
Cd6	G-3	65
Cd63	G-1	2328
Cd68	G-2	1481
Cd69	G-0	80
Cd7	G-0	38
Cd72	G-2	379
Cd74	G-3	550
Cd79a	G-0	1003
Cd79b	G-0	1029
Cd80	G-1	2034
Cd82	G-0	130
Cd83	G-3	370
Cd84	G-2	1643
Cd86	G-2	1319
Cd8a	G-0	91
Cd8b1	G-0	363
Cd9	G-3	111
Cd93	G-0	58
Cd96	G-0	100
Cd99l2	G-0	651
Cda	G-1	434
Cadm3	G-1	6
Cdadc1	G-0	476
Cdan1	G-0	193
Cdc123	G-1	674
Cdc14a	G-0	105
Amy1	G-0	1
Cdc14b	G-2	90
Cdc16	G-1	1898
Cdc20	G-1	968
Cdc23	G-2	121
Cdc25a	G-1	1145
Cdc25b	G-0	157
Acsf3	G-0	1
Cdc25c	G-1	1849
1700066M21Rik	G-1	21
Cdc27	G-2	1374
Cdc34	G-1	1207
Cdc37	G-3	7
Cdc37l1	G-3	322
Cdc42	G-1	556
Cdc42bpa	G-0	95
Cdc42bpb	G-0	249
Cdc42bpg	G-0	432
Cdc42ep1	G-0	1136
Cdc42ep2	G-0	363
Cdc42ep3	G-0	17
Cdc42ep4	G-1	1238
Cdc42se2	G-3	221
Cdc45	G-1	1632
Cdc6	G-1	980
Cdc7	G-1	393
Cdca2	G-1	1019
Cdca3	G-1	1851
Cdca4	G-1	1294
Cdca5	G-1	1670
Cdca7l	G-4	5
Cdca8	G-1	1856
Cdcp1	G-2	87
Cdh1	G-3	160
Cdh11	G-1	2025
Cdh13	G-0	458
Cdh16	G-0	1074
Cdh17	G-2	32
Cdh2	G-0	83
Cd247	G-0	3
Cdh24	G-2	121
Cdh26	G-0	9
Cdh3	G-2	359
Cdh4	G-0	6
Ccdc3	G-0	3
Cdh5	G-0	968
Cdh6	G-4	44
Abcg2	G-1	20
Cdh8	G-1	30
Cdhr1	G-2	1743
Cdhr3	G-0	223
Cdip1	G-0	332
Cdipt	G-1	28
Cdk1	G-1	1719
Cdk10	G-0	765
Cdk12	G-2	534
Cdk13	G-2	80
Cdk14	G-3	284
Cdk16	G-1	10
Cdk17	G-0	5
Cdk18	G-4	17
Cdk19	G-2	635
Cdk2	G-1	208
Cdk2ap2	G-0	746
1700029J07Rik	G-0	13
Cdk4	G-1	767
Cdk5r1	G-1	67
Cdk5r2	G-2	1
Cdk5rap3	G-1	1319
Cdk6	G-2	15
Cdk7	G-1	878
Cdk8	G-2	11
Cdkl1	G-0	5
Cdkl2	G-0	97
Cdkl3	G-1	269
Cdkl4	G-0	5
Cdkl5	G-0	797
Cdkn1a	G-1	1945
Cdkn1b	G-0	1055
Cdkn1c	G-4	197
Cdkn2a	G-2	877
Cdkn2aip	G-0	120
Cdkn2aipnl	G-1	54
Cdkn2b	G-2	120
Cdkn2d	G-1	475
Cdkn3	G-1	1073
Cdo1	G-0	129
Acvr2a	G-4	22
Barhl1	G-0	13
Cdon	G-3	93
Cdpf1	G-0	18
Cdr2	G-4	106
Cdr2l	G-0	120
Cds1	G-0	39
Cds2	G-0	20
Cdsn	G-1	193
Cdt1	G-1	1627
Cdv3	G-2	1491
Cdyl2	G-2	233
Ceacam15	G-2	531
Cebpa	G-0	236
Cebpb	G-4	31
Cebpd	G-4	184
Cebpz	G-3	5
Cebpzos	G-1	5
Cela1	G-1	53
Celf1	G-2	778
Celf2	G-1	1681
Celf4	G-1	71
Celf5	G-1	54
Celf6	G-4	2
Celsr1	G-3	455
Celsr2	G-0	87
Celsr3	G-1	30
Cemip	G-2	1772
Cemip2	G-2	175
Cenpa	G-1	1308
Cenpb	G-4	7
Cenpc1	G-1	1666
Cenpe	G-1	1932
Cenpf	G-1	264
Cenph	G-1	1699
Cenpi	G-1	1392
Cenpl	G-1	640
Bad	G-2	9
Cenpm	G-1	1987
Cenpn	G-1	1616
Cenpp	G-1	743
Cenpq	G-1	228
Cenps	G-1	81
Cenpt	G-1	1398
Cenpv	G-0	7
Cenpw	G-1	1139
Cep104	G-0	117
Cep126	G-0	9
Cep135	G-2	266
Cep152	G-2	1412
Cep162	G-2	1116
Cep164	G-0	13
Cep170	G-2	1050
Cep170b	G-1	164
Cep192	G-2	1214
Cep290	G-2	188
Cep295	G-2	766
Ccdc32	G-1	9
Cep295nl	G-1	384
Cep350	G-2	1269
Cep43	G-2	229
Cep55	G-1	1455
Cep63	G-0	10
Cep68	G-3	383
Cep70	G-0	877
Cep76	G-1	1232
Cep83	G-1	2036
Cep85	G-1	59
Cep85l	G-0	46
Cep89	G-1	16
Cep95	G-3	38
Cep97	G-2	9
Cept1	G-3	5
Cercam	G-1	1817
Cerk	G-2	393
Cers1	G-0	3
Cers2	G-3	39
Cers3	G-3	217
Cers5	G-3	359
Cers6	G-1	2157
Cert1	G-2	626
Ces1b	G-0	171
Ces1c	G-4	2
Ces1d	G-0	565
Ces1e	G-0	702
Ces1f	G-0	182
2810459M11Rik	G-0	2
Ces1g	G-0	62
Ces2b	G-0	581
Ces2e	G-0	768
Ces2g	G-0	1265
Cetn2	G-0	562
Cetn3	G-0	228
Cfap126	G-0	48
Cfap157	G-0	215
Cfap161	G-0	832
Cfap20	G-0	98
Acad8	G-0	2
Cfap206	G-0	108
Cfap20dc	G-3	204
Cfap221	G-0	55
Cfap299	G-0	13
Cfap36	G-1	65
Cfap410	G-1	2
Cfap43	G-0	460
Cfap44	G-2	890
Cfap46	G-0	91
Cfap57	G-0	899
Cfap58	G-0	320
Cfap65	G-0	823
Cfap70	G-0	549
Cfap73	G-0	12
BC051019	G-0	6
Cfap74	G-0	496
Cfap77	G-0	120
Cfap91	G-0	829
Cfap97	G-2	155
Cfap97d2	G-0	10
BC025920	G-0	2
Cfap99	G-0	35
Cfb	G-1	2266
Cfd	G-0	12
Cfdp1	G-3	2
Cfh	G-1	400
Cfhr2	G-2	2
Cfi	G-2	1459
Cfl1	G-1	2085
Cfl2	G-0	21
Borcs5	G-4	5
Cflar	G-2	135
Cfp	G-1	1626
Cftr	G-0	227
Calhm5	G-3	4
Cgas	G-2	576
Cggbp1	G-2	289
Cd164	G-2	16
Cgn	G-3	62
Cgnl1	G-3	385
Cgref1	G-1	2139
Ch25h	G-1	2069
Chac1	G-0	8
Chac2	G-1	93
Chad	G-0	718
Angptl1	G-0	7
Chaf1a	G-1	1862
Btbd10	G-1	21
Chaf1b	G-1	1689
Champ1	G-2	29
Chchd10	G-0	945
Chchd2	G-4	4
Chchd3	G-0	3
Chchd5	G-3	20
Chchd6	G-0	4
Cfap52	G-0	1
Chchd7	G-0	15
Amtn	G-0	13
Chd1	G-2	1072
Carf	G-2	14
Chd2	G-2	1159
Chd3	G-3	344
Chd4	G-2	958
Chd5	G-2	2
Chd6	G-3	523
Chd9	G-2	1187
Chdh	G-0	42
Chek1	G-1	519
Chek2	G-3	5
Chfr	G-3	236
Chia1	G-0	41
Chic1	G-0	5
Chic2	G-1	153
Cdyl	G-4	5
Chid1	G-3	56
Chil1	G-0	793
Chil3	G-1	441
Chil4	G-2	550
Chil5	G-0	116
Cdkal1	G-0	1
Chka	G-0	859
Chl1	G-1	2406
Chm	G-2	947
Chmp1a	G-1	1784
Chmp1b	G-3	605
Chmp2a	G-1	340
Chmp3	G-1	1537
Chmp4b	G-1	1785
Chmp4c	G-1	24
Chmp5	G-0	944
Chmp6	G-1	451
Chn1	G-1	813
Chodl	G-2	751
Chordc1	G-3	119
Chp1	G-1	710
Chp2	G-2	518
Chpf	G-1	237
Chpf2	G-1	2230
Chpt1	G-0	1021
Chrd	G-1	1322
Chrdl1	G-0	396
Chrdl2	G-1	56
Chrm1	G-0	171
Ahctf1	G-0	5
Chrm2	G-4	22
Bdnf	G-4	3
Chrm3	G-0	69
Chrm4	G-1	11
Chrna7	G-1	1996
Chrnb1	G-0	104
B4galt3	G-0	6
Chrne	G-0	5
[truncated: 11,694 more rows]

## Sheet: GCN Subnetworks
	Size	AverageClusteringCoefficient
G-0	4178	0.553277
G-1	3524	0.714176
G-2	3020	0.655819
G-3	2206	0.475772
G-4	765	0.416395
