# Supplementary material for: An Integrative Multiomics Framework for Identification of Therapeutic Targets in Pulmonary Fibrosis
Source: Adv Sci (Weinh). 2023 Apr 10;10(16):2207454. doi: 10.1002/advs.202207454 (PMC10238219; doi:10.1002/advs.202207454)
Supplement: Supplementary file 4 — Supporting Table 3 [file ADVS-10-2207454-s007.xlsx]

## Sheet: Legend
Supplementary Table 3: Metabolomics data, the mapping to pathways and HMDB ID, and differential metabolites analysis results.

## Sheet: Putative Metabolomics
	1-Control7D-1	11-Control14D-3	12-Control14D-4	22-Control21D-6	32-Control28D-8	3-Bleo7D-1	5-Bleo7D-3	6-Bleo7D-4	7-Bleo7D-5	8-Bleo7D-6	13-Bleo14D-1	15-Bleo14D-3	16-Bleo14D-4	17-Bleo14D-5	18-Bleo14D-6	23-Bleo21D-1	25-Bleo21D-3	26-Bleo21D-4	29-Bleo21D-7	30-Bleo21D-8	33-Bleo28D-1	34-Bleo28D-2	36-Bleo28D-4	37-Bleo28D-5	39-Bleo28D-7
P_0081						7.7918e-05	7.34162e-05	9.2741e-05	9.20214e-05	0.00012228	0.000137189	0.000106423	0.000130406	9.14223e-05		8.93391e-05	6.57201e-05	7.65707e-05		0.000135146	7.38314e-05	0.000112572	7.70649e-05
N_0037							0.000125986																8.28369e-05		0.00012659
C_0076	0.000142984	0.000140375	0.000191455	0.000178973	0.000226531	8.65566e-05	7.29502e-05	7.1874e-05	4.4538e-05	3.71208e-05	5.83221e-05	3.73063e-05	5.07941e-05	5.49561e-05	7.84513e-05	7.3472e-05	0.000111946	4.00621e-05	9.59062e-05	5.70395e-05	6.76726e-05	0.000111801	0.000125104	7.97257e-05	0.000188807
C_0183	8.64236e-05	7.84688e-05	8.33743e-05	5.39795e-05	5.16802e-05	6.98098e-05	4.84283e-05	5.19547e-05	4.56608e-05	3.78909e-05	5.55226e-05	4.63181e-05	6.73783e-05	5.52178e-05	8.36277e-05	5.59435e-05	0.000105465	7.411e-05	7.59124e-05	8.47097e-05	7.74317e-05	8.30113e-05	8.01562e-05	8.05278e-05	9.56537e-05
C_0049	0.000264022	0.000267723	0.000236428	0.000371109	0.000210166	8.61803e-05	0.000237011	0.000141592	0.000132585	7.80923e-05	9.59592e-05	7.38837e-05	0.000111843	0.000134315	0.000158053	0.000211148	0.000148594	0.000237269	0.000206033	0.0001142	0.000158568	0.000198956	0.00020243	0.000179503	0.000244553
C_0107	0.00077193	0.00058796	0.000640529	0.000861128	0.000892689	0.0027335	0.00239371	0.00243653	0.00168917	0.00127404	0.00172252	0.000890117	0.00168021	0.00159654	0.00203881	0.00080235	0.00192654	0.00170376	0.0011018	0.001663	0.00109081	0.00118838	0.0012969	0.00126238	0.00134603
C_0069	0.000230086	0.000188042	0.000327575	0.000287043	0.000179502	0.000548317	0.000662092	0.000625612	0.000698386	0.000437671	0.000490216	0.000615919	0.000797163	0.000890616	0.000739306	0.000379516	0.000531333	0.000671453	0.000568915	0.000568089	0.000258509	0.000459348	0.000383884	0.000602034	0.000330203
P_0075							8.39777e-05
P_0076							6.82782e-05
C_0075		3.19126e-05	3.41455e-05	5.51963e-05												1.98791e-05								3.79379e-05	3.36559e-05
C_0146	6.82113e-05	7.40252e-05	8.28191e-05	7.89782e-05	6.19301e-05	0.000116663	0.000110503	7.52624e-05	0.00013614	0.000100195	0.000123021	8.2498e-05	0.000131232	8.62942e-05	0.000128835	9.1202e-05	0.00010028	9.24435e-05	0.00010339	0.000122696	9.01826e-05	7.38672e-05	5.63507e-05	9.54463e-05	5.56417e-05
C_0147	0.000127825	0.000105534	0.000105768	0.000134506	9.16462e-05	0.000102269	9.30602e-05		9.07603e-05	5.91468e-05	7.25527e-05	6.16913e-05	5.60818e-05	7.05924e-05	0.00011112	6.1652e-05	0.000122434	8.63324e-05	0.000104567		5.69874e-05	0.000105371	6.88361e-05	7.65175e-05	8.97144e-05
A_0086	0.0144554	0.0148787	0.0126663	0.0126095	0.0156249	0.00768627	0.00682489	0.00684709	0.00607132	0.00778099	0.00579186	0.00412382	0.00497779	0.004172	0.00433838	0.00685951	0.00610401	0.0058159	0.007304	0.00435568	0.0090011	0.00713582	0.0103094	0.00786137	0.00784494
C_0128	4.76235e-05	8.39222e-05		6.03951e-05	8.47555e-05										3.50845e-05						3.8609e-05		7.11667e-05	3.89806e-05	6.67909e-05
C_0045													0.000103751										0.00011653		0.000101906
C_0024	0.000939913	0.000776608	0.000762398	0.000920085	0.000778906	0.00134417	0.00225704	0.00194132	0.00182466	0.000874418	0.00190177	0.00131526	0.000941454	0.00105849	0.000838463	0.000608931	0.00100174	0.00107372	0.000894483	0.00103788	0.000849825	0.000843329	0.00107291	0.00118009	0.00114357
P_0045	0.0127411	0.0116528	0.0116095	0.00363403	0.00416639	0.00328175	0.00880692	0.00171284	0.00229229	0.0034531	0.0026724	0.00467569	0.00852081	0.00900258	0.00364078	0.010982	0.00330803	0.00423584	0.00995137	0.0209673	0.00985349	0.0175557	0.014576	0.0195571	0.00185476
A_0024	8.12707e-05							7.46752e-05	0.000128612	9.90268e-05	0.000100546	0.000198479	8.2173e-05	0.000130179	9.23207e-05	7.01999e-05		8.54415e-05		0.000157818	7.79177e-05		5.97073e-05	7.45885e-05	8.51765e-05
A_0008	0.000323797	0.000179979		0.000202362		0.000205507	0.000285697	0.000460045	0.00062661	0.000331366	0.000427639	0.000683309	0.000409812	0.000430501		0.000117363		0.000337907	0.00014414	0.000575417	0.000181526	0.000122665	0.000208548	0.000203678
A_0034	0.000904265	0.000959014	0.000726638	0.00091523	0.000881123	0.000368935	0.0004621	0.000430446	0.000462616	0.000472338	0.000564549	0.000391735	0.000423683	0.000447501	0.000748746	0.000547124	0.000575319	0.000657073	0.000527091	0.000570675	0.000541705	0.000564547	0.000679706	0.000606674	0.000636
A_0006	0.000165885					0.000210621	0.000204014	0.000151285	0.000248733	0.000130941	0.000213274	0.000324449	0.000169789	0.00022457				0.000167392		0.000177052	0.000172737	0.000134717
A_0015	0.000289334	0.000390717	0.000339578	0.000369541	0.000411389	0.000388463	0.000414739	0.000369894	0.000503482	0.000429481	0.000473821	0.000762117	0.000471441	0.00048806	0.000372985	0.000284068	0.00034122	0.000369328	0.000267134	0.000454485	0.000344122	0.000290093	0.00027852	0.000339152	0.000326118
C_0084	0.000213797	0.000104726	0.000185718	0.000137714	0.00010603	0.000482929	0.000328225	0.000504453	0.000498152	0.000364662	7.27859e-05	0.000112847	0.00016456	0.000181682	0.000268483	0.000128475	0.00050753	0.000528762	0.000365448	0.000407408	0.000194541	0.000132447	6.96685e-05	0.000442342	5.2099e-05
A_0033	0.000390665	0.000349486		0.000237316	0.000270214		0.00022338	0.000186881		0.000155014	0.00028582			0.000203992		0.000200482					0.000242204	0.000154946			0.000277412
A_0011									0.000163994		0.000177092	0.0001209
C_0046	0.00012545	0.000167642		8.30709e-05	0.000149442		0.00015852					0.000104829	5.63222e-05								5.95519e-05
P_0015
A_0117												8.38775e-05		6.35239e-05									0.00012335		0.000142118
A_0097	0.000115734	7.24278e-05	9.47398e-05	9.03733e-05	8.64514e-05	7.97384e-05	7.26705e-05	7.3321e-05	8.26163e-05		8.6546e-05	5.19241e-05	0.000178744	0.000176853	0.000208011	0.000400342	0.000108868	9.31588e-05	9.58347e-05	0.000133843	0.000103102	0.000179622	0.000136523	0.000176116	8.54118e-05
C_0035	6.5157e-05			6.15012e-05	5.63314e-05														5.89123e-05			5.24357e-05
A_0007	0.000902979	0.000813286	0.000660928	0.00053741	0.000710775	0.000500283	0.00109121	0.00225032	0.00189168	0.00101999	0.00174292	0.00223136	0.00162889	0.00187888	0.00103196	0.000440501	0.00070404	0.00124579	0.000533299	0.00195758	0.000521761	0.000454507	0.000839153	0.0006428	0.000562824
C_0144		3.02968e-05			3.26446e-05	4.7418e-05	4.01175e-05		3.19065e-05			2.05417e-05		2.80015e-05		2.29684e-05		3.02648e-05						4.09056e-05
A_0072	0.000170257	0.000238881	0.000119494	0.000158441	0.00015672	0.000199695	0.000125591	0.000133293	6.33332e-05	9.50146e-05	0.000202183	0.000292189	0.000386284	0.000324479	0.000307967	0.000197058	0.000293223	0.000326699	0.000304576	0.000252667	0.00033246	0.00021305	0.000181346	0.000483969	0.000367765
C_0104																								3.37671e-05
A_0036	0.000161513	0.000132639	0.000138397	0.00016028		0.000167381	9.60631e-05	0.000207001	0.000210698	9.59265e-05	0.000202001	5.33068e-05	0.000117465	0.000229939	0.000189732	0.000241886	0.000188937	0.000294543	0.00026888	0.000521933	0.000135722	0.000128261	9.23839e-05	0.000288232
A_0056	0.000276218	0.000348831	0.000284219	0.000212021	0.000245939	0.00017575	0.000152435	0.00014432	0.000139935	0.000170698	0.000139637			0.000105873		0.000107713		0.00015306	0.000184879		0.000182033	0.000154085	0.000183741	0.000224855	0.000176471
A_0032											8.40005e-05	0.000216299	5.33774e-05	4.54807e-05						8.35198e-05
C_0078		6.96827e-05	6.79209e-05	8.37346e-05	6.50309e-05								3.63731e-05	3.55252e-05		3.39825e-05	6.17473e-05			5.30346e-05	5.10038e-05	3.20758e-05	3.01314e-05	3.2163e-05
A_0021							0.000313691	0.000419806	0.000456955	0.000296716	0.000549276	0.00052001		0.00030226							0.00027905	0.000197412		0.00034102
C_0012																							2.24737e-05		0.000153692
C_0052	0.00189589	0.00218299	0.00162288	0.0019197	0.00157142	0.00196446	0.0021646	0.00229278	0.00192515	0.00176131	0.00177812	0.00142446	0.00211725	0.00176821	0.00259269	0.00213116	0.00259103	0.00246203	0.00262496	0.00242673	0.00167322	0.00209086	0.00210429	0.00218259	0.00218618
C_0193	5.65599e-05	0.000135326	0.00017813	0.000145568	8.29467e-05	0.000239724	0.000173398	0.000243345	0.000178433	0.000234508	0.000124109	8.30281e-05	0.000218719	0.000130259	0.000220285	0.000114372	0.000241686	0.000287613	0.000255643	0.000278644	0.000123663	0.000102157	0.00010263	0.000259951	0.000105865
C_0057												2.48488e-05	3.26877e-05					3.19139e-05							3.897e-05
C_0100	7.43197e-05	6.6956e-05	6.23688e-05	8.16329e-05	8.17408e-05	0.000102833	8.97769e-05	5.86287e-05	5.35205e-05	6.83115e-05	9.51039e-05	0.000117618	0.000134036	0.000116585	0.000188766	0.000162391	0.00011336	0.000155883	0.00012595	0.000122574	0.000125016	0.000138733	0.000121774	0.000173728	0.000142751
A_0019	0.000376777	0.000405116	0.000428467	0.000382879	0.000368802	0.000300588	0.000321936	0.000246854	0.000244488	0.000259147	0.000318184	0.000340272	0.00041069	0.000324926	0.000324164	0.000292941	0.000256788	0.000269738	0.000392263	0.000442365	0.000234091	0.00026269	0.000521456	0.000235288	0.000978118
P_0049				0.000166878
P_0009		0.000194737	0.000131063	0.00022162	0.000110681					0.000138829			8.08413e-05		7.02872e-05	0.000106298			0.000164134		8.19927e-05				5.92205e-05
P_0014	0.000179666	0.000196355	0.000230005	0.000271055	0.000147363		4.35588e-05				4.16609e-05				5.98399e-05		6.40328e-05	8.80724e-05	8.01056e-05	9.24392e-05	6.97191e-05	8.36781e-05	5.50463e-05	8.45783e-05	5.09598e-05
A_0068		9.18437e-05	7.40365e-05	7.0137e-05	6.47321e-05	5.09117e-05		5.88115e-05	3.71508e-05	3.70211e-05	5.49094e-05				5.52999e-05				5.52892e-05	6.71847e-05	4.81704e-05			5.60581e-05
C_0061	0.000646254	0.000746009	0.000448981	0.000535371	0.000783557	9.72821e-05	0.000112657				0.000104047				0.000208091	0.00015413	0.000411491	0.000318945	0.000311775		0.000319343	0.000411842	0.00050982	0.000467928	0.000385116
A_0087	0.000168714	0.000109514	0.000110942	0.000236856		0.000106705	0.000127317				8.90915e-05	7.14341e-05	0.000108159	0.000124065		8.74775e-05	7.76691e-05		7.2943e-05		8.60306e-05	5.53787e-05	8.74225e-05	9.70117e-05	0.000477647
C_0155		4.49403e-05							4.34152e-05	1.83293e-05						2.76024e-05	5.24381e-05	2.55117e-05	4.13776e-05	3.4345e-05	3.16993e-05	3.29331e-05		4.27503e-05	3.3135e-05
P_0033	0.00169268	0.00157462	0.00132281	0.00210713	0.00131846	0.00139477	0.000674447	0.000960591	0.00103226	0.00149572	0.00104537	0.00123655	0.00115237	0.00114078	0.000734399	0.00108481	0.00118667	0.00124813	0.000941888	0.00117205	0.00110627	0.000728613	0.000545711	0.00128659	0.000593936
P_0034	0.000416531	0.000566319	0.00045309	0.000603833	0.00039315	0.00152264	0.00121525	0.00116576	0.00179091	0.00217198	0.00194725	0.00233972	0.00155034	0.00211436	0.0025487	0.00340365	0.00203142	0.00191049	0.00173745	0.00161372	0.001445	0.00182864	0.00158762	0.00149765	0.000765346
C_0185	0.00013778	8.99816e-05	9.41084e-05	0.000108401	0.000100346	9.11667e-05	0.000117069	0.000154221	0.000106947	8.46384e-05	0.00010879	7.68656e-05	0.000114327	9.53881e-05	0.000115721	5.74882e-05	0.000127737	0.000131633		0.000112501	6.63904e-05	8.67975e-05	9.18092e-05	9.95369e-05	0.000115347
P_0011	0.000153733							8.98411e-05	0.000109733	9.83074e-05			0.000112375		0.000562421	0.000108164		0.000118958
P_0013	0.00128297	0.00167459	0.000846071	0.00167381	0.00146982	0.000837439	0.00095972	0.000887202	0.000729702	0.000704253	0.00103529	0.00022787	0.00107811	0.000750301	0.00156134	0.000694265	0.00202627	0.00317857	0.00204014	0.00132718	0.00360496	0.0023554	0.00259253	0.00279879	0.00285386
P_0026	0.00336823	0.00558147	0.00272494	0.00594659	0.00517106	0.00298966	0.00238317	0.00265452	0.00217217	0.00236707	0.00306075	0.000879983	0.00361974	0.00236474	0.00523327	0.00262313	0.00669029	0.00965901	0.00626879	0.0052589	0.013087	0.0074288	0.00800626	0.00918946	0.010078
P_0024	0.000149018	0.000183319	0.00019427	0.000182239	0.000162072	0.00010493	0.000107841	0.00011081	0.000100184		9.2145e-05			8.24433e-05	0.000124873		0.000233353	0.000256415	0.000178021	0.00010777	0.000304816	0.00018217	0.000238233	0.000276854	0.000274446
P_0025	0.000197905	0.000241938	0.000130133	0.000283902	0.000238432	0.000156715	0.000133816	0.000177563	0.000102956	0.000106179	0.000148931		0.000153992	0.000131865	0.000192254		0.000318561	0.000536236	0.000278447	0.000217821	0.000357073	0.00023235	0.000292257	0.00032868	0.000368551
P_0029	0.000315283	0.000672948	0.000185078	0.000401904	0.000366365	0.000339883	0.000237775	0.000254745	0.000194438	0.000280878	0.000145482	0.00011499	0.000201676	0.000199764	0.000218465	0.000213002	0.000344546	0.000485162	0.00048283	0.000355521	0.000564776	0.000420993	0.000389896	0.00047202	0.000435865
P_0030				8.39278e-05														0.000105365	0.00011094		9.72398e-05	7.26678e-05	7.86892e-05		9.7845e-05
P_0042		0.000518309		0.000322445	0.000325053	0.000295929	0.00019022		0.000165561	0.000194468	0.000155499		0.000304821	0.00020147	0.00026965	0.000195556	0.000679221	0.000880885	0.000761748	0.000415109	0.000853269	0.000575203	0.000781838	0.00074637	0.00087
P_0043	0.014475	0.0250926	0.0155133	0.0254354	0.0232414	0.0138719	0.014047	0.0142993	0.0114726	0.0159423	0.0210377	0.00468946	0.0241883	0.0152672	0.0359859	0.0151902	0.0360313	0.0566582	0.0383099	0.033624	0.0637178	0.0426481	0.0430184	0.044636	0.0588377
P_0039	0.00108258	0.00212206	0.00100388	0.00243279	0.0017364	0.00140268	0.00107179	0.00115087	0.000898344	0.00068198	0.00186678	0.000420354	0.00269357	0.00119702	0.00472408	0.00171213	0.00555027	0.0084416	0.00477346	0.00357328	0.0084331	0.00487982	0.00586571	0.00641851	0.00855963
P_0040	0.00228801	0.00414072	0.00177725	0.00377633	0.00396419	0.00377019	0.00352432	0.00435922	0.00297787	0.00299797	0.00446787	0.00112248	0.00472905	0.00443554	0.00604364	0.00188034	0.00749598	0.010723	0.00622784	0.00792212	0.0102555	0.00706573	0.00770342	0.00825409	0.00981604
P_0035		0.000232318													0.000340247		0.000447808	0.000833511	0.000421398	0.000269652	0.000750778	0.000475977	0.000543846	0.000518933	0.000646961
P_0036	0.000495818	0.000826957	0.000206457	0.000563336	0.00062441	0.000850545	0.0010816	0.00111791	0.000921753	0.00102467	0.001215	0.00037996	0.00133115	0.00100394	0.000845239	0.000462438	0.00146111	0.00208551	0.00114337	0.00160277	0.00154325	0.00134779	0.00109551	0.00134853	0.00140879
P_0031		9.19741e-05			0.000122667										8.38871e-05		0.000126716	0.000277167	0.000142401	8.23101e-05	0.00023459	0.000140931	0.000174464	0.000179753	0.000184025
P_0047	0.000317641	0.000607137	0.000334628	0.000526888	0.000433736	0.000457519	0.000340992	0.000329696	0.000215538	0.000295191	0.000226349	7.55834e-05	0.000375152	0.000259277	0.000356072	0.000273941	0.000968592	0.0015323	0.000832674	0.000520415	0.00150516	0.000943347	0.00105298	0.000941825	0.00121902
P_0048	0.000600043	0.000783083	0.000631455	0.000980182	0.000811088	0.000713969	0.000623695	0.000740422	0.000670793	0.000922783	0.000780678	0.000255547	0.00111264	0.000688487	0.00070009	0.000671301	0.00117908	0.00141503	0.00106334	0.00110964	0.000976764	0.000856799	0.000785087	0.000955986	0.00102668
P_0053	0.00770192	0.0125122	0.0110721	0.0164177	0.0148924	0.0127981	0.012438	0.0159783	0.0117511	0.0118152	0.0214373	0.00383498	0.0268957	0.0167285	0.0396083	0.0138613	0.0331993	0.0513303	0.0323587	0.0306777	0.0387103	0.0286328	0.0328391	0.0345802	0.0505287
P_0051	0.000896219	0.00182528	0.000529104	0.00125612	0.00140127	0.00210762	0.00273313	0.00289332	0.00217602	0.00234578	0.00326601	0.000548787	0.00335919	0.00238418	0.00196007	0.0011507	0.00423418	0.00606501	0.00344572	0.00445095	0.00427811	0.00346256	0.00325519	0.00400081	0.00422832
P_0057	0.000682804	0.000906255	0.000889552	0.00136393	0.00134407	0.00113688	0.00086324	0.00125688	0.000892954	0.00153678	0.00082685	0.00024698	0.000893869	0.000759132	0.000694403	0.000531978	0.000959565	0.00113617	0.000976959	0.00094173	0.00083334	0.000680768	0.000702427	0.00090782	0.0007769
P_0058	0.000376702	0.000505633	0.000448133	0.000616122	0.000540968	0.000574756	0.000420688	0.000544066	0.000337822	0.000554958	0.000418401		0.000484962	0.00037682	0.000401879	0.000264204	0.000569209	0.000718333	0.000764416	0.000597341	0.000835554	0.000492526	0.000602742	0.000657168	0.000692283
P_0056	0.000260068	0.000441799	0.000370363	0.000580093	0.000513184	0.000651395	0.000507577	0.000681197	0.000523713	0.000567392	0.000705848	0.000173967	0.000905406	0.000644705	0.000702624	0.000374884	0.000928518	0.00119883	0.000869	0.000897564	0.000982711	0.000843654	0.000930794	0.000917068	0.00116627
P_0066						0.00014265		9.88754e-05							8.95744e-05		0.00017531	0.000225851	0.000194576				0.000111657	0.000185148	0.000146516
P_0067	0.010902	0.0152997	0.0137261	0.0188648	0.0194482	0.014418	0.0120939	0.0156257	0.0100579	0.0221904	0.0125054	0.0037847	0.00945074	0.00988407	0.0146471	0.00790866	0.0133727	0.0174243	0.0132372	0.0116218	0.0139808	0.0100298	0.0102168	0.0128943	0.0108019
P_0068	0.000171352	0.000314492	0.000107102	0.000278456	0.000275478	0.000283861	0.000214426	0.000253574	0.00020776	0.000239641	0.000217725		0.000143566	0.000147819	0.000164498		0.000447724	0.000343362	0.000391819	0.000219281	0.000205614	0.000182904	0.000323901	0.000215588	0.000243133
P_0064					7.05491e-05	0.000106128	9.63659e-05	7.1884e-05							0.000102062			0.000136733			0.000163479	0.000133458	0.000137345	0.000117234	0.000145791
P_0065	0.00588852	0.0100239	0.0093386	0.0119214	0.0134135	0.0172798	0.0161154	0.0206014	0.0148224	0.0136818	0.0194306	0.00346682	0.0177694	0.0163537	0.0233073	0.00847302	0.0219504	0.0316915	0.0211189	0.0209002	0.0246186	0.0216481	0.0244368	0.0231705	0.0302409
P_0062																									5.029e-05
P_0063	0.00864306	0.0123982	0.00898672	0.0132338	0.0169015	0.0224829	0.0317527	0.0393889	0.0311789	0.0289135	0.036763	0.00557485	0.0418223	0.0315843	0.0212305	0.0118759	0.0323827	0.0445446	0.0255931	0.0411363	0.0239963	0.0252935	0.0220705	0.0250334	0.0282836
P_0071	0.000589621	0.000748559	0.00050597	0.000765545	0.000964444	0.000463273	0.000418004	0.000435096	0.000364697	0.000775993	0.000415349	0.000240259	0.000397199	0.000372813	0.000385498	0.000276619	0.00064868	0.000614898	0.000592515	0.000357985	0.000596598	0.000414587	0.000327992	0.00056681	0.00031268
P_0072
P_0070	0.00165372	0.00200949	0.00185595	0.00242022	0.00210231	0.00180322	0.0023053	0.00242214	0.00184636	0.00215713	0.00201717	0.00067399	0.0018056	0.00181197	0.00239947	0.00127598	0.00247813	0.0030317	0.00215446	0.00205182	0.00219773	0.00209729	0.00188992	0.00223478	0.00192486
P_0073	0.000267141	0.000413029	0.000253243	0.000497841	0.00052526	0.000199151	0.000142208	0.000196301	0.000149929	0.000273722	0.000197558	8.57315e-05	0.000182619	0.0001847	0.000144407	0.000197017	0.000408241	0.000339662	0.000339095	0.000177122	0.000363716	0.000167089	0.000129163	0.000397075	0.000133623
P_0077		6.5182e-05			6.31038e-05												4.54726e-05		7.26521e-05		4.15658e-05
C_0023
C_0008	0.000574649	0.000142193	0.000385409		0.000395009	0.000553398	0.000393685	0.000283594			0.000419297	0.000306336		0.000380375	0.000334856	0.000222968		0.000252304	0.00045943		0.0002724	0.000472136	0.000445728	0.000447234	0.000517239
A_0113	8.38426e-05															7.87609e-05					6.84526e-05	4.7488e-05
C_0079	0.000196715	0.000207634	0.000131308	0.000146231	0.000147461	0.000187602	0.000147029	0.000209359	0.000275743	0.000243904	0.0001147	7.27572e-05	0.000167204		0.000252148	9.79179e-05	0.000192666	0.000213406	0.000187856	0.000197575	0.000216908	0.000130732	7.08338e-05	0.000169157	9.22152e-05
C_0067	0.000388906	0.000249343	0.000339142	0.000484046	0.000400435	0.000322423	0.000204281	0.000235644	0.000226994	0.000177209	0.000153037	0.000198459	0.000276644	0.000133072	0.000464726	0.000356145	0.000345502	0.000209526	0.00024292	0.000229614	0.000355032	0.00045149	0.000340768	0.000181909	0.000141292
C_0176	0.00456529	0.00738647	0.00617155	0.00492021	0.00339306	0.0252086	0.0257193	0.0394474	0.0458064	0.0356575	0.0331829	0.0380591	0.0571206	0.0428028	0.0466893	0.036018	0.0570182	0.0367933	0.0425984	0.039675	0.0286521	0.0386003	0.014569	0.0688074	0.00826665
A_0120	0.000182345	0.000206594	0.000258115	0.000220529	0.000230821	0.000222477	0.000445993	0.000241243	0.000209813	0.000171063	0.000186183	0.000850296	0.000417011	0.000610486	0.000239016	0.000180403	0.000133085	0.000210021	8.28369e-05	0.00030905	7.72416e-05	7.97683e-05	0.000887912	0.000143883	0.00167647
C_0130	0.000145811	0.000162694	0.000132048	0.000158841	0.000128167	0.000214416	0.00021567	0.000178453	0.000141006	0.000157032	0.000194562	0.000106684	0.000220562	0.000130782	0.000225921	0.000153391	0.00020716	0.000197691	0.000210844	0.000180706	0.000193472	0.000203385	0.000166139	0.000156323	0.000263308
A_0116	0.00742033	0.0100762	0.00739015	0.00575399	0.00825057	0.00742079	0.00444824	0.00705526	0.00666591	0.00699953	0.0116283	0.00365266	0.00639247	0.00371809	0.0151462	0.012514	0.0122881	0.0112588	0.0108957	0.00641048	0.0135474	0.011243	0.00483082	0.0102132	0.00273106
A_0129	0.00827058	0.00108685	0.000925569	0.00105619	0.00150694	0.000874798	0.000905984	0.000723537	0.000505074	0.000504252	0.00118128	0.000616791	0.000426668	0.0006503	0.000528473	0.000808622	0.000576409	0.000567956	0.000636699	0.000788301	0.000598665	0.000894094	0.00107798	0.000620532	0.00141176
P_0041	0.000212298	0.00025839	0.000240849		0.000204202	0.000182049	0.000221619	0.000138303	0.000174648	0.000196525	0.000150258	0.000151233	0.000214494	0.000220913	0.000160912	0.000243593	0.000138443	0.000236951	0.000291393	0.000219098	0.00016639	0.000269585	0.000166944	0.000280322	0.000154498
C_0016	0.0734223	0.0882279	0.065908	0.0715657	0.0539487	0.133724	0.136027	0.143273	0.119023	0.121606	0.145351	0.124693	0.135731	0.114954	0.128128	0.127351	0.158054	0.167521	0.137712	0.14485	0.0889121	0.112533	0.106152	0.129013	0.120277
C_0114	0.00013088	5.716e-05	9.58665e-05	0.000142471	5.39196e-05	8.74974e-05	9.91138e-05	0.000132351	0.00015476	0.000104585	0.000105913		8.66064e-05	8.48549e-05	9.76615e-05	4.77501e-05					0.000110342	5.79365e-05
C_0005						0.000430525		0.000512359	0.000380164	0.000318376		0.000469476	0.000467162	0.000399086	0.000460815	0.000332102	0.000472532	0.000436803		0.000414932	0.000264137	0.000348547	0.000353836	0.00039927	0.000421585
A_0103	0.057499	0.0600215	0.0504092	0.0543865	0.0579852	0.0366527	0.0283424	0.0282321	0.0217111	0.0247237	0.0309238	0.0116396	0.0227542	0.0119209	0.0289933	0.0281833	0.0290149	0.0375487	0.0319706	0.037184	0.0385118	0.0303196	0.035093	0.0266653	0.0117489
C_0043	0.000617069	0.000500907	0.000453145	0.000676514	0.000478903	0.000299467	0.00051219	0.000376928	0.000372304	0.000517303	0.000509268	0.00182808	0.00065127	0.000517176	0.000586544	0.000368569	0.000484551	0.000552139	0.000397631	0.000524763	0.000443718	0.000427272	0.000571415	0.000487177	0.000503901
C_0070		2.14098e-05	2.08204e-05	4.14802e-05	2.19641e-05				3.87369e-05	3.05746e-05	3.63152e-05	5.73179e-05	4.64678e-05	5.05727e-05	4.33668e-05	4.50637e-05	3.24055e-05	4.85013e-05	3.12203e-05	4.02917e-05	2.6143e-05	4.6935e-05	2.32228e-05	3.60931e-05	3.3135e-05
N_0017		2.95087e-05	3.84686e-05			3.08098e-05	2.26235e-05		2.01892e-05		2.10651e-05			2.05669e-05	1.59171e-05	2.74439e-05	2.19825e-05			1.99269e-05	1.79561e-05			3.08794e-05
N_0012	0.00299055	0.000776536	0.00668341	0.000308239	0.000472781	0.000501583	0.00133392	0.000335485	0.000290304	0.000359464	0.000465188	0.000641299	0.000949472	0.00122686	0.000363886	0.000920465	0.00020633	0.00026669	0.000658247	0.0019906	0.000715695	0.00245562	0.00138039	0.00153571	0.000275618
C_0110	0.0112785	0.00986182	0.0104497	0.0129324	0.00992664	0.0147154	0.011267	0.0132399	0.010897	0.0101552	0.0170417	0.0099908	0.0135112	0.0103453	0.0157502	0.012461	0.0234935	0.0182665	0.0130534	0.0162342	0.0140976	0.0161262	0.0150273	0.0178931	0.0236622
C_0194											1.01869e-05	2.51138e-05	2.37146e-05	1.87113e-05	2.78376e-05	1.22901e-05		3.30779e-05				1.85025e-05	1.95604e-05	2.19767e-05	7.14798e-05
C_0190	8.14463e-05	9.90706e-05	0.000122054	0.000129197	9.64696e-05	0.000302101	0.00028308	0.000252689	0.000227181	0.000186066	0.000340445	0.000160357	0.000334568	0.000211908	0.000284242	0.000238818	0.000447668	0.000416045	0.000242599	0.000281678	0.000197818	0.000232174	0.000184368	0.000270137	0.000259453
A_0051	0.0159489	0.0348607	0.0279989	0.0226947	0.0210895	0.0105292	0.00533965	0.0147	0.0120756	0.0148529	0.0188487	0.0105701	0.00774797	0.0145714	0.0157024	0.00705097	0.0145763	0.0237783	0.0136982	0.0189366	0.0193337	0.00572065	0.0105684	0.0232132	0.0102487
C_0062	0.00602375	0.00942655	0.00494194	0.0054151	0.00416129	0.0132068	0.0141756	0.0106775	0.00785142	0.0106771	0.0147307	0.00775017	0.0105831	0.00866285	0.0124713	0.0209256	0.0214839	0.0188523	0.0259297	0.01093	0.0104438	0.0144975	0.0107127	0.0150694	0.0159769
C_0066	0.151922	0.134327	0.129092	0.140489	0.118596	0.188207	0.187332	0.18245	0.13186	0.145109	0.136835	0.0726487	0.13832	0.139399	0.239605	0.198124	0.239379	0.224398	0.216054	0.159206	0.156173	0.204572	0.181963	0.204543	0.181666
C_0192	1.83254e-05					2.40853e-05	2.94468e-05	3.48076e-05		2.68009e-05	3.69373e-05	5.74504e-05	5.23163e-05	4.34415e-05	6.90187e-05	5.25184e-05	4.05364e-05	6.13057e-05	4.43713e-05	7.30591e-05	3.49761e-05	3.36474e-05	2.97152e-05	3.41682e-05	6.02264e-05
P_0078
A_0127	0.00170951	0.00264841	0.00177125	0.00107666	0.00193408	0.00256186	0.00121622	0.00263878	0.00299011	0.00267226	0.00684968	0.00162194	0.00247204	0.00156036	0.0126972	0.00765537	0.00814173	0.00472023	0.00583893	0.00183322	0.00770963	0.00585164	0.000936328	0.00570189	0.00102353
A_0016	0.00238771	0.00337858	0.00351415	0.00454971	0.00379918	0.011165	0.0139892	0.0129579	0.012512	0.00941119	0.0161305	0.00449113	0.0166853	0.0207453	0.012088	0.0093025	0.01022	0.0200446	0.0126362	0.0128059	0.010045	0.0100442	0.0100223	0.0147456	0.00867035
C_0039	0.048641	0.0745878	0.0404615	0.0401448	0.0412497	0.0173687	0.0151172	0.0119863	0.0149654	0.0219364	0.0166149	0.0135619	0.0190359	0.0166223	0.0290162	0.0360485	0.0317667	0.0333952	0.0535924	0.0349284	0.0651421	0.047253	0.0615106	0.0537828	0.0701224
C_0042	8.04282e-05				9.00096e-05		8.40312e-05				5.0157e-05	4.34688e-05	6.31321e-05			7.79045e-05					3.84665e-05	0.000104514	0.000127601		0.000174636
C_0149	0.00208966	0.00314966	0.00170765	0.00251337	0.00170028	0.000967458	0.00119408	0.00101527	0.000988913	0.00115614	0.00126823	0.000477759	0.00112652	0.000814005	0.00198417	0.00208529	0.00283177	0.0025827	0.00164612	0.00200415	0.00303195	0.00265086	0.00279964	0.00287606	0.00272071
A_0100					4.98267e-05			5.80377e-05	5.76722e-05		0.000223274	3.42576e-05	3.84528e-05			7.53365e-05		0.000105837	6.05272e-05		0.000151103	0.000100284		7.98828e-05
P_0046	0.006395	0.00435182	0.0063412	0.0115855	0.00549738	0.00228168	0.0010252	0.00162829	0.00218156	0.0032564	0.00228465	0.00191166	0.00208418	0.00181056	0.00150138	0.00217035	0.00310884	0.00278196	0.00186863	0.00360038	0.00238949	0.00194121	0.00112192	0.00455114	0.00148827
C_0136	0.000619671	0.000625023	0.000560949	0.000728613	0.000582522	0.000201809	0.000207975	0.000124855	0.000120983	0.000117754	0.000264316	0.000159032	0.000224327	0.000151522	0.000192447	0.000150974	0.000559732	0.00036861	0.000240567	0.000231192	0.000588965	0.000549218	0.000746293	0.000534179	0.000692083
C_0099	0.128121	0.119789	0.119409	0.12469	0.103885	0.0468876	0.0343546	0.0253287	0.0197691	0.0171161	0.0469273	0.0145355	0.0249986	0.0194511	0.0381258	0.0381223	0.0964606	0.0777104	0.0606195	0.0432687	0.126165	0.113741	0.140295	0.119279	0.140114
C_0145	0.000183594	0.000163401	0.000144725	0.000177867	0.000136263	0.00010415	0.000146516	0.000102266	9.75907e-05	0.000147328	9.2771e-05	0.00042117	0.000165602	9.83322e-05	0.000125729	8.42847e-05	8.44901e-05	0.000112426	0.000111944	6.92969e-05	9.02539e-05	7.47959e-05	9.49722e-05	6.96999e-05	7.09588e-05
A_0092	0.000179773	0.000123476	0.000153249	0.000158671	0.000113281	0.000160639	7.36292e-05	8.76369e-05	0.000118706	4.63219e-05	0.000132546	9.10977e-05	0.000233175	0.000220992	0.000213101	0.00040937	0.000152502	0.000149385	0.000139872	0.000157555	0.000156173	0.000225962	0.000208206	0.000182656	0.000118353
A_0111	0.000443388	0.000438057	0.000237187	0.000262151	0.000432683	0.000627678	0.000356641	0.000587922	0.000432895	0.000476714	0.000644186	0.000207389	0.000427019	0.000142556	0.000617785	0.000568604	0.000577064	0.000513016	0.000616523	0.000437096	0.000521254	0.000407737	0.000153289	0.000536289
A_0125	9.31013e-05	0.000172343	6.12095e-05	0.000128086	5.55759e-05	0.000123908	0.000221079	0.000212998	0.000265009	0.000269178	0.000164546	0.000165911	0.00027391	0.000224869	0.000421806	0.000246089	0.000196136	0.000303914	7.2361e-05	0.000240548	0.000118144	0.000102867	7.76709e-05	8.54886e-05	0.000123765
N_0022		3.46635e-05														9.33854e-05			0.000279353
P_0037	0.216426	0.179794	0.19584	0.277377	0.1791	0.112036	0.052091	0.0835059	0.108161	0.16013	0.113574	0.115285	0.142582	0.134247	0.0886361	0.138207	0.149466	0.141203	0.135474	0.158013	0.0980818	0.0922878	0.0623602	0.167812	0.0648469
N_0028	0.00955399	0.00549756	0.0083791	0.00390812	0.00324331	0.00433491	0.00410558	0.00240547	0.00481793	0.0036654	0.00221741	0.00191651	0.00246761	0.00182763	0.00241042	0.00356275	0.00181296	0.00199174	0.00281039	0.00223858	0.00172952	0.00286233	0.00275671	0.00191336	0.00269955
N_0026		0.00213494				0.00014557	2.08247e-05	6.31484e-05		0.000574706	2.17902e-05		0.000211005	2.05241e-05	0.000124045	0.00270889	7.00483e-05	8.04149e-05	0.0166076	0.000172575	7.98466e-05	4.7139e-05	8.41005e-05	0.000128452	0.000126925
C_0027	0.0286008	0.0332553	0.0355951	0.0315954	0.0325235	0.0317511	0.0394937	0.0273736	0.0266436	0.0285617	0.0262372	0.0287512	0.0351607	0.0354042	0.0467504	0.0429092	0.0320358	0.0391005	0.0552941	0.0484077	0.0250944	0.0388938	0.0586517	0.036708	0.0873222
N_0015	3.69194e-05	2.28811e-05	9.39085e-05			2.97253e-05	3.70486e-05	2.38e-05	2.17113e-05		2.67893e-05	3.66023e-05	4.07937e-05	3.91628e-05	1.81237e-05	4.18805e-05		2.10886e-05	3.08488e-05	7.56793e-05	2.88647e-05	6.48355e-05	4.01548e-05
N_0016	8.30497e-05	6.43826e-05	0.000197874	4.90473e-05	6.68601e-05	4.40703e-05	5.98105e-05	7.07181e-05	6.85359e-05	4.1705e-05	7.4949e-05	3.03787e-05	4.12526e-05	5.78873e-05	4.6485e-05	4.94561e-05	3.20916e-05	6.52125e-05	5.64635e-05	0.000117413	5.54053e-05	8.37766e-05	6.32509e-05	9.1197e-05	3.13796e-05
N_0018	0.00166008	0.00110765	0.00355281	0.000630189	0.000857606	0.000609688	0.00132334	0.000751814	0.000990615	0.000541592	0.00159946	0.00120364	0.00131901	0.00101073	0.000673545	0.00121215	0.000649842	0.000618662	0.000832408	0.002152	0.000991522	0.00254247	0.00174719	0.00195733	0.00065003
N_0011	0.00020515	0.000116352	0.000431388	7.74474e-05	0.000142592	7.53237e-05	0.000149993	5.58516e-05	7.92349e-05	7.15388e-05	0.000262245	0.000271775	0.000267198	0.00014504	0.000106283	0.000390503	9.00281e-05	8.35666e-05	9.63909e-05	0.000456708	0.000181361	0.000642754	0.000509552	0.000496233	8.21496e-05
N_0013	0.000162826	6.38566e-05	0.000459108	4.30082e-05	3.86772e-05	3.01196e-05	5.3653e-05	3.08582e-05	3.48723e-05		4.16341e-05	5.43395e-05	7.89867e-05	5.69018e-05	2.70228e-05	8.85731e-05			4.60879e-05	0.0001013	5.12443e-05	0.000155263	8.92953e-05	9.7517e-05	1.69122e-05
A_0049	0.00247747	0.00153102	0.00126425	0.00144252	0.00226882	0.000951514	0.00119686	0.000797631	0.000861721	0.00079495	0.00145383	0.00204056	0.00110372	0.00154664	0.00124807	0.00184886	0.000898213	0.000906231	0.00102101	0.00112106	0.0014659	0.0013991	0.0031934	0.000881203	0.00454047
A_0060	0.0421044	0.0222652	0.0175309	0.0178564	0.0349743	0.0154509	0.0211086	0.0141237	0.0136943	0.0126074	0.0225547	0.0314471	0.0176265	0.0234227	0.0143803	0.0384047	0.0116641	0.0117463	0.0130646	0.0143514	0.0210016	0.0229955	0.0441316	0.0126729	0.0530649
C_0112	0.00746274	0.00910823	0.00722182	0.00949807	0.00742687	0.0212348	0.015636	0.0125982	0.00666218	0.00759736	0.0122821	0.00641947	0.0144687	0.00971173	0.0113872	0.0142244	0.0298744	0.0246697	0.0216978	0.0123767	0.0145173	0.0165975	0.0153776	0.01967	0.0144615
A_0096	0.00141066	0.00136108	0.00157119	0.00139653	0.00131381	0.00152293	0.00162713	0.00107408	0.0010634	0.000936104	0.00122837	0.00131746	0.00134427	0.00127808	0.00108147	0.00136493	0.000984827	0.00126527	0.00131181	0.0015629	0.00122032	0.0011938	0.0018836	0.00130709	0.00154871
A_0135	0.000409697	0.00051463	0.000464247	0.000458075	0.000388818	0.000507722	0.000465168	0.000460045	0.000412374	0.000433675	0.000547094	0.000350411	0.000532193	0.000418274	0.000536339	0.000463071	0.000484341	0.000558953	0.000549206	0.000476089	0.00050993	0.000481623	0.000508796	0.000482411	0.000508235
A_0107	0.00052363	0.000458346	0.00035488	0.000421052	0.00028661	0.000332437	0.000237953	0.000222671	0.000252095	0.000295621	0.000296911	0.00013319	0.000238969	0.00015195	0.000394503	0.000332944	9.83954e-05	0.000263307	0.000270432	0.000265314	0.000312178	0.000212907	0.000126771	0.000271882
P_0085	0.000518896	0.000373021	0.000416426	0.000547556	0.000230079	0.000381918	0.000267861	0.000150851	0.00056699	0.000955881	0.000333354	0.000849868	0.00216537	0.00118634	0.000322258	0.000614825	0.000489822	0.000532697	0.000625232	0.00131532	0.000455832	0.00058975	0.00048898	0.000971206	0.000455847
P_0027	0.000560835	0.000759887	0.000891721	0.0014311	0.00119416	0.00161174	0.000678101	0.00123279	0.00117787	0.00138176	0.00182777	0.00186382	0.0015018	0.00170029	0.00122047	0.00173655	0.000938811	0.00105333	0.000926667	0.00110297	0.00072699	0.000580875	0.000676559	0.000779219	0.000605545
C_0058	0.0914786	0.0860942	0.0781707	0.0837615	0.0713326	0.0737375	0.0956362	0.0889798	0.104729	0.0977638	0.0813653	0.103287	0.101805	0.0843417	0.0929218	0.07851	0.0842031	0.0846021	0.0742533	0.0992779	0.0667861	0.0706011	0.0686838	0.0791303	0.0675534
C_0034	0.00151411	0.00119127	0.00102279	0.00113545	0.00120578	0.00124181	0.00125431	0.00138902	0.00113039	0.00180875	0.00103813	0.00123667	0.0011939	0.00148754	0.000892642	0.00140638	0.00168744	0.00100068	0.00111944	0.0012806	0.000889859	0.00082747	0.000944062	0.000932326	0.001025
A_0123	9.51588e-05	9.53342e-05			0.000104551	0.000187839	9.7597e-05	0.000168116	0.000193184	0.0001293	0.000343275		0.000145383	5.91995e-05	0.000399825	0.000294342	0.00030304	0.000221045	0.000249481	0.000116717	0.000232063	0.000210181		0.000261293
P_0055	0.000301635	0.000346229	0.000361687	0.0004114	0.000389791	0.000594894	0.000191933	0.000306609	0.000281762	0.000351366	0.000364865	0.000162501	0.000144421	0.000115985	0.000242574	0.000342102	0.000336278	0.000353979	0.000382796	0.000187981	0.000254203	0.000292139	0.000265907	0.000510071	0.000150926
C_0021	0.000145925	6.11996e-05	0.000142874	0.000209171	7.26968e-05	2.38971e-05	6.80253e-05			3.05746e-05	5.49005e-05	7.60041e-05	0.000521561	0.0001018		3.53257e-05	4.77245e-05			4.49034e-05	2.47895e-05	2.52892e-05	0.000121774		0.000110554
C_0044	0.000122509	7.23084e-05	9.11472e-05	7.28945e-05	7.62282e-05	0.000168785	0.000348437	0.000321277	0.000246456	0.000227268	0.000183598	0.000173345	0.000129789	0.00021832	0.000268253	0.000207186	0.000348212	0.000333398	0.000255643	0.000261411	0.000151373	8.67261e-05	0.000150907	0.000292274	0.000408873
C_0143	0.000142984	7.37223e-05	0.000155737	0.000178973	0.000149442	0.000221942	0.000338177	0.000178042	0.000286784	0.000162269	0.000244564	0.000367431	0.000613615	0.000185215	0.000266067	0.000176897	0.000254413	0.000274324	0.00018112	0.000180585	0.000414014	0.000318615	0.000203429	0.00024816	0.00030405
C_0212	0.000252823	0.000121187	0.000292597	0.00020541	0.000246428	0.000159283	0.000163958	0.000134302	8.83275e-05	4.25118e-05	5.28009e-05	0.000366768	4.56666e-05	0.000241938	0.000235239	0.000275084	0.000626311	0.000263265	0.000193416	0.000198789	0.000317206	0.000294326	0.000889875	0.000249765	0.00602837
A_0037	0.000192118				0.000169496
C_0156																									0.000287065
C_0159	0.000390942	0.000472832	0.000467303	0.000514243	0.000263741	0.00085183	0.0012499	0.00122401	0.00187836	0.00126496	0.00109848	0.00232326	0.00255429	0.00245523	0.0017831	0.00148442	0.00134218	0.00141488	0.00118135	0.00174068	0.000709066	0.00115523	0.00128808	0.00157647	0.00165279
C_0031	3.34835e-05	2.80751e-05	2.45218e-05	3.4069e-05	4.40143e-05					1.42476e-05		1.42466e-05				2.04164e-05					2.13703e-05	3.13614e-05	2.52205e-05
A_0047		0.000307164	0.000261491	0.000251573		0.000225034		0.000230797	0.000198314	0.00020626	0.000166728		0.000200516		0.0002448	0.000150829	0.000229517	0.00024971	0.000277998	0.000368594	0.000175442	0.000160111		0.000202121
C_0208		1.26237e-05							2.43275e-05	1.72511e-05	1.6719e-05	3.39931e-05	2.29134e-05	3.68337e-05	3.28989e-05	2.49832e-05		2.81308e-05		2.63353e-05	1.46743e-05	2.90754e-05	1.63142e-05		2.52159e-05
N_0023		0.000140705				6.99505e-05		4.26559e-05	2.15322e-05	0.000119648	3.08344e-05	0.000258861	0.00014237	0.00014234	8.60968e-05	0.000516621	2.53204e-05	6.37294e-05	0.000774555	8.05134e-05	6.06159e-05	2.50474e-05	5.43705e-05	6.22578e-05	6.93901e-05
P_0022	0.000182395	0.000146907	0.000363133	0.000366853	0.000311252	0.000241506	5.48053e-05	0.000192174	0.00012729	0.000235437	0.000131948	0.000116242	0.000151172	0.000209782	0.0001088		0.00016932	0.000156117	0.000121688	0.000102021	0.000130961	0.000125317	0.000103656	7.38856e-05	0.000159354
P_0032	0.00035139	0.000370054	0.000262332	0.000374114	0.000273026	0.000264122	0.000214311	0.000209908	0.000215769	0.000459155	0.000309007	0.000390569	0.000451549	0.000483603	0.000225327	0.000454648	0.000302194	0.000392344	0.000518058	0.000533099	0.00027236	0.000242093	0.000208935	0.000356038	0.000218798
C_0029	0.00158232	0.000670166	0.000657926	0.000568444	0.000386137		0.000275282	0.000523756	0.000224094	0.000298738	0.000304441	9.75398e-05	0.000524445	0.000279949	0.000435393	0.00019503	0.000485965	0.000275779	0.000472902	0.00015522	0.000508043	0.000138519	0.000668967	0.00058142	0.000888808
A_0045	0.00131499	0.000250661	0.000322475	0.000295725	0.000449505	0.000300821	0.000423176	0.000292897	0.000331173	0.000161397	0.000534731	0.000278516	0.000286201	0.000329847	0.000156876	0.000179158	0.000174974	0.000162247	0.000110966	0.000199973	0.000154314	0.000228545	0.000479541	0.000114296	0.000969647
C_0019	9.717e-05	6.13006e-05		8.13011e-05	8.8976e-05		6.09457e-05	6.98205e-05		5.53731e-05	8.65499e-05	6.09624e-05	6.54555e-05	6.64053e-05	7.70709e-05	9.10006e-05		6.62528e-05	6.70381e-05		7.98537e-05	0.000120445	0.000107125	9.3762e-05	0.000178699
P_0059	0.000201876	0.000263605	7.7047e-05	0.000224413	0.000147	0.000129384	6.84495e-05	0.000110252		0.000129347	0.000181238	0.000234724	0.00015835	0.000105447	0.000311934	0.000350703	0.000220361	0.000266871	0.000316421		0.00016291	0.00011811	0.000189383	0.000279166	9.98544e-05
P_0060	0.000120976	0.000140344		0.000189501	0.000210921													0.00016223			8.00315e-05
C_0129														1.98889e-05		3.19677e-05					1.32496e-05		2.91326e-05
C_0148		0.00169945									0.00500551
C_0003	0.00425998	0.00569297	0.0039904	0.00411583	0.00455871	0.00296268	0.00394977	0.00381199	0.00481993	0.00477995	0.00432143	0.00337778	0.00468219	0.00414552	0.00587729	0.00704505	0.0055014	0.0058674	0.00840574	0.00540225	0.00465865	0.00691266	0.00646227	0.005625	0.00846869
A_0030	0.0199705	0.0180699	0.0168268	0.0181889	0.0180138	0.0152858	0.0144135	0.0136052	0.0168343	0.0140206	0.0143934	0.0115132	0.0128829	0.0123054	0.0185391	0.0156901	0.0157516	0.0152845	0.0158502	0.015892	0.0167472	0.0155202	0.0163513	0.0153392	0.0158261
N_0001	0.0016345	0.00118292	0.00127883	0.0012536	0.000919706	0.00176745	0.000652277	0.000720547	0.00122989	0.00088653	0.000640883	0.000609598	0.000893177	0.00106249	0.000633463	0.000834417	0.000415522	0.00138833	0.000909576	0.00102728	0.000918911	0.0011952	0.000735563	0.000978995	0.000621665
N_0014			0.000161857										3.07992e-05	3.28214e-05		3.03502e-05				5.96196e-05		4.65944e-05		4.77329e-05	1.22571e-05
N_0020	0.000155518	7.93736e-05	0.000314663	5.36174e-05	4.94419e-05	4.54013e-05	9.99032e-05	5.97387e-05	5.19279e-05	3.88413e-05	6.17834e-05	0.000100044	0.000137883	0.000162778	4.30846e-05	0.00014065	2.98981e-05	3.22123e-05	5.88721e-05	0.000315823	7.20869e-05	0.000262648	0.000149422	0.000174632	2.58539e-05
N_0019	0.000362572	0.000216976	0.00107794	0.00010446	0.000155682	0.000112098	0.000204338	9.77573e-05	0.000149069	7.65893e-05	0.000220497	0.000281616	0.00032589	0.000232363	0.000128964	0.000393029	8.92651e-05	0.000107622	0.000125433	0.000564722	0.000211462	0.000622024	0.000444441	0.000464855	9.84255e-05
A_0109	0.000176172	0.000183251	0.000144247	0.000123027	0.00011754	8.62477e-05	0.000109293	8.60893e-05	9.90688e-05	9.77502e-05	0.000111092	0.000111376	8.55091e-05	0.000108856	0.000139522	0.000146315	8.83595e-05	0.000116127	0.00011019	9.32682e-05	0.000126595	0.000122522	0.000144735	9.81017e-05	0.000124706
P_0002					0.000185316	0.000126827		0.000125755	0.000112813					0.000139656			0.000186109				7.05416e-05				9.51101e-05
A_0101	0.00198547	0.00167108	0.00223865	0.00174584	0.00224433	0.00230265	0.00183038	0.00146932	0.0013744	0.00130905	0.0018011	0.00250711	0.00218233	0.00214386	0.00209746	0.00225434	0.00167796	0.00272696	0.00235105	0.0026945	0.00182405	0.00211874	0.00399098	0.00225774	0.00820376
A_0085	0.000191089	0.000367593	0.000174177	0.000237316	0.000196964	0.000242237	0.000152052	0.00028806	0.000235465	0.000229786	0.000212183	0.000150549	0.000238793	0.000180432	0.000312132	0.00020951	0.000325512	0.000355547	0.000385861	0.000368594	0.000369982	0.000240166	0.000227367	0.000493156	0.000929176
A_0010	0.00113059	0.00157094	0.00119921	0.00115163	0.00101272	0.000926174	0.00123559	0.00151033	0.00175812	0.00155634	0.00172528	0.00168108	0.00177199	0.00151637	0.00169764	0.0012004	0.00125929	0.00192694	0.00107475	0.00175049	0.00111028	0.00116338	0.000871488	0.00121724	0.000970118
C_0026	0.00141909	0.00187406	0.00120953	0.00157547	0.00117538	0.0007251	0.000971643	0.000705906	0.000869147	0.000744495	0.000509268	0.000683308	0.00113133	0.000646912	0.00181761	0.00111148	0.00145731	0.00123252	0.00142672	0.00117987	0.00111126	0.00106172	0.00132512	0.000944036	0.00172875
A_0064	0.000368033	0.00021772	0.000452771	0.000339877	0.000350277	0.00072369	0.000485301	0.000544007	0.000462439	0.000439146	0.000303456	0.000192642	0.000430179	0.000397994	0.000502558	0.000286559	0.000350384	0.000281314	0.000359671	0.00034778	0.000483901	0.000419501	0.000590915	0.000381974	0.000635059
A_0118	0.00295687	0.00274004	0.00185316	0.00193026	0.00310906	0.00232659	0.00138131	0.0019462	0.0014572	0.00182333	0.00253347	0.0010076	0.00200376	0.000985515	0.00290313	0.00262152	0.0026233	0.00258897	0.00247832	0.00212804	0.00273422	0.00209134	0.00122289	0.00235102	0.000607059
A_0132	0.000265673	0.000249789	0.000225485	0.000235016	0.000223581	0.000161802	0.000173144	0.000151285	0.000141527	0.000165409	0.000173456	0.000141793	0.000193669	0.00015538	0.000242718	0.000183205	0.000188064	0.000208551	0.000174598	0.000185746	0.000179498	0.00017001	0.000190071	0.000199785	0.000198824
A_0133	0.00030888	0.000273568	0.000266217	0.000287447	0.000275111	0.000170868	0.000165857	0.000166181	0.00016824	0.000177081	0.000219456	0.000135494	0.000189279	0.000151652	0.00022629	0.00018912	0.00023148	0.000251363	0.000159078	0.000233171	0.000213302	0.000185935	0.000191953	0.000216914	0.000176941
P_0018	0.000125567	9.57501e-05		0.000131966	5.74744e-05	7.67193e-05	5.69746e-05	6.90957e-05	6.83037e-05	0.000110831	5.19435e-05	4.36894e-05	6.86211e-05	9.62457e-05	6.47235e-05	5.9884e-05	5.67775e-05	6.24952e-05	3.87582e-05		4.47923e-05	5.38502e-05	3.30278e-05		2.76846e-05
C_0082	0.092187	0.122558	0.0959364	0.0856635	0.0871797	0.15113	0.157675	0.142787	0.118443	0.117091	0.166238	0.10222	0.144046	0.117764	0.176093	0.172585	0.189457	0.178917	0.226784	0.157975	0.124137	0.150415	0.136932	0.1697	0.162262
C_0085	0.198434	0.230703	0.172594	0.204913	0.167738	0.217449	0.237376	0.243646	0.214904	0.191021	0.196177	0.154889	0.227394	0.194362	0.305644	0.236202	0.283348	0.270467	0.265933	0.259381	0.185875	0.225549	0.219997	0.246755	0.227209
C_0179	2.40945e-05	1.8683e-05		2.98657e-05		3.62221e-05	2.80104e-05		3.27485e-05	2.63388e-05	2.89277e-05	2.55114e-05	4.799e-05	3.06184e-05	4.75079e-05	3.8415e-05	4.17148e-05	5.64556e-05	4.89688e-05	4.78161e-05	3.36938e-05	6.00796e-05	3.54585e-05		3.62609e-05
A_0069		9.48979e-05
A_0065	0.00103646	0.000928908	0.0009636	0.000881656	0.000870263	0.00127628	0.00141583	0.00145829	0.00143243	0.00134607	0.00168674	0.00150334	0.00207504	0.00182818	0.00183461	0.00171313	0.00128241	0.00153005	0.00132617	0.0017144	0.00108088	0.00132292	0.00124325	0.0015131	0.00114165
C_0115	0.000632001	0.000587455	0.000553083	0.00054245	0.000528085	0.000867824	0.00103444	0.00115317	0.00110699	0.00102444	0.00111854	0.00113224	0.00150083	0.00132241	0.00130043	0.00115675	0.00106361	0.00120681	0.00101947	0.00119103	0.000732858	0.00103764	0.00092317	0.00113637	0.000729698
C_0117	0.00187598	0.00118168	0.00153257	0.00282187	0.00809466	0.00179454	0.015258	0.000917626	0.00212735	0.000604021	0.00770427	0.00642192	0.00648811	0.0132208	0.00262789	0.00449979		8.25493e-05	7.04595e-05	0.000125244	0.00898186	0.0094605	0.00481911	6.61708e-05	0.00356326
A_0084	0.000174372	0.000222955	0.000231561	0.000149472	0.00018142	0.000211783	0.000206699	0.000204486	0.000222728	0.000207354	0.000282911	0.000285276	0.000248099	0.000242017	0.000340592	0.000212935	0.000260497	0.000337724	0.000345509	0.000291397	0.000262655	0.000261829	0.000287588	0.000368115	0.000561412
A_0083	0.000824281	0.000880696	0.000799775	0.000577193	0.000585783	0.000545383	0.000473604	0.00067227	0.000763183	0.000603644	0.000884915	0.000420616	0.000659316	0.00040366	0.00102548	0.000690948	0.000936174	0.000867277	0.00107572	0.000710314	0.00120646	0.000840724	0.000788856	0.00120073	0.00331765
P_0084	0.000153609	9.8717e-05	0.000167417	0.000133363	8.03552e-05	8.06352e-05	9.21414e-05	7.13264e-05	0.000117356	0.000217904	0.000147936	7.96031e-05	0.000204069	0.000178095	8.71017e-05	0.000127071	0.000109084	0.000116304	0.000141538	0.000199753	8.8003e-05	9.62231e-05	8.9157e-05	0.000128409	0.000163038
C_0197	0.109605	0.0783566	0.0473675	0.079398	0.0644564	0.0552771	0.0923224	0.0417009	0.0435982	0.0542548	0.0939187	0.0532635	0.0789224	0.057502	0.0845077	0.0876265	0.00118475	0.0165436	0.0358636	0.0280587	0.0790277	0.0605657	0.0397236	0.01638	0.010604
C_0196	0.074181	0.114951	0.118162	0.0936226	0.0806882	0.0923378	0.0722078	0.104874	0.0847999	0.0733405	0.0590473	0.053381	0.0974589	0.0612291	0.102935	0.0770264	0.164384	0.146287	0.122153	0.122452	0.0748871	0.0942309	0.107588	0.135326	0.11227
C_0127	0.000113912	9.69498e-05	0.000108729	8.76061e-05	0.000104049	0.000124284	0.000118813	0.000147958	0.000136515	0.000109591	0.000123565	0.000166387	0.000142288	0.000116258	0.000182209	0.000149295	0.000157196	0.000135416	0.000118573	0.000157283	9.60951e-05	0.000106872	0.000133677	0.000154238	0.000154942
C_0063	9.78487e-05	9.84647e-05	0.000100308	8.08587e-05	8.32912e-05	0.000131811	0.000170627	0.000165208	0.000129123	0.000137239	0.000103269	0.000185405	0.00018531	0.000158064	0.000200384	0.000123976	0.000182885	0.000206907	0.000225385	0.000191871	0.000104643	0.00015595	0.000193524	0.000149586	0.000299882
C_0011	0.00530611	0.00504038	0.00454034	0.00494643	0.0042749	0.00409036	0.00424229	0.00398295	0.00284304	0.0031967	0.00319154	0.00259951	0.00366839	0.00271751	0.0044731	0.0035777	0.00527869	0.00483655	0.0046406	0.00402954	0.00367612	0.00396383	0.00418802	0.00410596	0.00442299
A_0009
C_0020	0.216901	0.134404	0.163727	0.174011	0.0832356	0.120359	0.141105	0.179853	0.150321	0.0930214	0.110746	0.0851272	0.140062	0.102124	0.16383	0.055052	0.139153	0.128396	0.160355	0.164439	0.0903713	0.10541	0.0742321	0.0774872	0.151274
A_0046	0.00178796	0.00213182	0.00141322	0.00151818	0.00186211	0.00210575	0.00298754	0.0032503	0.00337294	0.00432508	0.00352802	0.00402289	0.00523133	0.00583421	0.00556076	0.00406132	0.00283405	0.00481063	0.00267037	0.00545751	0.00229781	0.00258888	0.0026598	0.00256264	0.00161035
C_0170	0.119569	0.14369	0.110989	0.136751	0.112582	0.0849684	0.0878428	0.0965178	0.0737081	0.0754947	0.0666781	0.0412856	0.0780079	0.0740507	0.140829	0.0852022	0.0956396	0.0932482	0.0785964	0.089273	0.064546	0.0783843	0.0692008	0.0895643	0.0595894
N_0027																1.63901e-05			0.000150909
A_0001							0.000166624															0.000200712
A_0105	0.00571621	0.00570522	0.00643465	0.00628289	0.00482233	0.00338063	0.00382987	0.00285178	0.00238862	0.00248898	0.00266002	0.00213319	0.00263077	0.0025083	0.00270669	0.00273297	0.0025993	0.00355914	0.00280617	0.00365775	0.00338224	0.00306204	0.0055521	0.00276818	0.00556776
A_0128	0.000693373	0.000714679	0.000432067	0.000364023	0.00072057	0.000758561	0.000331523	0.000710962	0.000580437	0.000698294	0.00122401	0.000427222	0.000717258	0.000352662	0.00199612	0.00130967	0.0014491	0.000997736	0.00117659	0.000534316	0.00140387	0.000945456	0.000259359	0.00114561	0.000228706
C_0111	3.1108e-05		2.85009e-05	3.25204e-05	2.73905e-05						1.6719e-05		2.37947e-05	2.21787e-05	2.88728e-05	1.53794e-05					2.828e-05	2.00742e-05
C_0037	0.000455534	0.000808622	0.00046647	0.000514575	0.000421366	0.000645129	0.000731656	0.00074749	0.00105114	0.000595242	0.000738435	0.000869575	0.00113069	0.000776059	0.00113122	0.000996641	0.00105501	0.00119226	0.000999584	0.00119115	0.000887152	0.00098542	0.00082287	0.000989353	0.000916525
C_0090	6.22159e-05	4.21126e-05	4.60826e-05	4.97762e-05	4.30668e-05	3.90446e-05	6.94617e-05	5.1852e-05	5.32398e-05	4.45141e-05	5.00792e-05	3.24691e-05	4.7269e-05	3.70954e-05	7.13194e-05	7.52182e-05	5.19667e-05	3.94801e-05	0.000137284	4.2719e-05	4.75845e-05	7.36529e-05	4.43647e-05	5.28564e-05	2.39655e-05
C_0184	0.000444335	0.000781658	0.000637105	0.000509155	0.000259176	0.00186915	0.00266037	0.00303216	0.00387836	0.00279885	0.00250692	0.00565896	0.00556596	0.006514	0.00384998	0.00319033	0.00351641	0.00301319	0.00296807	0.00360174	0.00179033	0.003145	0.00248118	0.00546739	0.00384865
A_0022
A_0012		0.000107551	7.7187e-05												8.67676e-05		7.72328e-05	8.59927e-05	7.1003e-05		7.11569e-05			5.4501e-05
A_0052	0.00636946	0.00313861	0.00531285	0.00620908	0.00456191	0.00945447	0.00733512	0.00753	0.00829064	0.0059334	0.00169765	0.000105077	0.00231261	0.00222408	0.0056908	0.00276115	0.00756881	0.00468146	0.00379672	0.00197997	0.00639821	0.00498409	0.00736642	0.00619598	0.00547953
C_0094	0.00466902	0.00658037	0.00517707	0.00491944	0.00445845	0.012076	0.0119579	0.0127281	0.0120474	0.0138678	0.0117204	0.0132365	0.0121415	0.0126947	0.0109625	0.0122198	0.0122019	0.0120733	0.0140833	0.011772	0.00707919	0.00826334	0.00790009	0.0100449	0.0098888
C_0187							2.21621e-05					1.41141e-05		1.40661e-05				1.39684e-05							3.07384e-05
C_0032	0.000182236	0.000382548	0.000371807	0.000310161	0.00025642	0.000269549	0.000282567	0.000400646	0.000681263	0.000389383	7.74517e-05	0.000213832	0.000703026	0.000161597	0.000537541	0.000354936	0.000230492	0.000525852	0.000380738	0.000830228	0.000686414	0.000656804	0.000264357	0.00057364	0.000346458
C_0157	5.2827e-05	5.19086e-05	6.61627e-05	8.8491e-05	6.28775e-05	4.43132e-05	6.49472e-05	3.8812e-05	6.44679e-05	6.04561e-05	5.17122e-05	0.000245042	8.27608e-05	4.9068e-05	6.82135e-05	3.85493e-05	6.31613e-05	5.14114e-05	4.84342e-05	5.81318e-05	4.9864e-05	4.68635e-05	5.74328e-05	6.19198e-05	6.86664e-05
C_0126		8.6043e-05	5.26526e-05	7.86464e-05	7.70034e-05	0.000209806	0.000289851	0.00022743	0.000146901	0.000163501	0.00014145	5.533e-05	0.000163679	0.000179065	0.000211197	0.000200403	0.000220711	0.00018867	0.000214586	0.000178643	0.000150233	0.000132161	0.000128433	0.00012023	0.000146502
C_0041	0.000173413	0.000171177	0.000178593	0.000194459	0.00019759	0.000226553	0.000132357	0.00017414	0.000142409	0.000150871	0.000107546	8.7799e-05	0.000156949	0.000143148	0.000245592	0.000225386	0.00030473	0.000283636	0.000309102	0.000246119	0.00022567	0.000251677	0.000186448	0.000263961	0.000242885
C_0022		6.93797e-05	6.0333e-05	6.37135e-05	7.92429e-05		0.000105783	6.61241e-05		9.62676e-05		9.15098e-05				9.21423e-05		9.09885e-05	9.4837e-05	9.02923e-05	6.36122e-05	8.44401e-05	0.000187947	7.7881e-05	0.000192558
A_0053	6.71255e-05	6.21745e-05				5.27715e-05			4.98882e-05	6.89358e-05	4.80003e-05	9.27875e-05	7.90125e-05	6.78483e-05		5.79033e-05	6.30516e-05	6.35758e-05	6.01392e-05	8.00947e-05		3.51497e-05		6.58683e-05	4.49412e-05
C_0056	0.00603562	0.00461925	0.00594733	0.00568909	0.00663823	0.00634422	0.00443785	0.00327078	0.00280094	0.00315796	0.00456957	0.00419461	0.00910497	0.00636202	0.00898854	0.00517917	0.01019	0.00971433	0.00782977	0.00949501	0.00875591	0.00934999	0.00818126	0.0100683	0.00804846
N_0024																			0.00010269
C_0030	0.0179763	0.0312873	0.0198753	0.013375	0.0151215	0.00979115	0.0117835	0.00896721	0.00947341	0.028689	0.00707517	0.0202605	0.00791034	0.00608678	0.00619639	0.0145769	0.00690462	0.00704433	0.0242978	0.00374725	0.00815725	0.00480037	0.00644646	0.00596555	0.010936
C_0068	0.000495691	0.000689253	0.0007884	0.000804273	0.000284499	0.000604673	0.00158664	0.000608054	0.000599673	0.000792013	0.000481896	0.00255114	0.00203281	0.00344012	0.00103896	0.000684217	0.000385567	0.00146833	0.00290274	0.00234772	0.000177943	0.000532287	0.00384941	0.000316176	0.0134099
C_0060	0.0104603	0.0106906	0.0105614	0.011769	0.00800224	0.012704	0.0222307	0.0225942	0.0275339	0.0198802	0.0187652	0.0365396	0.0241828	0.0257814	0.0201909	0.0137757	0.0183323	0.0227423	0.0133685	0.026854	0.0118797	0.0158429	0.0179822	0.0166033	0.0226672
C_0203							3.39613e-05		5.09942e-05	3.8353e-05	4.19919e-05	4.24749e-05	4.91117e-05	4.55351e-05	4.52073e-05	3.10946e-05		4.26812e-05				3.77194e-05	2.74679e-05	3.37671e-05	3.90742e-05
C_0095	6.0406e-05	3.29225e-05	4.13633e-05	5.84041e-05	3.35921e-05	1.79699e-05	2.51375e-05								2.45017e-05		3.65299e-05	3.21079e-05			3.96063e-05	4.03626e-05	2.95488e-05	3.63338e-05	3.61567e-05
A_0104	0.00564317	0.0016137	0.00872799	0.00487855	0.00278135	0.00357149	0.00657102	0.00105919	0.00131868	0.00150546	0.00146874	0.00188432	0.0026334	0.00262774	0.00132095	0.00113176	0.000516412	0.00126031	0.000638057	0.00132657	0.000659512	0.000614187	0.00519505	0.000428066	0.014152
P_0001	0.000659105		0.000507932		0.000647654	0.000588661	0.000414065	0.000430523			0.000370238		0.000345071		0.000343276	0.000552182	0.000525255	0.000465617			0.000507204		0.000328714		0.000355602
A_0058		7.67909e-05									6.29095e-05					7.70487e-05		4.97949e-05	6.55711e-05		4.27618e-05	4.36143e-05	2.7373e-05	6.24425e-05
C_0177	0.00234271	0.00436072	0.00296714	0.00277972	0.00236712	0.00738309	0.0133936	0.00999295	0.011572	0.0129394	0.00979259	0.0298605	0.0272792	0.0308935	0.014707	0.0173743	0.010069	0.0132687	0.0134643	0.0166973	0.00671362	0.0136452	0.0195541	0.0149815	0.032001
A_0018	0.000126278	0.000151837	0.000162475	0.000131996	0.000144583	0.00013158	0.000156079	0.000178563	0.000257756	0.0001924	0.000217274	0.000191413	0.00020912	0.00025499	0.000146464	0.000133395	0.000100141	0.000108042	8.86568e-05	0.000176525	0.000110031	9.77018e-05	0.00011394	9.70117e-05	0.000130353
C_0007						0.000980442
A_0062												0.000410785											0.00084172		0.00185647
C_0086	0.00307573	0.00195798	0.00286461	0.00299044	0.00277187	0.000377462	0.000329045	0.000180917	0.000167766	0.000136315	0.000410665	0.000194284	0.000763674	0.000185411	0.000555831	0.00022505	0.000743795	0.000731885	0.000492682	0.000681804	0.0009794	0.000672592	0.00189686	0.000617995	0.00148805
C_0010	5.39582e-05	6.33204e-05			5.33167e-05													3.38539e-05				4.73636e-05	4.37821e-05
A_0048											3.27275e-05	6.74399e-05
C_0161	0.000194227	0.000184104	0.000174892	0.000204746	0.000132732				8.71112e-05				5.40789e-05					0.000110389			0.000130359		8.40683e-05		0.000124829
A_0020									0.0011032
C_0137	0.000113799	0.000137952	0.000195712	0.000238594	0.00024393	0.00023963	0.000208898	0.000219113	0.000296795	0.000159111	0.000138573	0.000184875	0.000167364	0.000169906	0.000250883	0.000135997	0.000186185	0.000146183	0.000153535	0.000333378	0.000156288	0.000116373	0.00018187	0.000160815	0.000169738
A_0004	0.0674007	0.0819745	0.0790159	0.0620172	0.0504039	0.0588546	0.0940828	0.0907572	0.114374	0.0976725	0.174796	0.267567	0.196161	0.174952	0.129975	0.0837414	0.0719209	0.167456	0.0375117	0.168694	0.0517284	0.065367	0.0500455	0.043048	0.0542748
A_0067	0.000491739	0.000532737	0.000645401	0.000555807	0.000189938	0.000388463	0.000350697	0.000653311	0.000507374	0.000491669	0.000492912	0.000147016	0.000420347	0.000280191	0.000550916	0.000231924	0.000599754	0.000485455	0.000648727	0.000546963	0.000352404	0.000273881	0.000107268	0.000376212	9.85882e-05
C_0205		0.00014593	6.86612e-05	8.82698e-05	7.14048e-05		4.90439e-05				9.25377e-05		4.97526e-05		0.00011089	4.92948e-05	0.000151187	0.000160733	8.5642e-05	0.000117234	0.000156217	0.000150092	0.000149408	0.000198593	0.000178908
C_0059	0.0200306	0.0194763	0.0195534	0.0205951	0.0146757	0.0288755	0.0473868	0.0410812	0.0577769	0.0436005	0.0394396	0.0756736	0.051726	0.0543817	0.0424672	0.03221	0.03883	0.0497789	0.031611	0.052717	0.0237273	0.0342318	0.0397121	0.0356461	0.0589589
N_0007	0.000651152	0.000384665	0.00170311	0.000265639	0.000443246	0.000249633	0.00108693	0.000909924	0.00104979	0.000340044	0.00168563	0.000339145	0.000764014	0.000590442	0.000441409	0.000474931	0.000530441	0.000463301	0.000415486	0.000969276	0.000347876	0.00086997	0.000677788	0.000681344	0.000276322
N_0006		3.21387e-05	0.000108931		3.6243e-05		7.06379e-05	5.02937e-05	6.26269e-05		0.000105593	3.3685e-05	7.15928e-05	6.2172e-05	3.06403e-05	4.64545e-05	5.10223e-05	4.0416e-05	4.40035e-05	7.7613e-05		7.61924e-05	5.40897e-05	5.90424e-05	2.77962e-05
P_0017	0.000328063	0.000367447	0.000470545	0.000329288	0.000476502	0.000298726	0.000396139	0.000476922	0.000524021	0.000476241	0.000355312	0.000236964	0.000317725	0.000280203	0.000308967	0.00040442	0.000250479	0.000385266	0.000447681	0.000425421	0.000347204	0.000301415	0.000292859	0.00032868	0.000186536
N_0029							5.22001e-05
N_0030							0.000338522																2.08496e-05		2.36101e-05
N_0034							0.000261727																2.69922e-05		2.54185e-05
N_0035							6.51377e-05
C_0083	0.0160181	0.0116509	0.0123389	0.01397	0.0121507	0.0309954	0.0300116	0.029072	0.0283022	0.0226414	0.0310277	0.0317435	0.0303257	0.0289786	0.0281654	0.0210338	0.0352901	0.023149	0.0224395	0.0284151	0.0179999	0.0237199	0.0192302	0.0264227	0.0257912
A_0029						0.00011182	6.23164e-05			4.57748e-05		5.06952e-05		4.02616e-05		3.54891e-05					5.86495e-05		8.09214e-05		0.000102353
A_0025	0.00883228	0.0108304	0.00842801	0.00908516	0.00859148	0.00864732	0.010969	0.0110492	0.0120112	0.0105495	0.0143834	0.015386	0.0141413	0.0136527	0.0121257	0.00987111	0.0103313	0.0138039	0.00792945	0.0132934	0.00780039	0.00821097	0.00800301	0.00812391	0.00914118
C_0163		7.04906e-05	6.77358e-05	6.71426e-05	7.07157e-05																3.1628e-05				3.60525e-05
C_0116					0.000350994		0.000106193					0.000244181		0.000196403		0.000187508					0.000110057	0.000255535	0.000447893		0.00027352
C_0088	0.0039532	0.00440728	0.00315582	0.00305205	0.00278608	0.00347816	0.00797229	0.00596072	0.00507986	0.00726512	0.00657694	0.00694673	0.00653546	0.00611766	0.00316083	0.0037147	0.00540878	0.00560103	0.00349699	0.00603818	0.00354576	0.00310635	0.0036022	0.00409713	0.0073718
C_0102	0.00122701	0.000764086	0.00105028	0.00125757	0.00103825	0.00108243	0.000764592	0.00072141	0.00066124	0.000730632	0.00050818	0.00111077	0.000868227	0.000738505	0.000607365	0.000838615	0.00108411	0.00074954	0.000692834	0.000908506	0.000787424	0.00081754	0.000592723	0.000514929	0.000866614
C_0006
C_0014	0.000230538	0.00010513	0.000141209	0.000246226	9.92259e-05		0.000166523				9.17601e-05	0.000125503	0.000347707	9.65657e-05									0.000211502		0.000171093
A_0070	0.000445189	0.000696136	0.000577665	0.000532351	0.000293211	0.000371725	0.000250032	0.000464495	0.000424934	0.000392642	0.00032982	0.000170674	0.000407178	0.000231877	0.000413014	0.000354735	0.000577937	0.000343971	0.000495857	0.000266104	0.000297135	0.000389803	0.000360126	0.000399103	0.000288471
A_0081	0.00203177	0.00188749	0.00195646	0.00147127	0.00147798	0.000863174	0.000796691	0.000905775	0.000973174	0.000964189	0.00119946	0.000992089	0.000769933	0.00129583	0.00120433	0.000889095	0.00111638	0.00155485	0.00134091	0.00158134	0.00137497	0.00114201	0.0012956	0.00131737	0.00118235
A_0082	0.000194432	0.000148128	0.000165851	0.000170858	0.000167154	0.000131115	0.000119264	0.000115688	0.000118529	0.000127112	0.000121092	8.49528e-05	7.14624e-05	9.58823e-05	0.000115227	0.00011783	0.000127412	0.000105286	0.000125904	0.000167303	0.000146539	0.000128117	0.000139944	0.000186238	0.000185412
N_0002	0.000118599	6.33832e-05	0.000198	0.00016175	0.000151571	5.94012e-05	3.72561e-05	6.8604e-05	0.000219306	6.95082e-05	0.000132344	3.73802e-05	0.000162767	0.000162221	0.000102303	9.54341e-05	0.000103189	0.000130564	6.25313e-05	7.71295e-05	7.04375e-05	5.70568e-05	8.35389e-05	5.52171e-05	8.31878e-05
A_0074							6.11659e-05	6.53891e-05	6.36871e-05		5.69094e-05		5.96984e-05					6.65157e-05	5.97512e-05	8.74719e-05				3.83064e-05
C_0025	0.000765935	0.000756714	0.00056391	0.000614681	0.000527138	0.000372946	0.000544818	0.0004909	0.000491883	0.000451764	0.000566035	0.000439459	0.000446091	0.000596274	0.000577227	0.000399126	0.00067651	0.000593462	0.000768212	0.000699037	0.00065443	0.000696595	0.000613449	0.000700768	0.000749496
C_0182		4.35264e-05	6.57926e-05	5.25415e-05	4.07412e-05	9.29543e-05	8.85457e-05	0.000114382	0.000136047	0.000110592	3.90369e-05	0.000125834	0.000121698	0.00010422	9.07596e-05	3.49899e-05	0.00011065	0.000116209	4.29814e-05	0.00014891	7.8144e-05	6.1937e-05	4.82768e-05	0.000108279
A_0023	9.43872e-05	0.000103842	9.78903e-05	0.000103021		9.01997e-05	0.000111019	8.76369e-05	0.000101722	0.000106869	0.000146183	0.000166372	0.000166629	0.000155678	0.000134432	0.000117207	9.90499e-05	0.000130092	0.000114458	0.000118298	0.000114088	0.000114344	0.000146788	0.000104175	0.000182588
A_0050	0.00040481	0.000385264	0.00035263	0.000395297	0.000494434	0.00035336	0.000284163	0.000363703	0.00067066	0.000422004	0.000461094	0.000327214	0.000504627	0.00039859	0.000764249	0.000614678	0.000499395	0.000575857	0.000632237	0.000553023	0.000593594	0.000629969	0.000434375	0.000561516	0.000499765
A_0039												3.27214e-05				3.93804e-05						4.33274e-05		2.97419e-05
C_0142	0.000258931	0.000299535	0.000257248	0.0002866	0.000182345	0.000397784	0.000504392		0.000682761	0.000502671	0.000639599	0.000472127	0.000780499	0.000531897	0.000728608	0.000570046	0.000665433	0.000606267	0.000540582	0.00055474	0.000489308	0.000653732	0.00045014	0.000710153	0.000736992
A_0091	9.92737e-05	8.39901e-05	8.28129e-05		0.000131168	0.000131348	0.000117347	0.000145868	0.000158864	0.000133677	0.000148728	0.000239343	0.000236511	0.000203247	0.000198987	0.000203284	0.000138757	0.000129724	0.000156362	0.000194704	0.000110369	0.000165706	0.000122323	0.00017051	0.000212235
A_0090					5.79182e-05	7.20668e-05	7.51631e-05	5.39751e-05	7.09403e-05	7.14889e-05	7.87278e-05	0.000136416	9.30592e-05	0.000129135	8.07517e-05	9.13689e-05	6.02154e-05	5.40211e-05	8.24489e-05	0.000101699	6.03397e-05	6.22652e-05	0.000100938	6.80483e-05	0.000194824
C_0141						5.80494e-05			4.34152e-05	4.05094e-05	6.84312e-05	3.64449e-05	5.6883e-05			5.03693e-05		5.31575e-05	0.000100931			4.71493e-05	6.27599e-05	5.10919e-05
A_0013				0.00010923	0.000107532		0.000145724	0.00014432	0.000151611				0.000100785										0.000111203
C_0123	0.000381214	0.00041234	0.000313972	0.000323213	0.00040767	0.000592819	0.000459761	0.00059409	0.000600047	0.000583073	0.000617747	0.000917815	0.000895707	0.000694083	0.00104931	0.000626326	0.00088037	0.000952372	0.000874382	0.000984842	0.000729724	0.000826112	0.000927248	0.000733974	0.0010947
A_0059												4.2246e-05		3.93669e-05									4.68763e-05	2.92748e-05	0.000125412
A_0093	0.000553978	0.000566769	0.000475949	0.000506366	0.000450782	0.000584206	0.000538989	0.000487323	0.000515688	0.000453554	0.000580913	0.000313388	0.000496199	0.000403213	0.000638378	0.00054619	0.00056921	0.000578062	0.00059111	0.000468976	0.000491169	0.000472441	0.000524877	0.000602781	0.000502588
C_0109						0.0001288	0.000120763		0.000116398	0.00010497	0.000115089	0.000230398	0.000184509	0.000192804	0.000223161	0.000144056	0.000180175	0.000215831	0.00017802	0.000190172	0.000119033	0.00017038	0.000239387	0.000124962	0.000286232
A_0005	0.000247927				0.00014075								0.000264077								0.000122539	0.000140168	0.000261925		0.000306824
A_0099	0.000976535	0.000750239	0.000767595	0.000789214	0.000813197	0.00116841	0.00147335	0.00100463	0.00160279	0.000912213	0.00203892	0.000677779	0.000996436	0.0011479	0.00176196	0.00151685	0.00217779	0.00213328	0.00177954	0.00114873	0.00121846	0.00180598	0.00120664	0.00240957	0.00143388
C_0053				7.15671e-05									5.19959e-05			4.4728e-05		0.000124939			0.00011775	0.000119302	9.06439e-05	0.000115899	0.000180054
C_0121	0.000201353	0.000193799	0.000149167	0.00015862	0.000232475	0.00027096	0.000536507	0.000542238	0.000626527	0.000347333	0.00044628	0.000425676	0.000435676	0.000388684	0.000390761	0.000518401	0.000360703	0.00034174	0.000348769	0.000408379	0.000268553	0.000487066	0.000483018	0.000476028	0.000270185
C_0093	0.000155879	0.00013573	0.000186829	0.000161939	0.000168563	0.000206419	0.000171448	0.00014806	0.000196678	0.000148098	0.000125665	0.000118877	0.00020542	0.000170495	0.000208897	0.000123103	0.000204567	0.000178679	0.000199617	0.000139565	0.000110698	0.000158307	0.000129182	0.000213591	0.000113263
C_0108	0.000226692	0.000208644	0.000201634	0.000257841	0.000236006	0.000484623	0.000438932	0.000316348	0.000284632	0.000300124	0.000431583	0.000214892	0.000380716	0.000333793	0.000452073	0.000359368	0.000675096	0.000552721	0.000382235	0.000458379	0.00036764	0.000372551	0.00032462	0.000363979	0.000324472
C_0125	0.000961858	0.00104362	0.000977358	0.000939443	0.00099648	0.000729428	0.00057488	0.000598095	0.000540913	0.000608103	0.000526843	0.000371009	0.000536863	0.000326923	0.000486467	0.000556346	0.000712568	0.000578136	0.000625796	0.00049952	0.000857661	0.000683664	0.000915678	0.000795493	0.000752622
C_0122		9.58389e-05	9.61441e-05			0.000136891	0.000136153	0.000132762	0.000103111	0.000107358	0.000113689	8.70039e-05	0.000122899	0.000117305	0.000161619	9.17393e-05	0.000145766	0.000139296		0.000149152	0.000102649	0.000108086	9.44728e-05	0.000116701	0.000108678
C_0097	0.000444109	0.000424963	0.000382911	0.000445663	0.000457111	0.000597052	0.00040415	0.000321996	0.000361076	0.000318068	0.000390369	0.000283674	0.000397861	0.000409292	0.000484857	0.000436803	0.000755108	0.000553691	0.000535663	0.000366145	0.000499994	0.000528643	0.000504077	0.000555915	0.000487438
C_0120	4.38905e-05	2.60553e-05	2.18383e-05		3.16972e-05		9.99346e-05	2.54639e-05	6.12866e-05	4.79798e-05	8.07178e-05	6.64622e-05	3.23672e-05	7.30785e-05	3.96858e-05	8.03894e-05		6.37308e-05	3.91323e-05	4.64811e-05	4.21707e-05	7.62247e-05	7.87412e-05	4.65201e-05	8.80473e-05
A_0136	0.000705461	0.000815904	0.000652377	0.000582942	0.000559379	0.000690679	0.000389429	0.000600497	0.000565576	0.000752093	0.000889642	0.000148399	0.000729198	0.000255587	0.00150212	0.000962097	0.00151477	0.00110541	0.0010212	0.000623632	0.00145289	0.000864683	0.000182886	0.00124527	7.38823e-05
A_0137	0.000133737	0.000154673	0.000133896	0.00016143	9.60334e-05	0.000162731	0.00010124	0.000155928	0.000179031	0.000138419	9.63642e-05		0.000105526	3.83231e-05	0.000194128	7.79826e-05	0.000176719	0.000117229	0.000165674	0.000165195	0.000172737	8.1203e-05		0.000155717
N_0021	3.28088e-05	5.34417e-05	6.292e-05	5.55761e-05		4.54013e-05	3.56649e-05	5.14871e-05	5.17489e-05	5.34719e-05	6.56758e-05	3.10011e-05	4.82895e-05	5.18029e-05	4.48933e-05	4.34051e-05	5.41694e-05	5.00565e-05	6.57274e-05	7.73444e-05	4.03356e-05	5.72902e-05	5.42652e-05	7.26249e-05	3.9618e-05
C_0047	0.0344248	0.0371142	0.0344807	0.0373785	0.0353176	0.0194135	0.0236599	0.0206945	0.0171317	0.0172981	0.0176054	0.0179899	0.0211226	0.0181968	0.0235803	0.0204063	0.0210393	0.0248853	0.0230964	0.0249201	0.0188925	0.0223783	0.0289779	0.0237619	0.0305925
C_0168	0.000157689	0.000130983	9.80874e-05	0.000144572	0.000138503	0.00020529	0.000108143	0.000158944	0.000155041	0.00013439	0.000127998	7.12332e-05	0.000141006	0.000108931	0.000240645	0.000119275	0.000222361	0.000146765	0.000151611	0.000145876	0.000148595	0.000195598	0.000217828	0.000217361	0.000175678
C_0204	8.5858e-05	0.000101999	8.7816e-05	8.42877e-05	0.00011852	6.65169e-05				4.28968e-05	4.2925e-05			4.46846e-05		6.5413e-05				7.60931e-05	5.73436e-05	9.61559e-05	7.79088e-05	7.01811e-05
C_0154	8.56317e-05	8.76588e-05	8.33743e-05	0.000109176	0.000134541	8.38282e-05	9.14186e-05	0.000112021	0.00016262	5.08293e-05	3.70151e-05	3.16077e-05	3.84561e-05	4.20022e-05	0.000112616	2.77367e-05	5.70338e-05	7.77961e-05	3.87046e-05	0.000113472	7.52234e-05	4.55062e-05	2.28066e-05	2.88745e-05
C_0124																									4.66807e-05
C_0133	0.0454324	0.0443163	0.0344196	0.0478539	0.0376088	0.019226	0.021967	0.0190052	0.0167285	0.0142031	0.0204264	0.0101082	0.0170454	0.0123233	0.0241407	0.0183281	0.0377078	0.0303467	0.0238555	0.0250394	0.0334325	0.0319996	0.0363306	0.0325571	0.0401156
C_0098	0.00600452	0.00408482	0.0053317	0.0067585	0.00621557	0.00291009	0.00269721	0.00250419	0.0023636	0.00118517	0.0030483	0.00126788	0.002356	0.00217018	0.00484074	0.00266521	0.0068193	0.00591813	0.00355131	0.00358038	0.00489686	0.00524293	0.0055267	0.00584789	0.00575777
A_0028													6.07519e-05			6.1639e-05						3.8593e-05
A_0054																		6.46783e-05	8.40008e-05
A_0031		9.38071e-05													7.89007e-05		9.07594e-05	6.24733e-05			5.3917e-05			4.42236e-05
C_0188	6.18766e-05	0.000126338	9.41084e-05	9.05927e-05	6.20162e-05		6.56654e-05	4.66154e-05	6.82106e-05		7.58187e-05		4.799e-05	4.06937e-05	9.98471e-05	6.56816e-05	0.000119842	0.000127171	8.79942e-05	6.72338e-05	0.000117109	0.000130875	0.000163975	0.000141485	0.000171822
N_0008	0.000958916	0.000629834	0.00291764	0.000456687	0.000665464	0.000434442	0.00105794	0.00110148	0.0010369	0.000483278	0.00157901	0.000490144	0.000968951	0.000927824	0.000841651	0.000810642	0.000632295	0.000606426	0.000628324	0.00150832	0.000648744	0.00130301	0.00119324	0.00115507	0.000432081
P_0019	0.000817553	0.00160537	0.00127541	0.00210183	0.0011878	0.000957873	0.00119887	0.00122398	0.00127174	0.0015408	0.00155293	0.000858962	0.0010882	0.000938563	0.00132637	0.00129943	0.00124109	0.00139806	0.00149211	0.00191695	0.00256936	0.000915721	0.00114544	0.000998564	0.000882782
C_0189	0.000259384	0.000217228	0.000234392	0.000305626	0.000289667	0.000413402	0.000637775	0.000549528	0.000351345	0.000216872	0.000520077	0.000220723	0.000274721	0.000219759	0.000289994	0.000126662	0.000229667	0.000206519	0.000193095	0.000251702	0.00023087	0.000242247	0.000264441	0.000285457	0.000251846
C_0064	0.00178594	0.00189759	0.00147594	0.00142957	0.00140708	0.00310334	0.00348683	0.00349698	0.00368384	0.00450833	0.00376115	0.00922625	0.0066219	0.00634357	0.00433311	0.00554774	0.00593575	0.00488661	0.00591999	0.00472493	0.00291156	0.00381202	0.00286531	0.00443023	0.00404121
A_0088	0.000225552	0.000178233	0.000187229	0.000183276	0.000194409	0.000109263	0.000114662	0.000104661	0.000116052	0.000115258	0.000120183	7.49674e-05	0.000104472	0.000103786	0.000126334	0.000129971	0.000148139	0.000150671	0.00012183	0.000152812	0.00016361	0.000141747	0.000145761	0.000148087	0.000145412
A_0027	0.00155495	0.00161348	0.00154982	0.0012466	0.000985674	0.000829233	0.000751823	0.000289995	0.000464916	0.000344861	0.000406548	0.000542438	0.000351694	0.000268411	0.000766331	0.000280644	0.00112947	0.000529186	0.000474129	0.000961664	0.000338038	0.000210755	0.000300076	0.00032794	0.000393412
N_0005	0.00361811	0.00226075	0.00544286	0.00301653	0.00279574	0.002362	0.00191646	0.00194676	0.00194613	0.00205547	0.002342	0.00155095	0.00246368	0.00187587	0.00238409	0.00234902	0.00218456	0.00236336	0.00220069	0.00291852	0.00201555	0.00264363	0.00202168	0.00294225	0.00187939
N_0004	0.000146079	8.49493e-05	0.000376263	7.30405e-05	0.000103265	5.21055e-05	0.000112045	0.000118727	0.000104796	5.17016e-05	0.000198745	7.95449e-05	0.000190047	9.39222e-05	0.00025688	0.000151608	0.000130798	0.000129962	0.000153132	0.000236223	0.000135289	0.00023235	0.000230048	0.000200301	0.000121701
P_0054	0.0185219	0.0236281	0.0310928	0.0374951	0.0374771	0.0232038	0.0183815	0.0246092	0.0162818	0.0261041	0.0286766	0.00564226	0.0256282	0.0181444	0.0386731	0.0163054	0.0336178	0.0437282	0.0344937	0.032895	0.0393048	0.0291321	0.0303313	0.0361231	0.0396528
P_0007	0.00322343	0.00487067	0.00377014	0.00625576	0.00353118	0.00198903	0.00188661	0.00184941	0.00155481	0.00287686	0.0025912	0.00163252	0.00196147	0.00173814	0.00225698	0.00211468	0.00306776	0.00271609	0.00308457	0.00352008	0.00514707	0.00173388	0.00213068	0.00232745	0.00208712
A_0073	0.000457276	0.000298874	0.000332152	0.000333898	0.000408195	0.000420312	0.00049182	0.000481519	0.000703388	0.000684798	0.000495094	0.00103587	0.000835075	0.00067729	0.000558783	0.00042727	0.000326821	0.000371349	0.000271984	0.000598076	0.000300178	0.000286363	0.000275954	0.000270325	0.000342353
A_0038	0.000191089	0.00048867	0.000335527	0.000333438		0.000231079	0.000152819	0.000124975	0.000123659	0.000137872	0.000125637	0.00010646	0.000140993	0.000104233	0.000236471	9.52602e-05	0.000300859	0.000237582	0.000198847	0.00026505	0.000116116	7.60382e-05		0.000139055
N_0003			3.344e-05										2.34054e-05	1.62393e-05	1.03099e-05			1.54341e-05		3.18509e-05		1.65686e-05	1.94807e-05
P_0028	0.00017036	0.000324022	0.00222724	0.000197181	0.000244243	0.000260846	0.000139068	0.000180965	0.000159016		9.72531e-05		0.000279014	0.000186481	0.000120854		0.000110265	0.000122175	0.000171666	0.000111602		0.000101628	0.000104197		0.000157959
C_0103	0.0105823	0.0123151	0.00974396	0.00969165	0.00853102	0.0122967	0.0189661	0.0185331	0.02315	0.0275807	0.020148	0.0330016	0.0234304	0.0226553	0.0170094	0.0192979	0.0148427	0.0170137	0.0153777	0.0241407	0.0117211	0.0126344	0.0121896	0.0133457	0.0183838
A_0071	0.00180544	0.000256551	0.000717637	0.00080876	0.00169304	0.000169473	0.000292599					0.000301099				4.03144e-05							0.000403581		0.000614588
A_0042		0.000211393	0.000175077	0.000137974	0.000152887				9.18155e-05	0.000127476		6.55965e-05	6.1981e-05	8.61897e-05					0.000101073		9.56647e-05	8.3642e-05		0.000127221	0.000116706
C_0119	0.0401405	0.0426782	0.0383889	0.0425659	0.0356949	0.0307817	0.0288851	0.0259865	0.0269617	0.0273038	0.0254969	0.0211808	0.0297984	0.0218787	0.0389164	0.030072	0.0387846	0.0388577	0.0359523	0.0355322	0.035734	0.0348898	0.0389752	0.0401358	0.0386737
P_0016	0.000395562	0.000374729	0.000291457	0.000459159	0.000358466	0.000267399	0.000218879	0.00035903	0.00020006	0.000703358	0.000465103	0.000468525	0.000540252	0.000465497	0.000395574	0.00055843	0.00080079	0.000540499	0.000771948	0.000725552	0.000426603	0.000194381	0.000156777	0.000637805	0.000220975
C_0054	0.000725211	0.000629366	0.000739819	0.000937341	0.000858149	0.00103877	0.00105567	0.000923273	0.00100875	0.000649152	0.000988987	0.000843467	0.00151141	0.00104881	0.00129284	0.000587038	0.00135408	0.00103124	0.000564638	0.00130924	0.00073927	0.000909481	0.000823287	0.000922621	0.000867969
C_0013		1.80771e-05	2.27637e-05													1.52451e-05					1.57428e-05		1.04877e-05	2.53454e-05
C_0036	0.0139482	0.0165551	0.0115778	0.0122925	0.0103282	0.0155983	0.0205857	0.0204972	0.0194825	0.0205169	0.0201712	0.0358177	0.02629	0.0262647	0.0241364	0.021372	0.0246874	0.0231038	0.021378	0.0274513	0.0156889	0.0178201	0.0166813	0.0207453	0.0247806
P_0012	0.000272849	0.000305142	0.000907626	0.00082657	0.000470328	0.000280825	0.00010824	0.000203216	0.000262126	0.000198583	0.000216265	0.000178316	0.000131517	0.000218167	0.000153062		0.000161137	0.000181614		0.000134416	0.000139312	0.000160149	0.000123087	0.000114056	0.000150479
C_0138	0.000886294	0.00153787	0.000626556	0.00092993	0.000526965		0.00039112	0.000336986	0.000269942	0.000230041	0.000441615		0.00039722	0.000229507	0.000500616	0.000606044	0.0011111	0.000902513	0.000762117	0.000687387	0.00104622	0.000790036	0.000923586	0.000947646	0.000857862
P_0023
P_0038			0.000718933							6.30634e-05	3.17764e-05		0.000101863	5.09056e-05
A_0108		9.96973e-05	0.000119944	0.000148093	0.000147351								6.321e-05	4.41387e-05				7.16606e-05	8.63288e-05		8.38334e-05	5.82481e-05	0.000102991	8.22186e-05	0.000121412
C_0015	0.00077193	0.000636132	0.000674675	0.000661028	0.000944713	0.00124576	0.00192656	0.001166	0.00162901	0.0011107	0.00169974	0.00202806	0.00151974	0.00148218	0.00129353	0.0016178	0.00101624	0.00118634	0.000998622	0.000874889	0.000782794	0.00144634	0.00135217	0.00090289	0.00131831
C_0105						1.75936e-05		3.31647e-05	3.92983e-05	3.75058e-05	3.55376e-05	6.30828e-05	4.50257e-05	4.88717e-05	5.30294e-05	3.45869e-05	4.48964e-05	3.00708e-05	3.01511e-05	5.06074e-05	2.27237e-05	2.36461e-05		2.48642e-05
C_0164	4.53611e-05	4.39304e-05	3.11844e-05	4.09271e-05	4.30668e-05	2.18273e-05	4.48372e-05	4.5794e-05	3.69591e-05	2.84952e-05	3.31269e-05	3.42582e-05	4.50257e-05	2.44031e-05	4.16413e-05	3.14976e-05	3.18164e-05	4.56883e-05	3.11134e-05	7.25737e-05	4.16008e-05	2.95755e-05	3.13799e-05	4.6119e-05	4.30338e-05
A_0003	0.00244738	0.00186742	0.00140422		0.00118413			0.000934407			0.00095637	0.000828175	0.00107229	0.000602582		0.00134143					0.00108375	0.00090758	0.00106566		0.00106024
A_0063						0.000145296	0.000120031	8.22201e-05				5.74545e-05									5.08747e-05		7.7842e-05
P_0003	0.000974264	0.000567848	0.00183457	0.00030471	0.000181503	0.000214335	0.00019022	0.000190278	0.000244338	0.000165664	0.00025242	0.000394193	0.000396943	0.000457557	0.000257534	0.000565328	0.000205597	0.00046425	0.000425321	0.000574893	0.00027293	0.00058608	0.0002709	0.000551493	0.000124413
P_0004	0.000277812	0.000166866	0.000334834											8.93445e-05					0.000110233	0.000135876		0.000111304	7.27333e-05
P_0044																							1.96723e-05
A_0075	0.000708547	7.80999e-05	0.000102391		0.000139685		0.000194427	7.11929e-05	8.61544e-05	7.65953e-05	0.000208183	0.000152239	0.000122382	0.00020265		0.000126702			7.1585e-05			9.79888e-05	0.000238316		0.000453647
A_0094								4.87517e-05				8.09587e-05		8.49968e-05		8.49871e-05		8.13991e-05			6.35511e-05		0.000118901		0.000165882
A_0076	0.000750983	0.000562188	0.000797524	0.000668946	0.000512746	0.000811565	0.00114969	0.000632224	0.000730101	0.000741151	0.000711823	0.00187879	0.00134339	0.0016464	0.000785305	0.000548213	0.000414744	0.00067655	0.000683453	0.00126834	0.000384011	0.000480905	0.00223518	0.000495647	0.00282988
N_0010	0.000159781	0.000120454	0.000117857	0.000169177	0.000158171	0.000130436	9.15318e-05	8.72553e-05	9.93793e-05	0.000164321	9.38771e-05	0.000102339	0.000131407	0.000110461	0.000142241	0.000108727	0.000140097	0.000134411	0.00010635	0.000147706	8.20958e-05	0.00010159	8.99623e-05	0.000138043	7.39782e-05
C_0210	0.000439358	0.000639465	0.00049164	0.000482055	0.000525587	0.000240947	0.000177604	0.000184203	0.000125567	0.000194461	0.00012722	0.000121262	0.000169287	0.000141577	0.000152877	0.000117931	0.000198558	0.000210399	0.000193951	0.000220512	0.000141471	0.000141591	0.000224654	0.000217361	0.000297694
C_0211	0.00145936	0.00117128	0.00112088	0.00129584	0.00127099	0.00137098	0.00128704	0.00132146	0.00111027	0.00116638	0.00118713	0.000945447	0.00125936	0.000961078	0.0015459	0.00125735	0.00123224	0.00115288	0.00101348	0.00130584	0.000956463	0.00109286	0.0011127	0.00100138	0.0011393
C_0209	8.57449e-05	0.000673397	0.000563262	0.000856372	0.000393803	0.000334748	0.000244706	0.000330723	0.000223345	0.000363506	8.72498e-05	0.000189513	0.00125447	0.00021531	0.000462426	0.000214842	0.000157668	0.000196333	0.000294561	0.000267357	0.000579847	0.000616941	0.000220742	0.000214313	6.80412e-05
C_0201	0.000352029	0.000476367	0.000553824	0.000476413	0.000348841	0.000171326	0.000166421	0.000124342	8.58948e-05	0.000180829	0.000130952	4.59868e-05	0.00012987	7.4845e-05	0.000149656	0.000174412	0.000293889	0.000327578	0.000238322	0.000183861	0.000290137	0.000218744	0.000247793	0.000369754	0.000386158
C_0101	3.73295e-05	2.61563e-05				2.21096e-05				2.78021e-05		1.43792e-05		3.30391e-05				2.58027e-05	7.25979e-05	2.77916e-05	5.26422e-05	4.172e-05	2.95488e-05	8.38163e-05	4.60555e-05
C_0018	0.000728153	0.000748432	0.000772392	0.0009515	0.000667794		0.000700465	0.000735374	0.000506948	0.000639756		0.00147005	0.00133555	0.000991434	0.000747128	0.000364204	0.000816737	0.000856437	0.000477392	0.00185378	0.000878604	0.000721241	0.000624769	0.000996572	0.000721466
C_0131		2.73681e-05				3.75392e-05			4.15439e-05	2.7417e-05	2.98609e-05	3.61798e-05	4.66281e-05	3.02259e-05	5.34895e-05	2.62592e-05	6.37505e-05	4.37482e-05	6.51135e-05	4.92724e-05	3.53322e-05	3.23615e-05	5.66004e-05	3.82587e-05	5.02234e-05
A_0089	0.000338457	0.000389409	0.000620872	0.000410934	0.000412241	0.000279898	0.000275726	0.000239889	0.000298091	0.000253312	0.000288184	0.000311699	0.000522712	0.0003801	0.000292696	0.000337146	0.000268133	0.000433087	0.000508855	0.000420761	0.000446717	0.000307022	0.00045884	0.000722683	0.00157906
C_0028	0.0177559	0.021705	0.0168149	0.0172604	0.0151421	0.0405451	0.0391201	0.031699	0.0230829	0.0284591	0.0308052	0.0234567	0.0366911	0.0297461	0.0391052	0.0494003	0.0677227	0.0474405	0.0601985	0.0375014	0.0296912	0.0368309	0.0356832	0.040286	0.0450531
C_0153	0.000277596	0.000260452	0.00022375	0.000230298	0.000250477	0.00035968	0.000299085	0.000290679	0.000251602	0.000320456	0.000352576	0.000514999	0.000430068	0.000347401	0.000488308	0.000476158	0.000464401	0.000585702	0.000534808	0.000509472	0.000352824	0.000484852	0.0006832	0.000433358	0.000612996
C_0113	0.00110699	0.00150989	0.00237325	0.00124485	0.00121526	0.000747398	0.000795988	0.000691736	0.000637006	0.000641296	0.000353821	0.000338739	0.000462595	0.000315671	0.000398123	0.000606447	0.000468996	0.000605103	0.000572123	0.000458986	0.00065101	0.000631086	0.000645245	0.000543884	0.000462222
P_0052	0.00110827	0.000556969	0.00105945	0.00210951	0.000968439	0.0002662	0.000149744	0.000228869	0.00021985	0.000386789	0.000288973	0.000216866	0.000214153	0.000238054	0.000188236	0.000348918	0.000534872	0.000634362	0.000374088	0.000541586	0.000509987	0.000334178	0.000155935	0.000919284	0.000262557
C_0081	0.0059587	0.0048996	0.00415668	0.00437367	0.00599361	0.00345615	0.00464614	0.003935	0.00379238	0.00342058	0.00369132	0.00555685	0.00416424	0.0053522	0.00280791	0.00843793	0.00275365	0.00326492	0.00385004	0.00228231	0.0036021	0.00670363	0.00863215	0.00374478	0.00532097
C_0132	0.00103516	0.00086144	0.000686149	0.000807923	0.00103912	0.000492244	0.000622898	0.000539774	0.000495626	0.000390076	0.000533608	0.000412755	0.00039057	0.000478772	0.000434013	0.000793753	0.000413259	0.000480745	0.00048338	0.000241386	0.000529485	0.000871333	0.000944312	0.000527842	0.000688644
P_0010	0.00193376	0.00263965	0.00204443	0.00249228	0.00179941	0.00207606	0.00214711	0.00334219	0.00410354	0.00809627	0.00554449	0.00953267	0.0114325	0.00921629	0.00421092	0.00938986	0.00549535	0.00548285	0.00576203	0.0106394	0.00295035	0.00232737	0.00158022	0.0069466	0.00158383
P_0082	0.000144055		0.000124556	0.000164085	0.00012194			7.94684e-05	0.000107499	0.000124427	0.000113639	8.29638e-05	0.000162366	0.000183587		0.000137052	0.000110433	7.40773e-05	0.000114549	0.000162156				0.000205955
P_0083	8.17677e-05	5.27749e-05		5.66966e-05		8.91063e-05			5.49818e-05	6.89672e-05		5.79231e-05	6.09301e-05	6.52275e-05	4.63017e-05	7.1731e-05			4.78594e-05	4.38927e-05
P_0008	0.0158995	0.0200846	0.0166184	0.0199589	0.0162024	0.0184932	0.0129676	0.0180871	0.015902	0.0267713	0.0196932	0.025555	0.0292125	0.0241854	0.0237025	0.036033	0.0330488	0.0304056	0.0365656	0.0339307	0.0256966	0.0203552	0.0140793	0.0425652	0.0164736
P_0020		8.89172e-05	7.86995e-05				4.27595e-05	8.78892e-05		0.000174967	9.02875e-05	0.000131332	0.00022304	0.000136614	4.84036e-05	9.94821e-05	8.73175e-05		9.06189e-05	0.00012821	4.33372e-05			0.000115019
C_0077	0.00261669	0.00273681	0.00242405	0.00292053	0.00284508	0.000747398	0.000770953	0.000561131	0.00048524	0.000848464	0.000789448	0.000836907	0.00145188	0.00129847	0.00188352	0.00162095	0.00188506	0.00179387	0.00174085	0.00170633	0.00265277	0.00221802	0.00214	0.00212099	0.00276041
N_0009	0.0055332	0.00343574	0.00630055	0.00581664	0.00409502	0.00370654	0.00268306	0.00249204	0.00284861	0.00343173	0.00282463	0.00275128	0.0031969	0.00310359	0.00264686	0.00365213	0.00308961	0.00279988	0.00303184	0.00423337	0.00254801	0.00282896	0.00210241	0.00391559	0.00229339
P_0021	0.00363289	0.00635934	0.00421517	0.00708052	0.00489259	0.00314765	0.0027297	0.00284837	0.00218202	0.00481733	0.00289345	0.00192734	0.0019225	0.00189323	0.0021462	0.00277682	0.00310057	0.00281019	0.00374582	0.00417655	0.00595978	0.00162171	0.00197523	0.00216282	0.00234443
P_0050	0.000130406			0.000111857	7.10031e-05		5.95436e-05	9.30756e-05	9.71807e-05	0.000121207	0.000105678		9.77616e-05		0.000100578			0.00014164	7.85364e-05		8.43336e-05	7.20005e-05
A_0014	0.00277581	0.00345821	0.00335122	0.00399551	0.0031987	0.00307539	0.00460163	0.004318	0.00483332	0.00494569	0.00414075	0.00615608	0.00592225	0.00571626	0.00580093	0.00393353	0.00382608	0.00550537	0.00286049	0.00555288	0.00311924	0.00307797	0.00243825	0.00310655	0.00259459
C_0048	0.140725	0.147225	0.129678	0.147521	0.119759	0.0924035	0.103003	0.101499	0.104661	0.0824795	0.0921708	0.0920045	0.111936	0.0884305	0.15278	0.105681	0.136674	0.129165	0.128833	0.151881	0.0995829	0.106721	0.115237	0.121966	0.121564
N_0033		0.000157906					2.12052e-05			0.000565646	3.01094e-05	5.47673e-05		4.75181e-05	2.19221e-05	0.00179767			0.000528969	2.75002e-05
N_0036		0.0022454			2.75338e-05	0.00013369	0.000149647	0.000131889	0.000144413	0.0142976	8.45276e-05	0.000436816	0.000152568	0.00130416	0.000105523	0.0196753	5.95101e-05	5.31619e-05	0.00309771	0.000128531	4.44217e-05		4.78067e-05	4.66795e-05	4.43735e-05
N_0032		7.01686e-05				2.42041e-05			2.58744e-05	0.000278658	4.13288e-05	0.000147459	4.20684e-05	0.000150824	3.93224e-05	0.000783055		1.77515e-05	0.000238731	3.59866e-05			2.08145e-05		2.27058e-05
N_0031		5.68082e-05					1.868e-05	2.13791e-05		0.0004977	1.80504e-05	4.13867e-05	3.36547e-05	5.68589e-05	2.66972e-05	0.000898929	2.14103e-05		0.000312796	2.4009e-05
A_0040	0.000163313	0.000140711	0.00012827	0.000126017	0.000137769	0.000161569	0.000151285	0.000121299	0.000111806	0.000104133	0.000101092	0.000107228	9.21813e-05	8.32074e-05	0.00013582	8.81001e-05	0.000140066	0.000110063	0.000118532	0.00014122	0.000104116	7.35992e-05	8.4172e-05	0.000100749	0.000172
P_0006					0.000365548																	2.80261e-05			4.72759e-05
C_0175	7.27361e-05	6.84708e-05	4.40468e-05	5.79616e-05	4.33252e-05	8.54276e-05	0.000111016	9.37442e-05	9.83392e-05	9.8809e-05	8.74053e-05	9.40941e-05	0.000140445	0.000140792	9.14498e-05	6.25923e-05	8.16619e-05	0.000112717	6.99249e-05	0.000124273	6.86699e-05	8.60117e-05	0.000109455	8.08486e-05	0.00024872
A_0114	0.00011239	0.000104497	9.56399e-05	0.000104401	9.36912e-05	0.000139019	9.9131e-05	0.00010853	8.7039e-05	0.000107233	0.000105455	5.16169e-05	0.000101838		8.67676e-05	9.72837e-05	0.000101013	0.00012513	8.59408e-05	0.000101172	9.65098e-05	0.000112192	7.85263e-05	0.000101216
C_0206	5.61075e-05	6.6148e-05	8.90189e-05	6.4156e-05	6.59783e-05	0.000111771	0.000143233	9.08693e-05	8.59884e-05	8.40224e-05	0.000123487	0.000193092	0.000152623	0.000209749	0.000209817	0.000166084	0.00016627	0.00016083	0.000194271	0.000197575	0.000119887	0.000199956	0.000272931	0.000206693	0.000386679
C_0065	0.00158492	0.000442233	0.000716593	0.000806927	0.00129192	0.000767437	0.000604019	0.000552814	0.000521357	0.000481954	0.00117849	0.00140624	0.00161131	0.00126484	0.00161619	0.00142525	0.00152	0.00125987	0.0013413	0.00121628	0.00176625	0.00218601	0.00168278	0.00101718	0.000907147
C_0040	0.0275924	0.0197235	0.0262905	0.0278962	0.0203781	0.0419301	0.0457513	0.0405181	0.0392806	0.0290803	0.0346433	0.0479642	0.0418554	0.0412709	0.0330551	0.0273857	0.048809	0.04756	0.0316003	0.0444665	0.0338357	0.037666	0.0330014	0.0380346	0.0427758
C_0151	0.000414471	0.000183801	0.000343491	0.000425863	0.000306808	0.000445484	0.000183145	0.000351053	0.000306807	0.000220491	0.000225201	9.2835e-05	0.000195806	0.000229703	0.000431597	0.000223102	0.000509062	0.000372975	0.000246662	0.000250731	0.000234931	0.000405055	0.000384633	0.000364461	0.000534223
C_0087	0.00255232	0.000489395	0.00228359	0.00205587	0.00191837	0.000261551	0.000226956	0.000220345	0.00021193		0.000315017	0.000122123		0.000116913	0.000252263		0.000600268	0.000365506		0.000182162	0.000815205	0.000534501	0.000203595	0.000524473	0.000867969
A_0026	0.000797019	0.000999155	0.0011389	0.00101756	0.000491666	0.000826211	0.00068222	0.00099999	0.00092877	0.000679145	0.000624913	0.000355788	0.000875986	0.000450632	0.000892434	0.000630243	0.00167621	0.000985609	0.00134789	0.0010249	0.000639567	0.00077272	0.00072624	0.00123639	0.000704706
C_0158	0.000187213	0.0001633	0.000142967	0.000141696	0.00014212	0.000108196	0.000165087	0.000133994	0.000156819	0.000111901	0.000175277	0.000109202	0.000154626	0.000132811	0.000122738	0.000124513	0.000175343	0.000164711	0.000126485	0.000164201	0.000113832	0.000165737	0.000112951	0.000139159	0.000127121
A_0035							5.90567e-05	6.46153e-05	5.13035e-05						6.13158e-05							4.63402e-05
C_0055	0.000355536	0.000357906	0.000289358	0.000316134	0.000316972	0.000220061	0.000234959		0.000731883	0.000225035	0.000256462	0.000198194		0.000225974	0.000336696	0.000348421	0.000339374	0.00029256	0.000318404	0.000320149	0.000232794	0.000278038	0.000227151	0.000323395	0.000271331
C_0089		8.43261e-05	5.47809e-05	0.000165146	5.97767e-05	0.000122402						3.32642e-05	3.84561e-05								8.89716e-05		7.41632e-05	3.38474e-05	6.67909e-05
C_0071	0.000627702	0.000531608	0.000684946	0.000887897	0.000807503	0.000172172	0.000156468	7.21821e-05	5.96959e-05	0.000169277	0.000108168	0.000188519	0.000323833	0.00030481	0.000286198	0.000253324	0.000425632	0.000296052	0.000210523	0.000301824	0.000410452	0.000402698	0.000462209	0.000368631	0.000464202
P_0079	0.000655134	0.000684276	0.00163234	0.00113449	0.000465061	0.000138255	0.000125938	0.000123748	6.81497e-05	8.53369e-05	0.000155565				0.000334621	0.00034267	0.000178853	0.000399583	0.000515077	0.000167084	0.000544277	0.000251902	0.000222471	0.000264139	0.000692562
P_0080								0.000199424
C_0001	0.00086039			0.000175765	0.000995791											0.000394627					0.000762207	0.000602511	0.00134801		0.00104438
C_0009	0.00838365	0.00770398	0.00743576	0.0129742	0.00933809	0.0015393	0.00122415	0.00113458	0.000847813	0.000839838	0.000911768	0.000446615	0.000485508	0.000801836	0.00192562	0.0014405	0.00707136	0.0050973	0.00278032	0.00158934	0.0061691	0.00402448	0.00467861	0.00721109	0.00463722
C_0135	0.00263592	0.00345656	0.002271	0.00252675	0.00169899	0.00412734	0.00517105	0.00614923	0.00510803	0.00542888	0.00529316	0.00546362	0.00514134	0.00682489	0.00440972	0.00498179	0.00372605	0.00411854	0.00411488	0.00485989	0.00233221	0.00256435	0.00233801	0.00256261	0.00289212
C_0118	0.00708198	0.00968478	0.00645794	0.00677941	0.00501634	0.00752591	0.0108955	0.0114986	0.00948276	0.0131843	0.00918184	0.0113697	0.00938818	0.0113755	0.00993766	0.0139027	0.01556	0.0127006	0.0129835	0.0101046	0.00757541	0.00942307	0.00789976	0.00825707	0.00947107
C_0106	4.45692e-05	5.22115e-05	3.22948e-05	4.02634e-05	3.35921e-05	6.45411e-05	7.83881e-05	7.10526e-05	6.95205e-05	9.93482e-05	7.39524e-05	6.67273e-05	0.000100547	3.14035e-05	0.00011227	5.56749e-05	8.5315e-05	0.000152294	8.81011e-05	0.000119055	7.45111e-05	6.92951e-05	8.61492e-05	8.4458e-05	7.61687e-05
C_0199						2.78487e-05					2.41842e-05	4.49929e-05	4.9352e-05	3.63103e-05	6.45325e-05	6.01074e-05	5.59732e-05	4.85013e-05	5.73085e-05	6.46852e-05	3.76117e-05	5.57219e-05	4.77774e-05	4.22691e-05	0.00010722
C_0072	3.40491e-05	9.04865e-05	6.51448e-05	6.06163e-05	3.07497e-05	3.07652e-05	5.05829e-05				1.57858e-05	2.37223e-05			4.93484e-05
A_0112	0.0016015	0.00161785	0.000754768	0.000839574	0.00170944	0.00231753	0.00104346	0.00207968	0.00164366	0.00196467	0.00288202	0.000608496	0.0017597	0.000455404	0.00363221	0.00268596	0.00294903	0.00260789	0.00274429	0.00187063	0.0024577	0.00183195	0.000373984	0.0020715	0.000147765
A_0130	0.0050375	0.0057519	0.00496112	0.00466239	0.00456191	0.00432191	0.00458265	0.00388214	0.00426615	0.00400447	0.00530803	0.00415163	0.0060197	0.00442386	0.0063972	0.00523371	0.00446139	0.00522498	0.00461015	0.00500302	0.00455033	0.00431983	0.00465906	0.00495196	0.00421929
A_0131	0.000721663	0.000788416	0.00061052	0.000608467	0.000558101	0.000965927	0.00114125	0.00104081	0.00121837	0.00129938	0.00108801	0.00118611	0.00103015	0.00094928	0.000915803	0.000888162	0.000764037	0.000660196	0.000657069	0.000753523	0.000515	0.000568278	0.000543012	0.000684844	0.000433647
A_0134	0.00501898	0.00622465	0.00500388	0.00475391	0.00458128	0.00939216	0.00926539	0.00864065	0.00924612	0.00899065	0.00956952	0.00929319	0.010896	0.00872634	0.0108656	0.0106332	0.00831256	0.00942043	0.00895433	0.00897799	0.00702104	0.00765862	0.00699072	0.00825051	0.00603788
A_0098	0.00451001	0.00461313	0.0057735	0.00492615	0.00429446	0.0052811	0.00565257	0.00386338	0.00362043	0.00334959	0.00426221	0.00287595	0.00403631	0.0030827	0.00410098	0.00411425	0.00346173	0.00502378	0.00403902	0.00541483	0.00414654	0.00446215	0.00631307	0.00383578	0.00421671
C_0033	0.000224882	0.000247828	0.000216625	0.000276424	0.000172095	0.000292411	0.000630798	0.000442539	0.000569638	0.000432357	0.000460822	0.000904827	0.000913092	0.000954732	0.000673623	0.000414439	0.000394994	0.000635368	0.000329951	0.000646731	0.000195823	0.000357191	0.000639085	0.000389726	0.00162695
C_0002	0.266606	0.232773	0.242071	0.343056	0.242992	0.222221	0.256192	0.242066	0.226703	0.2104	0.19248	0.266587	0.290967	0.221413	0.267531	0.218914	0.336855	0.288147	0.216968	0.257605	0.240265	0.24483	0.23108	0.283969	0.245896
A_0043	0.00107607	0.0014767	0.00113778	0.000850612	0.0009005	0.000710904	0.00133894	0.00125129	0.00176077	0.0016913	0.0027442	0.00503925	0.00375713	0.00326552	0.00165599	0.00117939	0.000589718	0.00242433	0.000721864	0.00416782	0.0005461	0.000741874	0.00121468	0.000500007	0.00136165
C_0160	0.000555305	0.000780951	0.000572608	0.000588133	0.000389066	0.00176971	0.00292334	0.00264404	0.00352665	0.00240969	0.00243436	0.00517557	0.00555122	0.00565335	0.00350995	0.00238515	0.00277368	0.00292007	0.00243048	0.00348426	0.00135865	0.00254999	0.00205077	0.00347417	0.0030852
C_0074	5.04515e-05	0.000120379	4.10857e-05	0.00012433	3.91908e-05	6.63287e-05	8.3313e-05	4.05575e-05	5.87603e-05	3.61196e-05	7.75295e-05	6.32816e-05	6.16099e-05	3.90581e-05	3.85355e-05	3.57286e-05	4.71353e-05	7.1685e-05	0.000764897	0.000336776	6.90973e-05	4.12913e-05	4.66954e-05	2.59871e-05	3.82406e-05
N_0025		3.43479e-05														0.000107203			0.000160821		1.17333e-05		2.10953e-05
A_0124	0.000353631	0.000489324	0.000188579	0.000155451	0.000361563	0.000767628	0.000228749	0.00064151	0.000656861	0.000689905	0.0014651	0.000243644	0.000637543	0.000164178	0.00248502	0.00142781	0.00165767	0.00102842	0.00130153	0.000463706	0.00122758	0.000878886	7.7842e-05	0.00107227
C_0038	0.0270651	0.0261839	0.0268737	0.0321011	0.02369	0.0288286	0.0438931	0.04474	0.0503266	0.042624	0.030209	0.0626764	0.0435418	0.0433574	0.0363623	0.031595	0.0396181	0.0424957	0.0291451	0.0448447	0.0236418	0.0290667	0.0324765	0.0329891	0.0398015
A_0017													8.35777e-05	4.30949e-05
A_0041	0.000220665	0.000237354	0.000205457	0.000241915	0.000202288	0.000117864	0.000111211	0.000120718	0.000168594	0.000126017	0.000133637	9.84715e-05	0.000155391	0.000154634	0.000240635	0.000136509	0.000176501	0.000171434	0.000142976	0.000204716	0.000195724	0.000157528	0.000175187	0.000163814	0.000170824
A_0057	0.000100817	0.000147255	0.000108242	0.000115439	0.000100292	7.32292e-05	5.8098e-05					4.73155e-05			7.08024e-05		5.60701e-05	5.84309e-05		5.92806e-05
A_0061	0.00685169	0.00109645	0.00396242	0.00376463	0.00188745	0.00340341	0.00338177	0.00136756	0.0017889	0.00112157	0.000576185	0.000726938	0.000833319	0.000758261	0.00424768	0.000848314	0.00375255	0.00243389	0.0035841	0.00244816	0.00141891	0.00228315	0.00109766	0.0020645	0.00112518
A_0077	0.00718063	0.00776395	0.00636849	0.00670487	0.00653645	0.00482894	0.00450519	0.0039663	0.00398539	0.00481055	0.00486349	0.00362348	0.00452988	0.00362101	0.00573499	0.00529939	0.00560287	0.00626828	0.00538284	0.00538532	0.00655641	0.00533042	0.00643197	0.00592239	0.00644094
A_0080						0.000135765	9.33787e-05	0.000165794	0.000206806	0.000138419	0.00014891	0.000151932	0.000165224	0.000219351	0.000122632			0.000100692		0.000187327	6.03397e-05	5.75308e-05	6.48398e-05	7.91043e-05
A_0106	0.000138623	0.000111478		0.000120728	0.000270001	9.08971e-05	8.60925e-05				8.43642e-05	0.00014932	9.42883e-05	0.000155678	0.00010736	0.000136509		7.77242e-05	0.000102043	0.000169938	8.87349e-05	0.000130413	0.000293575	6.97612e-05	0.000460706
A_0119	0.000973191	0.00096185	0.000748692	0.000770817	0.00082363	0.00096244	0.000862459	0.00084619	0.000807764	0.000712519	0.00119655	0.000777019	0.000983969	0.000770041	0.00134455	0.00113627	0.00105726	0.00100049	0.000886374	0.000811223	0.00103811	0.000987492	0.000782526	0.00103957	0.000708706
A_0078	0.00010879			9.06032e-05	8.96454e-05				5.18342e-05		8.52733e-05
C_0092	0.000451801	0.00056443	0.000771652	0.000800069	0.000478731	0.000703555	0.00130633	0.000611751	0.000793357	0.000754353	0.000623269	0.00213587	0.001669	0.00204731	0.000981446	0.000754734	0.000462398	0.00102318	0.00118947	0.0017215	0.000310795	0.00061144	0.00273863	0.000557198	0.00723957
C_0004	5.59943e-05	2.8479e-05	2.97038e-05		3.02329e-05								1.53023e-05	1.75336e-05		3.52585e-05			2.14907e-05		2.76389e-05		2.85499e-05	4.02639e-05	3.1572e-05
C_0051	0.000134273	0.000139062	0.00014417	0.000205078	0.000134885	9.19193e-05		8.64542e-05	6.26901e-05	5.29087e-05	7.48078e-05	7.46126e-05	0.00010952	0.000114492	0.00012918	7.30019e-05	0.000112182	0.000114851	9.41955e-05	0.000111409	0.000127509	0.000130018	0.000130847	0.000127208	0.000100968
C_0150	2.86193e-05				3.609e-05		3.75524e-05				3.11829e-05	3.45895e-05	2.41953e-05		3.15185e-05	3.53257e-05	3.68834e-05	2.27956e-05			2.95622e-05	4.67206e-05	5.76825e-05	4.45951e-05	6.32481e-05
C_0167	4.33249e-05	6.37243e-05	5.39481e-05		5.88292e-05	0.000108478	3.77576e-05	7.46463e-05	7.21404e-05	7.43956e-05	4.44803e-05	5.14867e-05	6.81795e-05	6.69941e-05	6.08515e-05	4.56682e-05	7.25884e-05	8.88545e-05	5.50632e-05	4.62384e-05	7.0237e-05	9.58702e-05	0.000123938	9.03131e-05	0.000107428
C_0198		0.000248636	0.000313232	0.00032974	0.000251338	0.000538815	0.000388452	0.000498087	0.000458199	0.000467475	0.000208404	0.000274993	0.00054816	0.000428658	0.000646591	0.00023593	0.000587778	0.000689689	0.000474399	0.00070462	0.000486317	0.000422558	0.000399532	0.000822202	0.000211001
C_0202	0.00157519	0.0015409	0.00144013	0.00150501	0.0012144	0.00212779	0.00218543	0.00164838	0.00144037	0.00170024	0.00242526	0.00196233	0.00258265	0.00232157	0.00318027	0.00259933	0.00248627	0.00240945	0.00265544	0.00227163	0.00194833	0.00234839	0.00230397	0.00255154	0.00222661
C_0207		0.000134417	7.89326e-05	5.72979e-05		9.50241e-05		8.7481e-05	5.89474e-05	0.000110438	0.00012582		6.28117e-05		0.000161964	3.56615e-05	8.36652e-05	8.69144e-05	0.000106705	7.403e-05	6.00505e-05			9.50453e-05
C_0096	0.000142418	0.00011533	0.000115947	0.000135723	0.000151423	0.000162294	0.000197714	0.000178248	0.000145778	0.000152026	0.000223646	0.000322769	0.000343782	0.000243181	0.000330945	0.000254802	0.000252056	0.00033301	0.000273391	0.000326824	0.000235999	0.000308113	0.000354252	0.00024816	0.000377301
C_0169	0.00484741	0.00288173	0.00395912	0.00405665	0.0030176	0.00443847	0.00487535	0.00603978	0.00524033	0.00300132	0.00422959	0.00241928	0.00367208	0.00355631	0.00459481	0.00153875	0.00506834	0.00419682	0.00310866	0.00465272	0.00293293	0.00340961	0.00309205	0.00299036	0.00458565
P_0069	0.00138745		0.000102764			0.00263331	7.72412e-05	0.000550813	0.00147927		0.000109526	0.000243027	0.00453703	0.00605524	9.3098e-05	0.000205618	0.000137261	0.00669736	0.00272281	0.00345082	0.000383582	0.00176712	0.00023697	0.000124652	8.15468e-05
P_0074	0.000141822	7.07562e-05		6.98235e-05								2.95876e-05				4.3493e-05	6.53827e-05				3.82759e-05			8.4771e-05	3.44383e-05
C_0017	0.00709013	0.00807976	0.00638688	0.00786696	0.00780112	0.00183509	0.00238653	0.00212531	0.00254915	0.00202301	0.00273849	0.00191117	0.00274288	0.00210168	0.00424212	0.00456588	0.00688989	0.00575061	0.00669365	0.00370405	0.00531629	0.00689915	0.00737545	0.00781617	0.00545976
C_0139										4.22037e-05			5.95269e-05
P_0005	0.000393329	0.000243556	0.000405891	0.000585121	0.000388429	0.000257329	0.000167613	0.000213254	0.000184351	0.000200819	0.000181902	7.68354e-05	0.000207231	0.00019353	0.00011492	0.000119768	0.000207369	0.000196976	0.000134242	0.000196194	0.00019701	0.000183972	0.000153889	0.000196226	0.000228454
C_0080	0.00425761	0.0078899	0.00366828	0.00479842	0.00361494	0.00208385	0.00158572	0.00108499	0.000917521	0.00128252	0.00168271	0.000683176	0.00150091	0.000967228	0.00220952	0.00326051	0.00485187	0.00409545	0.00373521	0.00219845	0.00693587	0.00595245	0.00766386	0.00660922	0.00781474
C_0140	0.00012183	0.000129569	0.000141579	0.000110393	9.9915e-05	0.000131905	0.000136564	0.000121159	0.000162433	0.000176208	0.000149693	0.000141207	0.000161195	0.000108538	9.13348e-05	8.29415e-05	9.22674e-05	9.97188e-05	5.83777e-05	0.000105584	7.79303e-05	7.60818e-05	7.84082e-05	9.76921e-05	0.000111388
C_0091	8.42743e-05	7.10965e-05	6.48672e-05	7.40006e-05	4.32391e-05	3.59398e-05	6.69992e-05	2.9263e-05	6.48421e-05	5.99939e-05	6.81202e-05	6.86489e-05	4.76696e-05	5.34514e-05	3.86505e-05	4.42578e-05	0.000140463	7.2364e-05	4.42644e-05	5.94667e-05	5.3497e-05	5.52932e-05	4.92757e-05	7.66779e-05	4.01162e-05
C_0172	6.1311e-05	0.000109775	8.31892e-05	7.59916e-05	8.04488e-05	3.90446e-05	6.11509e-05	5.95528e-05		2.98045e-05	3.82593e-05		5.9607e-05		3.65799e-05	2.49832e-05	6.17473e-05	3.6667e-05		5.9224e-05	3.12719e-05	4.49347e-05	5.8931e-05	5.43001e-05	4.8452e-05
C_0174	9.85274e-05	0.00010109	0.000114929	0.000110171	7.95013e-05	0.000126354	0.000129484	0.000134815	9.30995e-05	0.000122375	0.000123954	8.36907e-05	0.000113205	0.00011037	0.000168176	0.00015413	0.000162617	0.000172956	0.000191812	0.000147696	0.000124731	0.000123088	0.000118029	0.000137635	0.000161298
C_0195			3.22023e-05	2.71004e-05	2.89409e-05	2.40853e-05							2.80409e-05											2.69495e-05
C_0166	0.000235855	0.000148757	0.000120573	0.000163819	0.000176574	0.000177723	0.000230034	0.000156788	0.000145497	0.000196001	0.000282823	0.000160092	0.000245799	0.000199936	0.000279066	0.000173606		8.58474e-05	8.71388e-05	0.000131555	0.000214059	0.000181239	0.000112535	7.61966e-05	7.83569e-05
C_0178	0.000943759	0.00112623	0.00119759	0.00072994	0.00101241	0.000652938	0.000863398	0.000799547	0.000774363	0.00076552	0.000713629	0.000608298	0.000926151	0.000549169	0.000499351	0.00062881	0.000624661	0.000526628	0.000582921	0.000490661	0.00050669	0.000462134	0.000621356	0.000674781	0.0009705
C_0180	0.000341735	0.000321449	0.000608049	0.000397435	0.000438592	0.000109889	0.000222647	0.000115409	0.000129029	8.51776e-05	6.94422e-05	9.95939e-05	0.00019172	0.000102127	0.000106059	0.00012814	0.000104994	9.84577e-05	0.000182938	9.33263e-05	9.85883e-05	0.000117016	0.000279423	0.000122636	0.00085286
C_0134	0.000705189	0.000736314	0.000873903	0.000758257	0.000823007	0.000499394	0.000404048	0.00042724	0.000259462	0.000329697	0.000271548	0.000247295	0.000557453	0.000300492	0.000313805	0.000284822	0.00051566	0.000352314	0.000439757	0.000421607	0.000384523	0.000331688	0.000547942	0.000361653	0.000768564
C_0186		2.29246e-05			1.80881e-05				1.95556e-05	2.98045e-05	1.71856e-05	3.20715e-05	2.82813e-05	2.50574e-05			3.00488e-05	1.73635e-05	2.92958e-05		1.23948e-05	1.87883e-05	2.05593e-05	1.55602e-05
C_0171	0.000126129	0.00011028	9.8365e-05	0.000127095	0.000106633	8.54276e-05	0.000121789	0.000134096	0.000152515	0.000112364	0.000109957	0.000162478	0.000149258	0.000113576	0.000109855	9.95969e-05	0.000153543	0.000163838	9.751e-05	0.000109953	0.000115613	0.000127517	0.00012269	0.000136111	0.000108678
C_0073	0.000168888	9.01835e-05	7.53237e-05	9.23625e-05	0.000105514	9.19193e-05	0.000103833	0.000106887	9.24445e-05	8.60247e-05	9.89142e-05	0.000135906	9.97456e-05	9.94444e-05	7.68409e-05	4.92948e-05	0.00018477	0.000110971	8.53212e-05	6.38357e-05	7.66481e-05	7.51531e-05	5.97634e-05	9.72109e-05	6.09558e-05
C_0181		2.26216e-05					3.0165e-05
C_0173	7.04737e-05	8.83657e-05	6.16285e-05	9.66764e-05	6.22746e-05	3.15179e-05	4.64788e-05	4.28164e-05	4.06082e-05	4.79027e-05	4.81351e-05	4.60531e-05	4.08596e-05	5.33859e-05	7.83363e-05	4.87575e-05	8.09549e-05	8.06092e-05	7.43086e-05	7.5729e-05	5.42093e-05	5.58647e-05	5.21889e-05	4.98085e-05	4.51177e-05
C_0191		4.99897e-05			3.17833e-05		4.6684e-05		3.36842e-05	4.9289e-05	3.13384e-05	4.98301e-05	2.65187e-05	3.89927e-05			3.81796e-05				3.2839e-05			2.95162e-05
C_0152	0.000111536	0.000102403	0.000105675	7.94207e-05	9.37995e-05	6.90571e-05	7.52074e-05	8.50167e-05	6.44679e-05	0.000102737	6.29101e-05	7.63355e-05	0.000107517	8.1322e-05	8.94943e-05	7.62927e-05	0.000106054	7.60501e-05	0.000109164	7.52436e-05	6.61054e-05	6.73663e-05	9.18092e-05	9.10349e-05	0.00011243
A_0079			4.56821e-05		8.1128e-05									4.65246e-05									5.20087e-05		8.04706e-05
C_0165	0.000115835	5.7564e-05	0.000100771	9.4796e-05	6.13271e-05	0.000111959	9.53175e-05	0.000118181	0.000103485	8.59477e-05	6.5243e-05	0.000109003	0.000103751	8.80606e-05	6.87887e-05	4.82202e-05	0.000109118	6.41188e-05	5.33525e-05	9.59963e-05	7.77166e-05	5.62934e-05	7.08338e-05	7.28279e-05	7.43973e-05
C_0200	0.000105767	0.000112098	7.7452e-05	8.18542e-05	6.20162e-05	5.38156e-05	7.67465e-05		6.34386e-05	7.06989e-05	7.46523e-05	5.20831e-05	7.13842e-05	6.49006e-05	7.81062e-05	7.3875e-05	5.38521e-05	5.27695e-05	6.93903e-05	4.12626e-05	6.54643e-05	6.37944e-05	5.1523e-05	4.05847e-05
C_0162	9.28714e-05	0.000110886	7.18074e-05	0.000100769	6.07242e-05	5.84257e-05	6.39212e-05	6.63294e-05	5.65146e-05	6.25354e-05	5.28009e-05	8.16365e-05	7.4028e-05	6.33958e-05	6.86737e-05	6.56144e-05	8.95571e-05	5.48065e-05		4.89083e-05	6.5678e-05	6.59375e-05	7.21655e-05	6.82561e-05	8.74221e-05
P_0061	6.24115e-05		7.03338e-05			9.93355e-05		3.22893e-05	8.17026e-05		8.29902e-05	8.01302e-05	0.000163904	0.00022158	0.000103607	9.89141e-05		0.00024789	0.000146481	0.000217729	6.49109e-05	9.44214e-05	4.99929e-05	0.000107216

## Sheet: Putative Mapping
ID	Compound name	Pathway Label	PubChem CID	HMDB ID	m/z	MT/RT
A_0001	Glyoxylic acid	Glyoxylic acid	760	HMDB0000119	72.9929	9.24075
A_0003	Pyruvic acid	Pyruvic acid	1060	HMDB0000243	87.0086	9.94619
A_0004	Lactic acid	Lactic acid	612	HMDB0000190,HMDB0001311	89.0242	8.60218
A_0005	N-Formylglycine	N-Formylglycine	75606		102.02	8.57326
A_0006	2-Hydroxyisobutyric acid	2-Hydroxyisobutyric acid	11671	HMDB0000729	103.04	7.99077
A_0007	3-Hydroxybutyric acid	3-HBA	441	HMDB0000011,HMDB0000357,HMDB0000442	103.04	7.73261
A_0008	2-Hydroxybutyric acid	2-HBA	440864	HMDB0000008	103.04	7.91365
A_0009	Glyceric acid	Glyceric acid	439194	HMDB0000139,HMDB0006372	105.019	8.30914
A_0010	Fumaric acid	Fumaric acid	444972	HMDB0000134	115.004	16.1132
A_0011	2-Oxoisovaleric acid	2-KIV	49	HMDB0000019	115.04	8.19561
A_0012	Hexanoic acid	Hexanoic acid	8892	HMDB0000535	115.076	7.2906
A_0013	N-Acetylglycine	N-Acetylglycine	10972	HMDB0000532	116.035	7.71294
A_0014	Succinic acid	Succinic acid	1110	HMDB0000254	117.019	14.33
A_0015	2-Hydroxyvaleric acid	2-Hydroxyvaleric acid	98009	HMDB0001863	117.056	7.5462
A_0016	Benzoic acid	Benzoic acid	243	HMDB0001870	121.03	7.95646
A_0017	XA0003	XA0003			124.991	9.72748
A_0018	Isethionic acid	Isethionic acid	7866	HMDB0003903	124.991	9.10424
A_0019	5-Oxoproline	Oxoproline	7405	HMDB0000267	128.035	7.67601
A_0020	Itaconic acid	Itaconic acid	811	HMDB0002092	129.019	13.5036
A_0021	4-Methyl-2-oxovaleric acid 3-Methyl-2-oxovaleric acid 2-Oxohexanoic acid	2-Oxoleucine 2K3MVA 2-Oxohexanoic acid	70 47 159664	HMDB0000695 HMDB0000491 HMDB0001864	129.056	7.75081
A_0022	Heptanoic acid	Heptanoic acid	8094	HMDB0000666	129.092	7.05237
A_0023	N-Acetylalanine N-Acetyl-β-alanine	N-Acetylalanine N-Acetyl-b-alanine	88064 76406	HMDB0000766	130.051	7.23838
A_0024	2-Hydroxy-4-methylvaleric acid	2-Hydroxy-4-methylvaleric acid	439960	HMDB0000624	131.071	7.25122
A_0025	Malic acid	Malic acid	525	HMDB0000156,HMDB0000744	133.014	14.5278
A_0026	Threonic acid	Threonic acid	5460407	HMDB0000943	135.03	7.52532
A_0027	p-Toluic acid o-Toluic acid m-Toluic acid	p-Toluic acid o-Toluic acid m-Toluic acid	7470 8373 7418		135.045	7.47895
A_0028	o-Hydroxybenzoic acid	o-Hydroxybenzoic acid	338	HMDB0001895	137.024	8.34215
A_0029	m-Hydroxybenzoic acid p-Hydroxybenzoic acid	m-Hydroxybenzoic acid p-Hydroxybenzoic acid	7420 135	HMDB0002466 HMDB0000500	137.025	7.54578
A_0030	Ethanolamine phosphate	EAP	1015	HMDB0000224	140.012	6.58875
A_0031	Octanoic acid	Octanoic acid	379	HMDB0000482	143.108	6.8709
A_0032	4-Acetamidobutanoic acid	4-Acetamidobutanoic acid	18189	HMDB0003681	144.067	7.04467
A_0033	2-Oxoglutaric acid	2-OG	51	HMDB0000208	145.014	14.4916
A_0034	2-Hydroxyglutaric acid	2-Hydroxyglutaric acid	43	HMDB0000606,HMDB0000694	147.03	12.4219
A_0035	trans-Cinnamic acid	trans-Cinnamic acid	444539	HMDB0000930	147.045	7.25876
A_0036	3-Phenylpropionic acid	3-Phenylpropionic acid	107	HMDB0000764	149.06	7.18796
A_0037	Cysteinesulfinic acid	Cysteinesulfinic acid	1549098	HMDB0000996	152.002	7.67571
A_0038	Pelargonic acid	Pelargonic acid	8158	HMDB0000847	157.123	6.70751
A_0039	N-Acetylcysteine	N-Acetylcysteine	12035	HMDB0001890	162.022	7.22858
A_0040	Terephthalic acid	Terephthalic acid	7489	HMDB0002428	165.019	12.1754
A_0041	XA0012	XA0012			166.018	7.61051
A_0042	Phosphoenolpyruvic acid	PEP	1005	HMDB0000263	166.975	14.3705
A_0043	Uric acid	Uric acid	1175	HMDB0000289	167.021	7.24224
A_0045	Dihydroxyacetone phosphate	DHAP	668	HMDB0001473	168.991	9.86876
A_0046	Glycerol 3-phosphate	G3P	439162	HMDB0000126	171.007	9.48113
A_0047	Decanoic acid	Decanoic acid	2969	HMDB0000511	171.139	6.51981
A_0048	Isovalerylalanine N-Acetylleucine	Isovalerylalanine N-Acetylleucine	129285 70912	HMDB0000747 HMDB0011756	172.097	6.67175
A_0049	cis-Aconitic acid	cis-Aconitic acid	643757	HMDB0000072	173.009	16.8473
A_0050	N-Acetylaspartic acid	N-Acetylaspartic acid	65065	HMDB0000812	174.041	11.0505
A_0051	Ascorbic acid	Ascorbic acid	54670067	HMDB0000044	175.025	6.94855
A_0052	Hippuric acid	Hippuric acid	464	HMDB0000714	178.051	6.91679
A_0053	Homovanillic acid Hydroxyphenyllactic acid	HVA Hydroxyphenyllactic acid	1738 9378	HMDB0000118 HMDB0000755	181.051	6.79317
A_0054	O-Phosphoserine	3PSer	68841	HMDB0000272	184.002	9.60746
A_0056	3-Phosphoglyceric acid	3-PG	439183	HMDB0000807	184.986	13.6881
A_0057	XA0017	XA0017			186.114	6.48139
A_0058	Indole-3-propionic acid	Indole-3-propionic acid	3744	HMDB0002302	188.072	6.80566
A_0059	N-Acetylmethionine	N-Acetylmethionine	448580	HMDB0011745	190.054	6.67877
A_0060	Citric acid	Citric acid	311	HMDB0000094	191.02	16.3562
A_0061	XA0019	XA0019			191.02	6.82498
A_0062	Isocitric acid	Isocitric acid	1198	HMDB0000193	191.02	17.1095
A_0063	Quinic acid	Quinic acid	6508	HMDB0003072	191.056	6.65464
A_0064	Galacturonic acid Glucuronic acid	Galacturonic acid Glucuronic acid	439215 94715	HMDB0002545 HMDB0000127	193.035	6.66195
A_0065	Gluconic acid	Gluconic acid	10690	HMDB0000625	195.051	6.69571
A_0067	Lauric acid	Lauric acid	3893	HMDB0000638	199.171	6.34443
A_0068	6,8-Thioctic acid	6,8-Thioctic acid	864	HMDB0001451	205.036	6.94888
A_0069	Glucaric acid	Glucaric acid	33037	HMDB0000663	209.028	11.0377
A_0070	Mucic acid	Mucic acid	3037582	HMDB0000639	209.031	10.7398
A_0071	Phosphocreatine	Phosphocreatine	9548602	HMDB0001511	210.029	9.58393
A_0072	3-Indoxylsulfuric acid	3-Indoxylsulfuric acid	10258	HMDB0000682	212.003	7.71824
A_0073	Pantothenic acid	Pantothenic acid	6613	HMDB0000210	218.104	6.33816
A_0074	Myristoleic acid	Myristoleic acid	5281119	HMDB0002000	225.186	6.20591
A_0075	Ribose 5-phosphate	R5P	439167	HMDB0001548	229.012	8.41658
A_0076	Ribulose 5-phosphate	Ru5P	439184	HMDB0000618	229.012	8.71078
A_0077	XA0033	XA0033			242.08	6.29439
A_0078	XA0080	XA0080	440992		243.027	8.14848
A_0079	γ-Glu-Taurine	g-Glu-Taurine	68759	HMDB0004195	253.051	6.64417
A_0080	XA0035	XA0035			254.982	10.451
A_0081	myo-Inositol 1-phosphate myo-Inositol 3-phosphate	Myoinositol 1-phosphate Myoinositol 3-phosphate	107737 440194	HMDB0000213 HMDB0006814	259.023	8.24289
A_0082	myo-Inositol 2-phosphate	Myoinositol 2-phosphate	160886		259.023	8.38982
A_0083	Glucose 6-phosphate	G6P	5958	HMDB0001401	259.023	7.92388
A_0084	Glucose 1-phosphate	G1P	65533	HMDB0001586	259.023	8.12056
A_0085	Fructose 6-phosphate	F6P	603	HMDB0000124	259.023	8.0045
A_0086	2,3-Diphosphoglyceric acid	Diphosphoglycerate	186004	HMDB0001294	264.952	13.1511
A_0087	6-Phosphogluconic acid	6-PG	91493	HMDB0001316	275.018	11.0869
A_0088	Orotidine	Orotidine	92751	HMDB0000788	287.052	6.49236
A_0089	Sedoheptulose 7-phosphate	S7P	165007	HMDB0001068	289.033	7.76264
A_0090	N-Acetylglucosamine 6-phosphate	NAcGlcNP	440996	HMDB0001062	300.049	7.44106
A_0091	N-Acetylglucosamine 1-phosphate	GlcNAc-P	440272	HMDB0001367	300.049	7.72298
A_0092	cCMP 2',3'-cCMP	cCMP 2',3'-cCMP	19236 68934	HMDB0011691	304.034	6.29008
A_0093	N-Acetylneuraminic acid	NeuNAc	439197	HMDB0000230	308.101	5.98026
A_0094	Ribulose 1,5-diphosphate	Ribulose 1,5-diphosphate	123658		308.979	11.6426
A_0096	CMP	CMP	6131	HMDB0000095	322.045	7.72919
A_0097	3'-CMP	3'-CMP	66535		322.045	7.88607
A_0098	UMP	UMP	6030	HMDB0000288	323.029	7.85843
A_0099	N-Glycolylneuraminic acid	GcNeu	440001	HMDB0000833	324.094	5.95993
A_0100	cAMP	cAMP	6076	HMDB0000058	328.045	6.2119
A_0101	Fructose 1,6-diphosphate	F1,6P	172313	HMDB0001058	338.989	11.0139
A_0103	AMP	AMP	6083	HMDB0000045	346.056	7.52447
A_0104	IMP	IMP	8582	HMDB0000175	347.04	7.66318
A_0105	GMP	GMP	6804	HMDB0001397	362.051	7.40326
A_0106	XA0055	XA0055			369	10.8544
A_0107	CoA_divalent	CoA	87642		382.549	8.43479
A_0108	PRPP	PRPP	7339	HMDB0000280	388.945	12.1798
A_0109	FAD_divalent	FAD	643975		391.571	6.47345
A_0111	CDP	CDP	6132	HMDB0001546	402.011	8.99392
A_0112	UDP	UDP	6031	HMDB0000295	402.995	9.10515
A_0113	Acetyl CoA_divalent	AcCoA	444493		403.555	8.18372
A_0114	Thiamine diphosphate	ThPP	1132	HMDB0001372	423.03	6.5212
A_0116	ADP	ADP	6022	HMDB0001341	426.023	8.60418
A_0117	3',5'-ADP	3',5'-ADP	159296	HMDB0000061	426.023	10.2193
A_0118	GDP	GDP	8977	HMDB0001201	442.017	8.42155
A_0119	XA0065	XA0065			445.054	5.77023
A_0120	Adenylosuccinic acid	Succinyl AMP	447145	HMDB0000536	462.067	10.5035
A_0123	CTP	CTP	6176	HMDB0000082	481.977	9.56929
A_0124	UTP	UTP	6133	HMDB0000285	482.962	9.69346
A_0125	CDP-choline	CDP-choline	13804	HMDB0001413	487.1	5.65673
A_0127	ATP	ATP	5957	HMDB0000538	505.989	9.17541
A_0128	GTP	GTP	6830	HMDB0001273	521.984	8.97224
A_0129	ADP-ribose	ADP-Rib	445794	HMDB0001178	558.065	6.94513
A_0130	UDP-galactose UDP-glucose	UDP-Gal UDP-Glc	23724458 8629	HMDB0000302 HMDB0000286	565.048	7.0355
A_0131	UDP-glucuronic acid	UDP-GlcA	17473	HMDB0000935	579.027	8.72993
A_0132	GDP-fucose ADP-glucose	GDP-fucose ADP-Glc	10918995 16500	HMDB0001095 HMDB0006557	588.075	6.80582
A_0133	GDP-mannose GDP-glucose	GDP-Man GDP-glucose	18396 46173703	HMDB0001163 HMDB0003351	604.07	6.78408
A_0134	UDP-N-acetylgalactosamine UDP-N-acetylglucosamine	UDP-N-acetylgalactosamine UDP-GlcNAc	23724461 445675	HMDB0000304 HMDB0000290	606.075	6.89879
A_0135	CMP-N-acetylneuraminate	CMP-NeuNAc	448209	HMDB0001176	613.14	6.70916
A_0136	NAD+	NAD+	5893	HMDB0000902	662.102	5.46976
A_0137	NADP+	NADP+	5886	HMDB0000217	742.068	7.5699
C_0001	Trimethylamine	Trimethylamine	1146	HMDB0000906	60.0808	4.69197
C_0002	Urea	Urea	1176	HMDB0000294	61.0399	16.6358
C_0003	Ethanolamine	Ethanolamine	700	HMDB0000149	62.0602	5.05869
C_0004	XC0001	XC0001			72.0804	5.07713
C_0005	Aminoacetone	Aminoacetone	215	HMDB0002134	74.0599	5.46906
C_0006	Methylguanidine	Methylguanidine	10111	HMDB0001522	74.0705	4.94
C_0007	Isobutylamine	Isobutylamine	6558		74.0961	5.85123
C_0008	Acetohydroxamic acid	Acetohydroxamic acid	1990		76.039	6.77779
C_0009	Trimethylamine N-oxide	Trimethylamine N-oxide	1145	HMDB0000925	76.0755	5.25899
C_0010	Isopropanolamine	Isopropanolamine	4	HMDB0012136	76.0757	5.56866
C_0011	Gly	Gly	750	HMDB0000123	77.042	6.61349
C_0012	4-Methylpyrazole	4-Methylpyrazole	3406		83.06	5.18578
C_0013	Piperidine	Piperidine	8082		86.0965	5.53282
C_0014	Morpholine	Morpholine	8083	HMDB0031581	88.0752	5.28661
C_0015	Putrescine	Putrescine	1045	HMDB0001414	89.1068	3.76446
C_0016	Ala	Ala	602	HMDB0000161,HMDB0001310	90.0543	7.16309
C_0017	β-Ala	b-Ala	239	HMDB0000056	90.0544	5.84102
C_0018	Sarcosine	Sarcosine	1088	HMDB0000271	90.0544	7.53221
C_0019	Dimethylaminoethanol	Dimethylaminoethanol	7902	HMDB0032231	90.0908	5.51329
C_0020	Glycerol	Glycerol	753	HMDB0000131	93.0539	17.3312
C_0021	Cyclohexylamine	Cyclohexylamine	7965		100.111	6.07769
C_0022	Homoserinelactone	Homoserinelactone	73509		102.054	5.62205
C_0023	Acetoacetamide	Acetoacetamide	80077		102.055	17.3193
C_0024	2-Aminoisobutyric acid 2-Aminobutyric acid	2-Aminoisobutyric acid 2-Aminobutyric acid	6119 6657	HMDB0001906 HMDB0000452	104.07	7.6242
C_0025	N,N-Dimethylglycine	DMG	673	HMDB0000092	104.07	8.66373
C_0026	GABA	GABA	119	HMDB0000112	104.07	6.10917
C_0027	Choline	Choline	305	HMDB0000097	104.106	5.46414
C_0028	Ser	Ser	617	HMDB0000187,HMDB0003406	106.049	7.94442
C_0029	Diethanolamine	Diethanolamine	8113	HMDB0004437	106.085	6.06764
C_0030	Hypotaurine	Hypotaurine	107812	HMDB0000965	110.026	14.0612
C_0031	Cytosine	Cytosine	597	HMDB0000630	112.05	5.77428
C_0032	Histamine	Histamine	774	HMDB0000870	112.086	3.8187
C_0033	Uracil	Uracil	1174	HMDB0000300	113.034	17.3584
C_0034	Creatinine	Creatinine	588	HMDB0000562	114.065	5.80164
C_0035	3-Amino-2-piperidone	3-Amino-2-piperidone	5200225	HMDB0000323	115.085	6.03286
C_0036	Pro	Pro	614	HMDB0000162,HMDB0003411	116.07	8.54542
C_0037	Guanidoacetic acid	Guanidoacetic acid	763	HMDB0000128	118.06	6.53505
C_0038	Val	Val	1182	HMDB0000883	118.085	7.90878
C_0039	Betaine	Betaine	247	HMDB0000043	118.085	8.90946
C_0040	Thr	Thr	6288	HMDB0000167	120.064	8.34016
C_0041	Homoserine	Homoserine	12647	HMDB0000719	120.064	7.99346
C_0042	Betaine aldehyde_+H2O	BTL	249		120.101	5.9164
C_0043	Anserine_divalent	Anserine	112072		121.068	5.43418
C_0044	Cys	Cys	594	HMDB0000574,HMDB0003417	122.026	8.95622
C_0045	2-Amino-2-(hydroxymethyl)-1,3-propanediol	2-Amino-2-(hydroxymethyl)-1,3-propanediol	6503		122.08	6.56087
C_0046	2-Phenylethylamine	Phenylethylamine	1001	HMDB0012275	122.095	6.18532
C_0047	Nicotinamide	Nicotinamide	936	HMDB0001406	123.054	5.90491
C_0048	Taurine	Taurine	1123	HMDB0000251	126.021	17.3246
C_0049	1-Methylhistamine	1-Methylhistamine	3614	HMDB0000898	126.101	3.93086
C_0051	XC0016	XC0016			129.065	6.93708
C_0052	4-Oxopyrrolidine-2-carboxylic acid	4-Oxopyrrolidine-2-carboxylic acid	107541		130.049	8.67315
C_0053	N-Methylproline	N-Methylproline	557		130.085	9.81768
C_0054	Pipecolic acid	Pipecolic acid	439227	HMDB0000070,HMDB0000716,HMDB0005960	130.085	8.11749
C_0055	trans-Glutaconic acid	trans-Glutaconic acid	5280498	HMDB0000620	131.033	17.9681
C_0056	Hydroxyproline	Hydroxyproline	5810	HMDB0000725	132.064	9.50689
C_0057	5-Amino-4-oxovaleric acid	5-ALA	137	HMDB0001149	132.066	6.34863
C_0058	Creatine	Creatine	586	HMDB0000064	132.075	7.00765
C_0059	Leu	Leu	857	HMDB0000687	132.101	8.14714
C_0060	Ile	Ile	791	HMDB0000172	132.101	8.05563
C_0061	6-Aminohexanoic acid	6-Aminohexanoic acid	564	HMDB0001901	132.101	6.56865
C_0062	Asn	Asn	236	HMDB0000168,HMDB0033780	133.06	8.34158
C_0063	Gly-Gly	Gly-Gly	11163	HMDB0011733	133.06	6.61144
C_0064	Ornithine	Ornithine	389	HMDB0000214,HMDB0003374	133.096	5.42933
C_0065	Thiaproline	Thiaproline	9934		134.026	11.0294
C_0066	Asp	Asp	424	HMDB0000191,HMDB0006483	134.043	9.18395
C_0067	Adenine	Adenine	190	HMDB0000034	136.061	6.05782
C_0068	Hypoxanthine	Hypoxanthine	790	HMDB0000157	137.045	8.98899
C_0069	1-Methylnicotinamide	1-Methylnicotinamide	457	HMDB0000699	137.07	5.853
C_0070	Anthranilic acid	Anthranilic acid	227	HMDB0001123	138.051	8.54877
C_0071	Trigonelline	Trigonelline	5570	HMDB0000875	138.054	8.29283
C_0072	Tyramine	Tyramine	5610	HMDB0000306	138.09	6.57905
C_0073	γ-Glu-Lys_divalent	g-Glu-Lys	65254		138.58	6.79346
C_0074	Urocanic acid	Urocanic acid	736715	HMDB0000301	139.049	6.56927
C_0075	1H-Imidazole-4-propionic acid	1H-Imidazole-4-propionic acid	10105257		141.065	6.4273
C_0076	1-Methyl-4-imidazoleacetic acid	MIA	75810	HMDB0002820	141.065	6.53077
C_0077	Stachydrine	Stachydrine	115244	HMDB0004827	144.101	9.05684
C_0078	4-Guanidinobutyric acid	4-GBA	500	HMDB0003464	146.091	6.56607
C_0079	Acetylcholine	Acetylcholine	187	HMDB0000895	146.116	6.0405
C_0080	γ-Butyrobetaine	Actinine	134	HMDB0001161	146.117	6.41924
C_0081	Spermidine	Spermidine	1102	HMDB0001257	146.164	3.61889
C_0082	Gln	Gln	738	HMDB0000641,HMDB0003423	147.075	8.52262
C_0083	Lys	Lys	866	HMDB0000182,HMDB0003405	147.112	5.46956
C_0084	2-Methylthiazolidine-4-carboxylic acid	2-Methylthiazolidine-4-carboxylic acid	160736		148.042	11.2141
C_0085	Glu	Glu	611	HMDB0000148,HMDB0003339	148.059	8.67257
C_0086	Isoglutamic acid	Isoglutamic acid	73064		148.059	7.25662
C_0087	threo-β-Methylaspartic acid	threo-b-Methylaspartic acid	440064		148.059	9.74758
C_0088	Met	Met	876	HMDB0000696	150.057	8.49126
C_0089	Triethanolamine	Triethanolamine	7618		150.111	6.53007
C_0090	Guanine	Guanine	764	HMDB0000132	152.056	6.60093
C_0091	γ-Glu-Arg_divalent	g-Glu-Arg	20719180		152.583	6.8992
C_0092	Xanthine	Xanthine	1188	HMDB0000292	153.04	15.429
C_0093	N1-Methyl-4-pyridone-5-carboxamide	N1-Methyl-4-pyridone-5-carboxamide	440810	HMDB0004194	153.064	14.549
C_0094	His	His	773	HMDB0000177	156.076	5.81134
C_0095	Imidazolelactic acid	Imidazolelactic acid	793		157.06	6.99124
C_0096	XC0145 Ala-Ala	XC0145 Ala-Ala	15331 5460362	HMDB0003459	161.091	7.31512
C_0097	N6-Methyllysine	N6-Methyllysine	164795	HMDB0002038	161.127	5.63988
C_0098	O-Acetylhomoserine 2-Aminoadipic acid	O-Acetylhomoserine 2-Aminoadipic acid	439389 92136	HMDB0000510	162.075	8.66857
C_0099	Carnitine	Carnitine	85	HMDB0000062	162.111	6.73784
C_0100	5-Hydroxylysine	5-Hydroxylysine	3032849	HMDB0000450	163.107	5.68223
C_0101	S-Methylmethionine	S-Methylmethionine	145692		164.073	5.82272
C_0102	Methionine sulfoxide	Methionine sulfoxide	158980	HMDB0002005	166.052	9.38748
C_0103	Phe	Phe	994	HMDB0000159	166.085	8.75381
C_0104	3-Methylxanthine	3-Methylxanthine	70639	HMDB0001886	167.058	16.4434
C_0105	Pyridoxal	Pyridoxal	1050	HMDB0001545	168.064	6.93984
C_0106	Tyr-Arg_divalent	Tyr-Arg	123804		169.594	6.10404
C_0107	1-Methylhistidine 3-Methylhistidine	1-Methylhistidine 3-Methylhistidine	92105 64969	HMDB0000001 HMDB0000479	170.091	5.95656
C_0108	N5-Ethylglutamine	N5-Ethylglutamine	439378	HMDB0034365	175.106	8.98012
C_0109	N-Acetylornithine	N-AcOrn	439232	HMDB0003357	175.107	7.52492
C_0110	Arg	Arg	6322	HMDB0000517,HMDB0003416	175.118	5.65672
C_0111	Guanidinosuccinic acid	Guanidinosuccinic acid	439918	HMDB0003157	176.066	8.00541
C_0112	Citrulline	Citrulline	9750	HMDB0000904	176.102	8.74641
C_0113	Serotonin	Serotonin	5202	HMDB0000259	177.101	6.93378
C_0114	Alliin	Alliin	87310	HMDB0301759	178.052	11.8743
C_0115	Gluconolactone	1,5-Gluconolactone	7027	HMDB0000150	179.054	17.9573
C_0116	Mannosamine	Mannosamine	440049		180.085	7.09671
C_0117	Glucosamine	Glucosamine	439213	HMDB0001514	180.086	7.33387
C_0118	Tyr	Tyr	1153	HMDB0000158	182.08	8.96818
C_0119	Phosphorylcholine	Phosphorylcholine	1014	HMDB0001565	184.072	16.0295
C_0120	N8-Acetylspermidine	N8-Acetylspermidine	123689	HMDB0002189	188.175	5.08833
C_0121	N1-Acetylspermidine	N1-Acetylspermidine	496	HMDB0001276	188.175	5.02673
C_0122	N6-Acetyllysine	N6-Acetyllysine	92832	HMDB0000206	189.122	9.0241
C_0123	N-Acetyllysine	N-Acetyllysine	92907	HMDB0000446	189.122	7.71973
C_0124	Nω-Methylarginine	Nw-Methylarginine	132862		189.133	5.9126
C_0125	N6,N6,N6-Trimethyllysine	Trimethyllysine	440120	HMDB0001325	189.159	5.70237
C_0126	Homocitrulline	Homocitrulline	65072	HMDB0000679	190.117	8.83146
C_0127	Gly-Asp	Gly-Asp	97363		191.065	7.81527
C_0128	2,6-Diaminopimelic acid	2,6-Diaminopimelic acid	439283	HMDB0001370	191.102	7.04197
C_0129	DOPA	DOPA	6047	HMDB0000181,HMDB0000609	198.075	9.22196
C_0130	ADMA	ADMA	123831	HMDB0001539	203.149	6.07437
C_0131	SDMA	SDMA	169148	HMDB0003334	203.149	6.17161
C_0132	Spermine	Spermine	1103	HMDB0001256	203.222	3.5755
C_0133	O-Acetylcarnitine	ALCAR	439756	HMDB0000201	204.122	7.14967
C_0134	γ-Glu-Gly	g-Glu-Gly	165527	HMDB0011667	205.081	9.51997
C_0135	Trp	Trp	1148	HMDB0000929	205.096	8.70422
C_0136	Carboxymethyllysine	Carboxymethyllysine	123800		205.117	7.31509
C_0137	Kynurenine	Kynurenine	846	HMDB0000684	209.091	7.94101
C_0138	Propionylcarnitine XC0061	Propionylcarnitine XC0061	188824 0	HMDB0000824	218.138	7.36182
C_0139	β-Ala-Lys	b-Ala-Lys	440638		218.15	5.38325
C_0140	γ-Glu-Ala	g-Glu-Ala	440103	HMDB0006248	219.096	9.71777
C_0141	N-Acetylglucosylamine	N-Acetylglucosylamine	439454	HMDB0001104	221.111	7.82863
C_0142	N-Acetylgalactosamine N-Acetylglucosamine N-Acetylmannosamine	N-Acetylgalactosamine GlcNAc ManNAc	35717 439174 439281	HMDB0000853 HMDB0000215 HMDB0001129	222.096	17.359
C_0143	Cystathionine	Cystathionine	834	HMDB0000099	223.074	7.86315
C_0144	3-Hydroxykynurenine	3-OHKY	11811	HMDB0011631	225.087	7.84057
C_0145	Carnosine	Carnosine	439224	HMDB0000033	227.113	5.36884
C_0146	2'-Deoxycytidine	dCyt	13711	HMDB0000014	228.097	7.45625
C_0147	2'-Deoxyuridine	dUri	13712	HMDB0000012	229.08	17.356
C_0148	Ergothioneine	Ergothioneine	3037043	HMDB0003045	230.095	13.6196
C_0149	Butyrylcarnitine	Butyrylcarnitine	439829	HMDB0002013	232.153	7.55605
C_0150	XC0071	XC0071			234.18	4.94072
C_0151	Thr-Asp	Thr-Asp	3280446		235.089	8.43393
C_0152	γ-Glu-Ser	g-Glu-Ser	22844748	HMDB0029158	235.091	9.94376
C_0153	Ser-Glu	Ser-Glu			235.091	8.2053
C_0154	N’-Formylkynurenine	N-Formylkynurenine	910	HMDB0001200	237.086	9.58971
C_0155	7,8-Dihydrobiopterin	7,8-Dihydrobiopterin	119055	HMDB0000038	240.108	8.71306
C_0156	Cystine	Cystine	595	HMDB0000192	241.03	8.7271
C_0157	Homocarnosine	Homocarnosine	10243361	HMDB0000745	241.129	5.43266
C_0158	Thymidine	Thymidine	5789	HMDB0000273	243.096	17.3553
C_0159	Cytidine	Cytidine	6175	HMDB0000089	244.093	7.64445
C_0160	Uridine	Uridine	6029	HMDB0000296	245.076	17.3712
C_0161	Isovalerylcarnitine	Isovalerylcarnitine	6426851	HMDB0000688	246.169	7.65688
C_0162	γ-Glu-Val	g-Glu-Val	7015683	HMDB0011172	247.128	10.022
C_0163	Malonylcarnitine	Malonylcarnitine	22833583	HMDB0002095	248.111	8.06466
C_0164	Pyridoxamine 5'-phosphate	Pyridoxamine-P	1053	HMDB0001555	249.062	8.27919
C_0165	γ-Glu-Thr	g-Glu-Thr	53861142	HMDB0029159	249.107	10.0395
C_0166	γ-Glu-Cys	g-Glu-Cys	123938	HMDB0001049	251.069	10.1014
C_0167	XC0089	XC0089			255.096	7.64183
C_0168	Nicotinamide riboside	Nicotinamide riboside	439924	HMDB0000855	255.096	7.55203
C_0169	XC0154	XC0154	3182		255.107	17.3821
C_0170	Glycerophosphocholine	GPCho	439285	HMDB0000086	258.109	16.987
C_0171	γ-Glu-Ile γ-Glu-Leu	g-Glu-Ile g-Glu-Leu	22885096 151023	HMDB0011170 HMDB0011171	261.144	10.1734
C_0172	γ-Glu-Asn	g-Glu-Asn	131801686	HMDB0029144	262.102	10.1697
C_0173	γ-Glu-Ornitine	g-Glu-Ornitine	189156	HMDB0002248	262.139	6.73843
C_0174	γ-Glu-Asp	g-Glu-Asp	161197	HMDB0030419	263.087	10.2498
C_0175	Thiamine	Thiamine	1130	HMDB0000235	265.111	5.21905
C_0176	Adenosine	Adenosine	60961	HMDB0000050	268.103	7.8064
C_0177	Inosine	Inosine	6021	HMDB0000195	269.087	15.4077
C_0178	γ-Glu-Gln	g-Glu-Gln	150914	HMDB0011738	276.118	10.2592
C_0179	Glu-Glu	Glu-Glu	439500		277.102	8.61203
C_0180	γ-Glu-Glu	g-Glu-Glu	92865	HMDB0011737	277.102	10.3322
C_0181	γ-Glu-Met	g-Glu-Met	7009567	HMDB0034367	279.099	10.2318
C_0182	N-(1-Deoxy-1-fructosyl)valine	N-(1-Deoxy-1-fructosyl)valine	131752247	HMDB0037844	280.138	11.0099
C_0183	1-Methyladenosine	1-Methyladenosine	27476	HMDB0003331	282.119	7.86545
C_0184	Guanosine	Guanosine	6802	HMDB0000133	284.098	10.0053
C_0185	8-Hydroxy-2'-deoxyguanosine	8-Hydroxy-2'-deoxyguanosine	73318	HMDB0003333	284.098	17.3368
C_0186	γ-Glu-His	g-Glu-His	7017195	HMDB0029151	285.117	6.90546
C_0187	His-Glu	His-Glu	7010583		285.118	5.99498
C_0188	Octanoylcarnitine	Octanoylcarnitine	11953814	HMDB0000791	288.216	8.19845
C_0189	Ophthalmic acid	Ophthalmic acid	7018721	HMDB0005765	290.134	10.4219
C_0190	Argininosuccinic acid	ArgSuccinate	16950	HMDB0000052	291.129	7.47336
C_0191	γ-Glu-Phe	g-Glu-Phe	111299	HMDB0000594	295.128	10.2713
C_0192	Aspartame	Aspartame	134601	HMDB0001894	295.128	8.60125
C_0193	5'-Deoxy-5'-methylthioadenosine	MTA	439176	HMDB0001173	298.096	7.97064
C_0194	Arg-Glu	Arg-Glu			304.159	5.94485
C_0195	γ-Glu-Citrulline	g-Glu-Citrulline			305.147	10.404
C_0196	Glutathione (GSSG)_divalent	GSSG	65359		307.082	9.61831
C_0197	Glutathione (GSH)	GSH	124886	HMDB0000125	308.09	10.4433
C_0198	XC0126	XC0126			310.113	11.7943
C_0199	Tyr-Glu	Tyr-Glu			311.123	8.77655
C_0200	γ-Glu-Tyr	g-Glu-Tyr	94340	HMDB0011741	311.125	10.4395
C_0201	S-Methylglutathione	S-Methylglutathione	115260		322.106	10.5311
C_0202	XC0132	XC0132			325.16	6.87304
C_0203	Ile-Pro-Pro	Ile-Pro-Pro			326.207	8.64767
C_0204	NMN	NicRN	14180	HMDB0000229	335.063	16.1394
C_0205	Lauroylcarnitine	Lauroylcarnitine	168381	HMDB0002250	344.279	8.80325
C_0206	Thiamine phosphate	TMP	1131	HMDB0002666	345.078	8.43451
C_0207	XC0137	XC0137			350.101	10.6385
C_0208	Decarboxylated S-Adenosylmethionine	dcSAM	439415	HMDB0000988	355.155	4.4851
C_0209	S-Lactoylglutathione	S-Lactoylglutathione	440018	HMDB0001066	380.112	10.8645
C_0210	S-Adenosylhomocysteine	SAHC	439155	HMDB0000939	385.128	6.93436
C_0211	S-Adenosylmethionine	SAM	34755	HMDB0001185	399.144	5.66442
C_0212	Cysteine glutathione disulfide	Cysteine glutathione disulfide	10455148	HMDB0000656	427.095	9.21676
P_0013	AC(10:0)	AC	10245190	HMDB0000651	316.248	8.91459
P_0024	AC(12:1)-1	AC			342.264	9.69644
P_0025	AC(12:1)-2	AC			342.264	9.5618
P_0026	AC(12:0)	AC			344.28	9.94079
P_0029	AC(13:1)-1	AC			356.28	9.86871
P_0030	AC(13:1)-2	AC			356.28	9.97417
P_0031	AC(14:3)	AC			366.264	9.4164
P_0035	AC(14:2)-1	AC			368.279	9.97409
P_0036	AC(14:2)-2	AC			368.279	9.83452
P_0039	AC(14:1)-1	AC			370.295	10.2365
P_0040	AC(14:1)-2	AC			370.295	10.3248
P_0042	AC(14:0)-1	AC			372.311	10.688
P_0043	AC(14:0)-2	AC			372.311	10.7738
P_0047	AC(15:0)-1	AC			386.327	11.0485
P_0048	AC(15:0)-2	AC			386.327	11.1601
P_0051	AC(16:2)	AC			396.311	10.5567
P_0053	AC(16:1)	AC			398.326	10.9878
P_0054	Palmitoylcarnitine	AC	11953816	HMDB0000222	401.345	11.5345
P_0056	AC(17:1)	AC			412.342	11.3467
P_0057	AC(17:0)-1	AC			414.358	11.902
P_0058	AC(17:0)-2	AC			414.358	11.8103
P_0062	AC(18:2)-1	AC			424.335	11.0844
P_0063	AC(18:2)-2	AC			424.342	11.2453
P_0064	AC(18:1)-1	AC			426.348	11.5522
P_0065	AC(18:1)-2	AC			427.361	11.7014
P_0066	AC(18:0)-1	AC			428.371	12.1045
P_0067	AC(18:0)-2	AC			428.373	12.259
P_0068	AC(18:0)-3	AC			428.374	12.1729
P_0070	AC(20:1)	AC			454.389	12.3575
P_0071	AC(20:0)-1	AC			456.405	12.9541
P_0072	AC(20:0)-2	AC			456.405	12.8685
P_0073	AC(22:0)	AC			484.436	13.6122
P_0077	AC(23:0)	AC			498.451	13.9246
N_0022	Chenodeoxycholic acid	Bile Acid	10133	HMDB0000518	391.285	11.8177
N_0023	Deoxycholic acid	Bile Acid	222528	HMDB0000626	391.286	11.9745
N_0024	Hyodeoxycholic acid	Bile Acid	5283820	HMDB0000733	391.287	11.1009
N_0025	Ursodeoxycholic acid	Bile Acid	31401	HMDB0000946	391.287	10.9389
N_0026	Cholic acid	Bile Acid	221493	HMDB0000619	407.281	10.9407
N_0027	Glycocholic acid	Bile Acid	10140	HMDB0000138	464.298	10.2807
N_0031	Tauroursodeoxycholic acid	Bile Acid	9848818	HMDB0000874	498.289	11.4872
N_0032	Taurodeoxycholic acid	Bile Acid	2733768	HMDB0000896	498.29	12.8126
N_0033	Taurochenodeoxycholic acid	Bile Acid	387316	HMDB0000951	498.291	12.514
N_0036	Taurocholic acid	Bile Acid	6675	HMDB0000036	514.284	11.6544
P_0078	Astaxanthin	Cartinoid	5281224	HMDB0002204	597.386	14.0303
P_0084	Glucosylceramide(d18:1/24:1)	Ceramide			810.681	17.1176
P_0033	7-Dehydrocholesterol-1	CHOl	439423	HMDB0000032	367.336	15.7985
P_0034	7-Dehydrocholesterol-2 Desmosterol-2	Chol	439423 439577	HMDB0000032 HMDB0002719	367.336	15.6481
P_0037	Cholesterol	Chol	5997	HMDB0000067	369.352	16.0447
N_0028	Cholesterol sulfate	Chol	65076	HMDB0000653	465.305	16.6505
P_0007	Palmitoylethanolamide	complex	4671	HMDB0002100	300.29	13.6815
P_0017	Linoleyl ethanolamide	complex	5283446	HMDB0012252	324.29	13.3527
P_0019	Oleoyl ethanolamide AEA(18:1)	complex	5283454 0	HMDB0002088	326.305	13.8393
P_0021	Stearoyl ethanolamide	complex	27902	HMDB0013078	328.321	14.396
P_0041	AEA(22:6)	complex			372.289	13.2959
P_0045	2-Arachidonoylglycerol	complex	5282280	HMDB0004666	379.284	13.5085
N_0029	LPG(16:0)-1	complex			483.272	15.1139
N_0030	LPG(16:0)-2	complex			483.275	15.2286
P_0075	1-Palmitoyl-glycero-3-phosphocholine-1	complex	460602	HMDB0010382	496.34	13.1367
P_0076	1-Palmitoyl-glycero-3-phosphocholine-2	complex	460602	HMDB0010382	496.341	12.9651
N_0034	LPG(18:1)-1	complex			509.287	15.2249
N_0035	LPG(18:1)-2	complex			509.29	15.3583
P_0079	Trilaurin-1	complex	10851	HMDB0011188	656.582	17.6073
P_0080	Trilaurin-2	complex	10851	HMDB0011188	656.583	17.4409
P_0081	1,2-Dipalmitoyl-glycero-3-phosphoethanolamine	complex			692.535	16.3921
N_0037	1,2-Dipalmitoyl-glycero-3-phosphoglycerol	complex			721.492	17.4359
N_0001	FA(14:3)	FA			221.155	12.3273
N_0002	Myristic acid	FA	11005	HMDB0000806	227.202	13.8224
N_0003	Pentadecanoic acid	FA	13849	HMDB0000826	241.218	14.1979
N_0004	Palmitoleic acid	FA	445638	HMDB0003229	253.218	13.9663
N_0005	Palmitic acid	FA	985	HMDB0000220	255.233	14.5415
P_0003	Retinol-1	FA	445354	HMDB0000305	269.226	13.8253
P_0004	Retinol-2	FA	445354	HMDB0000305	269.227	13.7155
N_0006	Linolenic acid	FA	5280934	HMDB0001388	277.217	13.7657
N_0007	Linoleic acid	FA	5280450	HMDB0000673	279.233	14.1748
N_0008	Oleic acid	FA	445639	HMDB0000207	281.249	14.6383
N_0009	Stearic acid	FA	5281	HMDB0000827	283.265	15.1693
N_0010	Ricinoleic acid	FA	643684	HMDB0034297	297.244	12.574
N_0011	cis-5,8,11,14,17-Eicosapentaenoic acid	FA	446284	HMDB0001999	301.218	13.7048
N_0012	Arachidonic acid	FA	444899	HMDB0001043	303.233	14.1079
N_0013	cis-8,11,14-Eicosatrienoic acid	FA	5280581	HMDB0002925	305.249	14.3884
N_0014	FA(20:3)	FA			305.25	14.547
N_0015	cis-11,14-Eicosadienoic acid	FA	6439848	HMDB0005060	307.265	14.7838
N_0016	cis-11-Eicosenoic acid	FA	5282768	HMDB0002231	309.281	15.2024
N_0017	Arachidic acid	FA	10467	HMDB0002212	311.296	15.7054
N_0018	cis-4,7,10,13,16,19-Docosahexaenoic acid	FA	445580	HMDB0002183	327.233	14.0124
N_0019	FA(22:5)	FA			329.249	14.2261
N_0020	FA(22:4)	FA			331.265	14.599
N_0021	Nervonic acid	FA	5281120	HMDB0002368	365.343	16.1377
P_0002	Flavanone	Flavanoid	10251		225.09	10.6518
P_0018	Glabridin	Flavanoid	124052	HMDB0034188	325.144	11.3557
P_0001	Indole-3-carboxaldehyde	indole	10256	HMDB0029737	146.06	6.89723
P_0023	Prostaglandin B2	Prosta	5280881	HMDB0004236	335.221	10.5423
P_0028	PGI2	Prosta	5282411	HMDB0001335	353.232	9.04666
P_0038	Prostaglandin D2	Prosta	448457	HMDB0001403	370.255	9.97637
P_0008	Sphingosine	Sph	5280335	HMDB0000252	300.29	10.9912
P_0010	Sphinganine	Sph	91486	HMDB0000269	302.305	11.1775
P_0016	Phytosphingosine	sph	122121	HMDB0004610	318.3	10.9043
P_0020	Sphingosine(d20:1)	Sph			328.321	11.6972
P_0082	Sphingomyelin(d18:1/16:0)	Sph	9939941	HMDB0010169	703.579	16.0914
P_0083	Sphingomyelin(d18:1/18:0)	sph	6453725	HMDB0001348	731.62	16.5523
P_0005	β-Estradiol	Steroid	5757	HMDB0000151	273.189	9.86319
P_0006	Testosterone	Steroid	6013	HMDB0000234	289.216	10.0001
P_0009	5α-Pregnan-3α-ol-20-one	Steroid	92786	HMDB0001449	301.253	11.9555
P_0012	Progesterone	Steroid	5994	HMDB0001830	315.232	10.9836
P_0014	5α-Pregnane-3,20-dione	Steroid	92810	HMDB0003759	317.248	11.6233
P_0015	20α-Hydroxyprogesterone	Steroid	8956	HMDB0003069	317.248	10.8315
P_0022	Deoxycorticosterone	Steroid	6166	HMDB0000016	331.227	9.85873
P_0027	Corticosterone 21-Deoxycortisol	Steroid	5753 92827	HMDB0001547 HMDB0004030	347.222	9.07898
P_0032	Desmosterol-1	Steroid	439577	HMDB0002719	367.335	15.4957
P_0046	Campesterol	Steroid	173183	HMDB0002869	383.367	16.1939
P_0049	5α-Cholestan-3-one	Steroid	92128	HMDB0000871	387.361	16.199
P_0050	Stigmasterol	steroid	5280794	HMDB0000937	395.367	16.153
P_0052	Sitosterol	Steroid	222284	HMDB0000852	397.383	16.3455
P_0055	Cycloartenol Lanosterol	Steroid	92110 246983	HMDB0036591 HMDB0001251	409.383	16.1806
P_0011	Abietic acid	terpene	10569		303.231	13.8553
P_0059	Diosgenin-1	terpene	99474		415.32	14.0365
P_0060	Diosgenin-2	terpene	99474		415.32	14.146
P_0044	Riboflavin	Vitamin	493570	HMDB0000244	377.149	5.98596
P_0061	γ-Tocopherol	Vitamin	92729	HMDB0001492	417.369	16.0005
P_0069	α-Tocopherol	Vitamin	14985	HMDB0001893	431.384	16.1975
P_0074	α-Tocopherol acetate	Vitamin	86472	HMDB0034227	490.427	16.4492
P_0085	Coenzyme Q10	Vitamin	5281915	HMDB0001072	863.691	18.8346

## Sheet: Pathway Mapping
Pathway	ID	Compound
ABC transporters	C_0057	5-Amino-4-oxovaleric acid
ABC transporters	C_0016	Ala
ABC transporters	C_0110	Arg
ABC transporters	C_0066	Asp
ABC transporters	C_0039	Betaine
ABC transporters	C_0099	Carnitine
ABC transporters	C_0027	Choline
ABC transporters	C_0156	Cystine
ABC transporters	A_0064	Galacturonic acid
ABC transporters	C_0082	Gln
ABC transporters	C_0085	Glu
ABC transporters	C_0197	Glutathione (GSH)
ABC transporters	C_0011	Gly
ABC transporters	A_0046	Glycerol 3-phosphate
ABC transporters	C_0094	His
ABC transporters	C_0060	Ile
ABC transporters	C_0059	Leu
ABC transporters	C_0083	Lys
ABC transporters	C_0088	Met
ABC transporters	C_0142	N-Acetylglucosamine
ABC transporters	C_0064	Ornithine
ABC transporters	C_0103	Phe
ABC transporters	C_0036	Pro
ABC transporters	C_0015	Putrescine
ABC transporters	C_0028	Ser
ABC transporters	C_0081	Spermidine
ABC transporters	C_0048	Taurine
ABC transporters	C_0175	Thiamine
ABC transporters	C_0040	Thr
ABC transporters	C_0002	Urea
ABC transporters	C_0038	Val
ABC transporters		2-Aminoethylphosphonic acid
ABC transporters		Octopine
Acridone alkaloid biosynthesis	C_0070	Anthranilic acid
Acridone alkaloid biosynthesis		N-Methylanthranilic acid
Ala and Asp metabolism	A_0120	Adenylosuccinic acid
Ala and Asp metabolism	C_0016	Ala
Ala and Asp metabolism	C_0190	Argininosuccinic acid
Ala and Asp metabolism	C_0062	Asn
Ala and Asp metabolism	C_0066	Asp
Ala and Asp metabolism	A_0010	Fumaric acid
Ala and Asp metabolism	A_0050	N-Acetylaspartic acid
Ala and Asp metabolism		N-Carbamoylaspartic acid
Aldosterone-regulated sodium reabsorption	A_0100	cAMP
Aldosterone-regulated sodium reabsorption		Aldosterone
Aldosterone-regulated sodium reabsorption		Cortisol
Aldosterone-regulated sodium reabsorption		Cortisone
Amino sugar and nucleotide sugar metabolism	A_0135	CMP-N-acetylneuraminate
Amino sugar and nucleotide sugar metabolism	A_0085	Fructose 6-phosphate
Amino sugar and nucleotide sugar metabolism	A_0132	GDP-fucose
Amino sugar and nucleotide sugar metabolism	A_0132	ADP-glucose
Amino sugar and nucleotide sugar metabolism	A_0133	GDP-mannose
Amino sugar and nucleotide sugar metabolism	C_0117	Glucosamine
Amino sugar and nucleotide sugar metabolism	A_0084	Glucose 1-phosphate
Amino sugar and nucleotide sugar metabolism	A_0083	Glucose 6-phosphate
Amino sugar and nucleotide sugar metabolism	A_0064	Glucuronic acid
Amino sugar and nucleotide sugar metabolism	A_0064	Galacturonic acid
Amino sugar and nucleotide sugar metabolism	C_0142	N-Acetylglucosamine
Amino sugar and nucleotide sugar metabolism	C_0142	N-Acetylmannosamine
Amino sugar and nucleotide sugar metabolism	A_0090	N-Acetylglucosamine 6-phosphate
Amino sugar and nucleotide sugar metabolism	A_0093	N-Acetylneuraminic acid
Amino sugar and nucleotide sugar metabolism	A_0134	UDP-N-acetylglucosamine
Amino sugar and nucleotide sugar metabolism	A_0130	UDP-glucose
Amino sugar and nucleotide sugar metabolism	A_0130	UDP-galactose
Amino sugar and nucleotide sugar metabolism	A_0131	UDP-glucuronic acid
Amino sugar and nucleotide sugar metabolism		Chitobiose
Amino sugar and nucleotide sugar metabolism		GDP-galactose
Amino sugar and nucleotide sugar metabolism		Galactose 1-phosphate
Amino sugar and nucleotide sugar metabolism		Galacturonate 1-phosphate
Amino sugar and nucleotide sugar metabolism		Glucosamine 6-phosphate
Amino sugar and nucleotide sugar metabolism		Mannose 1-phosphate
Amino sugar and nucleotide sugar metabolism		Mannose 6-phosphate
Amino sugar and nucleotide sugar metabolism		N-Acetylmuramic acid
Aminobenzoate degradation	C_0070	Anthranilic acid
Aminobenzoate degradation	A_0016	Benzoic acid
Aminobenzoate degradation	A_0040	Terephthalic acid
Aminobenzoate degradation	A_0029	p-Hydroxybenzoic acid
Aminobenzoate degradation		3-Hydroxyanthranilic acid
Aminobenzoate degradation		4-Hydroxybenzaldehyde
Aminobenzoate degradation		4-Hydroxyphenylglyoxylic acid
Aminobenzoate degradation		4-Nitrocatechol
Aminobenzoate degradation		4-Nitrophenol
Aminobenzoate degradation		Aniline
Aminobenzoate degradation		Benzamide
Aminobenzoate degradation		Benzoylformic acid
Aminobenzoate degradation		Mandelic acid
Aminobenzoate degradation		Nitrosobenzene
Aminobenzoate degradation		Paraoxon
Aminobenzoate degradation		Parathion
Aminobenzoate degradation		Phenyl phosphate
Aminobenzoate degradation		Sulfanilic acid
Aminobenzoate degradation		Syringic acid
Aminobenzoate degradation		Vanillic acid
Aminobenzoate degradation		Vanillin
Aminobenzoate degradation		o-Aminophenol
Aminobenzoate degradation		p-Aminobenzoic acid
Aminobenzoate degradation		p-Aminophenol
Aminobenzoate degradation		p-Hydroxymandelic acid
Aminobenzoate degradation		p-Nitrophenyl phosphate
Amyotrophic lateral sclerosis (ALS)	C_0110	Arg
Amyotrophic lateral sclerosis (ALS)	C_0085	Glu
Anthocyanin biosynthesis		Cyanidin 3-glucoside
Anthocyanin biosynthesis		Cyanidin 3-rutinoside
Anthocyanin biosynthesis		Delphinidin
Anthocyanin biosynthesis		Delphinidin 3-glucoside
Anthocyanin biosynthesis		Malvidin 3-glucoside
Anthocyanin biosynthesis		Pelargonidin 3,5-di-β-glucoside
Anthocyanin biosynthesis		Peonidin 3-glucoside
Anthocyanin biosynthesis		Petunidin 3-glucoside
Arachidonic acid metabolism	N_0012	Arachidonic acid
Arachidonic acid metabolism	P_0023	Prostaglandin B2
Arachidonic acid metabolism	P_0038	Prostaglandin D2
Arachidonic acid metabolism		15(S)-HETE
Arachidonic acid metabolism		6-Ketoprostaglandin E1
Arachidonic acid metabolism		Leukotriene B4
Arachidonic acid metabolism		Prostaglandin E2
Arachidonic acid metabolism		Prostaglandin F2α
Arg and Pro metabolism	C_0085	Glu
Arg and Pro metabolism	A_0001	Glyoxylic acid
Arg and Pro metabolism	C_0036	Pro
Arg and Pro metabolism	A_0003	Pyruvic acid
Arg and Pro metabolism		1-Pyrroline 5-carboxylic acid
Arg and Pro metabolism		5-Aminovaleric acid
Arg and Pro metabolism		Pyrrole-2-carboxylic acid
Arg and Pro metabolism		trans-4-Hydroxyproline
Ascorbate and aldarate metabolism	A_0033	2-Oxoglutaric acid
Ascorbate and aldarate metabolism	A_0051	Ascorbic acid
Ascorbate and aldarate metabolism	A_0133	GDP-mannose
Ascorbate and aldarate metabolism	A_0069	Glucaric acid
Ascorbate and aldarate metabolism	A_0064	Glucuronic acid
Ascorbate and aldarate metabolism	A_0064	Galacturonic acid
Ascorbate and aldarate metabolism	A_0070	Mucic acid
Ascorbate and aldarate metabolism	A_0003	Pyruvic acid
Ascorbate and aldarate metabolism	A_0076	Ribulose 5-phosphate
Ascorbate and aldarate metabolism	A_0026	Threonic acid
Ascorbate and aldarate metabolism	A_0130	UDP-glucose
Ascorbate and aldarate metabolism	A_0131	UDP-glucuronic acid
Ascorbate and aldarate metabolism		GDP-galactose
Ascorbate and aldarate metabolism		Xylulose 5-phosphate
Benzoate degradation	A_0113	Acetyl CoA_divalent
Benzoate degradation	A_0016	Benzoic acid
Benzoate degradation	A_0003	Pyruvic acid
Benzoate degradation	A_0029	p-Hydroxybenzoic acid
Benzoate degradation	A_0029	m-Hydroxybenzoic acid
Benzoate degradation		2,5-Dihydroxybenzoic acid
Benzoate degradation		Cyclohexanecarboxylic acid
Benzoate degradation		Glutaryl CoA_divalent
Benzoate degradation		Metanilic acid
Benzoate degradation		Succinyl CoA_divalent
Benzoate degradation		cis,cis-Muconic acid
Benzoate degradation		p-Anisic acid
Betalain biosynthesis	C_0129	DOPA
Betalain biosynthesis	C_0118	Tyr
Betalain biosynthesis		3-Methoxytyramine
Betalain biosynthesis		Dopamine
Bile secretion	C_0069	1-Methylnicotinamide
Bile secretion	A_0033	2-Oxoglutaric acid
Bile secretion	A_0113	Acetyl CoA_divalent
Bile secretion	C_0079	Acetylcholine
Bile secretion	C_0099	Carnitine
Bile secretion	N_0022	Chenodeoxycholic acid
Bile secretion	P_0037	Cholesterol
Bile secretion	N_0026	Cholic acid
Bile secretion	C_0027	Choline
Bile secretion	N_0023	Deoxycholic acid
Bile secretion	C_0197	Glutathione (GSH)
Bile secretion	N_0027	Glycocholic acid
Bile secretion	C_0113	Serotonin
Bile secretion	C_0081	Spermidine
Bile secretion	C_0132	Spermine
Bile secretion	N_0033	Taurochenodeoxycholic acid
Bile secretion	N_0036	Taurocholic acid
Bile secretion	A_0043	Uric acid
Bile secretion	A_0100	cAMP
Bile secretion	A_0028	o-Hydroxybenzoic acid
Bile secretion		3,3',5-Triiodothyronine
Bile secretion		4-Acetamidophenol
Bile secretion		6-Mercaptopurine
Bile secretion		Acetylsalicylic acid
Bile secretion		Cortisol
Bile secretion		Dehydroisoandrosterone 3-sulfate
Bile secretion		Dopamine
Bile secretion		Estrone 3-sulfate
Bile secretion		Folic acid
Bile secretion		Glycochenodeoxycholic acid
Bile secretion		Leukotriene B4
Bile secretion		Lithocholic acid
Bile secretion		Ouabain
Bile secretion		Pravastatin
Bile secretion		Prostaglandin E2
Bile secretion		Prostaglandin F2α
Bile secretion		Taurolithocholic acid 3-sulfate
Bile secretion		Thyroxine
Bile secretion		Valproic acid
Bile secretion		cGMP
Biosynthesis of 12-, 14- and 16-membered macrolides		Isobutyryl CoA_divalent
Biosynthesis of 12-, 14- and 16-membered macrolides		Malonyl CoA_divalent
Biosynthesis of 12-, 14- and 16-membered macrolides		Methylmalonyl CoA_divalent
Biosynthesis of 12-, 14- and 16-membered macrolides		Oleandomycin_+CH3COOH
Biosynthesis of 12-, 14- and 16-membered macrolides		Propionyl CoA_divalent
Biosynthesis of siderophore group nonribosomal peptides	A_0028	o-Hydroxybenzoic acid
Biosynthesis of type II polyketide backbone	A_0113	Acetyl CoA_divalent
Biosynthesis of type II polyketide backbone		Malonyl CoA_divalent
Biosynthesis of type II polyketide backbone		Propionyl CoA_divalent
Biosynthesis of type II polyketide products		Anhydrotetracycline
Biosynthesis of type II polyketide products		Daunorubicin
Biosynthesis of type II polyketide products		Doxorubicin
Biosynthesis of unsaturated fatty acids	N_0017	Arachidic acid
Biosynthesis of unsaturated fatty acids	N_0012	Arachidonic acid
Biosynthesis of unsaturated fatty acids	N_0007	Linoleic acid
Biosynthesis of unsaturated fatty acids	N_0006	Linolenic acid
Biosynthesis of unsaturated fatty acids	N_0021	Nervonic acid
Biosynthesis of unsaturated fatty acids	N_0008	Oleic acid
Biosynthesis of unsaturated fatty acids	N_0005	Palmitic acid
Biosynthesis of unsaturated fatty acids	N_0009	Stearic acid
Biosynthesis of unsaturated fatty acids	N_0015	cis-11,14-Eicosadienoic acid
Biosynthesis of unsaturated fatty acids	N_0016	cis-11-Eicosenoic acid
Biosynthesis of unsaturated fatty acids	N_0018	cis-4,7,10,13,16,19-Docosahexaenoic acid
Biosynthesis of unsaturated fatty acids	N_0013	cis-8,11,14-Eicosatrienoic acid
Biosynthesis of unsaturated fatty acids		Erucic acid
Biotin metabolism	C_0083	Lys
Biotin metabolism		Biotin
Biotin metabolism		Desthiobiotin
Biotin metabolism		Pimelic acid
Bisphenol degradation	A_0029	p-Hydroxybenzoic acid
Bisphenol degradation		4'-Hydroxyacetophenone
Bisphenol degradation		4-Hydroxybenzaldehyde
Brassinosteroid biosynthesis	P_0046	Campesterol
Brassinosteroid biosynthesis		Brassinolide
Butanoate metabolism	A_0034	2-Hydroxyglutaric acid
Butanoate metabolism	A_0033	2-Oxoglutaric acid
Butanoate metabolism	A_0007	3-Hydroxybutyric acid
Butanoate metabolism	A_0113	Acetyl CoA_divalent
Butanoate metabolism	A_0010	Fumaric acid
Butanoate metabolism	C_0026	GABA
Butanoate metabolism	C_0085	Glu
Butanoate metabolism	A_0025	Malic acid
Butanoate metabolism	A_0003	Pyruvic acid
Butanoate metabolism	A_0014	Succinic acid
Butanoate metabolism		Acetoacetic acid
Butanoate metabolism		Butyric acid
Butanoate metabolism		Maleic acid
Butanoate metabolism		Succinic semialdehyde
Caffeine metabolism	A_0001	Glyoxylic acid
Caffeine metabolism	C_0092	Xanthine
Caffeine metabolism		Caffeine
Caffeine metabolism		Theobromine
Caffeine metabolism		Xanthosine
Calcium signaling pathway	A_0127	ATP
Calcium signaling pathway	A_0100	cAMP
Calcium signaling pathway		NADH
Calcium signaling pathway		Sphingosine 1-phosphate
Caprolactam degradation	C_0061	6-Aminohexanoic acid
Caprolactam degradation	C_0021	Cyclohexylamine
Caprolactam degradation		6-Hexanolide
Caprolactam degradation		6-Hydroxyhexanoic acid
Caprolactam degradation		Adipic acid
Caprolactam degradation		Caprolactam
Caprolactam degradation		trans-1,2-Cyclohexanediol
Carbohydrate digestion and absorption	A_0083	Glucose 6-phosphate
Carbohydrate digestion and absorption		Butyric acid
Carbohydrate digestion and absorption		Propionic acid
Carbon fixation in photosynthetic organisms	A_0056	3-Phosphoglyceric acid
Carbon fixation in photosynthetic organisms	C_0016	Ala
Carbon fixation in photosynthetic organisms	C_0066	Asp
Carbon fixation in photosynthetic organisms	A_0045	Dihydroxyacetone phosphate
Carbon fixation in photosynthetic organisms	A_0101	Fructose 1,6-diphosphate
Carbon fixation in photosynthetic organisms	A_0085	Fructose 6-phosphate
Carbon fixation in photosynthetic organisms	A_0025	Malic acid
Carbon fixation in photosynthetic organisms	A_0042	Phosphoenolpyruvic acid
Carbon fixation in photosynthetic organisms	A_0003	Pyruvic acid
Carbon fixation in photosynthetic organisms	A_0075	Ribose 5-phosphate
Carbon fixation in photosynthetic organisms	A_0094	Ribulose 1,5-diphosphate
Carbon fixation in photosynthetic organisms	A_0076	Ribulose 5-phosphate
Carbon fixation in photosynthetic organisms	A_0089	Sedoheptulose 7-phosphate
Carbon fixation in photosynthetic organisms		Erythrose 4-phosphate
Carbon fixation in photosynthetic organisms		Glyceraldehyde 3-phosphate
Carbon fixation in photosynthetic organisms		Xylulose 5-phosphate
Carbon fixation pathways in prokaryotes	A_0033	2-Oxoglutaric acid
Carbon fixation pathways in prokaryotes	A_0113	Acetyl CoA_divalent
Carbon fixation pathways in prokaryotes	A_0060	Citric acid
Carbon fixation pathways in prokaryotes	A_0010	Fumaric acid
Carbon fixation pathways in prokaryotes	A_0001	Glyoxylic acid
Carbon fixation pathways in prokaryotes	A_0062	Isocitric acid
Carbon fixation pathways in prokaryotes	A_0025	Malic acid
Carbon fixation pathways in prokaryotes	A_0042	Phosphoenolpyruvic acid
Carbon fixation pathways in prokaryotes	A_0003	Pyruvic acid
Carbon fixation pathways in prokaryotes	A_0014	Succinic acid
Carbon fixation pathways in prokaryotes	A_0049	cis-Aconitic acid
Carbon fixation pathways in prokaryotes		3-Hydroxypropionic acid
Carbon fixation pathways in prokaryotes		5-Methyltetrahydrofolic acid
Carbon fixation pathways in prokaryotes		Malonyl CoA_divalent
Carbon fixation pathways in prokaryotes		Methylmalonyl CoA_divalent
Carbon fixation pathways in prokaryotes		Propionyl CoA_divalent
Carbon fixation pathways in prokaryotes		Succinic semialdehyde
Carbon fixation pathways in prokaryotes		Succinyl CoA_divalent
Carotenoid biosynthesis	P_0078	Astaxanthin
Citrate cycle (TCA cycle)	A_0033	2-Oxoglutaric acid
Citrate cycle (TCA cycle)	A_0113	Acetyl CoA_divalent
Citrate cycle (TCA cycle)	A_0060	Citric acid
Citrate cycle (TCA cycle)	A_0010	Fumaric acid
Citrate cycle (TCA cycle)	A_0062	Isocitric acid
Citrate cycle (TCA cycle)	A_0025	Malic acid
Citrate cycle (TCA cycle)	A_0014	Succinic acid
Citrate cycle (TCA cycle)	A_0049	cis-Aconitic acid
Citrate cycle (TCA cycle)		Succinyl CoA_divalent
Cyanoamino acid metabolism	C_0016	Ala
Cyanoamino acid metabolism	C_0062	Asn
Cyanoamino acid metabolism	C_0066	Asp
Cyanoamino acid metabolism	C_0156	Cystine
Cyanoamino acid metabolism	C_0085	Glu
Cyanoamino acid metabolism	C_0011	Gly
Cyanoamino acid metabolism	C_0028	Ser
Cyanoamino acid metabolism	C_0118	Tyr
Cyanoamino acid metabolism		3-Aminopropionitrile
Cyanoamino acid metabolism		Amygdalin
Cyanoamino acid metabolism		Dhurrin
Cyanoamino acid metabolism		Linamarin
Cyanoamino acid metabolism		Mandelonitrile glucoside
Cyanoamino acid metabolism		β-Cyanoalanine
Cys metabolism	C_0016	Ala
Cys metabolism	C_0066	Asp
Cys metabolism	C_0044	Cys
Cys metabolism	C_0143	Cystathionine
Cys metabolism	A_0037	Cysteinesulfinic acid
Cys metabolism	C_0156	Cystine
Cys metabolism	C_0197	Glutathione (GSH)
Cys metabolism	C_0196	Glutathione (GSSG)_divalent
Cys metabolism	C_0041	Homoserine
Cys metabolism	C_0098	O-Acetylhomoserine
Cys metabolism	A_0003	Pyruvic acid
Cys metabolism	C_0028	Ser
Cys metabolism		2-Oxobutyric acid
Cys metabolism		Cysteic acid
Cys metabolism		Homocysteine
Cys metabolism		O-Acetylserine
Cys metabolism		O-Succinylhomoserine
Cys metabolism		S-Sulfocysteine
Diterpenoid biosynthesis	P_0011	Abietic acid
Diterpenoid biosynthesis		Gibberellic acid
Diterpenoid biosynthesis		Gibberellin A4
Drug metabolism - cytochrome P450		2,6-Dimethylaniline
Drug metabolism - cytochrome P450		Carbamazepine
Drug metabolism - cytochrome P450		Lidocaine
Drug metabolism - cytochrome P450		Valproic acid
Drug metabolism - other enzymes		6-Mercaptopurine
Drug metabolism - other enzymes		Acetohydrazide
Drug metabolism - other enzymes		Isoniazid
Drug metabolism - other enzymes		Isonicotinic acid
Drug metabolism - other enzymes		Thioguanine
Endocrine and other factor-regulated calcium reabsorption	A_0100	cAMP
Endocrine and other factor-regulated calcium reabsorption	P_0005	β-Estradiol
Fatty acid biosynthesis	A_0113	Acetyl CoA_divalent
Fatty acid biosynthesis	A_0047	Decanoic acid
Fatty acid biosynthesis	A_0067	Lauric acid
Fatty acid biosynthesis	N_0002	Myristic acid
Fatty acid biosynthesis	A_0031	Octanoic acid
Fatty acid biosynthesis	N_0008	Oleic acid
Fatty acid biosynthesis	N_0005	Palmitic acid
Fatty acid biosynthesis	N_0004	Palmitoleic acid
Fatty acid biosynthesis	N_0009	Stearic acid
Fatty acid biosynthesis		Malonyl CoA_divalent
Fatty acid elongation	A_0113	Acetyl CoA_divalent
Fatty acid elongation	N_0005	Palmitic acid
Fatty acid elongation		Lauroyl CoA_divalent
Fatty acid elongation		Malonyl CoA_divalent
Fatty acid elongation		Octanoyl CoA_divalent
Fatty acid metabolism	A_0113	Acetyl CoA_divalent
Fatty acid metabolism	A_0107	CoA_divalent
Fatty acid metabolism	N_0005	Palmitic acid
Fatty acid metabolism	P_0054	Palmitoylcarnitine
Fatty acid metabolism		Glutaric acid
Fatty acid metabolism		Glutaryl CoA_divalent
Fatty acid metabolism		Lauroyl CoA_divalent
Fatty acid metabolism		Octanoyl CoA_divalent
Flavone and flavonol biosynthesis		Acacetin
Flavone and flavonol biosynthesis		Apigenin 7-glucoside
Flavone and flavonol biosynthesis		Chrysoeriol
Flavone and flavonol biosynthesis		Kaempferide
Flavone and flavonol biosynthesis		Kaempferol
Flavone and flavonol biosynthesis		Luteolin
Flavone and flavonol biosynthesis		Luteolin 7-glucoside
Flavone and flavonol biosynthesis		Quercetin
Flavone and flavonol biosynthesis		Quercetin 3-rutinoside
Flavonoid biosynthesis		Apigenin 8-glucoside
Flavonoid biosynthesis		Catechin
Flavonoid biosynthesis		Chlorogenic acid
Flavonoid biosynthesis		Chrysin
Flavonoid biosynthesis		Delphinidin
Flavonoid biosynthesis		Epicatechin
Flavonoid biosynthesis		Epigallocatechin
Flavonoid biosynthesis		Eriodictyol
Flavonoid biosynthesis		Galangin
Flavonoid biosynthesis		Gallocatechin
Flavonoid biosynthesis		Hesperetin
Flavonoid biosynthesis		Homoeriodictyol
Flavonoid biosynthesis		Isoliquiritigenin
Flavonoid biosynthesis		Kaempferol
Flavonoid biosynthesis		Liquiritigenin
Flavonoid biosynthesis		Luteolin
Flavonoid biosynthesis		Naringenin
Flavonoid biosynthesis		Naringenin 7-neohesperidoside
Flavonoid biosynthesis		Naringenin-7-glucoside
Flavonoid biosynthesis		Quercetin
Flavonoid biosynthesis		Taxifolin
Folate biosynthesis	A_0128	GTP
Folate biosynthesis		5,6,7,8-Tetrahydrobiopterin
Folate biosynthesis		7,8-Dihydroneopterin
Folate biosynthesis		Folic acid
Folate biosynthesis		p-Aminobenzoic acid
Fructose and mannose metabolism	A_0045	Dihydroxyacetone phosphate
Fructose and mannose metabolism	A_0101	Fructose 1,6-diphosphate
Fructose and mannose metabolism	A_0085	Fructose 6-phosphate
Fructose and mannose metabolism	A_0132	GDP-fucose
Fructose and mannose metabolism	A_0133	GDP-mannose
Fructose and mannose metabolism		Fructose 1-phosphate
Fructose and mannose metabolism		Glyceraldehyde 3-phosphate
Fructose and mannose metabolism		Mannose 1-phosphate
Fructose and mannose metabolism		Mannose 6-phosphate
Fructose and mannose metabolism		Sorbitol 6-phosphate
Galactose metabolism	A_0045	Dihydroxyacetone phosphate
Galactose metabolism	A_0084	Glucose 1-phosphate
Galactose metabolism	A_0083	Glucose 6-phosphate
Galactose metabolism	A_0130	UDP-glucose
Galactose metabolism	A_0130	UDP-galactose
Galactose metabolism		Galactosamine
Galactose metabolism		Galactose 1-phosphate
Galactose metabolism		Glyceraldehyde 3-phosphate
Gastric acid secretion	C_0079	Acetylcholine
Gastric acid secretion	C_0032	Histamine
Gastric acid secretion	A_0100	cAMP
Glu and Gln metabolism	A_0033	2-Oxoglutaric acid
Glu and Gln metabolism	C_0026	GABA
Glu and Gln metabolism	C_0082	Gln
Glu and Gln metabolism	C_0085	Glu
Glu and Gln metabolism	A_0003	Pyruvic acid
Glu and Gln metabolism	A_0014	Succinic acid
Glu and Gln metabolism		1-Pyrroline 5-carboxylic acid
Glu and Gln metabolism		Carbamoylphosphate
Glu and Gln metabolism		Glucosamine 6-phosphate
Glu and Gln metabolism		Succinic semialdehyde
Glucosinolate biosynthesis	A_0011	2-Oxoisovaleric acid
Glucosinolate biosynthesis	A_0021	4-Methyl-2-oxovaleric acid
Glucosinolate biosynthesis	A_0021	3-Methyl-2-oxovaleric acid
Glucosinolate biosynthesis	C_0060	Ile
Glucosinolate biosynthesis	C_0059	Leu
Glucosinolate biosynthesis	C_0088	Met
Glucosinolate biosynthesis	C_0103	Phe
Glucosinolate biosynthesis	C_0135	Trp
Glucosinolate biosynthesis	C_0118	Tyr
Glucosinolate biosynthesis	C_0038	Val
Glucosinolate biosynthesis		4-Methylthio-2-oxobutyric acid
Glutathione metabolism	A_0019	5-Oxoproline
Glutathione metabolism	A_0113	Acetyl CoA_divalent
Glutathione metabolism	A_0051	Ascorbic acid
Glutathione metabolism	C_0044	Cys
Glutathione metabolism	C_0085	Glu
Glutathione metabolism	C_0197	Glutathione (GSH)
Glutathione metabolism	C_0011	Gly
Glutathione metabolism	A_0137	NADP+
Glutathione metabolism	C_0064	Ornithine
Glutathione metabolism	C_0015	Putrescine
Glutathione metabolism	C_0081	Spermidine
Glutathione metabolism	C_0132	Spermine
Glutathione metabolism	C_0166	γ-Glu-Cys
Glutathione metabolism		Cadaverine
Glutathione metabolism		Cys-Gly
Glutathione metabolism		NADPH_divalent
Gly, Ser and Thr metabolism	A_0056	3-Phosphoglyceric acid
Gly, Ser and Thr metabolism	C_0057	5-Amino-4-oxovaleric acid
Gly, Ser and Thr metabolism	C_0066	Asp
Gly, Ser and Thr metabolism	C_0039	Betaine
Gly, Ser and Thr metabolism	C_0042	Betaine aldehyde_+H2O
Gly, Ser and Thr metabolism	C_0027	Choline
Gly, Ser and Thr metabolism	C_0058	Creatine
Gly, Ser and Thr metabolism	C_0044	Cys
Gly, Ser and Thr metabolism	C_0143	Cystathionine
Gly, Ser and Thr metabolism	C_0011	Gly
Gly, Ser and Thr metabolism	A_0009	Glyceric acid
Gly, Ser and Thr metabolism	A_0001	Glyoxylic acid
Gly, Ser and Thr metabolism	C_0037	Guanidoacetic acid
Gly, Ser and Thr metabolism	C_0041	Homoserine
Gly, Ser and Thr metabolism	C_0010	Isopropanolamine
Gly, Ser and Thr metabolism	C_0025	N,N-Dimethylglycine
Gly, Ser and Thr metabolism	A_0054	O-Phosphoserine
Gly, Ser and Thr metabolism	A_0003	Pyruvic acid
Gly, Ser and Thr metabolism	C_0018	Sarcosine
Gly, Ser and Thr metabolism	C_0028	Ser
Gly, Ser and Thr metabolism	C_0040	Thr
Gly, Ser and Thr metabolism	C_0135	Trp
Gly, Ser and Thr metabolism		1,3-Diaminopropane
Gly, Ser and Thr metabolism		2,4-Diaminobutyric acid
Gly, Ser and Thr metabolism		2-Oxobutyric acid
Gly, Ser and Thr metabolism		Ectoine
Glycerolipid metabolism	A_0056	3-Phosphoglyceric acid
Glycerolipid metabolism	A_0045	Dihydroxyacetone phosphate
Glycerolipid metabolism	A_0009	Glyceric acid
Glycerolipid metabolism	A_0046	Glycerol 3-phosphate
Glycerolipid metabolism	A_0130	UDP-glucose
Glycerolipid metabolism		Propionyl CoA_divalent
Glycerophospholipid metabolism	C_0079	Acetylcholine
Glycerophospholipid metabolism	A_0125	CDP-choline
Glycerophospholipid metabolism	C_0027	Choline
Glycerophospholipid metabolism	C_0029	Diethanolamine
Glycerophospholipid metabolism	A_0045	Dihydroxyacetone phosphate
Glycerophospholipid metabolism	A_0030	Ethanolamine phosphate
Glycerophospholipid metabolism	A_0046	Glycerol 3-phosphate
Glycerophospholipid metabolism	C_0170	Glycerophosphocholine
Glycerophospholipid metabolism	C_0119	Phosphorylcholine
Glycerophospholipid metabolism	C_0089	Triethanolamine
Glycolysis / Gluconeogenesis	A_0086	2,3-Diphosphoglyceric acid
Glycolysis / Gluconeogenesis	A_0056	3-Phosphoglyceric acid
Glycolysis / Gluconeogenesis	A_0045	Dihydroxyacetone phosphate
Glycolysis / Gluconeogenesis	A_0101	Fructose 1,6-diphosphate
Glycolysis / Gluconeogenesis	A_0085	Fructose 6-phosphate
Glycolysis / Gluconeogenesis	A_0084	Glucose 1-phosphate
Glycolysis / Gluconeogenesis	A_0083	Glucose 6-phosphate
Glycolysis / Gluconeogenesis	A_0004	Lactic acid
Glycolysis / Gluconeogenesis	A_0042	Phosphoenolpyruvic acid
Glycolysis / Gluconeogenesis	A_0003	Pyruvic acid
Glycolysis / Gluconeogenesis		2-Phosphoglyceric acid
Glycolysis / Gluconeogenesis		Arbutin
Glycolysis / Gluconeogenesis		Glyceraldehyde 3-phosphate
Glyoxylate and dicarboxylate metabolism	A_0033	2-Oxoglutaric acid
Glyoxylate and dicarboxylate metabolism	A_0056	3-Phosphoglyceric acid
Glyoxylate and dicarboxylate metabolism	A_0113	Acetyl CoA_divalent
Glyoxylate and dicarboxylate metabolism	A_0060	Citric acid
Glyoxylate and dicarboxylate metabolism	A_0009	Glyceric acid
Glyoxylate and dicarboxylate metabolism	A_0001	Glyoxylic acid
Glyoxylate and dicarboxylate metabolism	A_0062	Isocitric acid
Glyoxylate and dicarboxylate metabolism	A_0025	Malic acid
Glyoxylate and dicarboxylate metabolism	A_0003	Pyruvic acid
Glyoxylate and dicarboxylate metabolism	A_0094	Ribulose 1,5-diphosphate
Glyoxylate and dicarboxylate metabolism	A_0014	Succinic acid
Glyoxylate and dicarboxylate metabolism	A_0049	cis-Aconitic acid
Glyoxylate and dicarboxylate metabolism		Glycolic acid
Glyoxylate and dicarboxylate metabolism		Methylmalonyl CoA_divalent
Glyoxylate and dicarboxylate metabolism		Propionyl CoA_divalent
Glyoxylate and dicarboxylate metabolism		Succinyl CoA_divalent
Glyoxylate and dicarboxylate metabolism		Tartaric acid
His metabolism	C_0076	1-Methyl-4-imidazoleacetic acid
His metabolism	C_0049	1-Methylhistamine
His metabolism	A_0033	2-Oxoglutaric acid
His metabolism	C_0107	3-Methylhistidine
His metabolism	C_0066	Asp
His metabolism	C_0145	Carnosine
His metabolism	C_0148	Ergothioneine
His metabolism	C_0094	His
His metabolism	C_0032	Histamine
His metabolism	C_0095	Imidazolelactic acid
His metabolism	A_0108	PRPP
His metabolism	C_0074	Urocanic acid
His metabolism		4-(β-Acetylaminoethyl)imidazole
His metabolism		Anserine
His metabolism		Histidinol
His metabolism		Imidazole-4-acetic acid
His metabolism		N-Carbamylglutamic acid
His metabolism		N-Formylaspartic acid
Indole alkaloid biosynthesis	C_0135	Trp
Indole alkaloid biosynthesis	-	Tryptamine
Inositol phosphate metabolism	A_0113	Acetyl CoA_divalent
Inositol phosphate metabolism	A_0045	Dihydroxyacetone phosphate
Inositol phosphate metabolism	A_0083	Glucose 6-phosphate
Inositol phosphate metabolism	A_0064	Glucuronic acid
Inositol phosphate metabolism	A_0081	myo-Inositol 1-phosphate
Inositol phosphate metabolism	A_0081	myo-Inositol 3-phosphate
Inositol phosphate metabolism	-	Glyceraldehyde 3-phosphate
Inositol phosphate metabolism	-	Phytic acid_divalent
Isoflavonoid biosynthesis	-	Biochanin A
Isoflavonoid biosynthesis	-	Daidzein
Isoflavonoid biosynthesis	-	Formononetin
Isoflavonoid biosynthesis	-	Formononetin 7-glucoside
Isoflavonoid biosynthesis	-	Genistein
Isoflavonoid biosynthesis	-	Glycitein
Isoflavonoid biosynthesis	-	Liquiritigenin
Isoflavonoid biosynthesis	-	Naringenin
Isoflavonoid biosynthesis	-	Rotenone
Isoquinoline alkaloid biosynthesis	C_0129	DOPA
Isoquinoline alkaloid biosynthesis	C_0118	Tyr
Isoquinoline alkaloid biosynthesis	C_0072	Tyramine
Isoquinoline alkaloid biosynthesis	-	Allocryptopine
Isoquinoline alkaloid biosynthesis	-	Berberine
Isoquinoline alkaloid biosynthesis	-	Colchicine
Isoquinoline alkaloid biosynthesis	-	Dopamine
Isoquinoline alkaloid biosynthesis	-	Emetine
Isoquinoline alkaloid biosynthesis	-	Galanthamine
Isoquinoline alkaloid biosynthesis	-	Lycorine
Isoquinoline alkaloid biosynthesis	-	Palmatine
Isoquinoline alkaloid biosynthesis	-	Papaverine
Isoquinoline alkaloid biosynthesis	-	Sanguinarine
Isoquinoline alkaloid biosynthesis	-	Scoulerine
Isoquinoline alkaloid biosynthesis	-	Tetrahydropalmatine
Isoquinoline alkaloid biosynthesis	-	p-Hydroxyphenylpyruvic acid
Limonene and pinene degradation	-	Carvone
Limonene and pinene degradation	-	Perillic acid
Linoleic acid metabolism	N_0012	Arachidonic acid
Linoleic acid metabolism	N_0007	Linoleic acid
Linoleic acid metabolism	N_0013	cis-8,11,14-Eicosatrienoic acid
Lipopolysaccharide biosynthesis	A_0089	Sedoheptulose 7-phosphate
Lipopolysaccharide biosynthesis	A_0134	UDP-N-acetylglucosamine
Lipopolysaccharide biosynthesis	-	Arabinose 5-phosphate
Lys biosynthesis	C_0128	2,6-Diaminopimelic acid
Lys biosynthesis	C_0098	2-Aminoadipic acid
Lys biosynthesis	A_0033	2-Oxoglutaric acid
Lys biosynthesis	C_0041	Homoserine
Lys biosynthesis	C_0083	Lys
Lys biosynthesis	-	2-Oxoadipic acid
Lys biosynthesis	-	Saccharopine
Lys degradation	C_0098	2-Aminoadipic acid
Lys degradation	A_0113	Acetyl CoA_divalent
Lys degradation	C_0083	Lys
Lys degradation	C_0122	N6-Acetyllysine
Lys degradation	C_0054	Pipecolic acid
Lys degradation	-	2-Oxoadipic acid
Lys degradation	-	5-Aminovaleric acid
Lys degradation	-	Cadaverine
Lys degradation	-	Glutaric acid
Lys degradation	-	Glutaryl CoA_divalent
Lys degradation	-	Saccharopine
Met metabolism	C_0193	5'-Deoxy-5'-methylthioadenosine
Met metabolism	C_0088	Met
Met metabolism	C_0102	Methionine sulfoxide
Met metabolism	A_0054	O-Phosphoserine
Met metabolism	C_0210	S-Adenosylhomocysteine
Met metabolism	C_0211	S-Adenosylmethionine
Met metabolism	-	1-Aminocyclopropane-1-carboxylic acid
Met metabolism	-	4-Methylthio-2-oxobutyric acid
Met metabolism	-	Homocystine
Met metabolism	-	N-Formylmethionine
Methane metabolism	A_0056	3-Phosphoglyceric acid
Methane metabolism	A_0116	ADP
Methane metabolism	A_0127	ATP
Methane metabolism	A_0113	Acetyl CoA_divalent
Methane metabolism	A_0045	Dihydroxyacetone phosphate
Methane metabolism	A_0101	Fructose 1,6-diphosphate
Methane metabolism	A_0085	Fructose 6-phosphate
Methane metabolism	C_0011	Gly
Methane metabolism	A_0009	Glyceric acid
Methane metabolism	A_0001	Glyoxylic acid
Methane metabolism	A_0025	Malic acid
Methane metabolism	A_0054	O-Phosphoserine
Methane metabolism	A_0042	Phosphoenolpyruvic acid
Methane metabolism	A_0003	Pyruvic acid
Methane metabolism	A_0076	Ribulose 5-phosphate
Methane metabolism	C_0028	Ser
Methane metabolism	C_0009	Trimethylamine N-oxide
Methane metabolism	-	2-Phosphoglyceric acid
Methane metabolism	-	5-Methyltetrahydrofolic acid
Methane metabolism	-	Glyceraldehyde 3-phosphate
Methane metabolism	-	N-Methylglutamic acid
Methane metabolism	-	Xylulose 5-phosphate
Methane metabolism	-	p-Hydroxyphenylpyruvic acid
Monoterpenoid biosynthesis	-	Carvone
Monoterpenoid biosynthesis	-	Loganin
Nicotinate and nicotinamide metabolism	C_0069	1-Methylnicotinamide
Nicotinate and nicotinamide metabolism	C_0066	Asp
Nicotinate and nicotinamide metabolism	A_0045	Dihydroxyacetone phosphate
Nicotinate and nicotinamide metabolism	A_0010	Fumaric acid
Nicotinate and nicotinamide metabolism	A_0136	NAD+
Nicotinate and nicotinamide metabolism	A_0137	NADP+
Nicotinate and nicotinamide metabolism	C_0047	Nicotinamide
Nicotinate and nicotinamide metabolism	A_0003	Pyruvic acid
Nicotinate and nicotinamide metabolism	C_0071	Trigonelline
Nicotinate and nicotinamide metabolism	-	6-Hydroxynicotinic acid
Nicotinate and nicotinamide metabolism	-	Deamido-NAD+
Nicotinate and nicotinamide metabolism	-	Dimethyl maleate
Nicotinate and nicotinamide metabolism	-	Maleic acid
Nicotinate and nicotinamide metabolism	-	Nicotinic acid
Nicotinate and nicotinamide metabolism	-	Nicotinuric acid
Nicotinate and nicotinamide metabolism	-	Propionic acid
Nicotinate and nicotinamide metabolism	-	Quinolinic acid
Oxidative phosphorylation	A_0116	ADP
Oxidative phosphorylation	A_0127	ATP
Oxidative phosphorylation	A_0010	Fumaric acid
Oxidative phosphorylation	A_0136	NAD+
Oxidative phosphorylation	A_0014	Succinic acid
Oxidative phosphorylation	-	NADH
PPAR signaling pathway	-	Leukotriene B4
Pancreatic secretion	C_0079	Acetylcholine
Pancreatic secretion	A_0100	cAMP
Pantothenate and CoA biosynthesis	A_0011	2-Oxoisovaleric acid
Pantothenate and CoA biosynthesis	A_0117	3',5'-ADP
Pantothenate and CoA biosynthesis	C_0066	Asp
Pantothenate and CoA biosynthesis	A_0107	CoA_divalent
Pantothenate and CoA biosynthesis	C_0044	Cys
Pantothenate and CoA biosynthesis	A_0073	Pantothenic acid
Pantothenate and CoA biosynthesis	A_0003	Pyruvic acid
Pantothenate and CoA biosynthesis	C_0033	Uracil
Pantothenate and CoA biosynthesis	C_0038	Val
Pantothenate and CoA biosynthesis	C_0017	β-Ala
Pantothenate and CoA biosynthesis	-	3'-Dephospho CoA
Pantothenate and CoA biosynthesis	-	3-Ureidopropionic acid
Pantothenate and CoA biosynthesis	-	Dihydrouracil
Parkinson's disease	A_0116	ADP
Parkinson's disease	A_0103	AMP
Parkinson's disease	A_0127	ATP
Parkinson's disease	C_0129	DOPA
Parkinson's disease	C_0118	Tyr
Parkinson's disease	-	1-Methyl-4-phenyl-1,2,3,6-tetrahydropyridine
Parkinson's disease	-	Dopamine
Parkinson's disease	-	Rotenone
Pentose and glucuronate interconversions	A_0033	2-Oxoglutaric acid
Pentose and glucuronate interconversions	A_0045	Dihydroxyacetone phosphate
Pentose and glucuronate interconversions	A_0085	Fructose 6-phosphate
Pentose and glucuronate interconversions	A_0084	Glucose 1-phosphate
Pentose and glucuronate interconversions	A_0064	Glucuronic acid
Pentose and glucuronate interconversions	A_0064	Galacturonic acid
Pentose and glucuronate interconversions	A_0003	Pyruvic acid
Pentose and glucuronate interconversions	A_0076	Ribulose 5-phosphate
Pentose and glucuronate interconversions	A_0130	UDP-glucose
Pentose and glucuronate interconversions	A_0131	UDP-glucuronic acid
Pentose and glucuronate interconversions	-	Digalacturonic acid
Pentose and glucuronate interconversions	-	Glyceraldehyde 3-phosphate
Pentose and glucuronate interconversions	-	Xylulose 5-phosphate
Pentose phosphate pathway	A_0087	6-Phosphogluconic acid
Pentose phosphate pathway	A_0085	Fructose 6-phosphate
Pentose phosphate pathway	A_0083	Glucose 6-phosphate
Pentose phosphate pathway	A_0075	Ribose 5-phosphate
Pentose phosphate pathway	A_0076	Ribulose 5-phosphate
Pentose phosphate pathway	A_0089	Sedoheptulose 7-phosphate
Pentose phosphate pathway	-	Erythrose 4-phosphate
Pentose phosphate pathway	-	Glyceraldehyde 3-phosphate
Pentose phosphate pathway	-	Xylulose 5-phosphate
Peptidoglycan biosynthesis	C_0016	Ala
Peptidoglycan biosynthesis	C_0096	Ala-Ala
Peptidoglycan biosynthesis	A_0134	UDP-N-acetylglucosamine
Peptidoglycan biosynthesis	A_0098	UMP
Phe metabolism	C_0046	2-Phenylethylamine
Phe metabolism	A_0036	3-Phenylpropionic acid
Phe metabolism	A_0016	Benzoic acid
Phe metabolism	A_0052	Hippuric acid
Phe metabolism	C_0103	Phe
Phe metabolism	C_0118	Tyr
Phe metabolism	A_0028	o-Hydroxybenzoic acid
Phe metabolism	A_0029	p-Hydroxybenzoic acid
Phe metabolism	A_0035	trans-Cinnamic acid
Phe metabolism	-	3-(2-Hydroxyphenyl)propionic acid
Phe metabolism	-	3-Phenyllactic acid
Phe metabolism	-	Benzoylformic acid
Phe metabolism	-	Isobutyryl CoA_divalent
Phe metabolism	-	N-Acetylphenylalanine
Phe metabolism	-	N2-Phenylacetylglutamine
Phe metabolism	-	Phenaceturic acid
Phe metabolism	-	Phenylacetaldehyde
Phe metabolism	-	Phenylpyruvic acid
Phe metabolism	-	Vanillin
Phe metabolism	-	o-Coumaric acid
Phe metabolism	-	o-Hydroxyphenylacetic acid
Phe metabolism	-	p-Coumaric acid
Phe metabolism	-	p-Hydroxyphenylacetic acid
Phenylalanine, tyrosine and tryptophan biosynthesis	C_0070	Anthranilic acid
Phenylalanine, tyrosine and tryptophan biosynthesis	A_0108	PRPP
Phenylalanine, tyrosine and tryptophan biosynthesis	C_0103	Phe
Phenylalanine, tyrosine and tryptophan biosynthesis	A_0042	Phosphoenolpyruvic acid
Phenylalanine, tyrosine and tryptophan biosynthesis	A_0063	Quinic acid
Phenylalanine, tyrosine and tryptophan biosynthesis	C_0135	Trp
Phenylalanine, tyrosine and tryptophan biosynthesis	C_0118	Tyr
Phenylalanine, tyrosine and tryptophan biosynthesis	-	Erythrose 4-phosphate
Phenylalanine, tyrosine and tryptophan biosynthesis	-	Phenylpyruvic acid
Phenylalanine, tyrosine and tryptophan biosynthesis	-	Shikimate 3-phosphate
Phenylalanine, tyrosine and tryptophan biosynthesis	-	Shikimic acid
Phenylalanine, tyrosine and tryptophan biosynthesis	-	p-Hydroxyphenylpyruvic acid
Phenylpropanoid biosynthesis	C_0103	Phe
Phenylpropanoid biosynthesis	C_0081	Spermidine
Phenylpropanoid biosynthesis	C_0118	Tyr
Phenylpropanoid biosynthesis	A_0035	trans-Cinnamic acid
Phenylpropanoid biosynthesis	-	Chlorogenic acid
Phenylpropanoid biosynthesis	-	Coniferyl alcohol
Phenylpropanoid biosynthesis	-	Coniferyl aldehyde
Phenylpropanoid biosynthesis	-	Coumarin
Phenylpropanoid biosynthesis	-	Eleutheroside B
Phenylpropanoid biosynthesis	-	Scopoletin
Phenylpropanoid biosynthesis	-	Sinapic acid
Phenylpropanoid biosynthesis	-	Sinapoyl aldehyde
Phenylpropanoid biosynthesis	-	o-Coumaric acid
Phenylpropanoid biosynthesis	-	p-Coumaric acid
Phenylpropanoid biosynthesis	-	trans-Ferlic acid
Phosphatidylinositol signaling system	A_0081	myo-Inositol 1-phosphate
Phosphatidylinositol signaling system	A_0081	myo-Inositol 3-phosphate
Phosphatidylinositol signaling system	-	Phytic acid_divalent
Phosphonate and phosphinate metabolism	A_0042	Phosphoenolpyruvic acid
Phosphonate and phosphinate metabolism	-	2-Amino-3-phosphonopropionic acid
Phosphonate and phosphinate metabolism	-	2-Aminoethylphosphonic acid
Phosphonate and phosphinate metabolism	-	Phosphonoacetic acid
Phosphotransferase system (PTS)	A_0051	Ascorbic acid
Phosphotransferase system (PTS)	C_0117	Glucosamine
Phosphotransferase system (PTS)	A_0083	Glucose 6-phosphate
Phosphotransferase system (PTS)	C_0142	N-Acetylglucosamine
Phosphotransferase system (PTS)	A_0090	N-Acetylglucosamine 6-phosphate
Phosphotransferase system (PTS)	A_0042	Phosphoenolpyruvic acid
Phosphotransferase system (PTS)	A_0003	Pyruvic acid
Phosphotransferase system (PTS)	-	Arbutin
Phosphotransferase system (PTS)	-	Fructose 1-phosphate
Phosphotransferase system (PTS)	-	Galactosamine
Phosphotransferase system (PTS)	-	Glucosamine 6-phosphate
Phosphotransferase system (PTS)	-	Mannose 6-phosphate
Phosphotransferase system (PTS)	-	N-Acetylmuramic acid
Phosphotransferase system (PTS)	-	Sorbitol 6-phosphate
Phosphotransferase system (PTS)	-	Trehalose 6-phosphate
Photosynthesis	A_0116	ADP
Photosynthesis	A_0127	ATP
Photosynthesis	A_0137	NADP+
Photosynthesis	-	NADPH_divalent
Plant hormone signal transduction	A_0028	o-Hydroxybenzoic acid
Plant hormone signal transduction	-	Brassinolide
Plant hormone signal transduction	-	Gibberellin A4
Plant hormone signal transduction	-	Indole-3-acetic acid
Plant hormone signal transduction	-	trans-Zeatin
Polyamine metabolism	C_0026	GABA
Polyamine metabolism	C_0157	Homocarnosine
Polyamine metabolism	C_0015	Putrescine
Polyamine metabolism	C_0211	S-Adenosylmethionine
Polyamine metabolism	C_0081	Spermidine
Polyamine metabolism	C_0132	Spermine
Polyamine metabolism	-	1,3-Diaminopropane
Polyamine metabolism	-	Agmatine
Polyamine metabolism	-	N-Acetylputrescine
Polyamine metabolism	-	Norspermidine
Polyketide sugar unit biosynthesis	A_0084	Glucose 1-phosphate
Polyketide sugar unit biosynthesis	-	dTDP-glucose
Porphyrin and chlorophyll metabolism	C_0057	5-Amino-4-oxovaleric acid
Porphyrin and chlorophyll metabolism	C_0085	Glu
Porphyrin and chlorophyll metabolism	C_0011	Gly
Porphyrin and chlorophyll metabolism	C_0010	Isopropanolamine
Porphyrin and chlorophyll metabolism	C_0040	Thr
Porphyrin and chlorophyll metabolism	-	5,6-Dimethylbenzimidazole
Porphyrin and chlorophyll metabolism	-	Porphobilinogen
Primary bile acid biosynthesis	N_0022	Chenodeoxycholic acid
Primary bile acid biosynthesis	P_0037	Cholesterol
Primary bile acid biosynthesis	N_0026	Cholic acid
Primary bile acid biosynthesis	N_0027	Glycocholic acid
Primary bile acid biosynthesis	N_0033	Taurochenodeoxycholic acid
Primary bile acid biosynthesis	N_0036	Taurocholic acid
Primary bile acid biosynthesis	-	Glycochenodeoxycholic acid
Propanoate metabolism	A_0008	2-Hydroxybutyric acid
Propanoate metabolism	A_0113	Acetyl CoA_divalent
Propanoate metabolism	A_0004	Lactic acid
Propanoate metabolism	A_0014	Succinic acid
Propanoate metabolism	C_0038	Val
Propanoate metabolism	C_0017	β-Ala
Propanoate metabolism	-	1-Aminocyclopropane-1-carboxylic acid
Propanoate metabolism	-	2-Oxobutyric acid
Propanoate metabolism	-	3-Hydroxypropionic acid
Propanoate metabolism	-	Acetoacetic acid
Propanoate metabolism	-	Citramalic acid
Propanoate metabolism	-	Malonyl CoA_divalent
Propanoate metabolism	-	Methylmalonic acid
Propanoate metabolism	-	Methylmalonyl CoA_divalent
Propanoate metabolism	-	Propionic acid
Propanoate metabolism	-	Propionyl CoA_divalent
Propanoate metabolism	-	Succinyl CoA_divalent
Prostate cancer	P_0012	Progesterone
Prostate cancer	P_0006	Testosterone
Prostate cancer	P_0005	β-Estradiol
Prostate cancer	-	4-Androsten-3,17-dione
Prostate cancer	-	Androstanolone
Prostate cancer	-	Cortisol
Prostate cancer	-	Cortisone
Prostate cancer	-	Dehydroisoandrosterone
Protein digestion and absorption	C_0016	Ala
Protein digestion and absorption	C_0110	Arg
Protein digestion and absorption	C_0062	Asn
Protein digestion and absorption	C_0066	Asp
Protein digestion and absorption	C_0044	Cys
Protein digestion and absorption	C_0156	Cystine
Protein digestion and absorption	C_0082	Gln
Protein digestion and absorption	C_0085	Glu
Protein digestion and absorption	C_0011	Gly
Protein digestion and absorption	C_0094	His
Protein digestion and absorption	C_0032	Histamine
Protein digestion and absorption	C_0060	Ile
Protein digestion and absorption	C_0059	Leu
Protein digestion and absorption	C_0083	Lys
Protein digestion and absorption	C_0088	Met
Protein digestion and absorption	C_0103	Phe
Protein digestion and absorption	C_0013	Piperidine
Protein digestion and absorption	C_0036	Pro
Protein digestion and absorption	C_0015	Putrescine
Protein digestion and absorption	C_0028	Ser
Protein digestion and absorption	C_0040	Thr
Protein digestion and absorption	C_0135	Trp
Protein digestion and absorption	C_0118	Tyr
Protein digestion and absorption	C_0072	Tyramine
Protein digestion and absorption	C_0038	Val
Protein digestion and absorption	C_0017	β-Ala
Protein digestion and absorption	-	Butyric acid
Protein digestion and absorption	-	Cadaverine
Protein digestion and absorption	-	Isobutyric acid
Protein digestion and absorption	-	Isovaleric acid
Protein digestion and absorption	-	Propionic acid
Protein-derived Lys degradation	C_0099	Carnitine
Protein-derived Lys degradation	C_0011	Gly
Protein-derived Lys degradation	C_0125	N6,N6,N6-Trimethyllysine
Protein-derived Lys degradation	C_0080	γ-Butyrobetaine
Proximal tubule bicarbonate reclamation	A_0033	2-Oxoglutaric acid
Proximal tubule bicarbonate reclamation	C_0082	Gln
Proximal tubule bicarbonate reclamation	C_0085	Glu
Proximal tubule bicarbonate reclamation	A_0025	Malic acid
Proximal tubule bicarbonate reclamation	A_0042	Phosphoenolpyruvic acid
Purine metabolism	A_0117	3',5'-ADP
Purine metabolism	A_0116	ADP
Purine metabolism	A_0129	ADP-ribose
Purine metabolism	A_0103	AMP
Purine metabolism	A_0127	ATP
Purine metabolism	C_0067	Adenine
Purine metabolism	C_0176	Adenosine
Purine metabolism	A_0120	Adenylosuccinic acid
Purine metabolism	A_0118	GDP
Purine metabolism	A_0105	GMP
Purine metabolism	A_0128	GTP
Purine metabolism	C_0082	Gln
Purine metabolism	C_0011	Gly
Purine metabolism	A_0001	Glyoxylic acid
Purine metabolism	C_0090	Guanine
Purine metabolism	C_0184	Guanosine
Purine metabolism	C_0068	Hypoxanthine
Purine metabolism	A_0104	IMP
Purine metabolism	C_0177	Inosine
Purine metabolism	A_0108	PRPP
Purine metabolism	A_0075	Ribose 5-phosphate
Purine metabolism	C_0002	Urea
Purine metabolism	A_0043	Uric acid
Purine metabolism	C_0092	Xanthine
Purine metabolism	A_0100	cAMP
Purine metabolism	-	2',3'-cAMP
Purine metabolism	-	2'-Deoxyadenosine
Purine metabolism	-	2'-Deoxyguanosine
Purine metabolism	-	3'-AMP
Purine metabolism	-	5-Aminoimidazole-4-carboxamide ribotide
Purine metabolism	-	Adenosine 5'-phosphosulfate
Purine metabolism	-	Allantoic acid
Purine metabolism	-	Carbamoylphosphate
Purine metabolism	-	IDP
Purine metabolism	-	ITP
Purine metabolism	-	P1, P4-Di(adenosine-5') tetraphosphate_divalent
Purine metabolism	-	Ribose 1-phosphate
Purine metabolism	-	XMP
Purine metabolism	-	XTP
Purine metabolism	-	Xanthosine
Purine metabolism	-	cGMP
Purine metabolism	-	dADP
Purine metabolism	-	dAMP
Purine metabolism	-	dATP
Purine metabolism	-	dGDP
Purine metabolism	-	dGMP
Purine metabolism	-	dGTP
Purine metabolism	-	dIMP
Purine metabolism	-	dITP
Purine metabolism	-	ppGpp_divalent
Pyrimidine metabolism	A_0092	2',3'-cCMP
Pyrimidine metabolism	C_0146	2'-Deoxycytidine
Pyrimidine metabolism	C_0147	2'-Deoxyuridine
Pyrimidine metabolism	A_0097	3'-CMP
Pyrimidine metabolism	A_0111	CDP
Pyrimidine metabolism	A_0096	CMP
Pyrimidine metabolism	A_0123	CTP
Pyrimidine metabolism	C_0159	Cytidine
Pyrimidine metabolism	C_0031	Cytosine
Pyrimidine metabolism	C_0082	Gln
Pyrimidine metabolism	A_0108	PRPP
Pyrimidine metabolism	C_0158	Thymidine
Pyrimidine metabolism	A_0112	UDP
Pyrimidine metabolism	A_0130	UDP-glucose
Pyrimidine metabolism	A_0098	UMP
Pyrimidine metabolism	A_0124	UTP
Pyrimidine metabolism	C_0033	Uracil
Pyrimidine metabolism	C_0002	Urea
Pyrimidine metabolism	C_0160	Uridine
Pyrimidine metabolism	C_0017	β-Ala
Pyrimidine metabolism	-	2-Deoxyribose 1-phosphate
Pyrimidine metabolism	-	3-Aminoisobutyric acid
Pyrimidine metabolism	-	3-Ureidopropionic acid
Pyrimidine metabolism	-	5-Methylcytosine
Pyrimidine metabolism	-	Barbituric acid
Pyrimidine metabolism	-	Carbamoylphosphate
Pyrimidine metabolism	-	Dihydroorotic acid
Pyrimidine metabolism	-	Dihydrouracil
Pyrimidine metabolism	-	Malonic acid
Pyrimidine metabolism	-	Methylmalonic acid
Pyrimidine metabolism	-	N-Carbamoylaspartic acid
Pyrimidine metabolism	-	Orotic acid
Pyrimidine metabolism	-	Orotidine 5'-monophosphate
Pyrimidine metabolism	-	Thymine
Pyrimidine metabolism	-	dCDP
Pyrimidine metabolism	-	dCMP
Pyrimidine metabolism	-	dCTP
Pyrimidine metabolism	-	dTDP
Pyrimidine metabolism	-	dTMP
Pyrimidine metabolism	-	dTTP
Pyrimidine metabolism	-	dUDP
Pyrimidine metabolism	-	dUMP
Pyrimidine metabolism	-	dUTP
Pyruvate metabolism	A_0113	Acetyl CoA_divalent
Pyruvate metabolism	A_0045	Dihydroxyacetone phosphate
Pyruvate metabolism	A_0004	Lactic acid
Pyruvate metabolism	A_0025	Malic acid
Pyruvate metabolism	A_0042	Phosphoenolpyruvic acid
Pyruvate metabolism	A_0003	Pyruvic acid
Pyruvate metabolism	C_0209	S-Lactoylglutathione
Pyruvate metabolism	-	2-Isopropylmalic acid
Pyruvate metabolism	-	Malonyl CoA_divalent
Retinol metabolism	-	Retinol
Riboflavin metabolism	A_0109	FAD_divalent
Riboflavin metabolism	A_0128	GTP
Riboflavin metabolism	P_0044	Riboflavin
Riboflavin metabolism	A_0076	Ribulose 5-phosphate
Riboflavin metabolism	-	5,6-Dimethylbenzimidazole
Riboflavin metabolism	-	Lumichrome
Salivary secretion	C_0079	Acetylcholine
Salivary secretion	A_0100	cAMP
Salivary secretion	-	Noradrenaline
Salivary secretion	-	cGMP
Secondary bile acid biosynthesis	N_0022	Chenodeoxycholic acid
Secondary bile acid biosynthesis	N_0026	Cholic acid
Secondary bile acid biosynthesis	N_0023	Deoxycholic acid
Secondary bile acid biosynthesis	N_0027	Glycocholic acid
Secondary bile acid biosynthesis	N_0033	Taurochenodeoxycholic acid
Secondary bile acid biosynthesis	N_0036	Taurocholic acid
Secondary bile acid biosynthesis	N_0025	Ursodeoxycholic acid
Secondary bile acid biosynthesis	-	Glycochenodeoxycholic acid
Secondary bile acid biosynthesis	-	Lithocholic acid
Sesquiterpenoid biosynthesis	-	Costunolide
Sphingolipid metabolism	A_0030	Ethanolamine phosphate
Sphingolipid metabolism	P_0016	Phytosphingosine
Sphingolipid metabolism	C_0028	Ser
Sphingolipid metabolism	P_0010	Sphinganine
Sphingolipid metabolism	P_0008	Sphingosine
Sphingolipid metabolism	-	Psychosine
Sphingolipid metabolism	-	Sphingosine 1-phosphate
Starch and sucrose metabolism	A_0132	ADP-glucose
Starch and sucrose metabolism	A_0085	Fructose 6-phosphate
Starch and sucrose metabolism	A_0084	Glucose 1-phosphate
Starch and sucrose metabolism	A_0083	Glucose 6-phosphate
Starch and sucrose metabolism	A_0064	Glucuronic acid
Starch and sucrose metabolism	A_0064	Galacturonic acid
Starch and sucrose metabolism	A_0130	UDP-glucose
Starch and sucrose metabolism	A_0131	UDP-glucuronic acid
Starch and sucrose metabolism	-	Sucrose 6'-phosphate
Starch and sucrose metabolism	-	Trehalose 6-phosphate
Steroid biosynthesis	P_0046	Campesterol
Steroid biosynthesis	P_0037	Cholesterol
Steroid biosynthesis	P_0055	Lanosterol
Steroid biosynthesis	P_0055	Cycloartenol
Steroid biosynthesis	P_0050	Stigmasterol
Steroid biosynthesis	-	7-Dehydrocholesterol
Steroid biosynthesis	-	Desmosterol
Steroid biosynthesis	-	Ergocalciferol
Steroid biosynthesis	-	Ergosterol
Steroid biosynthesis	-	Lathosterol
Steroid hormone biosynthesis	P_0015	20α-Hydroxyprogesterone
Steroid hormone biosynthesis	P_0009	5α-Pregnan-3α-ol-20-one
Steroid hormone biosynthesis	P_0014	5α-Pregnane-3,20-dione
Steroid hormone biosynthesis	P_0037	Cholesterol
Steroid hormone biosynthesis	N_0028	Cholesterol sulfate
Steroid hormone biosynthesis	P_0027	Corticosterone
Steroid hormone biosynthesis	P_0027	21-Deoxycortisol
Steroid hormone biosynthesis	P_0022	Deoxycorticosterone
Steroid hormone biosynthesis	P_0012	Progesterone
Steroid hormone biosynthesis	P_0006	Testosterone
Steroid hormone biosynthesis	P_0005	β-Estradiol
Steroid hormone biosynthesis	-	11β-Hydroxyandrost-4-ene-3,17-dione
Steroid hormone biosynthesis	-	11β-Hydroxytestosterone
Steroid hormone biosynthesis	-	16α-Hydroxyestrone
Steroid hormone biosynthesis	-	17α-Estradiol
Steroid hormone biosynthesis	-	17α-Hydroxypregnenolone
Steroid hormone biosynthesis	-	17α-Hydroxyprogesterone
Steroid hormone biosynthesis	-	18-Hydroxycorticosterone
Steroid hormone biosynthesis	-	19-Hydroxyandrostenedione
Steroid hormone biosynthesis	-	19-Hydroxytestosterone
Steroid hormone biosynthesis	-	2-Hydroxyestradiol
Steroid hormone biosynthesis	-	2-Hydroxyestrone
Steroid hormone biosynthesis	-	20α-Hydroxycholesterol
Steroid hormone biosynthesis	-	21-Hydroxypregnenolone
Steroid hormone biosynthesis	-	22-Hydroxycholesterol
Steroid hormone biosynthesis	-	3α,21-Dihydroxy-5α-pregnan-20-one
Steroid hormone biosynthesis	-	4-Androsten-3,17-dione
Steroid hormone biosynthesis	-	5α-Pregnan-20α-ol-3-one
Steroid hormone biosynthesis	-	5β-pregnane-3α,21-diol-11,20-dione
Steroid hormone biosynthesis	-	Adrenosterone
Steroid hormone biosynthesis	-	Aldosterone
Steroid hormone biosynthesis	-	Androstanolone
Steroid hormone biosynthesis	-	Androsterone
Steroid hormone biosynthesis	-	Cortexolone
Steroid hormone biosynthesis	-	Cortisol
Steroid hormone biosynthesis	-	Cortisone
Steroid hormone biosynthesis	-	Dehydroisoandrosterone
Steroid hormone biosynthesis	-	Dehydroisoandrosterone 3-sulfate
Steroid hormone biosynthesis	-	Estriol
Steroid hormone biosynthesis	-	Estriol 16α-glucuronide
Steroid hormone biosynthesis	-	Estrone
Steroid hormone biosynthesis	-	Estrone 3-glucuronide
Steroid hormone biosynthesis	-	Estrone 3-sulfate
Steroid hormone biosynthesis	-	Etiocholan-3α-ol-17-one
Steroid hormone biosynthesis	-	Etiocholan-3α-ol-17-one glucuronide
Steroid hormone biosynthesis	-	Methoxyestradiol
Steroid hormone biosynthesis	-	Pregnenolone
Steroid hormone biosynthesis	-	Pregnenolone sulfate
Steroid hormone biosynthesis	-	Testosterone glucuronide
Stilbenoid, diarylheptanoid and gingerol biosynthesis	-	Chlorogenic acid
Stilbenoid, diarylheptanoid and gingerol biosynthesis	-	Curcumin
Stilbenoid, diarylheptanoid and gingerol biosynthesis	-	Resveratrol
Sulfur metabolism	A_0117	3',5'-ADP
Sulfur metabolism	C_0044	Cys
Sulfur metabolism	C_0143	Cystathionine
Sulfur metabolism	C_0041	Homoserine
Sulfur metabolism	C_0098	O-Acetylhomoserine
Sulfur metabolism	C_0028	Ser
Sulfur metabolism	-	Adenosine 5'-phosphosulfate
Sulfur metabolism	-	Homocysteine
Sulfur metabolism	-	O-Acetylserine
Sulfur metabolism	-	O-Succinylhomoserine
Synaptic vesicle cycle	A_0127	ATP
Synaptic vesicle cycle	C_0079	Acetylcholine
Synaptic vesicle cycle	C_0026	GABA
Synaptic vesicle cycle	C_0085	Glu
Synaptic vesicle cycle	C_0011	Gly
Synaptic vesicle cycle	C_0032	Histamine
Synaptic vesicle cycle	C_0113	Serotonin
Synaptic vesicle cycle	-	Dopamine
Synaptic vesicle cycle	-	Noradrenaline
Synthesis and degradation of ketone bodies	A_0007	3-Hydroxybutyric acid
Synthesis and degradation of ketone bodies	A_0113	Acetyl CoA_divalent
Synthesis and degradation of ketone bodies	-	Acetoacetic acid
Taurine and hypotaurine metabolism	A_0113	Acetyl CoA_divalent
Taurine and hypotaurine metabolism	C_0016	Ala
Taurine and hypotaurine metabolism	C_0044	Cys
Taurine and hypotaurine metabolism	A_0037	Cysteinesulfinic acid
Taurine and hypotaurine metabolism	C_0030	Hypotaurine
Taurine and hypotaurine metabolism	A_0018	Isethionic acid
Taurine and hypotaurine metabolism	A_0003	Pyruvic acid
Taurine and hypotaurine metabolism	C_0048	Taurine
Taurine and hypotaurine metabolism	N_0036	Taurocholic acid
Taurine and hypotaurine metabolism	-	Cysteamine
Taurine and hypotaurine metabolism	-	Cysteic acid
Taurine and hypotaurine metabolism	-	Taurocyamine
Terpenoid backbone biosynthesis	A_0113	Acetyl CoA_divalent
Terpenoid backbone biosynthesis	A_0003	Pyruvic acid
Terpenoid backbone biosynthesis	-	Glyceraldehyde 3-phosphate
Terpenoid backbone biosynthesis	-	Mevalonic acid
Thiamine metabolism	C_0044	Cys
Thiamine metabolism	C_0011	Gly
Thiamine metabolism	A_0003	Pyruvic acid
Thiamine metabolism	C_0175	Thiamine
Thiamine metabolism	C_0206	Thiamine phosphate
Thiamine metabolism	C_0118	Tyr
Thiamine metabolism	-	4-Methyl-5-thiazoleethanol
Thiamine metabolism	-	Glyceraldehyde 3-phosphate
Tropane, piperidine and pyridine alkaloid biosynthesis	C_0060	Ile
Tropane, piperidine and pyridine alkaloid biosynthesis	C_0083	Lys
Tropane, piperidine and pyridine alkaloid biosynthesis	C_0103	Phe
Tropane, piperidine and pyridine alkaloid biosynthesis	C_0054	Pipecolic acid
Tropane, piperidine and pyridine alkaloid biosynthesis	C_0013	Piperidine
Tropane, piperidine and pyridine alkaloid biosynthesis	C_0015	Putrescine
Tropane, piperidine and pyridine alkaloid biosynthesis	-	1-Piperoylpiperidine
Tropane, piperidine and pyridine alkaloid biosynthesis	-	3-Phenyllactic acid
Tropane, piperidine and pyridine alkaloid biosynthesis	-	Anabasine
Tropane, piperidine and pyridine alkaloid biosynthesis	-	Atropine
Tropane, piperidine and pyridine alkaloid biosynthesis	-	Cadaverine
Tropane, piperidine and pyridine alkaloid biosynthesis	-	Cytisine
Tropane, piperidine and pyridine alkaloid biosynthesis	-	Hyoscyamine
Tropane, piperidine and pyridine alkaloid biosynthesis	-	Lobeline
Tropane, piperidine and pyridine alkaloid biosynthesis	-	N-Methylputrescine
Tropane, piperidine and pyridine alkaloid biosynthesis	-	Nicotine
Tropane, piperidine and pyridine alkaloid biosynthesis	-	Nicotinic acid
Tropane, piperidine and pyridine alkaloid biosynthesis	-	Nornicotine
Tropane, piperidine and pyridine alkaloid biosynthesis	-	Phenylpyruvic acid
Tropane, piperidine and pyridine alkaloid biosynthesis	-	Pseudopelletierine
Tropane, piperidine and pyridine alkaloid biosynthesis	-	Scopolamine
Tropane, piperidine and pyridine alkaloid biosynthesis	-	Senecionine
Tropane, piperidine and pyridine alkaloid biosynthesis	-	Tropic acid
Tropane, piperidine and pyridine alkaloid biosynthesis	-	Tropine
Tropane, piperidine and pyridine alkaloid biosynthesis	-	Tropinone
Trp metabolism	A_0113	Acetyl CoA_divalent
Trp metabolism	C_0070	Anthranilic acid
Trp metabolism	C_0137	Kynurenine
Trp metabolism	C_0113	Serotonin
Trp metabolism	C_0135	Trp
Trp metabolism	-	2-Oxoadipic acid
Trp metabolism	-	3-Hydroxyanthranilic acid
Trp metabolism	-	3-Indoleacetonitrile
Trp metabolism	-	3-Methoxyanthranilic acid
Trp metabolism	-	5-Hydroxyindoleacetic acid
Trp metabolism	-	5-Hydroxytryptophan
Trp metabolism	-	5-Methoxyindoleacetic acid
Trp metabolism	-	5-Methoxytryptamine
Trp metabolism	-	6-Hydroxymelatonin
Trp metabolism	-	Glutaryl CoA_divalent
Trp metabolism	-	Indole-3-acetaldehyde
Trp metabolism	-	Indole-3-acetamide
Trp metabolism	-	Indole-3-acetic acid
Trp metabolism	-	Indole-3-ethanol
Trp metabolism	-	Kynurenic acid
Trp metabolism	-	Melatonin
Trp metabolism	-	N-Acetylserotonin
Trp metabolism	-	N-Methyltryptamine
Trp metabolism	-	Quinolinic acid
Trp metabolism	-	Tryptamine
Trp metabolism	-	Xanthurenic acid
Trp metabolism	-	o-Aminophenol
Tyr metabolism	C_0129	DOPA
Tyr metabolism	A_0010	Fumaric acid
Tyr metabolism	A_0053	Homovanillic acid
Tyr metabolism	A_0003	Pyruvic acid
Tyr metabolism	A_0014	Succinic acid
Tyr metabolism	C_0118	Tyr
Tyr metabolism	C_0072	Tyramine
Tyr metabolism	-	2,5-Dihydroxybenzoic acid
Tyr metabolism	-	3,3',5-Triiodothyronine
Tyr metabolism	-	3,5-Diiodotyrosine
Tyr metabolism	-	3-Iodotyrosine
Tyr metabolism	-	3-Methoxy-4-hydroxyphenylethyleneglycol
Tyr metabolism	-	3-Methoxytyramine
Tyr metabolism	-	Acetoacetic acid
Tyr metabolism	-	Adrenaline
Tyr metabolism	-	Dopamine
Tyr metabolism	-	N-Methyltyramine
Tyr metabolism	-	Noradrenaline
Tyr metabolism	-	Succinic semialdehyde
Tyr metabolism	-	Thyroxine
Tyr metabolism	-	Vanillylmandelic acid
Tyr metabolism	-	p-Chlorophenylacetic acid_-CO2
Tyr metabolism	-	p-Hydroxyphenylacetic acid
Tyr metabolism	-	p-Hydroxyphenylpyruvic acid
Tyr metabolism	-	β-Tyr
Ubiquinone and other terpenoid-quinone biosynthesis	C_0118	Tyr
Ubiquinone and other terpenoid-quinone biosynthesis	A_0029	p-Hydroxybenzoic acid
Ubiquinone and other terpenoid-quinone biosynthesis	P_0069	α-Tocopherol
Ubiquinone and other terpenoid-quinone biosynthesis	P_0061	γ-Tocopherol
Ubiquinone and other terpenoid-quinone biosynthesis	-	p-Coumaric acid
Ubiquinone and other terpenoid-quinone biosynthesis	-	p-Hydroxyphenylpyruvic acid
Ubiquinone and other terpenoid-quinone biosynthesis	-	δ-Tocopherol
Urea cycle	C_0078	4-Guanidinobutyric acid
Urea cycle	C_0110	Arg
Urea cycle	C_0190	Argininosuccinic acid
Urea cycle	C_0066	Asp
Urea cycle	C_0112	Citrulline
Urea cycle	C_0058	Creatine
Urea cycle	C_0034	Creatinine
Urea cycle	A_0010	Fumaric acid
Urea cycle	C_0037	Guanidoacetic acid
Urea cycle	C_0109	N-Acetylornithine
Urea cycle	C_0064	Ornithine
Urea cycle	A_0071	Phosphocreatine
Urea cycle	C_0018	Sarcosine
Urea cycle	C_0002	Urea
Urea cycle	-	1-Methylhydantoin
Urea cycle	-	Carbamoylphosphate
Urea cycle	-	N-Acetylglutamic acid
Urea cycle	-	Octopine
Val, Leu and Ile metabolism	A_0011	2-Oxoisovaleric acid
Val, Leu and Ile metabolism	A_0021	4-Methyl-2-oxovaleric acid
Val, Leu and Ile metabolism	A_0021	3-Methyl-2-oxovaleric acid
Val, Leu and Ile metabolism	C_0060	Ile
Val, Leu and Ile metabolism	C_0059	Leu
Val, Leu and Ile metabolism	C_0038	Val
Valine, leucine and isoleucine biosynthesis	A_0011	2-Oxoisovaleric acid
Valine, leucine and isoleucine biosynthesis	A_0021	4-Methyl-2-oxovaleric acid
Valine, leucine and isoleucine biosynthesis	A_0021	3-Methyl-2-oxovaleric acid
Valine, leucine and isoleucine biosynthesis	A_0113	Acetyl CoA_divalent
Valine, leucine and isoleucine biosynthesis	C_0060	Ile
Valine, leucine and isoleucine biosynthesis	C_0059	Leu
Valine, leucine and isoleucine biosynthesis	A_0003	Pyruvic acid
Valine, leucine and isoleucine biosynthesis	C_0040	Thr
Valine, leucine and isoleucine biosynthesis	C_0038	Val
Valine, leucine and isoleucine biosynthesis	-	2-Isopropylmalic acid
Valine, leucine and isoleucine biosynthesis	-	2-Oxobutyric acid
Valine, leucine and isoleucine biosynthesis	-	Citraconic acid
Valine, leucine and isoleucine biosynthesis	-	Citramalic acid
Vascular smooth muscle contraction	C_0176	Adenosine
Vascular smooth muscle contraction	N_0012	Arachidonic acid
Vascular smooth muscle contraction	A_0100	cAMP
Vascular smooth muscle contraction	-	Noradrenaline
Vascular smooth muscle contraction	-	cGMP
Vitamin B6 metabolism	A_0033	2-Oxoglutaric acid
Vitamin B6 metabolism	C_0016	Ala
Vitamin B6 metabolism	C_0085	Glu
Vitamin B6 metabolism	C_0105	Pyridoxal
Vitamin B6 metabolism	C_0164	Pyridoxamine 5'-phosphate
Vitamin B6 metabolism	A_0003	Pyruvic acid
Vitamin B6 metabolism	A_0076	Ribulose 5-phosphate
Vitamin B6 metabolism	-	4-Pyridoxic acid
Vitamin B6 metabolism	-	Erythrose 4-phosphate
Vitamin B6 metabolism	-	Glyceraldehyde 3-phosphate
Vitamin B6 metabolism	-	Pyridoxal 5-phosphate
Vitamin B6 metabolism	-	Pyridoxamine
Vitamin B6 metabolism	-	Pyridoxine
Vitamin B6 metabolism	-	Succinic semialdehyde
Vitamin digestion and absorption	A_0051	Ascorbic acid
Vitamin digestion and absorption	P_0037	Cholesterol
Vitamin digestion and absorption	A_0107	CoA_divalent
Vitamin digestion and absorption	A_0109	FAD_divalent
Vitamin digestion and absorption	A_0136	NAD+
Vitamin digestion and absorption	C_0047	Nicotinamide
Vitamin digestion and absorption	A_0073	Pantothenic acid
Vitamin digestion and absorption	C_0105	Pyridoxal
Vitamin digestion and absorption	C_0164	Pyridoxamine 5'-phosphate
Vitamin digestion and absorption	P_0044	Riboflavin
Vitamin digestion and absorption	C_0175	Thiamine
Vitamin digestion and absorption	P_0069	α-Tocopherol
Vitamin digestion and absorption	-	Biotin
Vitamin digestion and absorption	-	Folic acid
Vitamin digestion and absorption	-	Pyridoxal 5-phosphate
Vitamin digestion and absorption	-	Pyridoxamine
Vitamin digestion and absorption	-	Retinol
Zeatin biosynthesis	C_0193	5'-Deoxy-5'-methylthioadenosine
Zeatin biosynthesis	A_0116	ADP
Zeatin biosynthesis	A_0103	AMP
Zeatin biosynthesis	A_0127	ATP
Zeatin biosynthesis	C_0067	Adenine
Zeatin biosynthesis	C_0211	S-Adenosylmethionine
Zeatin biosynthesis	A_0112	UDP
Zeatin biosynthesis	A_0130	UDP-glucose
Zeatin biosynthesis	-	O-Acetylserine
Zeatin biosynthesis	-	trans-Zeatin
alpha-Linolenic acid metabolism	N_0006	Linolenic acid
alpha-Linolenic acid metabolism	-	Stearidonic acid
beta-Alanine metabolism	A_0113	Acetyl CoA_divalent
beta-Alanine metabolism	C_0066	Asp
beta-Alanine metabolism	C_0145	Carnosine
beta-Alanine metabolism	C_0026	GABA
beta-Alanine metabolism	C_0094	His
beta-Alanine metabolism	A_0023	N-Acetyl-β-alanine
beta-Alanine metabolism	A_0073	Pantothenic acid
beta-Alanine metabolism	C_0081	Spermidine
beta-Alanine metabolism	C_0132	Spermine
beta-Alanine metabolism	C_0033	Uracil
beta-Alanine metabolism	C_0017	β-Ala
beta-Alanine metabolism	C_0139	β-Ala-Lys
beta-Alanine metabolism	-	1,3-Diaminopropane
beta-Alanine metabolism	-	3-Aminopropionitrile
beta-Alanine metabolism	-	3-Hydroxypropionic acid
beta-Alanine metabolism	-	3-Ureidopropionic acid
beta-Alanine metabolism	-	Anserine
beta-Alanine metabolism	-	Dihydrouracil
beta-Alanine metabolism	-	Malonic acid
beta-Alanine metabolism	-	Malonyl CoA_divalent
beta-Alanine metabolism	-	Propionyl CoA_divalent
beta-Alanine metabolism	-	Quinolinic acid

## Sheet: Statistical Analysis
Metabolite	Compound name	Pathway Label	PubChem CID	HMDB ID	m/z	MT/RT	Log2FoldChange (Bleo (7 Days) vs Control)	P-value (Bleo (7 Days) vs Control)	P-Adj (Bleo (7 Days) vs Control)	DIRECTION (Bleo (7 Days) vs Control)	Log2FoldChange (Bleo (14 Days) vs Control)	P-value (Bleo (14 Days) vs Control)	P-Adj (Bleo (14 Days) vs Control)	DIRECTION (Bleo (14 Days) vs Control)	Log2FoldChange (Bleo (21 Days) vs Control)	P-value (Bleo (21 Days) vs Control)	P-Adj (Bleo (21 Days) vs Control)	DIRECTION (Bleo (21 Days) vs Control)	Log2FoldChange (Bleo (28 Days) vs Control)	P-value (Bleo (28 Days) vs Control)	P-Adj (Bleo (28 Days) vs Control)	DIRECTION (Bleo (28 Days) vs Control)
C_0076	1-Methyl-4-imidazoleacetic acid	MIA	75810	HMDB0002820	141.065	6.53077	-1.03395	0.000287242	0.00204171	DOWN	-1.1461	0.000123701	0.00124474	DOWN	-0.844263	0.00124398	0.00656658	DOWN	-0.429207	0.0500326	0.107403	DOWN
C_0183	1-Methyladenosine	1-Methyladenosine	27476	HMDB0003331	282.119	7.86545	-0.332761	0.059725	0.110635	DOWN	-0.138779	0.378861	0.469788	DOWN	0.112681	0.463676	0.561292	UP	0.163471	0.159553	0.250228	UP
C_0049	1-Methylhistamine	1-Methylhistamine	3614	HMDB0000898	126.101	3.93086	-0.692056	0.0090721	0.0258515	DOWN	-0.854726	0.00105645	0.00566959	DOWN	-0.386077	0.0407318	0.0846171	DOWN	-0.315816	0.0453704	0.0993827	DOWN
C_0107	1-Methylhistidine 3-Methylhistidine	1-Methylhistidine 3-Methylhistidine	92105 64969	HMDB0000001 HMDB0000479	170.091	5.95656	1.03105	0.00118112	0.00570673	UP	0.747542	0.00297731	0.0115345	UP	0.650841	0.0133479	0.03856	UP	0.49916	0.000184953	0.0024684	UP
C_0069	1-Methylnicotinamide	1-Methylnicotinamide	457	HMDB0000699	137.07	5.853	0.896785	0.000196193	0.00150414	UP	1.06973	0.000278457	0.00224158	UP	0.8079	0.000602236	0.00450977	UP	0.517517	0.0362271	0.0839219	UP
C_0146	2'-Deoxycytidine	dCyt	13711	HMDB0000014	228.097	7.45625	0.386743	0.0119854	0.0316337	UP	0.410795	0.0111979	0.0316292	UP	0.3319	0.00280433	0.0118815	UP	0.0149834	0.906132	0.935175	UP
C_0147	2'-Deoxyuridine	dUri	13712	HMDB0000012	229.08	17.356	-0.257053	0.0449215	0.0892884	DOWN	-0.418324	0.0146776	0.0378096	DOWN	-0.183664	0.176452	0.273162	DOWN	-0.352309	0.0193879	0.0515943	DOWN
A_0086	2,3-Diphosphoglyceric acid	Diphosphoglycerate	186004	HMDB0001294	264.952	13.1511	-0.690498	6.96926e-06	0.0002093	DOWN	-1.09894	7.70841e-07	0.000104233	DOWN	-0.836116	7.99977e-06	0.000198148	DOWN	-0.510548	0.000133522	0.00226285	DOWN
C_0024	2-Aminoisobutyric acid 2-Aminobutyric acid	2-Aminoisobutyric acid 2-Aminobutyric acid	6119 6657	HMDB0001906 HMDB0000452	104.07	7.6242	0.679383	0.0107681	0.0291373	UP	0.371146	0.0889627	0.152233	UP	0.0998811	0.371152	0.478044	UP	0.197412	0.0564219	0.114263	UP
P_0045	2-Arachidonoylglycerol	complex	5282280	HMDB0004666	379.284	13.5085	-0.806906	0.0742247	0.128497	DOWN	-0.429389	0.234262	0.3294	DOWN	0.121128	0.770287	0.82954	UP	0.369693	0.325207	0.422244	UP
A_0008	2-Hydroxybutyric acid	2-HBA	440864	HMDB0000008	103.04	7.91365	0.456148	0.110136	0.180443	UP	0.672335	0.00395681	0.0143157	UP	0.157182	0.646327	0.735397	UP	-0.316085	0.0552576	0.112864	DOWN
A_0034	2-Hydroxyglutaric acid	2-Hydroxyglutaric acid	43	HMDB0000606,HMDB0000694	147.03	12.4219	-0.691644	8.80452e-06	0.000218081	DOWN	-0.532158	0.00146699	0.00694661	DOWN	-0.421634	0.000163378	0.00167777	DOWN	-0.370368	0.000402363	0.00404878	DOWN
A_0015	2-Hydroxyvaleric acid	2-Hydroxyvaleric acid	98009	HMDB0001863	117.056	7.5462	0.15672	0.0872286	0.147829	UP	0.355195	0.0560686	0.104359	UP	-0.0479645	0.681783	0.760197	DOWN	-0.131937	0.113983	0.191159	DOWN
C_0084	2-Methylthiazolidine-4-carboxylic acid	2-Methylthiazolidine-4-carboxylic acid	160736		148.042	11.2141	1.06897	0.000159595	0.00131768	UP	0.0676755	0.798716	0.843234	UP	0.951834	0.0129577	0.0382787	UP	0.175069	0.708711	0.773576	UP
A_0097	3'-CMP	3'-CMP	66535		322.045	7.88607	-0.165706	0.0914224	0.153228	DOWN	0.423414	0.155275	0.236066	UP	0.593257	0.244959	0.347943	UP	0.3926	0.0598048	0.117422	UP
A_0007	3-Hydroxybutyric acid	3-HBA	441	HMDB0000011,HMDB0000357,HMDB0000442	103.04	7.73261	0.622099	0.0884048	0.149038	UP	0.853753	0.00144043	0.00694661	UP	0.297434	0.410321	0.512106	UP	-0.182356	0.22196	0.323116	DOWN
A_0072	3-Indoxylsulfuric acid	3-Indoxylsulfuric acid	10258	HMDB0000682	212.003	7.71824	-0.313155	0.168197	0.246179	DOWN	0.584011	0.00551542	0.0177251	UP	0.487737	0.00771837	0.0255209	UP	0.626381	0.0352659	0.0828878	UP
A_0036	3-Phenylpropionic acid	3-Phenylpropionic acid	107	HMDB0000764	149.06	7.18796	0.0647535	0.71944	0.785287	UP	0.0843452	0.706081	0.78096	UP	0.733173	0.0259099	0.0595958	UP	0.0358368	0.885276	0.921175	UP
A_0056	3-Phosphoglyceric acid	3-PG	439183	HMDB0000807	184.986	13.6881	-0.557231	0.00118742	0.00570673	DOWN	-0.800911	0.000197687	0.00181872	DOWN	-0.556654	0.00217784	0.0101633	DOWN	-0.39488	0.00802796	0.0280979	DOWN
C_0052	4-Oxopyrrolidine-2-carboxylic acid	4-Oxopyrrolidine-2-carboxylic acid	107541		130.049	8.67315	0.0949271	0.242373	0.3293	UP	0.0517087	0.677879	0.759227	UP	0.285945	0.00258812	0.0112618	UP	0.107592	0.191722	0.287136	UP
C_0193	5'-Deoxy-5'-methylthioadenosine	MTA	439176	HMDB0001173	298.096	7.97064	0.580383	0.00813901	0.0240437	UP	0.260191	0.341344	0.434437	UP	0.67706	0.0164417	0.044785	UP	0.148377	0.624531	0.710597	UP
C_0100	5-Hydroxylysine	5-Hydroxylysine	3032849	HMDB0000450	163.107	5.68223	0.0163562	0.908174	0.92252	UP	0.5748	0.0081316	0.0240218	UP	0.616915	0.00032736	0.00292586	UP	0.648526	0.000153832	0.0024684	UP
A_0019	5-Oxoproline	Oxoproline	7405	HMDB0000267	128.035	7.67601	-0.356978	0.000255185	0.00190823	DOWN	-0.132687	0.0430091	0.0854872	DOWN	-0.170732	0.145766	0.234683	DOWN	0.128753	0.717603	0.780636	UP
A_0068	6,8-Thioctic acid	6,8-Thioctic acid	864	HMDB0001451	205.036	6.94888	-0.445694	0.00317174	0.0118756	DOWN	-0.302467	0.00283632	0.0112423	DOWN	-0.19695	0.0275998	0.0608707	DOWN	-0.358262	0.00150013	0.00882712	DOWN
C_0061	6-Aminohexanoic acid	6-Aminohexanoic acid	564	HMDB0001901	132.101	6.56865	-1.79527	3.12277e-05	0.00044005	DOWN	-1.39865	8.17956e-05	0.00101301	DOWN	-0.73739	0.00235482	0.0105313	DOWN	-0.411527	0.0169729	0.0475241	DOWN
A_0087	6-Phosphogluconic acid	6-PG	91493	HMDB0001316	275.018	11.0869	-0.229869	0.266448	0.352739	DOWN	-0.404367	0.103055	0.17105	DOWN	-0.638764	0.0248689	0.058451	DOWN	0.0873891	0.875923	0.915737	UP
P_0033	7-Dehydrocholesterol-1	CHOl	439423	HMDB0000032	367.336	15.7985	-0.366202	0.0462163	0.0912985	DOWN	-0.411911	0.0127579	0.0348466	DOWN	-0.352661	0.0151338	0.0423745	DOWN	-0.63187	0.00659845	0.025294	DOWN
P_0034	7-Dehydrocholesterol-2 Desmosterol-2	Chol	439423 439577	HMDB0000032 HMDB0002719	367.336	15.6481	1.17352	0.000476311	0.00289381	UP	1.46232	1.6159e-05	0.000340475	UP	1.48084	0.000979044	0.00614461	UP	1.07441	0.000879372	0.00726046	UP
C_0185	8-Hydroxy-2'-deoxyguanosine	8-Hydroxy-2'-deoxyguanosine	73318	HMDB0003333	284.098	17.3368	0.0432014	0.761615	0.815316	UP	-0.037491	0.73626	0.800932	DOWN	-0.016428	0.916739	0.937767	DOWN	-0.143073	0.260532	0.366171	DOWN
P_0013	AC(10:0)	AC	10245190	HMDB0000651	316.248	8.91459	-0.522903	0.00801609	0.0238998	DOWN	-0.400855	0.124723	0.20088	DOWN	0.28805	0.325199	0.427404	UP	0.715284	0.000528308	0.00459771	UP
P_0026	AC(12:0)	AC			344.28	9.94079	-0.595381	0.0139767	0.0362944	DOWN	-0.407862	0.150059	0.2322	DOWN	0.291308	0.270805	0.377486	UP	0.740383	0.00287355	0.0142351	UP
P_0024	AC(12:1)-1	AC			342.264	9.69644	-0.503638	3.55781e-05	0.000458247	DOWN	-0.608238	0.000103281	0.00118773	DOWN	0.0531436	0.749495	0.812584	UP	0.382344	0.00716128	0.0262038	UP
P_0025	AC(12:1)-2	AC			342.264	9.5618	-0.47804	0.0232467	0.0527143	DOWN	-0.349699	0.0495807	0.0944673	DOWN	0.381208	0.142163	0.231194	UP	0.368441	0.0262999	0.0666816	UP
P_0029	AC(13:1)-1	AC			356.28	9.86871	-0.395217	0.168112	0.246179	DOWN	-0.790908	0.0329336	0.0706976	DOWN	-0.0316651	0.901528	0.930423	DOWN	0.16223	0.447153	0.545391	UP
P_0042	AC(14:0)-1	AC			372.311	10.688	-0.673288	0.00187273	0.00826052	DOWN	-0.527678	0.00634076	0.0198226	DOWN	0.37879	0.190706	0.289657	UP	0.644926	0.000463905	0.00427851	UP
P_0043	AC(14:0)-2	AC			372.311	10.7738	-0.398818	0.0254371	0.0561011	DOWN	-0.0252708	0.929561	0.93537	DOWN	0.549862	0.0620174	0.118806	UP	0.890769	0.000359692	0.00373616	UP
P_0039	AC(14:1)-1	AC			370.295	10.2365	-0.475828	0.0718414	0.125043	DOWN	0.263354	0.540581	0.623896	UP	1.05459	0.0260027	0.0595958	UP	1.40539	0.000161779	0.0024684	UP
P_0040	AC(14:1)-2	AC			370.295	10.3248	0.100339	0.555573	0.632136	UP	0.265646	0.335342	0.428493	UP	0.764427	0.0427972	0.0883378	UP	0.994164	0.000116563	0.00226285	UP
P_0036	AC(14:2)-2	AC			368.279	9.83452	0.609214	0.0036579	0.0132342	UP	0.563933	0.0672995	0.122432	UP	0.910791	0.0228027	0.0560493	UP	0.909114	0.000191646	0.0024684	UP
P_0047	AC(15:0)-1	AC			386.327	11.0485	-0.303474	0.125294	0.197768	DOWN	-0.540994	0.0429293	0.0854872	DOWN	0.620253	0.122855	0.207117	UP	0.936315	0.000427143	0.00416788	UP
P_0048	AC(15:0)-2	AC			386.327	11.1601	-0.035895	0.761447	0.815316	DOWN	-0.073137	0.734671	0.800932	DOWN	0.356943	0.0461498	0.0940521	UP	0.189801	0.0857063	0.158606	UP
P_0053	AC(16:1)	AC			398.326	10.9878	0.0343021	0.804514	0.842164	UP	0.550089	0.169051	0.252011	UP	0.947349	0.0121636	0.0367438	UP	1.08522	0.00029427	0.00326742	UP
P_0051	AC(16:2)	AC			396.311	10.5567	0.729699	0.00152813	0.00693038	UP	0.667625	0.079025	0.139814	UP	1.18621	0.0120359	0.0367438	UP	1.17991	2.16878e-05	0.00203893	UP
P_0057	AC(17:0)-1	AC			414.358	11.902	0.0920574	0.600735	0.669331	UP	-0.416079	0.0811854	0.142792	DOWN	-0.131743	0.468978	0.563473	DOWN	-0.284782	0.106809	0.181972	DOWN
P_0058	AC(17:0)-2	AC			414.358	11.8103	-0.0224684	0.861502	0.889114	DOWN	-0.163214	0.13055	0.208105	DOWN	0.158055	0.403175	0.507118	UP	0.276625	0.0515612	0.109952	UP
P_0056	AC(17:1)	AC			412.342	11.3467	0.302782	0.0474283	0.0931214	UP	0.369193	0.185731	0.270612	UP	0.678677	0.0196079	0.050109	UP	0.804363	0.000127082	0.00226285	UP
P_0067	AC(18:0)-2	AC			428.373	12.259	-0.050526	0.775298	0.826643	DOWN	-0.442344	0.0501887	0.0950634	DOWN	-0.207736	0.222098	0.326555	DOWN	-0.300667	0.0520139	0.110187	DOWN
P_0068	AC(18:0)-3	AC			428.374	12.1729	0.0446618	0.805548	0.842164	UP	-0.336349	0.150714	0.2322	DOWN	0.398123	0.0750335	0.138855	UP	0.0209337	0.918297	0.944701	UP
P_0065	AC(18:1)-2	AC			427.361	11.7014	0.489136	0.00643498	0.0203143	UP	0.462444	0.136344	0.21627	UP	0.722005	0.0252875	0.0590041	UP	0.897534	6.33209e-05	0.00203893	UP
P_0063	AC(18:2)-2	AC			424.342	11.2453	0.93805	0.000318365	0.00218114	UP	0.822736	0.0485852	0.0931215	UP	0.949794	0.0134122	0.03856	UP	0.728666	0.000104371	0.00226285	UP
P_0071	AC(20:0)-1	AC			456.405	12.9541	-0.374757	0.0715982	0.125043	DOWN	-0.67978	0.00324144	0.0121365	DOWN	-0.361162	0.082888	0.150791	DOWN	-0.476818	0.0253041	0.0646659	DOWN
P_0070	AC(20:1)	AC			454.389	12.3575	0.0478773	0.593767	0.663865	UP	-0.14248	0.421848	0.508746	DOWN	0.0904308	0.561957	0.655617	UP	0.0297181	0.688699	0.756864	UP
P_0073	AC(22:0)	AC			484.436	13.6122	-0.710622	0.0117869	0.0313668	DOWN	-0.900558	0.00482602	0.0163064	DOWN	-0.29195	0.207637	0.309533	DOWN	-0.496651	0.0972895	0.175012	DOWN
C_0008	Acetohydroxamic acid	Acetohydroxamic acid	1990		76.039	6.77779	0.044695	0.834586	0.864105	UP	-0.0715814	0.724774	0.7938	DOWN	-0.183114	0.450388	0.549336	DOWN	0.0859417	0.68076	0.755879	UP
C_0079	Acetylcholine	Acetylcholine	187	HMDB0000895	146.116	6.0405	0.248807	0.120183	0.192532	UP	-0.103557	0.640676	0.72132	DOWN	0.0699292	0.649765	0.736706	UP	-0.198775	0.353746	0.450222	DOWN
C_0067	Adenine	Adenine	190	HMDB0000034	136.061	6.05782	-0.46753	0.0159723	0.0392602	DOWN	-0.417876	0.11309	0.184848	DOWN	-0.296817	0.0885841	0.15926	DOWN	-0.235986	0.292155	0.390348	DOWN
C_0176	Adenosine	Adenosine	60961	HMDB0000050	268.103	7.8064	1.87181	9.26146e-05	0.000961996	UP	2.10908	1.49882e-05	0.000340475	UP	2.08232	1.20126e-05	0.000214893	UP	1.7935	0.0382307	0.0862272	UP
A_0120	Adenylosuccinic acid	Succinyl AMP	447145	HMDB0000536	462.067	10.5035	0.161242	0.463836	0.547088	UP	0.740351	0.0863573	0.148701	UP	-0.182258	0.389144	0.493325	DOWN	0.958806	0.295459	0.393131	UP
C_0130	ADMA	ADMA	123831	HMDB0001539	203.149	6.07437	0.219977	0.0619981	0.114077	UP	0.188531	0.263901	0.358549	UP	0.266545	0.00772636	0.0255209	UP	0.300532	0.0342324	0.0819033	UP
A_0116	ADP	ADP	6022	HMDB0001341	426.023	8.60418	-0.176772	0.190414	0.271298	DOWN	0.0414617	0.893653	0.916002	UP	0.316423	0.0584202	0.114008	UP	0.090274	0.74146	0.798495	UP
A_0129	ADP-ribose	ADP-Rib	445794	HMDB0001178	558.065	6.94513	-1.29639	0.22848	0.313066	DOWN	-1.32824	0.224519	0.319889	DOWN	-1.33576	0.221897	0.326555	DOWN	-1.02633	0.284332	0.382067	DOWN
P_0041	AEA(22:6)	complex			372.289	13.2959	-0.223918	0.025916	0.0563848	DOWN	-0.240853	0.0295334	0.0655846	DOWN	-0.0113007	0.925931	0.943512	DOWN	-0.0960122	0.496049	0.591584	DOWN
C_0016	Ala	Ala	602	HMDB0000161,HMDB0001310	90.0543	7.16309	0.615905	3.16969e-05	0.00044005	UP	0.608536	5.15336e-05	0.000691409	UP	0.733861	2.94307e-05	0.000430758	UP	0.455689	0.00166262	0.00956008	UP
A_0103	AMP	AMP	6083	HMDB0000045	346.056	7.52447	-0.696641	1.41314e-05	0.000284395	DOWN	-0.970242	4.91385e-05	0.000687939	DOWN	-0.536601	1.87776e-05	0.000318231	DOWN	-0.677657	0.00051583	0.00459771	DOWN
C_0043	Anserine_divalent	Anserine	112072		121.068	5.43418	-0.271534	0.0652757	0.118083	DOWN	0.406083	0.319499	0.411515	UP	-0.158172	0.191787	0.289932	DOWN	-0.113709	0.275238	0.375537	DOWN
C_0070	Anthranilic acid	Anthranilic acid	227	HMDB0001123	138.051	8.54877	0.2362	0.121491	0.193037	UP	0.536793	0.00650055	0.0201267	UP	0.36695	0.0498357	0.0996714	UP	0.190445	0.349413	0.446472	UP
N_0017	Arachidic acid	FA	10467	HMDB0002212	311.296	15.7054	-0.343579	0.00308328	0.0116802	DOWN	-0.538517	3.62949e-05	0.000584347	DOWN	-0.390348	0.000521913	0.00409893	DOWN	-0.330715	0.00488273	0.0212465	DOWN
N_0012	Arachidonic acid	FA	444899	HMDB0001043	303.233	14.1079	-1.38172	0.207334	0.289011	DOWN	-1.1249	0.249228	0.344427	DOWN	-1.0219	0.284268	0.387857	DOWN	-0.568218	0.464148	0.561084	DOWN
C_0110	Arg	Arg	6322	HMDB0000517,HMDB0003416	175.118	5.65672	0.101643	0.283642	0.365118	UP	0.202027	0.147462	0.229386	UP	0.427684	0.0234435	0.0564825	UP	0.466415	0.00683633	0.0255965	UP
C_0190	Argininosuccinic acid	ArgSuccinate	16950	HMDB0000052	291.129	7.47336	0.862246	0.000192464	0.00150414	UP	0.924532	0.00217128	0.0091613	UP	1.12483	0.0012644	0.00656671	UP	0.772696	0.000183879	0.0024684	UP
A_0051	Ascorbic acid	Ascorbic acid	54670067	HMDB0000044	175.025	6.94855	-0.757128	0.00746	0.0230973	DOWN	-0.59762	0.0190616	0.0472019	DOWN	-0.451642	0.0699669	0.13175	DOWN	-0.573534	0.0467645	0.101062	DOWN
C_0062	Asn	Asn	236	HMDB0000168,HMDB0033780	133.06	8.34158	0.635653	0.00594465	0.0193351	UP	0.592496	0.0145702	0.0378096	UP	1.18606	0.000827366	0.00566833	UP	0.800059	0.00105157	0.00752457	UP
C_0066	Asp	Asp	424	HMDB0000191,HMDB0006483	134.043	9.18395	0.213519	0.0399835	0.0804669	UP	0.0748011	0.711543	0.781968	UP	0.430382	0.00122094	0.00655235	UP	0.320158	0.00132866	0.00822744	UP
A_0127	ATP	ATP	5957	HMDB0000538	505.989	9.17541	0.278836	0.178136	0.257219	UP	1.01424	0.175795	0.25966	UP	1.1263	0.0111667	0.0352518	UP	0.842434	0.123	0.202071	UP
A_0016	Benzoic acid	Benzoic acid	243	HMDB0001870	121.03	7.95646	1.22537	9.85889e-06	0.000226754	UP	1.38093	0.00532944	0.0173341	UP	1.30497	0.00113721	0.0065307	UP	1.11063	0.000184017	0.0024684	UP
C_0039	Betaine	Betaine	247	HMDB0000043	118.085	8.90946	-1.10255	0.00131283	0.00612652	DOWN	-0.949296	0.00286294	0.0112423	DOWN	-0.255996	0.187921	0.28678	DOWN	0.194854	0.210087	0.310312	UP
C_0149	Butyrylcarnitine	Butyrylcarnitine	439829	HMDB0002013	232.153	7.55605	-0.740567	0.00297357	0.011536	DOWN	-0.677079	0.0184631	0.0460862	DOWN	-0.000948394	0.995275	0.998333	DOWN	0.232309	0.071913	0.137833	UP
P_0046	Campesterol	Steroid	173183	HMDB0002869	383.367	16.1939	-1.19216	0.00634611	0.0202321	DOWN	-1.2704	0.00436316	0.0152844	DOWN	-0.926454	0.0122789	0.0367438	DOWN	-1.08972	0.0111631	0.0345627	DOWN
C_0136	Carboxymethyllysine	Carboxymethyllysine	123800		205.117	7.31509	-1.39379	1.01711e-06	5.45852e-05	DOWN	-1.14519	2.26593e-06	0.000104233	DOWN	-0.697851	0.00361664	0.0146283	DOWN	-0.00193976	0.981523	0.985358	DOWN
C_0099	Carnitine	Carnitine	85	HMDB0000062	162.111	6.73784	-1.42403	1.00403e-06	5.45852e-05	DOWN	-1.41998	1.68891e-06	0.000104233	DOWN	-0.633745	0.0013216	0.00675485	DOWN	0.0707737	0.234742	0.334839	UP
C_0145	Carnosine	Carnosine	439224	HMDB0000033	227.113	5.36884	-0.298555	0.0207449	0.0480564	DOWN	0.114494	0.761156	0.81426	UP	-0.555377	0.000575967	0.00441574	DOWN	-0.698733	5.80362e-05	0.00203893	DOWN
A_0092	cCMP 2',3'-cCMP	cCMP 2',3'-cCMP	19236 68934	HMDB0011691	304.034	6.29008	-0.402793	0.0697043	0.124693	DOWN	0.201326	0.318658	0.411515	UP	0.325483	0.324411	0.427404	UP	0.201819	0.187083	0.281499	UP
A_0111	CDP	CDP	6132	HMDB0001546	402.011	8.99392	0.313764	0.0849354	0.144705	UP	0.117187	0.699419	0.779283	UP	0.402558	0.0122151	0.0367438	UP	0.0461301	0.847893	0.898097	UP
A_0125	CDP-choline	CDP-choline	13804	HMDB0001413	487.1	5.65673	0.760894	0.00917368	0.0259116	UP	0.896702	0.0219866	0.051302	UP	0.730095	0.0391246	0.0823406	UP	-0.00467678	0.984386	0.985358	DOWN
P_0037	Cholesterol	Chol	5997	HMDB0000067	369.352	16.0447	-0.709192	0.00308195	0.0116802	DOWN	-0.567727	0.00219075	0.0091613	DOWN	-0.372623	0.00819757	0.0266628	DOWN	-0.770201	0.00272691	0.0137198	DOWN
N_0028	Cholesterol sulfate	Chol	65076	HMDB0000653	465.305	16.6505	-0.458793	0.121697	0.193037	DOWN	-1.03721	0.0129434	0.0348466	DOWN	-0.901395	0.0214394	0.0535154	DOWN	-0.938723	0.0180284	0.0496166	DOWN
C_0027	Choline	Choline	305	HMDB0000097	104.106	5.46414	-0.049131	0.569555	0.641247	DOWN	0.0643198	0.581011	0.665785	UP	0.298397	0.0260963	0.0595958	UP	0.423113	0.159768	0.250228	UP
N_0015	cis-11,14-Eicosadienoic acid	FA	6439848	HMDB0005060	307.265	14.7838	-0.698607	0.0564943	0.106381	DOWN	-0.541554	0.111142	0.18259	DOWN	-0.350499	0.325168	0.427404	DOWN	-0.150069	0.587291	0.680243	DOWN
N_0016	cis-11-Eicosenoic acid	FA	5282768	HMDB0002231	309.281	15.2024	-0.481935	0.237393	0.3239	DOWN	-0.608598	0.171617	0.254658	DOWN	-0.363553	0.384366	0.490277	DOWN	-0.350008	0.374684	0.47313	DOWN
N_0018	cis-4,7,10,13,16,19-Docosahexaenoic acid	FA	445580	HMDB0002183	327.233	14.0124	-0.616057	0.224355	0.308727	DOWN	-0.296234	0.486439	0.571655	DOWN	-0.356816	0.456295	0.554441	DOWN	0.0102187	0.980204	0.985358	UP
N_0011	cis-5,8,11,14,17-Eicosapentaenoic acid	FA	446284	HMDB0001999	301.218	13.7048	-0.81202	0.133774	0.204813	DOWN	0.0786509	0.830397	0.87097	UP	0.138267	0.787638	0.84259	UP	0.67562	0.167506	0.256843	UP
N_0013	cis-8,11,14-Eicosatrienoic acid	FA	5280581	HMDB0002925	305.249	14.3884	-1.43911	0.180362	0.25927	DOWN	-1.08672	0.239948	0.335928	DOWN	-0.694164	0.366102	0.473433	DOWN	-0.626386	0.414346	0.517129	DOWN
A_0049	cis-Aconitic acid	cis-Aconitic acid	643757	HMDB0000072	173.009	16.8473	-0.668816	0.00847815	0.0245943	DOWN	-0.194946	0.304198	0.398178	DOWN	-0.438394	0.0658691	0.124764	DOWN	0.245159	0.510409	0.606337	UP
A_0060	Citric acid	Citric acid	311	HMDB0000094	191.02	16.3562	-0.559673	0.0555457	0.10521	DOWN	-0.207985	0.402766	0.49312	DOWN	-0.412053	0.238456	0.341257	DOWN	0.132804	0.68427	0.756853	UP
C_0112	Citrulline	Citrulline	9750	HMDB0000904	176.102	8.74641	0.447967	0.129758	0.202551	UP	0.287292	0.0948315	0.159873	UP	0.92654	0.00542486	0.0200782	UP	0.683131	7.65147e-05	0.0022398	UP
A_0096	CMP	CMP	6131	HMDB0000095	322.045	7.72919	-0.125135	0.284611	0.365118	DOWN	-0.120966	0.0354206	0.0750358	DOWN	-0.0832697	0.305295	0.413046	DOWN	0.0141122	0.886845	0.921175	UP
A_0135	CMP-N-acetylneuraminate	CMP-NeuNAc	448209	HMDB0001176	613.14	6.70916	0.0192793	0.758367	0.815316	UP	0.0644601	0.527976	0.615385	UP	0.124425	0.0812378	0.148628	UP	0.108232	0.0576153	0.114308	UP
A_0107	CoA_divalent	CoA	87642		382.549	8.43479	-0.421913	0.0151075	0.0374841	DOWN	-0.519987	0.0304641	0.0663084	DOWN	-0.507829	0.0207367	0.0521657	DOWN	-0.625708	0.00706315	0.0261418	DOWN
P_0085	Coenzyme Q10	Vitamin	5281915	HMDB0001072	863.691	18.8346	0.107837	0.762143	0.815316	UP	0.845222	0.146744	0.229377	UP	0.539537	0.103257	0.181688	UP	0.350497	0.160083	0.250228	UP
P_0027	Corticosterone 21-Deoxycortisol	Steroid	5753 92827	HMDB0001547 HMDB0004030	347.222	9.07898	0.228938	0.28778	0.367719	UP	0.51717	0.0100109	0.0290407	UP	0.174208	0.418154	0.519867	UP	-0.361769	0.102528	0.178731	DOWN
C_0058	Creatine	Creatine	586	HMDB0000064	132.075	7.00765	0.114866	0.149958	0.226698	UP	0.121087	0.0965455	0.161915	UP	0.02407	0.72354	0.789762	UP	-0.152425	0.0223353	0.0584713	DOWN
C_0034	Creatinine	Creatinine	588	HMDB0000562	114.065	5.80164	0.117225	0.324327	0.404781	UP	-0.0370081	0.74152	0.803938	DOWN	0.0677009	0.572381	0.662974	UP	-0.273145	0.0108474	0.0342436	DOWN
A_0123	CTP	CTP	6176	HMDB0000082	481.977	9.56929	0.459318	0.0143301	0.0366215	UP	0.76164	0.138139	0.218043	UP	0.882301	0.00329098	0.0137623	UP	0.848961	4.6042e-07	0.000148255	UP
P_0055	Cycloartenol Lanosterol	Steroid	92110 246983	HMDB0036591 HMDB0001251	409.383	16.1806	-0.0476031	0.816439	0.848043	DOWN	-0.563843	0.0125414	0.0348466	DOWN	-0.121775	0.317841	0.423046	DOWN	-0.206269	0.307277	0.405506	DOWN
C_0021	Cyclohexylamine	Cyclohexylamine	7965		100.111	6.07769	-1.17212	0.0149487	0.0374841	DOWN	0.500696	0.401066	0.492914	UP	-1.07436	0.0154506	0.04269	DOWN	-0.573919	0.142411	0.229282	DOWN
C_0044	Cys	Cys	594	HMDB0000574,HMDB0003417	122.026	8.95622	1.10393	0.000841751	0.00437168	UP	0.805151	0.00263769	0.0106167	UP	1.17285	0.000116815	0.00134337	UP	0.918527	0.057575	0.114308	UP
C_0143	Cystathionine	Cystathionine	834	HMDB0000099	223.074	7.86315	0.52706	0.0322258	0.0678216	UP	0.872393	0.0359787	0.0751658	UP	0.420619	0.02848	0.0623847	UP	0.753063	0.00416786	0.0191722	UP
C_0212	Cysteine glutathione disulfide	Cysteine glutathione disulfide	10455148	HMDB0000656	427.095	9.21676	-0.642317	0.0213815	0.0491774	DOWN	-0.171252	0.618852	0.699194	DOWN	0.330735	0.335356	0.437185	UP	1.93956	0.270175	0.373374	UP
C_0159	Cytidine	Cytidine	6175	HMDB0000089	244.093	7.64445	1.12079	0.0009256	0.00465693	UP	1.57755	0.000360877	0.00242088	UP	1.22276	9.12322e-06	0.000206605	UP	1.10718	0.00118958	0.008004	UP
A_0047	Decanoic acid	Decanoic acid	2969	HMDB0000511	171.139	6.51981	-0.223648	0.00210944	0.0088812	DOWN	-0.329212	0.00196238	0.00853901	DOWN	-0.0640467	0.658689	0.744203	DOWN	-0.443846	5.77481e-05	0.00203893	DOWN
P_0022	Deoxycorticosterone	Steroid	6166	HMDB0000016	331.227	9.85873	-0.476299	0.111555	0.180505	DOWN	-0.646569	0.0298955	0.0659338	DOWN	-0.729204	0.0180703	0.0468056	DOWN	-0.837474	0.0122096	0.036743	DOWN
P_0032	Desmosterol-1	Steroid	439577	HMDB0002719	367.335	15.4957	-0.179259	0.346129	0.425395	DOWN	0.131465	0.413144	0.503525	UP	0.299472	0.0485572	0.0977213	UP	-0.228145	0.100861	0.178731	DOWN
C_0029	Diethanolamine	Diethanolamine	8113	HMDB0004437	106.085	6.06764	-0.808829	0.0815827	0.139732	DOWN	-0.856186	0.0789866	0.139814	DOWN	-0.891441	0.0716656	0.134165	DOWN	-0.32744	0.398424	0.501142	DOWN
A_0045	Dihydroxyacetone phosphate	DHAP	668	HMDB0001473	168.991	9.86876	-0.556505	0.303023	0.382641	DOWN	-0.506937	0.345808	0.438386	DOWN	-1.15783	0.10912	0.189928	DOWN	-0.302307	0.604633	0.69782	DOWN
C_0019	Dimethylaminoethanol	Dimethylaminoethanol	7902	HMDB0032231	90.0908	5.51329	-0.25136	0.0256561	0.056199	DOWN	-0.124955	0.251438	0.345996	DOWN	-0.121767	0.270156	0.377486	DOWN	0.361697	0.0882248	0.162334	UP
P_0059	Diosgenin-1	terpene	99474		415.32	14.0365	-0.494784	0.0717218	0.125043	DOWN	0.0816484	0.753647	0.808914	UP	0.458792	0.0266944	0.0601091	UP	-0.0732066	0.783014	0.837642	DOWN
C_0003	Ethanolamine	Ethanolamine	700	HMDB0000149	62.0602	5.05869	-0.106922	0.349491	0.427894	DOWN	-0.00949197	0.935477	0.938391	DOWN	0.353904	0.0180626	0.0468056	UP	0.350964	0.0278822	0.0695975	UP
A_0030	Ethanolamine phosphate	EAP	1015	HMDB0000224	140.012	6.58875	-0.205411	0.00217893	0.0088812	DOWN	-0.268374	0.0127886	0.0348466	DOWN	-0.148934	0.00120393	0.00655235	DOWN	-0.132303	0.0040756	0.0190195	DOWN
N_0001	FA(14:3)	FA			221.155	12.3273	-0.176207	0.413406	0.498564	DOWN	-0.490335	0.0102618	0.0295027	DOWN	-0.315073	0.119248	0.202095	DOWN	-0.342728	0.0432281	0.0966629	DOWN
N_0020	FA(22:4)	FA			331.265	14.599	-0.791261	0.199039	0.279872	DOWN	-0.255294	0.605062	0.686021	DOWN	-0.122355	0.842934	0.878397	DOWN	0.0479123	0.923494	0.947023	UP
N_0019	FA(22:5)	FA			329.249	14.2261	-1.09761	0.194147	0.27419	DOWN	-0.477698	0.446486	0.534456	DOWN	-0.404174	0.546697	0.640133	DOWN	-0.0406665	0.941582	0.962506	DOWN
A_0109	FAD_divalent	FAD	643975		391.571	6.47345	-0.441811	0.00548046	0.0181929	DOWN	-0.290955	0.0458837	0.0900888	DOWN	-0.294727	0.0544978	0.107658	DOWN	-0.188044	0.134807	0.219231	DOWN
A_0101	Fructose 1,6-diphosphate	F1,6P	172313	HMDB0001058	338.989	11.0139	-0.176512	0.184409	0.263909	DOWN	0.0821611	0.333026	0.427228	UP	0.168945	0.143732	0.232572	UP	0.621039	0.193529	0.288502	UP
A_0085	Fructose 6-phosphate	F6P	603	HMDB0000124	259.023	8.0045	-0.0168823	0.927115	0.935834	DOWN	-0.0646332	0.752086	0.808914	DOWN	0.343199	0.0771549	0.141965	UP	0.660741	0.140096	0.226688	UP
A_0010	Fumaric acid	Fumaric acid	444972	HMDB0000134	115.004	16.1132	0.14144	0.316613	0.39824	UP	0.324774	0.00207512	0.0089092	UP	0.173179	0.266071	0.374126	UP	-0.128726	0.235011	0.334839	DOWN
C_0026	GABA	GABA	119	HMDB0000112	104.07	6.10917	-0.591129	0.00156591	0.00700311	DOWN	-0.415286	0.106726	0.176234	DOWN	-0.123957	0.278579	0.384321	DOWN	-0.161648	0.284183	0.382067	DOWN
A_0064	Galacturonic acid Glucuronic acid	Galacturonic acid Glucuronic acid	439215 94715	HMDB0002545 HMDB0000127	193.035	6.66195	0.428931	0.0195516	0.0461083	UP	0.0552251	0.772487	0.820927	UP	-0.0614137	0.631617	0.721209	DOWN	0.373464	0.0343383	0.0819033	UP
A_0118	GDP	GDP	8977	HMDB0001201	442.017	8.42155	-0.342919	0.0482311	0.0935568	DOWN	-0.288589	0.216651	0.310052	DOWN	-0.0119253	0.917381	0.937767	DOWN	-0.334906	0.164932	0.254106	DOWN
A_0132	GDP-fucose ADP-glucose	GDP-fucose ADP-Glc	10918995 16500	HMDB0001095 HMDB0006557	588.075	6.80582	-0.413664	3.0728e-05	0.00044005	DOWN	-0.279538	0.0164235	0.0416406	DOWN	-0.243644	0.000697098	0.00501887	DOWN	-0.245747	0.000693225	0.00587417	DOWN
A_0133	GDP-mannose GDP-glucose	GDP-Man GDP-glucose	18396 46173703	HMDB0001163 HMDB0003351	604.07	6.78408	-0.509062	4.98879e-07	4.77388e-05	DOWN	-0.425481	0.0010263	0.00566959	DOWN	-0.282222	0.00555193	0.0201011	DOWN	-0.359524	4.80955e-05	0.00203893	DOWN
P_0018	Glabridin	Flavanoid	124052	HMDB0034188	325.144	11.3557	-0.243803	0.246855	0.332583	DOWN	-0.404513	0.089354	0.152233	DOWN	-0.596019	0.0181699	0.0468056	DOWN	-0.876834	0.00509806	0.0218877	DOWN
C_0082	Gln	Gln	738	HMDB0000641,HMDB0003423	147.075	8.52262	0.351415	0.00527311	0.0178731	UP	0.379023	0.0208336	0.0499268	UP	0.649467	0.000169087	0.00167777	UP	0.430193	0.00122806	0.008004	UP
C_0085	Glu	Glu	611	HMDB0000148,HMDB0003339	148.059	8.67257	0.125251	0.116226	0.187124	UP	0.101491	0.474505	0.56173	UP	0.300041	0.00116188	0.0065307	UP	0.126147	0.121878	0.201256	UP
C_0179	Glu-Glu	Glu-Glu	439500		277.102	8.61203	0.286413	0.0179563	0.0434732	UP	0.447453	0.0361762	0.0751658	UP	0.704041	0.000197452	0.00181655	UP	0.613936	0.00649545	0.025222	UP
A_0065	Gluconic acid	Gluconic acid	10690	HMDB0000625	195.051	6.69571	0.392213	8.22029e-06	0.000218081	UP	0.645695	2.61016e-05	0.000466928	UP	0.480196	0.000336201	0.00292586	UP	0.297347	0.00405155	0.0190195	UP
C_0115	Gluconolactone	1,5-Gluconolactone	7027	HMDB0000150	179.054	17.9573	0.601243	1.83612e-05	0.000334588	UP	0.807413	1.05252e-05	0.000282426	UP	0.684585	8.30705e-07	6.90446e-05	UP	0.47238	0.00331908	0.0159514	UP
C_0117	Glucosamine	Glucosamine	439213	HMDB0001514	180.086	7.33387	0.288931	0.743893	0.80651	UP	0.855022	0.0852077	0.14751	UP	-1.16136	0.207316	0.309533	DOWN	0.550512	0.324629	0.422244	UP
A_0084	Glucose 1-phosphate	G1P	65533	HMDB0001586	259.023	8.12056	0.0927412	0.270479	0.354427	UP	0.376733	0.00555974	0.0177251	UP	0.411276	0.00997494	0.0321193	UP	0.595854	0.0287646	0.0707038	UP
A_0083	Glucose 6-phosphate	G6P	5958	HMDB0001401	259.023	7.92388	-0.181783	0.169917	0.247572	DOWN	-0.0775676	0.703798	0.78096	DOWN	0.154481	0.23705	0.340759	UP	0.695729	0.158533	0.250228	UP
P_0084	Glucosylceramide(d18:1/24:1)	Ceramide			810.681	17.1176	-0.0892694	0.73828	0.803129	DOWN	0.0953066	0.67906	0.759227	UP	0.0909112	0.61476	0.706975	UP	-0.114675	0.547887	0.641526	DOWN
C_0197	Glutathione (GSH)	GSH	124886	HMDB0000125	308.09	10.4433	-0.278003	0.21688	0.301015	DOWN	-0.0296264	0.868082	0.900879	DOWN	-0.806483	0.0468511	0.0948809	DOWN	-0.608684	0.0697204	0.136023	DOWN
C_0196	Glutathione (GSSG)_divalent	GSSG	65359		307.082	9.61831	-0.119028	0.34429	0.425204	DOWN	-0.252732	0.155422	0.236066	DOWN	0.272245	0.116725	0.199678	UP	0.0849447	0.54046	0.635139	UP
C_0127	Gly-Asp	Gly-Asp	97363		191.065	7.81527	0.220171	0.0149328	0.0374841	UP	0.357163	0.0109641	0.0312428	UP	0.339289	0.00147275	0.00740979	UP	0.233676	0.07039	0.136023	UP
C_0063	Gly-Gly	Gly-Gly	11163	HMDB0011733	133.06	6.61144	0.465617	0.000489097	0.00291647	UP	0.591451	0.003009	0.0115345	UP	0.703382	0.000701395	0.00501887	UP	0.673467	0.0285614	0.0707038	UP
C_0011	Gly	Gly	750	HMDB0000123	77.042	6.61349	-0.272629	0.00831984	0.0243544	DOWN	-0.370136	0.00498104	0.016535	DOWN	-0.0751391	0.350994	0.455726	DOWN	-0.16913	0.00956922	0.0314417	DOWN
C_0020	Glycerol	Glycerol	753	HMDB0000131	93.0539	17.3312	-0.120424	0.527571	0.611909	DOWN	-0.249272	0.230469	0.326921	DOWN	-0.176389	0.424913	0.524222	DOWN	-0.43719	0.0705463	0.136023	DOWN
A_0046	Glycerol 3-phosphate	G3P	439162	HMDB0000126	171.007	9.48113	0.610337	0.00473443	0.0165705	UP	1.02056	0.000167382	0.00163324	UP	0.822543	0.00404009	0.0156736	UP	0.296404	0.0319208	0.0778674	UP
C_0170	Glycerophosphocholine	GPCho	439285	HMDB0000086	258.109	16.987	-0.398727	0.000767536	0.00418893	DOWN	-0.441888	0.0361823	0.0751658	DOWN	-0.344262	0.00103563	0.00629195	DOWN	-0.545813	0.000260367	0.00315702	DOWN
A_0105	GMP	GMP	6804	HMDB0001397	362.051	7.40326	-0.661927	9.94064e-05	0.000969966	DOWN	-0.829176	4.72974e-06	0.000168109	DOWN	-0.634498	6.59811e-05	0.000817151	DOWN	-0.353749	0.0346969	0.0821501	DOWN
A_0128	GTP	GTP	6830	HMDB0001273	521.984	8.97224	0.0516609	0.783168	0.831656	UP	0.478034	0.286661	0.381425	UP	0.62561	0.0203312	0.0515483	UP	0.30884	0.420559	0.520846	UP
C_0037	Guanidoacetic acid	Guanidoacetic acid	763	HMDB0000128	118.06	6.53505	0.346456	0.0709501	0.125043	UP	0.55521	0.00714534	0.0215028	UP	0.712003	0.000158186	0.00167777	UP	0.545551	0.00102629	0.00751059	UP
C_0090	Guanine	Guanine	764	HMDB0000132	152.056	6.60093	0.0592878	0.650081	0.711994	UP	-0.0208613	0.898934	0.916002	DOWN	0.35426	0.295158	0.401016	UP	-0.00341781	0.985358	0.985358	DOWN
C_0184	Guanosine	Guanosine	6802	HMDB0000133	284.098	10.0053	1.68845	0.000121346	0.00107352	UP	2.21451	0.000360483	0.00242088	UP	1.82301	1.17951e-07	3.79803e-05	UP	1.84983	0.00220624	0.0119433	UP
A_0052	Hippuric acid	Hippuric acid	464	HMDB0000714	178.051	6.91679	0.409514	0.0140962	0.0363117	UP	-0.754855	0.0372719	0.0765562	DOWN	-0.207895	0.421797	0.522379	DOWN	0.172963	0.216036	0.317643	UP
C_0094	His	His	773	HMDB0000177	156.076	5.81134	0.887454	5.93028e-07	4.77388e-05	UP	0.856314	1.23979e-06	0.000104233	UP	0.882227	1.07212e-06	6.90446e-05	UP	0.514749	0.000989433	0.00744289	UP
C_0032	Histamine	Histamine	774	HMDB0000870	112.086	3.8187	0.297206	0.245356	0.331952	UP	0.119189	0.769562	0.820526	UP	0.434957	0.172485	0.26831	UP	0.519722	0.057864	0.114308	UP
C_0157	Homocarnosine	Homocarnosine	10243361	HMDB0000745	241.129	5.43266	-0.165921	0.283525	0.365118	DOWN	0.432801	0.379332	0.469788	UP	-0.215899	0.149441	0.238217	DOWN	-0.12378	0.359113	0.455254	DOWN
C_0126	Homocitrulline	Homocitrulline	65072	HMDB0000679	190.117	8.83146	1.05847	0.000802125	0.00430474	UP	0.734946	0.0198035	0.0483084	UP	1.02467	1.0489e-06	6.90446e-05	UP	0.632408	5.06086e-05	0.00203893	UP
C_0041	Homoserine	Homoserine	12647	HMDB0000719	120.064	7.99346	-0.102184	0.34369	0.425204	DOWN	-0.211132	0.245882	0.341268	DOWN	0.402638	0.000786031	0.00550222	UP	0.24613	0.00785995	0.0278121	UP
A_0053	Homovanillic acid Hydroxyphenyllactic acid	HVA Hydroxyphenyllactic acid	1738 9378	HMDB0000118 HMDB0000755	181.051	6.79317	-0.164367	0.0272805	0.0589551	DOWN	0.0828022	0.481503	0.567926	UP	0.00467478	0.941483	0.956333	UP	-0.357669	0.00731314	0.0264588	DOWN
C_0056	Hydroxyproline	Hydroxyproline	5810	HMDB0000725	132.064	9.50689	-0.368543	0.0395901	0.0801761	DOWN	0.13828	0.457116	0.545153	UP	0.38248	0.0244044	0.0577811	UP	0.428465	0.000264719	0.00315702	UP
C_0030	Hypotaurine	Hypotaurine	107812	HMDB0000965	110.026	14.0612	-0.35143	0.272383	0.35509	DOWN	-0.719897	0.042285	0.0850987	DOWN	-0.545745	0.129464	0.213782	DOWN	-0.989268	0.00611531	0.0243103	DOWN
C_0068	Hypoxanthine	Hypoxanthine	790	HMDB0000157	137.045	8.98899	0.313846	0.323594	0.404781	UP	1.1369	0.042118	0.0850987	UP	0.933551	0.0890272	0.15926	UP	1.78701	0.263825	0.366171	UP
C_0060	Ile	Ile	791	HMDB0000172	132.101	8.05563	0.712154	0.00266875	0.0106091	UP	0.890723	0.00168451	0.00786103	UP	0.613379	0.0114882	0.0359145	UP	0.501099	0.00678291	0.0255965	UP
A_0104	IMP	IMP	8582	HMDB0000175	347.04	7.66318	-0.52224	0.267293	0.352739	DOWN	-0.867062	0.0617137	0.113553	DOWN	-1.57941	0.016551	0.044785	DOWN	-0.116297	0.863088	0.908216	DOWN
P_0001	Indole-3-carboxaldehyde	indole	10256	HMDB0029737	146.06	6.89723	-0.1935	0.0361376	0.0741165	DOWN	-0.517403	2.43276e-05	0.000460793	DOWN	-0.143874	0.0348523	0.0743207	DOWN	-0.383808	0.00174188	0.00984012	DOWN
C_0177	Inosine	Inosine	6021	HMDB0000195	269.087	15.4077	1.31663	0.000111082	0.00102196	UP	2.02744	0.00192697	0.00849978	UP	1.56509	3.69811e-05	0.000496163	UP	1.7689	0.00904672	0.0300314	UP
A_0018	Isethionic acid	Isethionic acid	7866	HMDB0003903	124.991	9.10424	0.245117	0.111488	0.180505	UP	0.351522	0.0126173	0.0348466	UP	-0.167178	0.228858	0.334965	DOWN	-0.267143	0.00563412	0.0229644	DOWN
C_0086	Isoglutamic acid	Isoglutamic acid	73064		148.059	7.25662	-2.4393	2.01185e-06	8.09771e-05	DOWN	-1.86789	7.866e-06	0.000230259	DOWN	-1.55839	1.0971e-05	0.000207804	DOWN	-0.881996	0.000993926	0.00744289	DOWN
C_0137	Kynurenine	Kynurenine	846	HMDB0000684	209.091	7.94101	0.189077	0.293769	0.373888	UP	-0.0199671	0.9119	0.924905	DOWN	0.0268322	0.913239	0.937767	UP	-0.169378	0.338137	0.433786	DOWN
A_0004	Lactic acid	Lactic acid	612	HMDB0000190,HMDB0001311	89.0242	8.60218	0.290593	0.0642403	0.11753	UP	1.01821	0.000828283	0.00476263	UP	0.440268	0.202022	0.303977	UP	-0.253628	0.0550916	0.112864	DOWN
A_0067	Lauric acid	Lauric acid	3893	HMDB0000638	199.171	6.34443	-0.0100299	0.960282	0.966284	DOWN	-0.244649	0.354795	0.448015	DOWN	0.03945	0.859575	0.889978	UP	-0.692698	0.0382934	0.0862272	DOWN
C_0059	Leu	Leu	857	HMDB0000687	132.101	8.14714	0.840986	0.00084164	0.00437168	UP	1.02796	0.000780852	0.00457153	UP	0.776915	0.00117634	0.0065307	UP	0.712122	0.0102095	0.0328745	UP
N_0007	Linoleic acid	FA	5280450	HMDB0000673	279.233	14.1748	0.0532332	0.908195	0.92252	UP	0.102676	0.839065	0.877205	UP	-0.189217	0.682288	0.760197	DOWN	-0.189265	0.686339	0.756853	DOWN
N_0006	Linolenic acid	FA	5280934	HMDB0001388	277.217	13.7657	-0.0578589	0.809245	0.843291	DOWN	-0.0472713	0.884294	0.911264	DOWN	-0.204463	0.467908	0.563473	DOWN	-0.12042	0.665656	0.7432	DOWN
P_0017	Linoleyl ethanolamide	complex	5283446	HMDB0012252	324.29	13.3527	0.0967017	0.460551	0.545211	UP	-0.274056	0.0398031	0.0811177	DOWN	-0.0301567	0.81299	0.861482	DOWN	-0.3028	0.0446066	0.098379	DOWN
C_0083	Lys	Lys	866	HMDB0000182,HMDB0003405	147.112	5.46956	0.757318	1.87037e-05	0.000334588	UP	0.820637	2.04592e-07	6.58787e-05	UP	0.678449	0.00157611	0.00768948	UP	0.537236	0.00107813	0.00754693	UP
A_0025	Malic acid	Malic acid	525	HMDB0000156,HMDB0000744	133.014	14.5278	0.150983	0.0667505	0.120076	UP	0.420474	0.000117818	0.00124474	UP	0.18792	0.148556	0.237985	UP	-0.103204	0.105406	0.181342	DOWN
C_0088	Met	Met	876	HMDB0000696	150.057	8.49126	0.539188	0.0196175	0.0461083	UP	0.525022	0.0129863	0.0348466	UP	0.334968	0.0510959	0.101561	UP	0.224535	0.323598	0.422244	UP
C_0102	Methionine sulfoxide	Methionine sulfoxide	158980	HMDB0002005	166.052	9.38748	-0.29838	0.0439206	0.0878413	DOWN	-0.331039	0.0596798	0.110442	DOWN	-0.222242	0.0923981	0.164377	DOWN	-0.399552	0.0135128	0.0391994	DOWN
A_0070	Mucic acid	Mucic acid	3037582	HMDB0000639	209.031	10.7398	-0.290087	0.132657	0.204381	DOWN	-0.494047	0.0432988	0.0855351	DOWN	-0.221689	0.282979	0.387741	DOWN	-0.383156	0.0526225	0.110701	DOWN
A_0081	myo-Inositol 1-phosphate myo-Inositol 3-phosphate	Myoinositol 1-phosphate Myoinositol 3-phosphate	107737 440194	HMDB0000213 HMDB0006814	259.023	8.24289	-0.672839	0.000123355	0.00107352	DOWN	-0.479833	0.00233705	0.00964782	DOWN	-0.308464	0.0306816	0.0667533	DOWN	-0.335084	0.00443663	0.020121	DOWN
A_0082	myo-Inositol 2-phosphate	Myoinositol 2-phosphate	160886		259.023	8.38982	-0.324765	0.000362438	0.00238173	DOWN	-0.549441	0.000309309	0.00226358	DOWN	-0.273731	0.0131396	0.0384633	DOWN	-0.0737442	0.419253	0.520846	DOWN
N_0002	Myristic acid	FA	11005	HMDB0000806	227.202	13.8224	-0.423204	0.263135	0.351575	DOWN	-0.149525	0.570447	0.656014	DOWN	-0.391189	0.116168	0.199678	DOWN	-0.685141	0.0190554	0.051132	DOWN
C_0025	N,N-Dimethylglycine	DMG	673	HMDB0000092	104.07	8.66373	-0.316581	0.0151333	0.0374841	DOWN	-0.206866	0.0783445	0.139814	DOWN	-0.0289204	0.824561	0.87052	DOWN	0.0561212	0.512185	0.606337	UP
C_0182	N-(1-Deoxy-1-fructosyl)valine	N-(1-Deoxy-1-fructosyl)valine	131752247	HMDB0037844	280.138	11.0099	0.728766	0.000407311	0.0025222	UP	0.609546	0.0273828	0.0620934	UP	0.550063	0.128454	0.213207	UP	0.295443	0.16204	0.252062	UP
A_0023	N-Acetylalanine N-Acetyl-β-alanine	N-Acetylalanine N-Acetyl-b-alanine	88064 76406	HMDB0000766	130.051	7.23838	-0.00513341	0.91931	0.930873	DOWN	0.430851	3.03757e-05	0.000514788	UP	0.146862	0.0170218	0.0456752	UP	0.280617	0.0568501	0.114308	UP
A_0050	N-Acetylaspartic acid	N-Acetylaspartic acid	65065	HMDB0000812	174.041	11.0505	0.0297887	0.866393	0.891306	UP	0.189208	0.310524	0.403181	UP	0.346884	0.000987063	0.00614461	UP	0.29111	0.0114005	0.0349616	UP
C_0142	N-Acetylgalactosamine N-Acetylglucosamine N-Acetylmannosamine	N-Acetylgalactosamine GlcNAc ManNAc	35717 439174 439281	HMDB0000853 HMDB0000215 HMDB0001129	222.096	17.359	0.735765	0.000678563	0.00383328	UP	0.897775	0.000292698	0.00224611	UP	0.826918	4.33837e-06	0.000126996	UP	0.861471	0.000465056	0.00427851	UP
A_0091	N-Acetylglucosamine 1-phosphate	GlcNAc-P	440272	HMDB0001367	300.049	7.72298	0.341579	0.00792007	0.0238998	UP	0.743313	0.00041634	0.00262865	UP	0.521846	0.00463982	0.0175767	UP	0.469854	0.0204435	0.0539575	UP
C_0123	N-Acetyllysine	N-Acetyllysine	92907	HMDB0000446	189.122	7.71973	0.431302	0.000377791	0.00243297	UP	0.820134	0.000430092	0.00266326	UP	0.853959	7.05548e-05	0.000841431	UP	0.852446	0.000122135	0.00226285	UP
A_0093	N-Acetylneuraminic acid	NeuNAc	439197	HMDB0000230	308.101	5.98026	0.010096	0.873045	0.893658	UP	-0.0488489	0.708199	0.78096	DOWN	0.0752898	0.234025	0.339442	UP	0.0155453	0.807075	0.860523	UP
A_0099	N-Glycolylneuraminic acid	GcNeu	440001	HMDB0000833	324.094	5.95993	0.408103	0.0178974	0.0434732	UP	0.480348	0.0820386	0.142792	UP	0.759559	0.00150321	0.00744669	UP	0.678512	0.00857595	0.0291381	UP
C_0121	N1-Acetylspermidine	N1-Acetylspermidine	496	HMDB0001276	188.175	5.02673	0.909869	0.0036009	0.013176	UP	0.802531	2.09904e-06	0.000104233	UP	0.748849	0.000418917	0.00354977	UP	0.752311	0.00475599	0.0209785	UP
C_0093	N1-Methyl-4-pyridone-5-carboxamide	N1-Methyl-4-pyridone-5-carboxamide	440810	HMDB0004194	153.064	14.549	0.0735778	0.424123	0.507686	UP	0.0249209	0.849252	0.884981	UP	0.0442406	0.698804	0.773247	UP	-0.109495	0.444417	0.544115	DOWN
C_0108	N5-Ethylglutamine	N5-Ethylglutamine	439378	HMDB0034365	175.106	8.98012	0.478452	0.0104499	0.0285159	UP	0.472074	0.0137901	0.036101	UP	0.764044	0.00231317	0.0104907	UP	0.438538	2.88292e-05	0.00203893	UP
C_0125	N6,N6,N6-Trimethyllysine	Trimethyllysine	440120	HMDB0001325	189.159	5.70237	-0.477451	7.15e-06	0.0002093	DOWN	-0.782969	2.77284e-06	0.000111607	DOWN	-0.503699	1.02661e-05	0.000206605	DOWN	-0.205484	0.00319851	0.0156049	DOWN
C_0122	N6-Acetyllysine	N6-Acetyllysine	92832	HMDB0000206	189.122	9.0241	0.249995	0.00627192	0.0201956	UP	0.227417	0.0751627	0.135209	UP	0.295096	0.0150814	0.0423745	UP	0.100286	0.0248558	0.0640285	UP
C_0097	N6-Methyllysine	N6-Methyllysine	164795	HMDB0002038	161.127	5.63988	-0.0733601	0.582302	0.653315	DOWN	-0.0916503	0.308637	0.402352	DOWN	0.205904	0.180544	0.278158	UP	0.178586	0.00150774	0.00882712	UP
C_0120	N8-Acetylspermidine	N8-Acetylspermidine	123689	HMDB0002189	188.175	5.08833	0.642888	0.0568657	0.106458	UP	0.625751	0.0286466	0.064505	UP	0.586873	0.0155116	0.04269	UP	0.752173	0.00776873	0.0277948	UP
A_0136	NAD+	NAD+	5893	HMDB0000902	662.102	5.46976	-0.100741	0.434431	0.518084	DOWN	0.0610872	0.870104	0.900879	UP	0.45508	0.034544	0.0741545	UP	0.14137	0.728789	0.787483	UP
A_0137	NADP+	NADP+	5886	HMDB0000217	742.068	7.5699	0.0813096	0.528872	0.611909	UP	-0.294691	0.255989	0.349273	DOWN	0.03332	0.838793	0.878397	UP	-0.0240765	0.8711	0.913662	DOWN
N_0021	Nervonic acid	FA	5281120	HMDB0002368	365.343	16.1377	-0.100557	0.436028	0.518084	DOWN	-0.0843354	0.592442	0.676477	DOWN	0.100424	0.50442	0.597144	UP	0.00457817	0.976707	0.985358	UP
C_0047	Nicotinamide	Nicotinamide	936	HMDB0001406	123.054	5.90491	-0.598814	2.41594e-06	8.64371e-05	DOWN	-0.595792	1.91703e-06	0.000104233	DOWN	-0.446556	3.30906e-06	0.000126996	DOWN	-0.360663	0.00132189	0.00822744	DOWN
C_0168	Nicotinamide riboside	Nicotinamide riboside	439924	HMDB0000855	255.096	7.55203	0.128663	0.358231	0.436934	UP	0.029389	0.897165	0.916002	UP	0.159782	0.277749	0.384321	UP	0.354743	0.00866587	0.0291381	UP
C_0204	NMN	NicRN	14180	HMDB0000229	335.063	16.1394	-0.559189	0.000604093	0.00347354	DOWN	-0.781435	4.55188e-05	0.000686704	DOWN	-0.301983	0.00600371	0.0212439	DOWN	-0.208009	0.0908118	0.165206	DOWN
C_0154	N’-Formylkynurenine	N-Formylkynurenine	910	HMDB0001200	237.086	9.58971	0.000670302	0.997516	0.997516	UP	-0.648184	0.0294396	0.0655846	DOWN	-0.463613	0.0742902	0.138274	DOWN	-0.884745	0.00240359	0.0124832	DOWN
C_0133	O-Acetylcarnitine	ALCAR	439756	HMDB0000201	204.122	7.14967	-0.833063	3.27988e-05	0.00044005	DOWN	-0.914009	0.000116577	0.00124474	DOWN	-0.438021	0.00707063	0.0242207	DOWN	-0.183795	0.0438308	0.0973345	DOWN
C_0098	O-Acetylhomoserine 2-Aminoadipic acid	O-Acetylhomoserine 2-Aminoadipic acid	439389 92136	HMDB0000510	162.075	8.66857	-0.89003	0.000291672	0.00204171	DOWN	-0.730055	0.00452752	0.0156759	DOWN	-0.231177	0.235795	0.340475	DOWN	-0.0403509	0.659775	0.7432	DOWN
C_0188	Octanoylcarnitine	Octanoylcarnitine	11953814	HMDB0000791	288.216	8.19845	-0.391456	0.0552637	0.10521	DOWN	-0.342847	0.164718	0.246694	DOWN	0.0731123	0.717329	0.785985	UP	0.51135	0.00607402	0.0243103	UP
N_0008	Oleic acid	FA	445639	HMDB0000207	281.249	14.6383	-0.313442	0.544809	0.622086	DOWN	-0.157657	0.745187	0.805202	DOWN	-0.296102	0.569565	0.662094	DOWN	-0.173472	0.721923	0.78269	DOWN
P_0019	Oleoyl ethanolamide AEA(18:1)	complex	5283454 0	HMDB0002088	326.305	13.8393	-0.120726	0.518459	0.604869	DOWN	-0.192379	0.358576	0.451021	DOWN	0.0501919	0.77838	0.835462	UP	-0.0705613	0.811442	0.862325	DOWN
C_0189	Ophthalmic acid	Ophthalmic acid	7018721	HMDB0005765	290.134	10.4219	0.507034	0.0522297	0.100107	UP	0.154978	0.471607	0.560359	UP	-0.259581	0.0569869	0.111889	DOWN	-0.0243591	0.749069	0.804001	DOWN
C_0064	Ornithine	Ornithine	389	HMDB0000214,HMDB0003374	133.096	5.42933	0.826814	4.01519e-05	0.000497265	UP	1.33173	0.00178619	0.00812748	UP	1.21744	7.04432e-07	6.90446e-05	UP	0.814762	0.000275845	0.00317222	UP
A_0088	Orotidine	Orotidine	92751	HMDB0000788	287.052	6.49236	-0.548204	1.30284e-05	0.000279676	DOWN	-0.603566	9.42238e-05	0.00112371	DOWN	-0.319996	0.000947503	0.00614461	DOWN	-0.263085	0.00124286	0.008004	DOWN
A_0027	p-Toluic acid o-Toluic acid m-Toluic acid	p-Toluic acid o-Toluic acid m-Toluic acid	7470 8373 7418		135.045	7.47895	-0.95269	0.000738355	0.00409914	DOWN	-1.09062	0.000249946	0.00211796	DOWN	-0.722392	0.00706289	0.0242207	DOWN	-1.4876	2.33953e-05	0.00203893	DOWN
N_0005	Palmitic acid	FA	985	HMDB0000220	255.233	14.5415	-0.516051	0.0376164	0.0766612	DOWN	-0.478646	0.0536478	0.101021	DOWN	-0.354813	0.107663	0.18841	DOWN	-0.3985	0.0913284	0.165212	DOWN
N_0004	Palmitoleic acid	FA	445638	HMDB0003229	253.218	13.9663	-0.578541	0.270774	0.354427	DOWN	0.0443586	0.916288	0.924905	UP	0.0228684	0.952977	0.962965	UP	0.16014	0.667034	0.7432	UP
P_0054	Palmitoylcarnitine	AC	11953816	HMDB0000222	401.345	11.5345	-0.311174	0.0968683	0.160781	DOWN	-0.238503	0.374341	0.467201	DOWN	0.0829901	0.671264	0.753125	UP	0.163514	0.263028	0.366171	UP
P_0007	Palmitoylethanolamide	complex	4671	HMDB0002100	300.29	13.6815	-0.756925	0.00495965	0.0171721	DOWN	-0.754605	0.00431369	0.0152844	DOWN	-0.400692	0.045212	0.0927279	DOWN	-0.477852	0.0842571	0.156825	DOWN
A_0073	Pantothenic acid	Pantothenic acid	6613	HMDB0000210	218.104	6.33816	0.41858	0.0184089	0.0439087	UP	0.676989	0.00840694	0.0246094	UP	0.0863627	0.614281	0.706975	UP	-0.215758	0.0553807	0.112864	DOWN
A_0038	Pelargonic acid	Pelargonic acid	8158	HMDB0000847	157.123	6.70751	-0.826623	0.00588698	0.0193351	DOWN	-0.902942	0.00522346	0.0171628	DOWN	-0.472656	0.0603548	0.117074	DOWN	-1.21326	0.00119791	0.008004	DOWN
P_0028	PGI2	Prosta	5282411	HMDB0001335	353.232	9.04666	-1.20301	0.300711	0.381216	DOWN	-1.23889	0.294924	0.387615	DOWN	-1.57108	0.245289	0.347943	DOWN	-1.71434	0.230518	0.33137	DOWN
C_0103	Phe	Phe	994	HMDB0000159	166.085	8.75381	0.681268	0.00535363	0.017957	UP	0.826544	0.00145542	0.00694661	UP	0.578102	0.00223603	0.0102857	UP	0.294384	0.0341027	0.0819033	UP
C_0119	Phosphorylcholine	Phosphorylcholine	1014	HMDB0001565	184.072	16.0295	-0.354594	6.24613e-05	0.000670418	DOWN	-0.373697	0.00754359	0.0224911	DOWN	-0.10716	0.0863325	0.156175	DOWN	-0.057043	0.219418	0.321148	DOWN
P_0016	Phytosphingosine	sph	122121	HMDB0004610	318.3	10.9043	-0.0720511	0.793395	0.834879	DOWN	0.217053	0.0333684	0.0711565	UP	0.592019	0.00107026	0.00638194	UP	-0.138354	0.621647	0.710249	DOWN
C_0054	Pipecolic acid	Pipecolic acid	439227	HMDB0000070,HMDB0000716,HMDB0005960	130.085	8.11749	0.183982	0.127424	0.20015	UP	0.37954	0.0246515	0.0566985	UP	0.219821	0.314558	0.423046	UP	0.0915055	0.273012	0.374085	UP
C_0036	Pro	Pro	614	HMDB0000162,HMDB0003411	116.07	8.54542	0.401624	0.00216454	0.0088812	UP	0.71815	0.00123658	0.00642223	UP	0.600831	0.000139884	0.0015532	UP	0.391597	0.0134821	0.0391994	UP
P_0012	Progesterone	Steroid	5994	HMDB0001830	315.232	10.9836	-0.971721	0.0337226	0.0704915	DOWN	-1.13169	0.0218985	0.051302	DOWN	-1.23834	0.0172386	0.0458747	DOWN	-1.39865	0.0131206	0.03876	DOWN
C_0138	Propionylcarnitine XC0061	Propionylcarnitine XC0061	188824 0	HMDB0000824	218.138	7.36182	-1.04069	0.0115231	0.0309203	DOWN	-0.873262	0.0207019	0.0499268	DOWN	-0.102332	0.668768	0.752948	DOWN	0.012727	0.950843	0.965841	UP
C_0015	Putrescine	Putrescine	1045	HMDB0001414	89.1068	3.76446	0.651781	0.00358467	0.013176	UP	0.777128	0.000218042	0.00195026	UP	0.434179	0.0219693	0.0544162	UP	0.453075	0.0190086	0.051132	UP
C_0164	Pyridoxamine 5'-phosphate	Pyridoxamine-P	1053	HMDB0001555	249.062	8.27919	-0.139126	0.344653	0.425204	DOWN	-0.136082	0.270715	0.364729	DOWN	0.0394124	0.849532	0.882417	UP	-0.0644413	0.556863	0.649673	DOWN
P_0003	Retinol-1	FA	445354	HMDB0000305	269.226	13.8253	-1.34659	0.0918416	0.153228	DOWN	-0.786871	0.199658	0.288295	DOWN	-0.547001	0.317941	0.423046	DOWN	-0.760403	0.222769	0.323116	DOWN
A_0075	Ribose 5-phosphate	R5P	439167	HMDB0001548	229.012	8.41658	-0.938315	0.193112	0.27393	DOWN	-0.522254	0.365769	0.458279	DOWN	-1.06235	0.159364	0.252784	DOWN	-0.241702	0.661111	0.7432	DOWN
A_0076	Ribulose 5-phosphate	Ru5P	439184	HMDB0000618	229.012	8.71078	0.210734	0.176009	0.255293	UP	0.659313	0.0318957	0.068929	UP	0.0869019	0.711078	0.784134	UP	0.668681	0.263474	0.366171	UP
N_0010	Ricinoleic acid	FA	643684	HMDB0034297	297.244	12.574	-0.236026	0.130374	0.202551	DOWN	-0.223191	0.0727199	0.131549	DOWN	-0.129552	0.232783	0.339168	DOWN	-0.401251	0.0149324	0.0421775	DOWN
C_0210	S-Adenosylhomocysteine	SAHC	439155	HMDB0000939	385.128	6.93436	-1.02742	2.62437e-05	0.000432959	DOWN	-1.28642	5.22078e-06	0.000168109	DOWN	-1.00749	2.78307e-05	0.000426738	DOWN	-0.92454	0.000119204	0.00226285	DOWN
C_0211	S-Adenosylmethionine	SAM	34755	HMDB0001185	399.144	5.66442	-0.00989561	0.874231	0.893658	DOWN	-0.0686887	0.520407	0.609349	DOWN	-0.0580863	0.385218	0.490277	DOWN	-0.175239	0.0174644	0.0484788	DOWN
C_0209	S-Lactoylglutathione	S-Lactoylglutathione	440018	HMDB0001066	380.112	10.8645	-0.541426	0.146553	0.222594	DOWN	-0.152383	0.778055	0.824124	DOWN	-0.822017	0.0623546	0.118806	DOWN	-0.414349	0.33582	0.432537	DOWN
C_0201	S-Methylglutathione	S-Methylglutathione	115260		322.106	10.5311	-1.10819	0.000139946	0.00118586	DOWN	-1.42426	6.53803e-05	0.000842098	DOWN	-0.594588	0.00409993	0.0157164	DOWN	-0.378028	0.0274322	0.0690092	DOWN
C_0101	S-Methylmethionine	S-Methylmethionine	145692		164.073	5.82272	-0.240562	0.00904618	0.0258515	DOWN	-0.291809	0.0477006	0.0925277	DOWN	0.351599	0.165156	0.259415	UP	0.469371	0.0739544	0.140907	UP
C_0018	Sarcosine	Sarcosine	1088	HMDB0000271	90.0544	7.53221	-0.158745	0.110395	0.180443	DOWN	0.389001	0.0268294	0.06127	UP	0.121625	0.717638	0.785985	UP	0.0190461	0.859673	0.907589	UP
A_0089	Sedoheptulose 7-phosphate	S7P	165007	HMDB0001068	289.033	7.76264	-0.477791	0.010407	0.0285159	DOWN	-0.190386	0.283827	0.379331	DOWN	-0.0985989	0.54086	0.635609	DOWN	0.481238	0.284771	0.382067	UP
C_0028	Ser	Ser	617	HMDB0000187,HMDB0003406	106.049	7.94442	0.608159	0.00259464	0.0104434	UP	0.588935	0.00135269	0.00680571	UP	1.08433	0.000192847	0.00181655	UP	0.749001	9.73914e-05	0.00226285	UP
C_0153	Ser-Glu	Ser-Glu			235.091	8.2053	0.202515	0.0252184	0.0561011	UP	0.540511	0.00104402	0.00566959	UP	0.726932	3.84088e-06	0.000126996	UP	0.725644	0.0023983	0.0124832	UP
C_0113	Serotonin	Serotonin	5202	HMDB0000259	177.101	6.93378	-0.751655	0.00956223	0.0265434	DOWN	-1.38287	0.00133512	0.00680571	DOWN	-1.01069	0.00358014	0.0146283	DOWN	-0.932068	0.00474033	0.0209785	DOWN
P_0052	Sitosterol	Steroid	222284	HMDB0000852	397.383	16.3455	-1.53401	0.00796259	0.0238998	DOWN	-1.62179	0.00673932	0.0204723	DOWN	-0.868847	0.0330744	0.0714761	DOWN	-0.978097	0.0367111	0.0844355	DOWN
C_0081	Spermidine	Spermidine	1102	HMDB0001257	146.164	3.61889	-0.276527	0.0250173	0.0561011	DOWN	-0.16263	0.270634	0.364729	DOWN	-0.209301	0.438737	0.539211	DOWN	0.0982837	0.622019	0.710249	UP
C_0132	Spermine	Spermine	1103	HMDB0001256	203.222	3.5755	-0.555944	0.00125484	0.00594204	DOWN	-0.677547	0.000320434	0.00228992	DOWN	-0.607678	0.00705155	0.0242207	DOWN	-0.218137	0.151209	0.241036	DOWN
P_0010	Sphinganine	Sph	91486	HMDB0000269	302.305	11.1775	0.594284	0.150952	0.227134	UP	1.29766	0.00263099	0.0106167	UP	1.21503	0.00168909	0.00811772	UP	0.343975	0.402681	0.504527	UP
P_0008	Sphingosine	Sph	5280335	HMDB0000252	300.29	10.9912	0.0382101	0.787749	0.831656	UP	0.320895	0.00572333	0.0180678	UP	0.649722	3.58893e-06	0.000126996	UP	0.294569	0.272732	0.374085	UP
P_0020	Sphingosine(d20:1)	Sph			328.321	11.6972	0.181364	0.502823	0.58876	UP	0.407236	0.185394	0.270612	UP	0.20307	0.0358146	0.0758704	UP	-0.0568341	0.696478	0.762809	DOWN
C_0077	Stachydrine	Stachydrine	115244	HMDB0004827	144.101	9.05684	-1.37824	8.42185e-08	2.71183e-05	DOWN	-0.771666	0.000173494	0.00164309	DOWN	-0.437164	1.00519e-05	0.000206605	DOWN	-0.130001	0.0756275	0.143247	DOWN
N_0009	Stearic acid	FA	5281	HMDB0000827	283.265	15.1693	-0.507304	0.00941722	0.0263682	DOWN	-0.550344	0.00486153	0.0163064	DOWN	-0.40431	0.0238203	0.0568159	DOWN	-0.60955	0.00650133	0.025222	DOWN
P_0021	Stearoyl ethanolamide	complex	27902	HMDB0013078	328.321	14.396	-0.509759	0.0288959	0.0620298	DOWN	-0.88707	0.00184515	0.0082519	DOWN	-0.455013	0.0262924	0.0596208	DOWN	-0.621399	0.0458469	0.0997481	DOWN
P_0050	Stigmasterol	steroid	5280794	HMDB0000937	395.367	16.153	-0.140272	0.369378	0.448829	DOWN	-0.0141255	0.885794	0.911264	DOWN	0.06718	0.620338	0.71085	UP	-0.275252	0.0360956	0.0839219	DOWN
A_0014	Succinic acid	Succinic acid	1110	HMDB0000254	117.019	14.33	0.260563	0.0339323	0.0704915	UP	0.502587	0.000690981	0.0041203	UP	0.256159	0.117202	0.199678	UP	-0.157339	0.0816517	0.152859	DOWN
C_0048	Taurine	Taurine	1123	HMDB0000251	126.021	17.3246	-0.347104	0.000361125	0.00238173	DOWN	-0.242689	0.0558639	0.104359	DOWN	-0.0488819	0.498057	0.591787	DOWN	-0.192334	0.00853337	0.0291381	DOWN
N_0036	Taurocholic acid	Bile Acid	6675	HMDB0000036	514.284	11.6544	0.961125	0.538129	0.618848	UP	-1.00327	0.12477	0.20088	DOWN	1.39875	0.391788	0.494728	UP	-3.20967	0.0144464	0.0415334	DOWN
A_0040	Terephthalic acid	Terephthalic acid	7489	HMDB0002428	165.019	12.1754	-0.0683489	0.500854	0.588595	DOWN	-0.292542	0.0132065	0.0351446	DOWN	-0.151903	0.138873	0.228149	DOWN	-0.263877	0.117761	0.196472	DOWN
C_0175	Thiamine	Thiamine	1130	HMDB0000235	265.111	5.21905	0.531074	0.000596884	0.00347354	UP	0.659622	0.00436698	0.0152844	UP	0.453963	0.0407076	0.0846171	UP	0.728504	0.105877	0.181342	UP
A_0114	Thiamine diphosphate	ThPP	1132	HMDB0001372	423.03	6.5212	0.0577093	0.530194	0.611909	UP	-0.127877	0.283909	0.379331	DOWN	-0.000152653	0.998333	0.998333	DOWN	-0.0539443	0.427091	0.524929	DOWN
C_0206	Thiamine phosphate	TMP	1131	HMDB0002666	345.078	8.43451	0.412801	0.0230529	0.0526456	UP	0.956755	0.000293604	0.00224611	UP	0.952542	3.18819e-06	0.000126996	UP	1.24538	0.00551724	0.0227763	UP
C_0065	Thiaproline	Thiaproline	9934		134.026	11.0294	-0.503274	0.108711	0.179513	DOWN	0.379411	0.081776	0.142792	UP	0.33397	0.109783	0.190055	UP	0.445339	0.124874	0.204109	UP
C_0040	Thr	Thr	6288	HMDB0000167	120.064	8.34016	0.477926	0.00195289	0.00838439	UP	0.489201	0.00143321	0.00694661	UP	0.494382	0.0109872	0.0350285	UP	0.419005	0.000956794	0.00744289	UP
C_0151	Thr-Asp	Thr-Asp	3280446		235.089	8.43393	-0.105367	0.615304	0.6832	DOWN	-0.354086	0.193212	0.280244	DOWN	-0.0438901	0.841095	0.878397	DOWN	0.138569	0.464309	0.561084	UP
C_0087	threo-β-Methylaspartic acid	threo-b-Methylaspartic acid	440064		148.059	9.74758	-2.08368	0.0019158	0.00833632	DOWN	-2.20793	0.00179208	0.00812748	DOWN	-1.58566	0.00376889	0.0147998	DOWN	-1.1496	0.0099577	0.0323877	DOWN
A_0026	Threonic acid	Threonic acid	5460407	HMDB0000943	135.03	7.52532	-0.0766598	0.628705	0.693297	DOWN	-0.32855	0.151803	0.232765	DOWN	0.242658	0.279289	0.384321	UP	-0.0856177	0.652886	0.740244	DOWN
C_0158	Thymidine	Thymidine	5789	HMDB0000273	243.096	17.3553	-0.139634	0.200947	0.281326	DOWN	-0.112409	0.294602	0.387615	DOWN	-0.0287699	0.758816	0.819929	DOWN	-0.165401	0.110946	0.188024	DOWN
C_0055	trans-Glutaconic acid	trans-Glutaconic acid	5280498	HMDB0000620	131.033	17.9681	0.147212	0.625054	0.69164	UP	-0.262241	0.0223615	0.0518015	DOWN	-0.010444	0.839393	0.878397	DOWN	-0.204983	0.0237462	0.0616636	DOWN
C_0071	Trigonelline	Trigonelline	5570	HMDB0000875	138.054	8.29283	-1.72639	2.68919e-05	0.000432959	DOWN	-1.07215	0.000266638	0.00220148	DOWN	-0.86703	0.000492832	0.00406903	DOWN	-0.518199	0.00248485	0.0127003	DOWN
P_0079	Trilaurin-1	complex	10851	HMDB0011188	656.582	17.6073	-2.13335	0.00507774	0.017394	DOWN	-1.31648	0.013578	0.035837	DOWN	-1.04776	0.0275111	0.0608707	DOWN	-0.839053	0.0544983	0.112864	DOWN
C_0009	Trimethylamine N-oxide	Trimethylamine N-oxide	1145	HMDB0000925	76.0755	5.25899	-2.10486	4.65576e-05	0.000555243	DOWN	-2.30525	4.69176e-05	0.000686704	DOWN	-0.93587	0.00555589	0.0201011	DOWN	-0.539632	0.0111425	0.0345627	DOWN
C_0135	Trp	Trp	1148	HMDB0000929	205.096	8.70422	0.72466	0.000260753	0.00190823	UP	0.7679	0.000327131	0.00228992	UP	0.549122	0.0011371	0.0065307	UP	0.00791867	0.948942	0.965841	UP
C_0118	Tyr	Tyr	1153	HMDB0000158	182.08	8.96818	0.406538	0.02046	0.04774	UP	0.38084	0.00668135	0.0204723	UP	0.622314	0.000849946	0.00570172	UP	0.196541	0.112439	0.189558	UP
C_0106	Tyr-Arg_divalent	Tyr-Arg	123804		169.594	6.10404	0.634778	0.000990174	0.00490517	UP	0.640118	0.0373271	0.0765562	UP	0.902621	0.0077529	0.0255209	UP	0.654772	5.44702e-05	0.00203893	UP
A_0112	UDP	UDP	6031	HMDB0000295	402.995	9.10515	0.327302	0.13421	0.204813	UP	0.35872	0.415684	0.503525	UP	0.678598	0.00186026	0.00880889	UP	0.0536873	0.89171	0.923249	UP
A_0130	UDP-galactose UDP-glucose	UDP-Gal UDP-Glc	23724458 8629	HMDB0000302 HMDB0000286	565.048	7.0355	-0.170619	0.0120949	0.0316631	DOWN	0.051717	0.598383	0.680845	UP	-0.0178386	0.745172	0.810627	DOWN	-0.0954828	0.101509	0.178731	DOWN
A_0131	UDP-glucuronic acid	UDP-GlcA	17473	HMDB0000935	579.027	8.72993	0.544412	0.000188542	0.00150414	UP	0.452721	0.000385107	0.0025307	UP	0.1245	0.183278	0.281027	UP	-0.180325	0.102117	0.178731	DOWN
A_0134	UDP-N-acetylgalactosamine UDP-N-acetylglucosamine	UDP-N-acetylgalactosamine UDP-GlcNAc	23724461 445675	HMDB0000304 HMDB0000290	606.075	6.89879	0.576564	1.53081e-06	7.04172e-05	UP	0.657035	1.6918e-05	0.000340475	UP	0.593193	2.60201e-05	0.000418924	UP	0.340457	0.00222545	0.0119433	UP
A_0098	UMP	UMP	6030	HMDB0000288	323.029	7.85843	-0.102529	0.403057	0.487911	DOWN	-0.272853	0.017515	0.0440612	DOWN	-0.0894514	0.374165	0.480005	DOWN	-0.0485536	0.666571	0.7432	DOWN
C_0033	Uracil	Uracil	1174	HMDB0000300	113.034	17.3584	0.732793	0.0039207	0.0140274	UP	1.23365	0.000409864	0.00262865	UP	0.755236	0.0053304	0.019958	UP	1.03674	0.145577	0.233212	UP
C_0002	Urea	Urea	1176	HMDB0000294	61.0399	16.6358	-0.136962	0.155981	0.233609	DOWN	-0.0690087	0.529384	0.615385	DOWN	-0.00680854	0.953993	0.962965	DOWN	-0.0633256	0.482539	0.577612	DOWN
A_0043	Uric acid	Uric acid	1175	HMDB0000289	167.021	7.24224	0.215934	0.26287	0.351575	UP	1.10698	0.00475026	0.0162722	UP	0.512336	0.315515	0.423046	UP	-0.220624	0.33018	0.42698	DOWN
C_0160	Uridine	Uridine	6029	HMDB0000296	245.076	17.3712	1.52587	0.000110807	0.00102196	UP	2.04579	0.000299946	0.00224611	UP	1.57871	5.2775e-06	0.000141613	UP	1.46734	0.000952538	0.00744289	UP
C_0074	Urocanic acid	Urocanic acid	736715	HMDB0000301	139.049	6.56927	-0.275325	0.419449	0.503964	DOWN	-0.29325	0.386086	0.476321	DOWN	1.20777	0.247623	0.349713	UP	-0.528519	0.173878	0.265349	DOWN
A_0124	UTP	UTP	6133	HMDB0000285	482.962	9.69346	0.656166	0.0343163	0.0708324	UP	1.17122	0.157063	0.237438	UP	1.33409	0.00369521	0.0146896	UP	0.880415	0.0796517	0.149987	UP
C_0038	Val	Val	1182	HMDB0000883	118.085	7.90878	0.437048	0.00453804	0.0160577	UP	0.463937	0.0213646	0.0505837	UP	0.322816	0.0150237	0.0423745	UP	0.15042	0.176538	0.268138	UP
A_0041	XA0012	XA0012			166.018	7.61051	-0.541696	9.93705e-05	0.000969966	DOWN	-0.347183	0.0304771	0.0663084	DOWN	-0.286027	0.0056722	0.0202939	DOWN	-0.249518	0.00149314	0.00882712	DOWN
A_0061	XA0019	XA0019			191.02	6.82498	-0.462149	0.276359	0.358821	DOWN	-0.899728	0.126497	0.202648	DOWN	-0.295683	0.44721	0.547535	DOWN	-0.787659	0.0992216	0.177496	DOWN
A_0077	XA0033	XA0033			242.08	6.29439	-0.447122	4.86355e-05	0.000559308	DOWN	-0.434687	0.000872668	0.00492981	DOWN	-0.212522	0.00266873	0.0114578	DOWN	-0.118854	0.0529438	0.110701	DOWN
A_0106	XA0055	XA0055			369	10.8544	-0.630932	0.0291311	0.0621206	DOWN	-0.341478	0.179609	0.264082	DOWN	-0.367039	0.169228	0.264521	DOWN	0.226725	0.610765	0.70238	UP
A_0119	XA0065	XA0065			445.054	5.77023	-0.0204998	0.787479	0.831656	DOWN	0.170234	0.233708	0.3294	UP	0.133996	0.140977	0.23043	UP	0.0630059	0.525743	0.620107	UP
C_0092	Xanthine	Xanthine	1188	HMDB0000292	153.04	15.429	0.307163	0.159361	0.236471	UP	0.888542	0.020932	0.0499268	UP	0.518651	0.100393	0.177619	UP	1.31806	0.237435	0.336802	UP
C_0051	XC0016	XC0016			129.065	6.93708	-0.681532	0.00138301	0.00636183	DOWN	-0.410163	0.0192033	0.0472019	DOWN	-0.404158	0.012324	0.0367438	DOWN	-0.205843	0.0903687	0.165206	DOWN
C_0167	XC0089	XC0089			255.096	7.64183	0.313787	0.13084	0.202551	UP	0.0840136	0.442067	0.53114	UP	0.138725	0.405531	0.508097	UP	0.597165	0.00186362	0.0103463	UP
C_0198	XC0126	XC0126			310.113	11.7943	0.473386	0.000398106	0.00251353	UP	0.363706	0.163072	0.24537	UP	0.608972	0.0235051	0.0564825	UP	0.469372	0.121258	0.201256	UP
C_0202	XC0132	XC0132			325.16	6.87304	0.223987	0.0494054	0.0952608	UP	0.538962	0.00110808	0.00584921	UP	0.534948	4.20947e-06	0.000126996	UP	0.447226	0.000111657	0.00226285	UP
C_0207	XC0137	XC0137			350.101	10.6385	-0.00516378	0.978252	0.981299	DOWN	0.191081	0.415956	0.503525	UP	-0.140694	0.539601	0.635609	DOWN	-0.138723	0.465247	0.561084	DOWN
C_0096	XC0145 Ala-Ala	XC0145 Ala-Ala	15331 5460362	HMDB0003459	161.091	7.31512	0.235187	0.0181204	0.0435429	UP	0.795635	0.000246355	0.00211796	UP	0.778944	3.56589e-05	0.000496163	UP	0.835467	0.000332602	0.00356992	UP
C_0169	XC0154	XC0154	3182		255.107	17.3821	0.229184	0.157964	0.235484	UP	-0.0156013	0.913542	0.924905	DOWN	-0.0105669	0.958276	0.964265	DOWN	-0.0980253	0.482101	0.577612	DOWN
P_0069	α-Tocopherol	Vitamin	14985	HMDB0001893	431.384	16.1975	0.601264	0.264676	0.352172	UP	1.08613	0.293136	0.387615	UP	1.26606	0.160737	0.253712	UP	-0.362058	0.563892	0.655499	DOWN
C_0017	β-Ala	b-Ala	239	HMDB0000056	90.0544	5.84102	-1.22646	2.86158e-07	4.60714e-05	DOWN	-0.996931	1.67791e-05	0.000340475	DOWN	-0.299013	0.0233241	0.0564825	DOWN	-0.124513	0.180766	0.27327	DOWN
P_0005	β-Estradiol	Steroid	5757	HMDB0000151	273.189	9.86319	-0.67818	0.00781157	0.0238998	DOWN	-0.95692	0.00319798	0.0121147	DOWN	-0.858459	0.00363436	0.0146283	DOWN	-0.742567	0.00521877	0.0221111	DOWN
C_0080	γ-Butyrobetaine	Actinine	134	HMDB0001161	146.117	6.41924	-1.24815	0.00288991	0.0113482	DOWN	-1.23545	0.00337355	0.012486	DOWN	-0.289355	0.215939	0.320425	DOWN	0.36711	0.0373864	0.0853789	UP
C_0140	γ-Glu-Ala	g-Glu-Ala	440103	HMDB0006248	219.096	9.71777	0.188278	0.081186	0.139732	UP	0.0776057	0.534258	0.618817	UP	-0.318145	0.0173869	0.0458901	DOWN	-0.312213	0.0123928	0.0369489	DOWN
C_0091	γ-Glu-Arg_divalent	g-Glu-Arg	20719180		152.583	6.8992	-0.272275	0.160116	0.236502	DOWN	-0.199142	0.21186	0.304549	DOWN	0.0668691	0.813325	0.861482	UP	-0.205238	0.206349	0.306195	DOWN
C_0172	γ-Glu-Asn	g-Glu-Asn	131801686	HMDB0029144	262.102	10.1697	-0.561593	0.00735492	0.022993	DOWN	-0.569819	0.00393512	0.0143157	DOWN	-0.597426	0.00776723	0.0255209	DOWN	-0.546095	0.00551673	0.0227763	DOWN
C_0174	γ-Glu-Asp	g-Glu-Asp	161197	HMDB0030419	263.087	10.2498	0.18408	0.0649966	0.118083	UP	0.172911	0.242015	0.337355	UP	0.497464	0.000171945	0.00167777	UP	0.276447	0.0117999	0.0358449	UP
C_0166	γ-Glu-Cys	g-Glu-Cys	123938	HMDB0001049	251.069	10.1014	0.0690661	0.63191	0.694454	UP	0.322783	0.0669012	0.122399	UP	-0.403832	0.0620197	0.118806	DOWN	-0.244172	0.309834	0.40721	DOWN
C_0178	γ-Glu-Gln	g-Glu-Gln	150914	HMDB0011738	276.118	10.2592	-0.261854	0.0303656	0.0643272	DOWN	-0.418533	0.0148505	0.0379513	DOWN	-0.562814	0.000992297	0.00614461	DOWN	-0.437252	0.0186691	0.0509445	DOWN
C_0180	γ-Glu-Glu	g-Glu-Glu	92865	HMDB0011737	277.102	10.3322	-1.15765	0.000884672	0.00452166	DOWN	-1.30937	0.000513385	0.00311906	DOWN	-1.24321	0.000513385	0.00409893	DOWN	-0.35977	0.427116	0.524929	DOWN
C_0134	γ-Glu-Gly	g-Glu-Gly	165527	HMDB0011667	205.081	9.51997	-0.70788	5.72822e-05	0.00063603	DOWN	-0.835043	0.00012274	0.00124474	DOWN	-0.65992	6.52907e-05	0.000817151	DOWN	-0.487002	0.00868715	0.0291381	DOWN
C_0186	γ-Glu-His	g-Glu-His	7017195	HMDB0029151	285.117	6.90546	0.18526	0.0482195	0.0935568	UP	0.200772	0.121572	0.197708	UP	0.184994	0.125955	0.211237	UP	-0.164537	0.103135	0.178731	DOWN
C_0171	γ-Glu-Ile γ-Glu-Leu	g-Glu-Ile g-Glu-Leu	22885096 151023	HMDB0011170 HMDB0011171	261.144	10.1734	0.0641891	0.563853	0.637055	UP	0.126435	0.255362	0.349273	UP	0.09385	0.480908	0.57566	UP	0.0714526	0.284685	0.382067	UP
C_0073	γ-Glu-Lys_divalent	g-Glu-Lys	65254		138.58	6.79346	-0.10106	0.559196	0.634017	DOWN	-0.0410749	0.826256	0.869459	DOWN	-0.0742268	0.798937	0.851846	DOWN	-0.364377	0.103242	0.178731	DOWN
C_0173	γ-Glu-Ornitine	g-Glu-Ornitine	189156	HMDB0002248	262.139	6.73843	-0.594757	0.00216255	0.0088812	DOWN	-0.352254	0.048004	0.0925586	DOWN	-0.0515394	0.691789	0.768124	DOWN	-0.388829	0.0103469	0.0329871	DOWN
C_0152	γ-Glu-Ser	g-Glu-Ser	22844748	HMDB0029158	235.091	9.94376	-0.217534	0.0597841	0.110635	DOWN	-0.165701	0.142787	0.224281	DOWN	-0.107045	0.327064	0.428108	DOWN	-0.139311	0.248684	0.351211	DOWN
C_0165	γ-Glu-Thr	g-Glu-Thr	53861142	HMDB0029159	249.107	10.0395	0.17949	0.221928	0.306699	UP	0.0105285	0.951273	0.951273	UP	-0.148787	0.493844	0.588954	DOWN	-0.200638	0.228412	0.329815	DOWN
C_0200	γ-Glu-Tyr	g-Glu-Tyr	94340	HMDB0011741	311.125	10.4395	-0.271417	0.0716829	0.125043	DOWN	-0.252674	0.0946137	0.159873	DOWN	-0.41109	0.0275855	0.0608707	DOWN	-0.453625	0.0145944	0.0415876	DOWN
C_0162	γ-Glu-Val	g-Glu-Val	7015683	HMDB0011172	247.128	10.022	-0.350856	0.0253639	0.0561011	DOWN	-0.249549	0.102279	0.170642	DOWN	-0.261551	0.128293	0.213207	DOWN	-0.195466	0.163246	0.252717	DOWN
P_0061	γ-Tocopherol	Vitamin	92729	HMDB0001492	417.369	16.0005	0.107858	0.54163	0.620658	UP	0.675647	0.047224	0.0921583	UP	1.00674	0.00244584	0.0107885	UP	0.15821	0.303763	0.402518	UP
