# Supplementary material for: An Integrative Multiomics Framework for Identification of Therapeutic Targets in Pulmonary Fibrosis
Source: Adv Sci (Weinh). 2023 Apr 10;10(16):2207454. doi: 10.1002/advs.202207454 (PMC10238219; doi:10.1002/advs.202207454)
Supplement: Supplementary file 5 — Supporting Table 4 [file ADVS-10-2207454-s002.xlsx]

## Sheet: Legend
Supplementary Table 4: Metabolite Correlation Network (MCN) edges, nodes, and subnetworks information.

## Sheet: MCN Edges
source	target	weight
C_0049	C_0076	0.676923
C_0069	C_0076	-0.674615
C_0069	C_0107	0.677692
C_0146	C_0076	-0.579231
C_0146	C_0049	-0.543846
C_0146	C_0107	0.552308
C_0146	C_0069	0.627692
C_0147	C_0076	0.616923
A_0086	C_0076	0.743077
A_0086	C_0049	0.613846
A_0086	C_0107	-0.583077
A_0086	C_0069	-0.841538
A_0086	C_0146	-0.606154
C_0024	C_0107	0.669231
P_0045	C_0107	-0.533077
A_0008	C_0076	-0.61358
A_0008	C_0049	-0.573187
A_0008	C_0069	0.576649
A_0008	A_0086	-0.623581
A_0034	C_0076	0.666923
A_0034	C_0049	0.716154
A_0034	C_0069	-0.599231
A_0034	A_0086	0.574615
A_0015	C_0076	-0.603846
A_0015	C_0183	-0.590769
A_0015	C_0049	-0.592308
A_0015	A_0008	0.752837
A_0007	C_0076	-0.591538
A_0007	C_0069	0.560769
A_0007	A_0086	-0.589231
A_0007	A_0008	0.937103
A_0007	A_0015	0.706923
A_0036	C_0084	0.557692
A_0056	C_0076	0.707219
A_0056	C_0049	0.54745
A_0056	C_0069	-0.729163
A_0056	A_0086	0.891242
A_0056	A_0034	0.623292
C_0193	C_0146	0.609231
C_0193	C_0084	0.794615
C_0193	A_0036	0.583846
C_0193	C_0052	0.606923
C_0100	A_0097	0.633846
C_0100	A_0072	0.776923
A_0019	C_0084	-0.548462
A_0068	C_0147	0.536624
A_0068	A_0034	0.614497
C_0061	C_0076	0.711095
C_0061	C_0049	0.681819
C_0061	C_0107	-0.633283
C_0061	C_0069	-0.604007
C_0061	C_0146	-0.644069
C_0061	A_0086	0.649461
C_0061	A_0034	0.811249
C_0061	A_0056	0.721805
C_0061	A_0068	0.562935
P_0034	C_0076	-0.649231
P_0034	C_0049	-0.558462
P_0034	C_0069	0.537692
P_0034	A_0086	-0.744615
P_0034	A_0056	-0.755342
P_0034	C_0061	-0.544685
P_0013	C_0183	0.596154
P_0013	A_0015	-0.549231
P_0013	A_0072	0.544615
P_0013	C_0061	0.607859
P_0026	C_0183	0.653077
P_0026	A_0008	-0.565109
P_0026	A_0015	-0.603077
P_0026	A_0072	0.567692
P_0026	C_0061	0.593221
P_0026	P_0013	0.974615
P_0024	C_0076	0.572033
P_0024	C_0183	0.576265
P_0024	C_0049	0.654741
P_0024	A_0086	0.609348
P_0024	A_0008	-0.657945
P_0024	A_0034	0.612041
P_0024	A_0015	-0.745528
P_0024	A_0007	-0.589729
P_0024	A_0056	0.64074
P_0024	C_0061	0.683491
P_0024	P_0013	0.81785
P_0024	P_0026	0.834391
P_0025	A_0008	-0.60704
P_0025	A_0015	-0.652308
P_0025	A_0072	0.540769
P_0025	C_0100	0.545385
P_0025	C_0061	0.558552
P_0025	P_0013	0.844615
P_0025	P_0026	0.891538
P_0025	P_0024	0.822466
P_0029	A_0008	-0.63743
P_0029	A_0015	-0.533077
P_0029	A_0056	0.603273
P_0029	C_0061	0.568568
P_0029	P_0013	0.836154
P_0029	P_0026	0.835385
P_0029	P_0024	0.7613
P_0029	P_0025	0.81
P_0042	C_0183	0.678462
P_0042	A_0008	-0.552029
P_0042	A_0015	-0.648462
P_0042	A_0072	0.536154
P_0042	A_0056	0.567084
P_0042	C_0061	0.688753
P_0042	P_0013	0.850769
P_0042	P_0026	0.875385
P_0042	P_0024	0.835161
P_0042	P_0025	0.802308
P_0042	P_0029	0.782308
P_0043	C_0183	0.588462
P_0043	A_0072	0.618462
P_0043	C_0100	0.599231
P_0043	P_0013	0.921538
P_0043	P_0026	0.941538
P_0043	P_0024	0.753222
P_0043	P_0025	0.803846
P_0043	P_0029	0.748462
P_0043	P_0042	0.818462
P_0039	C_0183	0.618462
P_0039	A_0072	0.707692
P_0039	C_0052	0.533077
P_0039	C_0100	0.69
P_0039	P_0013	0.914615
P_0039	P_0026	0.946154
P_0039	P_0024	0.701673
P_0039	P_0025	0.87
P_0039	P_0029	0.722308
P_0039	P_0042	0.782308
P_0039	P_0043	0.938462
P_0040	A_0072	0.700769
P_0040	C_0100	0.598462
P_0040	P_0013	0.846923
P_0040	P_0026	0.841538
P_0040	P_0024	0.534718
P_0040	P_0025	0.704615
P_0040	P_0029	0.647692
P_0040	P_0042	0.662308
P_0040	P_0043	0.882308
P_0040	P_0039	0.922308
P_0036	A_0072	0.552308
P_0036	P_0013	0.626923
P_0036	P_0026	0.62
P_0036	P_0043	0.666923
P_0036	P_0039	0.712308
P_0036	P_0040	0.881538
P_0047	C_0183	0.573846
P_0047	A_0008	-0.584728
P_0047	A_0015	-0.571538
P_0047	C_0061	0.533899
P_0047	P_0013	0.919231
P_0047	P_0026	0.940769
P_0047	P_0024	0.821312
P_0047	P_0025	0.845385
P_0047	P_0029	0.872308
P_0047	P_0042	0.886154
P_0047	P_0043	0.868462
P_0047	P_0039	0.883077
P_0047	P_0040	0.8
P_0047	P_0036	0.623846
P_0048	P_0013	0.665385
P_0048	P_0026	0.721538
P_0048	P_0025	0.633077
P_0048	P_0029	0.628462
P_0048	P_0042	0.58
P_0048	P_0043	0.763846
P_0048	P_0039	0.752308
P_0048	P_0040	0.77
P_0048	P_0036	0.755385
P_0048	P_0047	0.731538
P_0053	A_0072	0.721538
P_0053	C_0052	0.58
P_0053	C_0100	0.726154
P_0053	P_0013	0.793846
P_0053	P_0026	0.808462
P_0053	P_0025	0.726154
P_0053	P_0029	0.546923
P_0053	P_0042	0.603077
P_0053	P_0043	0.874615
P_0053	P_0039	0.934615
P_0053	P_0040	0.943077
P_0053	P_0036	0.765385
P_0053	P_0047	0.745385
P_0053	P_0048	0.73
P_0051	A_0072	0.570769
P_0051	P_0013	0.643846
P_0051	P_0026	0.636923
P_0051	P_0043	0.689231
P_0051	P_0039	0.737692
P_0051	P_0040	0.896154
P_0051	P_0036	0.995385
P_0051	P_0047	0.647692
P_0051	P_0048	0.76
P_0051	P_0053	0.788462
P_0057	C_0193	0.612308
P_0058	P_0013	0.713077
P_0058	P_0026	0.750769
P_0058	P_0024	0.634737
P_0058	P_0025	0.691538
P_0058	P_0029	0.78
P_0058	P_0042	0.714615
P_0058	P_0043	0.710769
P_0058	P_0039	0.672308
P_0058	P_0040	0.683077
P_0058	P_0036	0.593846
P_0058	P_0047	0.816923
P_0058	P_0048	0.756154
P_0058	P_0053	0.603077
P_0058	P_0051	0.612308
P_0056	A_0072	0.637692
P_0056	C_0100	0.567692
P_0056	P_0013	0.745385
P_0056	P_0026	0.767692
P_0056	P_0025	0.631538
P_0056	P_0042	0.586154
P_0056	P_0043	0.81
P_0056	P_0039	0.871538
P_0056	P_0040	0.946154
P_0056	P_0036	0.893846
P_0056	P_0047	0.750769
P_0056	P_0048	0.797692
P_0056	P_0053	0.919231
P_0056	P_0051	0.903846
P_0056	P_0058	0.695385
P_0067	P_0057	0.764615
P_0068	P_0025	0.580769
P_0068	P_0029	0.560769
P_0065	A_0072	0.583077
P_0065	C_0052	0.551538
P_0065	C_0100	0.585385
P_0065	P_0033	-0.534615
P_0065	P_0013	0.746154
P_0065	P_0026	0.732308
P_0065	P_0025	0.578462
P_0065	P_0042	0.545385
P_0065	P_0043	0.780769
P_0065	P_0039	0.837692
P_0065	P_0040	0.929231
P_0065	P_0036	0.843846
P_0065	P_0047	0.721538
P_0065	P_0048	0.634615
P_0065	P_0053	0.923846
P_0065	P_0051	0.857692
P_0065	P_0058	0.613846
P_0065	P_0056	0.946923
P_0063	C_0107	0.727692
P_0063	C_0069	0.585385
P_0063	C_0193	0.583077
P_0063	P_0036	0.776154
P_0063	P_0051	0.756154
P_0063	P_0056	0.596923
P_0063	P_0065	0.540769
P_0071	A_0086	0.555385
P_0071	A_0056	0.609047
P_0071	P_0033	0.609231
P_0071	P_0057	0.706154
P_0071	P_0067	0.818462
P_0070	P_0057	0.533846
P_0070	P_0067	0.673077
P_0070	P_0071	0.55
P_0073	A_0086	0.540769
P_0073	A_0056	0.572089
P_0073	P_0033	0.684615
P_0073	P_0057	0.621538
P_0073	P_0067	0.667692
P_0073	P_0071	0.887692
C_0079	C_0084	0.697692
C_0079	C_0193	0.555385
C_0067	C_0024	-0.613077
C_0176	C_0076	-0.570769
C_0176	C_0049	-0.543077
C_0176	C_0069	0.791538
C_0176	C_0146	0.613077
C_0176	A_0086	-0.715385
C_0176	A_0056	-0.586333
C_0176	C_0193	0.558462
C_0176	P_0034	0.622308
A_0120	A_0019	0.606923
A_0120	P_0073	-0.605385
C_0130	C_0107	0.580769
C_0130	C_0052	0.651538
C_0130	P_0039	0.543846
C_0130	P_0040	0.541538
C_0130	P_0036	0.571538
C_0130	P_0053	0.588462
C_0130	P_0051	0.567692
C_0130	P_0056	0.607692
C_0130	P_0065	0.646923
A_0116	A_0120	-0.76
A_0129	C_0076	0.725385
A_0129	C_0049	0.550769
A_0129	C_0069	-0.669231
A_0129	C_0146	-0.63
A_0129	A_0086	0.58
A_0129	C_0084	-0.584615
A_0129	C_0193	-0.573846
A_0129	P_0034	-0.603846
A_0129	C_0176	-0.781538
P_0041	P_0045	0.663846
C_0016	C_0107	0.717692
C_0016	C_0069	0.628462
C_0016	C_0146	0.612308
C_0016	A_0086	-0.668462
C_0016	C_0052	0.622308
C_0016	C_0193	0.673846
C_0016	C_0061	-0.578583
C_0016	P_0036	0.576923
C_0016	P_0051	0.570769
C_0016	P_0063	0.723846
C_0016	C_0176	0.613077
A_0103	C_0076	0.543846
A_0103	C_0069	-0.635385
A_0103	A_0086	0.620769
A_0103	A_0034	0.647692
A_0103	A_0056	0.693744
A_0103	A_0068	0.545877
A_0103	C_0061	0.579354
A_0103	P_0034	-0.561538
A_0103	P_0067	0.547692
A_0103	P_0071	0.606923
A_0103	P_0073	0.606154
A_0103	C_0067	0.572308
A_0103	C_0176	-0.609231
C_0070	C_0076	-0.56659
C_0070	C_0069	0.667437
C_0070	A_0086	-0.781371
C_0070	A_0056	-0.77827
C_0070	P_0034	0.606621
C_0070	C_0176	0.542725
N_0017	C_0076	0.691583
N_0017	C_0069	-0.642652
N_0017	A_0086	0.794453
N_0017	A_0008	-0.546051
N_0017	A_0007	-0.55211
N_0017	A_0056	0.704975
N_0017	P_0034	-0.547487
N_0017	P_0063	-0.535928
N_0017	C_0176	-0.603738
N_0017	A_0129	0.585245
N_0012	P_0045	0.857692
C_0110	C_0183	0.594615
C_0110	A_0072	0.535385
C_0110	C_0052	0.564615
C_0110	C_0100	0.600769
C_0110	P_0013	0.602308
C_0110	P_0026	0.662308
C_0110	P_0025	0.569231
C_0110	P_0043	0.632308
C_0110	P_0039	0.766923
C_0110	P_0040	0.767692
C_0110	P_0036	0.753846
C_0110	P_0047	0.585385
C_0110	P_0048	0.577692
C_0110	P_0053	0.802308
C_0110	P_0051	0.75
C_0110	P_0056	0.829231
C_0110	P_0065	0.816923
C_0110	C_0130	0.651538
C_0110	C_0016	0.558462
C_0190	C_0107	0.803846
C_0190	C_0069	0.613077
C_0190	C_0146	0.648462
C_0190	A_0086	-0.619231
C_0190	C_0052	0.606154
C_0190	C_0193	0.606923
C_0190	P_0036	0.639231
C_0190	P_0053	0.544615
C_0190	P_0051	0.630769
C_0190	P_0056	0.587692
C_0190	P_0065	0.59
C_0190	P_0063	0.726923
C_0190	C_0176	0.599231
C_0190	C_0130	0.716923
C_0190	C_0016	0.889231
C_0190	C_0110	0.728462
A_0051	A_0034	0.617692
A_0051	A_0056	0.53975
A_0051	A_0068	0.583656
A_0051	P_0033	0.616923
A_0051	P_0067	0.642308
A_0051	P_0071	0.605385
A_0051	P_0073	0.683846
A_0051	A_0103	0.606154
C_0062	C_0052	0.714615
C_0062	C_0100	0.615385
C_0062	P_0039	0.546154
C_0062	P_0036	0.593846
C_0062	P_0053	0.593077
C_0062	P_0051	0.622308
C_0062	P_0056	0.567692
C_0062	P_0065	0.598462
C_0062	C_0130	0.637692
C_0062	C_0016	0.730769
C_0062	C_0110	0.703077
C_0062	C_0190	0.746923
C_0066	A_0015	-0.569231
C_0066	C_0052	0.756154
C_0066	C_0100	0.6
C_0066	P_0039	0.561538
C_0066	P_0053	0.623077
C_0066	P_0065	0.633077
C_0066	C_0130	0.618462
C_0066	C_0110	0.661538
C_0066	C_0190	0.596154
C_0066	C_0062	0.802308
A_0127	A_0019	-0.643077
A_0127	A_0120	-0.762308
A_0127	A_0116	0.906154
A_0016	C_0076	-0.600769
A_0016	C_0107	0.722308
A_0016	C_0069	0.81
A_0016	C_0146	0.619231
A_0016	A_0086	-0.665385
A_0016	C_0024	0.542308
A_0016	A_0056	-0.568624
A_0016	C_0193	0.592308
A_0016	C_0061	-0.537751
A_0016	P_0036	0.606154
A_0016	P_0051	0.608462
A_0016	P_0063	0.822308
A_0016	C_0176	0.690769
A_0016	C_0016	0.723077
A_0016	N_0017	-0.577924
A_0016	C_0190	0.751538
C_0039	C_0076	0.640769
C_0039	C_0183	0.609231
C_0039	C_0049	0.630769
C_0039	C_0107	-0.604615
C_0039	C_0069	-0.672308
C_0039	A_0086	0.709231
C_0039	C_0024	-0.550769
C_0039	P_0045	0.533077
C_0039	A_0008	-0.74976
C_0039	A_0034	0.659231
C_0039	A_0015	-0.696154
C_0039	A_0007	-0.652308
C_0039	A_0056	0.727623
C_0039	C_0061	0.781973
C_0039	P_0013	0.720769
C_0039	P_0026	0.757692
C_0039	P_0024	0.793229
C_0039	P_0025	0.697692
C_0039	P_0029	0.76
C_0039	P_0042	0.808462
C_0039	P_0043	0.710769
C_0039	P_0039	0.617692
C_0039	P_0047	0.687692
C_0149	C_0183	0.663846
C_0149	C_0049	0.603846
C_0149	C_0069	-0.543077
C_0149	A_0008	-0.633583
C_0149	A_0034	0.702308
C_0149	A_0015	-0.634615
C_0149	A_0056	0.54283
C_0149	C_0061	0.718799
C_0149	P_0013	0.806154
C_0149	P_0026	0.836154
C_0149	P_0024	0.879015
C_0149	P_0025	0.805385
C_0149	P_0029	0.743846
C_0149	P_0042	0.748462
C_0149	P_0043	0.777692
C_0149	P_0039	0.733077
C_0149	P_0040	0.565385
C_0149	P_0047	0.761538
C_0149	C_0039	0.828462
P_0046	C_0069	-0.535385
P_0046	A_0056	0.589028
P_0046	A_0068	0.557442
P_0046	P_0033	0.865385
P_0046	P_0071	0.638462
P_0046	P_0073	0.767692
P_0046	A_0103	0.600769
P_0046	A_0051	0.737692
C_0136	C_0076	0.743846
C_0136	C_0183	0.56
C_0136	C_0049	0.659231
C_0136	C_0069	-0.674615
C_0136	C_0146	-0.587692
C_0136	A_0086	0.662308
C_0136	A_0034	0.732308
C_0136	A_0056	0.724543
C_0136	C_0061	0.839754
C_0136	P_0034	-0.613846
C_0136	P_0013	0.724615
C_0136	P_0026	0.73
C_0136	P_0024	0.731679
C_0136	P_0025	0.637692
C_0136	P_0029	0.596154
C_0136	P_0042	0.725385
C_0136	P_0043	0.594615
C_0136	P_0039	0.556154
C_0136	P_0047	0.660769
C_0136	C_0176	-0.556923
C_0136	A_0129	0.61
C_0136	A_0103	0.62
C_0136	C_0039	0.785385
C_0136	C_0149	0.752308
C_0099	C_0076	0.773846
C_0099	C_0183	0.640769
C_0099	C_0049	0.686923
C_0099	C_0069	-0.704615
C_0099	C_0146	-0.580769
C_0099	A_0086	0.739231
C_0099	A_0008	-0.62589
C_0099	A_0034	0.734615
C_0099	A_0015	-0.687692
C_0099	A_0007	-0.569231
C_0099	A_0056	0.760347
C_0099	C_0061	0.778121
C_0099	P_0034	-0.600769
C_0099	P_0013	0.746923
C_0099	P_0026	0.768462
C_0099	P_0024	0.833237
C_0099	P_0025	0.685385
C_0099	P_0029	0.650769
C_0099	P_0042	0.745385
C_0099	P_0043	0.620769
C_0099	P_0039	0.590769
C_0099	P_0047	0.686154
C_0099	C_0176	-0.542308
C_0099	A_0129	0.603846
C_0099	A_0103	0.623077
C_0099	C_0070	-0.535027
C_0099	C_0039	0.85
C_0099	C_0149	0.813077
C_0099	C_0136	0.942308
C_0145	P_0039	-0.543846
C_0145	P_0040	-0.593846
C_0145	P_0036	-0.612308
C_0145	P_0053	-0.576923
C_0145	P_0051	-0.637692
C_0145	P_0056	-0.586923
C_0145	P_0065	-0.604615
C_0145	C_0110	-0.656154
C_0145	C_0062	-0.586154
A_0092	A_0097	0.876154
A_0092	C_0100	0.540769
A_0111	A_0120	-0.585385
A_0111	A_0116	0.753846
A_0111	C_0016	0.55
A_0111	A_0127	0.768462
A_0125	C_0076	-0.710769
A_0125	C_0069	0.611538
A_0125	C_0146	0.568462
A_0125	A_0086	-0.69
A_0125	A_0056	-0.716843
A_0125	C_0061	-0.558552
A_0125	P_0034	0.58
A_0125	A_0129	-0.629231
A_0125	C_0070	0.562741
A_0125	N_0017	-0.611059
A_0125	C_0039	-0.573077
A_0125	C_0136	-0.636923
A_0125	C_0099	-0.666923
P_0037	C_0107	-0.586154
P_0037	A_0068	0.688514
P_0037	P_0033	0.873077
P_0037	P_0071	0.564615
P_0037	P_0073	0.715385
P_0037	N_0017	0.542863
P_0037	A_0051	0.645385
P_0037	P_0046	0.900769
N_0028	A_0072	-0.690769
N_0028	P_0040	-0.637692
N_0028	P_0036	-0.62
N_0028	P_0053	-0.646154
N_0028	P_0051	-0.626923
N_0028	P_0056	-0.621538
N_0028	P_0065	-0.590769
N_0028	C_0176	-0.570769
N_0028	N_0017	0.614911
N_0028	A_0016	-0.542308
C_0027	C_0052	0.566923
C_0027	C_0100	0.610769
N_0015	C_0079	-0.637815
N_0015	N_0012	0.561646
N_0015	A_0111	-0.538565
N_0018	P_0045	0.732308
N_0018	P_0057	-0.548462
N_0018	P_0067	-0.559231
N_0018	N_0012	0.856154
N_0018	N_0016	0.63
N_0011	P_0045	0.794615
N_0011	A_0097	0.536923
N_0011	P_0057	-0.614615
N_0011	P_0067	-0.586154
N_0011	N_0012	0.798462
N_0011	N_0015	0.554337
N_0011	N_0018	0.907692
N_0013	P_0045	0.830544
N_0013	N_0012	0.735911
N_0013	N_0018	0.749375
N_0013	N_0011	0.776688
A_0049	C_0146	-0.633077
A_0049	C_0084	-0.842308
A_0049	C_0193	-0.855385
A_0049	A_0019	0.553846
A_0049	P_0057	-0.606923
A_0049	P_0063	-0.557692
A_0049	C_0079	-0.625385
A_0049	C_0176	-0.578462
A_0049	A_0129	0.670769
A_0049	C_0016	-0.563846
A_0060	C_0146	-0.607692
A_0060	C_0084	-0.851538
A_0060	C_0193	-0.906154
A_0060	P_0057	-0.638462
A_0060	P_0070	-0.586154
A_0060	C_0079	-0.682308
A_0060	C_0176	-0.556923
A_0060	A_0129	0.687692
A_0060	C_0016	-0.543846
A_0060	A_0049	0.934615
C_0112	C_0052	0.62
C_0112	C_0100	0.561538
C_0112	P_0013	0.562308
C_0112	P_0026	0.589231
C_0112	P_0025	0.575385
C_0112	P_0043	0.534615
C_0112	P_0039	0.683846
C_0112	P_0040	0.667692
C_0112	P_0036	0.696154
C_0112	P_0047	0.682308
C_0112	P_0048	0.57
C_0112	P_0053	0.671538
C_0112	P_0051	0.723846
C_0112	P_0058	0.544615
C_0112	P_0056	0.721538
C_0112	P_0065	0.709231
C_0112	C_0130	0.684615
C_0112	C_0016	0.583077
C_0112	C_0110	0.708462
C_0112	C_0190	0.682308
C_0112	C_0062	0.812308
C_0112	C_0066	0.810769
A_0096	A_0019	0.736923
A_0096	C_0079	-0.538462
A_0096	C_0176	-0.54
A_0096	A_0120	0.540769
A_0096	A_0129	0.601538
A_0096	A_0127	-0.7
A_0096	N_0015	0.598577
A_0135	A_0072	0.563077
A_0135	C_0052	0.585385
A_0135	P_0013	0.602308
A_0135	P_0026	0.616154
A_0135	P_0043	0.629231
A_0135	P_0039	0.697692
A_0135	P_0040	0.667692
A_0135	P_0036	0.563077
A_0135	P_0047	0.581538
A_0135	P_0048	0.537692
A_0135	P_0053	0.695385
A_0135	P_0051	0.577692
A_0135	P_0056	0.676923
A_0135	P_0065	0.683077
A_0135	C_0130	0.746923
A_0135	C_0110	0.606154
A_0135	C_0190	0.590769
A_0135	C_0062	0.613077
A_0135	C_0112	0.646923
A_0107	P_0033	0.554615
A_0107	A_0103	0.591538
A_0107	P_0046	0.595385
P_0027	C_0183	-0.584615
P_0027	C_0049	-0.589231
P_0027	A_0015	0.596154
P_0027	A_0056	-0.598268
P_0027	C_0061	-0.595532
P_0027	P_0013	-0.657692
P_0027	P_0026	-0.587692
P_0027	P_0024	-0.688209
P_0027	P_0029	-0.593846
P_0027	P_0042	-0.653846
P_0027	P_0047	-0.606154
P_0027	C_0039	-0.676154
P_0027	C_0149	-0.661538
P_0027	C_0136	-0.616923
P_0027	C_0099	-0.7
C_0058	C_0076	-0.607692
C_0058	C_0069	0.539231
C_0058	A_0086	-0.546154
C_0058	A_0008	0.746682
C_0058	A_0015	0.656154
C_0058	A_0007	0.763077
C_0058	P_0013	-0.536154
C_0058	P_0026	-0.596154
C_0058	P_0024	-0.640508
C_0058	P_0025	-0.573077
C_0058	P_0042	-0.565385
C_0058	P_0043	-0.535385
C_0058	P_0039	-0.544615
C_0058	P_0047	-0.576154
C_0058	C_0039	-0.64
C_0058	C_0136	-0.576923
C_0058	C_0099	-0.686154
C_0058	A_0125	0.699231
C_0034	P_0013	-0.628462
C_0034	P_0026	-0.601538
C_0034	P_0043	-0.613077
C_0034	P_0039	-0.58
C_0034	P_0065	-0.544615
C_0034	A_0135	-0.534615
A_0123	C_0100	0.586267
A_0123	P_0039	0.562416
A_0123	P_0053	0.639738
A_0123	P_0056	0.583958
A_0123	P_0065	0.638584
A_0123	A_0116	0.634737
A_0123	C_0110	0.6809
A_0123	C_0190	0.592037
A_0123	C_0062	0.73091
A_0123	C_0066	0.593576
A_0123	A_0127	0.708983
A_0123	C_0145	-0.607809
A_0123	A_0111	0.627813
A_0123	C_0112	0.534334
A_0123	A_0135	0.593576
P_0055	P_0057	0.566154
P_0055	P_0067	0.611538
P_0055	P_0071	0.643846
P_0055	P_0073	0.716154
P_0055	N_0017	0.684262
P_0055	P_0046	0.576923
C_0021	A_0019	0.594615
C_0021	A_0120	0.553077
C_0021	C_0043	0.707692
C_0044	C_0107	0.647692
C_0044	C_0069	0.561538
C_0044	C_0024	0.533077
C_0044	C_0052	0.596923
C_0044	C_0193	0.543077
C_0044	P_0063	0.582308
C_0044	C_0016	0.725385
C_0044	A_0103	-0.535385
C_0044	C_0190	0.670769
C_0044	C_0062	0.643846
C_0044	C_0066	0.551538
C_0044	A_0016	0.552308
C_0143	A_0086	-0.536923
C_0143	A_0068	-0.595221
C_0143	N_0017	-0.633405
C_0143	P_0037	-0.6
C_0212	C_0146	-0.573077
C_0212	A_0015	-0.555385
C_0212	P_0024	0.607809
C_0212	P_0025	0.556923
C_0212	P_0042	0.631538
C_0159	C_0076	-0.624615
C_0159	C_0069	0.770769
C_0159	A_0086	-0.785385
C_0159	A_0056	-0.726468
C_0159	P_0034	0.640769
C_0159	P_0067	-0.556154
C_0159	P_0071	-0.663846
C_0159	P_0073	-0.592308
C_0159	C_0176	0.751538
C_0159	A_0129	-0.63
C_0159	A_0103	-0.815385
C_0159	C_0070	0.667437
C_0159	N_0017	-0.666539
C_0159	A_0016	0.532308
C_0159	C_0099	-0.573077
C_0159	A_0125	0.628462
C_0159	A_0107	-0.558462
C_0159	P_0085	0.565385
C_0159	P_0055	-0.626154
C_0159	C_0044	0.537692
C_0159	C_0143	0.539231
A_0047	C_0147	0.613698
A_0047	A_0068	0.67798
A_0047	P_0057	0.56945
A_0047	P_0067	0.590997
A_0047	P_0071	0.5606
A_0047	A_0103	0.60177
A_0047	A_0051	0.597538
A_0047	P_0037	0.567911
P_0022	P_0033	0.572308
P_0022	N_0011	-0.536154
P_0032	P_0037	0.594615
P_0032	P_0085	0.704615
C_0029	C_0076	0.617692
C_0029	A_0086	0.640769
C_0029	A_0056	0.647546
C_0029	P_0034	-0.647692
C_0029	C_0070	-0.60893
C_0029	C_0039	0.566154
C_0029	C_0136	0.646154
C_0029	C_0099	0.683846
A_0045	C_0193	-0.568462
A_0045	A_0087	0.574014
A_0045	C_0176	-0.553846
A_0045	A_0120	0.550769
A_0045	A_0116	-0.543077
A_0045	A_0129	0.670769
A_0045	A_0127	-0.663846
A_0045	A_0060	0.639231
C_0019	C_0076	0.596653
C_0019	A_0015	-0.67513
C_0019	P_0026	0.541643
C_0019	P_0025	0.533949
C_0019	C_0039	0.579342
C_0019	C_0136	0.563955
C_0019	C_0099	0.682824
C_0019	A_0125	-0.552414
C_0019	C_0058	-0.67436
C_0019	C_0212	0.548182
P_0059	A_0087	-0.54206
P_0059	A_0045	-0.57
C_0003	A_0015	-0.535385
C_0003	C_0052	0.567692
C_0003	C_0100	0.605385
C_0003	P_0013	0.549231
C_0003	P_0026	0.581538
C_0003	P_0025	0.569231
C_0003	P_0043	0.682308
C_0003	P_0039	0.664615
C_0003	P_0040	0.544615
C_0003	P_0053	0.606154
C_0003	C_0062	0.584615
C_0003	C_0039	0.583077
C_0003	C_0149	0.58
C_0003	C_0027	0.624615
C_0003	A_0123	0.576265
A_0030	C_0076	0.646923
A_0030	C_0049	0.582308
A_0030	C_0069	-0.563846
A_0030	C_0147	0.594615
A_0030	A_0086	0.580769
A_0030	A_0034	0.774615
A_0030	A_0056	0.605583
A_0030	C_0061	0.632512
A_0030	C_0067	0.645385
A_0030	C_0016	-0.548462
A_0030	A_0103	0.644615
A_0030	A_0016	-0.568462
A_0030	C_0039	0.585385
A_0030	C_0136	0.562308
A_0030	C_0099	0.633846
A_0030	A_0107	0.566154
N_0001	P_0033	0.543846
N_0001	P_0041	0.558462
N_0001	P_0046	0.56
N_0020	P_0045	0.804615
N_0020	N_0012	0.92
N_0020	N_0015	0.572802
N_0020	N_0016	0.574615
N_0020	N_0018	0.902308
N_0020	N_0011	0.824615
N_0020	N_0013	0.775918
N_0019	P_0045	0.806154
N_0019	P_0057	-0.58
N_0019	P_0067	-0.579231
N_0019	N_0012	0.883077
N_0019	A_0092	0.537692
N_0019	N_0015	0.562416
N_0019	N_0016	0.544615
N_0019	N_0018	0.936923
N_0019	N_0011	0.937692
N_0019	N_0013	0.781689
N_0019	N_0020	0.92
A_0109	C_0049	0.678462
A_0109	C_0107	-0.668462
A_0109	C_0069	-0.613846
A_0109	C_0146	-0.556154
A_0109	C_0024	-0.558462
A_0109	A_0034	0.682308
A_0109	C_0084	-0.586154
A_0109	C_0193	-0.615385
A_0109	C_0061	0.568568
A_0109	P_0063	-0.703846
A_0109	C_0176	-0.595385
A_0109	C_0016	-0.625385
A_0109	C_0190	-0.568462
A_0109	A_0016	-0.646923
A_0109	C_0039	0.613846
A_0109	C_0136	0.553077
A_0109	C_0099	0.601538
A_0109	A_0049	0.723077
A_0109	A_0060	0.595385
A_0109	A_0030	0.623077
A_0101	C_0100	0.619231
A_0101	C_0027	0.693846
A_0101	A_0096	0.562308
A_0085	A_0072	0.585385
A_0085	C_0052	0.662308
A_0085	P_0013	0.697692
A_0085	P_0026	0.737692
A_0085	P_0025	0.658462
A_0085	P_0029	0.726154
A_0085	P_0042	0.576923
A_0085	P_0043	0.713846
A_0085	P_0039	0.756923
A_0085	P_0040	0.765385
A_0085	P_0036	0.68
A_0085	P_0047	0.711538
A_0085	P_0048	0.724615
A_0085	P_0053	0.725385
A_0085	P_0051	0.690769
A_0085	P_0058	0.706154
A_0085	P_0056	0.724615
A_0085	P_0065	0.703077
A_0085	C_0130	0.541538
A_0085	C_0110	0.614615
A_0085	C_0149	0.536923
A_0085	C_0112	0.546154
A_0085	A_0135	0.613077
A_0085	A_0045	-0.534615
A_0085	C_0003	0.556923
A_0010	C_0076	-0.716923
A_0010	C_0069	0.597692
A_0010	C_0146	0.581538
A_0010	A_0086	-0.69
A_0010	A_0008	0.677823
A_0010	A_0015	0.650769
A_0010	A_0007	0.712308
A_0010	A_0056	-0.562079
A_0010	C_0176	0.545385
A_0010	A_0129	-0.564615
A_0010	N_0017	-0.582933
A_0010	C_0039	-0.553846
A_0010	C_0099	-0.617692
A_0010	A_0125	0.786923
A_0010	C_0058	0.794615
A_0010	C_0159	0.536154
A_0010	C_0019	-0.550106
C_0026	C_0076	0.61
C_0026	C_0183	0.623077
C_0026	C_0049	0.686923
C_0026	C_0147	0.539231
C_0026	A_0034	0.746923
C_0026	C_0061	0.670263
C_0026	P_0013	0.573846
C_0026	P_0026	0.586923
C_0026	P_0024	0.596269
C_0026	P_0025	0.565385
C_0026	P_0042	0.610769
C_0026	P_0047	0.568462
C_0026	C_0039	0.653077
C_0026	C_0149	0.646923
C_0026	C_0136	0.634615
C_0026	C_0099	0.617692
C_0026	C_0003	0.533077
C_0026	A_0030	0.719231
A_0064	A_0068	-0.564381
A_0064	P_0037	-0.6
A_0064	P_0032	-0.674615
A_0064	P_0059	-0.583077
A_0118	P_0073	0.613077
A_0118	C_0067	0.544615
A_0118	A_0120	-0.599231
A_0118	A_0116	0.824615
A_0118	A_0103	0.613077
A_0118	A_0127	0.627692
A_0118	A_0111	0.641538
A_0118	A_0107	0.574615
A_0118	P_0059	0.543846
A_0132	C_0076	0.615385
A_0132	C_0183	0.563077
A_0132	C_0049	0.688462
A_0132	A_0034	0.878462
A_0132	A_0056	0.572474
A_0132	A_0068	0.673094
A_0132	C_0061	0.759631
A_0132	P_0024	0.555491
A_0132	A_0103	0.6
A_0132	A_0051	0.551538
A_0132	C_0039	0.636923
A_0132	C_0149	0.634615
A_0132	C_0136	0.689231
A_0132	C_0099	0.665385
A_0132	C_0021	0.593846
A_0132	C_0029	0.629231
A_0132	A_0030	0.664615
A_0132	A_0109	0.566923
A_0132	C_0026	0.797692
A_0133	C_0069	-0.564615
A_0133	A_0034	0.851538
A_0133	A_0056	0.557074
A_0133	A_0068	0.673094
A_0133	C_0061	0.679508
A_0133	P_0033	0.538462
A_0133	P_0073	0.581538
A_0133	A_0103	0.762308
A_0133	A_0051	0.705385
A_0133	C_0149	0.589231
A_0133	P_0046	0.756923
A_0133	C_0136	0.626923
A_0133	C_0099	0.601538
A_0133	P_0037	0.655385
A_0133	A_0107	0.575385
A_0133	A_0030	0.660769
A_0133	C_0026	0.574615
A_0133	A_0118	0.623077
A_0133	A_0132	0.847692
P_0018	C_0100	-0.559231
P_0018	A_0087	0.560924
P_0018	P_0033	0.618462
P_0018	P_0039	-0.547692
P_0018	P_0040	-0.547692
P_0018	P_0051	-0.543846
P_0018	P_0065	-0.560769
P_0018	C_0145	0.58
P_0018	A_0123	-0.587421
P_0018	P_0022	0.645385
P_0018	A_0101	-0.56
C_0082	C_0052	0.796154
C_0082	C_0100	0.657692
C_0082	P_0039	0.566154
C_0082	P_0040	0.558462
C_0082	P_0036	0.590769
C_0082	P_0053	0.653077
C_0082	P_0051	0.618462
C_0082	P_0056	0.581538
C_0082	P_0065	0.636923
C_0082	C_0176	0.547692
C_0082	C_0130	0.670769
C_0082	C_0016	0.786923
C_0082	C_0110	0.714615
C_0082	C_0190	0.824615
C_0082	C_0062	0.944615
C_0082	C_0066	0.789231
C_0082	A_0127	0.558462
C_0082	A_0016	0.54
C_0082	C_0145	-0.553846
C_0082	A_0111	0.592308
C_0082	C_0112	0.762308
C_0082	A_0135	0.702308
C_0082	A_0123	0.772841
C_0082	C_0044	0.669231
C_0082	C_0003	0.566154
C_0082	A_0085	0.556923
C_0085	C_0052	0.976154
C_0085	C_0193	0.643077
C_0085	P_0053	0.56
C_0085	C_0130	0.613846
C_0085	C_0016	0.661538
C_0085	C_0110	0.57
C_0085	C_0190	0.658462
C_0085	C_0062	0.720769
C_0085	C_0066	0.798462
C_0085	C_0027	0.535385
C_0085	C_0112	0.646923
C_0085	A_0135	0.550769
C_0085	C_0044	0.598462
C_0085	A_0085	0.594615
C_0085	C_0082	0.814615
C_0179	A_0097	0.597038
C_0179	A_0072	0.594345
C_0179	C_0052	0.636661
C_0179	C_0100	0.770533
C_0179	A_0087	-0.539854
C_0179	P_0043	0.545105
C_0179	P_0039	0.668975
C_0179	P_0040	0.667051
C_0179	P_0036	0.668205
C_0179	P_0048	0.600885
C_0179	P_0053	0.728986
C_0179	P_0051	0.697442
C_0179	P_0056	0.723985
C_0179	P_0065	0.69975
C_0179	C_0176	0.648971
C_0179	C_0130	0.578573
C_0179	C_0016	0.548952
C_0179	C_0110	0.731679
C_0179	C_0190	0.666282
C_0179	C_0062	0.703597
C_0179	C_0066	0.727448
C_0179	A_0016	0.556646
C_0179	C_0145	-0.558954
C_0179	C_0112	0.735911
C_0179	A_0135	0.54472
C_0179	A_0123	0.592536
C_0179	C_0003	0.590498
C_0179	A_0085	0.592037
C_0179	C_0082	0.740142
C_0179	C_0085	0.668205
A_0065	C_0076	-0.740769
A_0065	C_0049	-0.544615
A_0065	C_0069	0.819231
A_0065	C_0146	0.629231
A_0065	A_0086	-0.871538
A_0065	A_0056	-0.829259
A_0065	C_0061	-0.611711
A_0065	P_0034	0.708462
A_0065	P_0024	-0.534718
A_0065	P_0071	-0.539231
A_0065	C_0176	0.772308
A_0065	A_0129	-0.585385
A_0065	C_0016	0.663077
A_0065	A_0103	-0.613077
A_0065	C_0070	0.728253
A_0065	N_0017	-0.655751
A_0065	C_0190	0.62
A_0065	A_0016	0.746154
A_0065	C_0039	-0.553077
A_0065	C_0136	-0.690769
A_0065	C_0099	-0.691538
A_0065	A_0125	0.694615
A_0065	C_0159	0.794615
A_0065	A_0030	-0.569231
A_0065	A_0010	0.685385
C_0115	C_0076	-0.727692
C_0115	C_0069	0.835385
C_0115	C_0146	0.544615
C_0115	A_0086	-0.868462
C_0115	A_0056	-0.825024
C_0115	P_0034	0.698462
C_0115	P_0063	0.557692
C_0115	C_0176	0.821538
C_0115	A_0129	-0.636923
C_0115	C_0016	0.664615
C_0115	A_0103	-0.592308
C_0115	C_0070	0.750578
C_0115	N_0017	-0.687345
C_0115	C_0190	0.623077
C_0115	A_0016	0.751538
C_0115	C_0039	-0.533846
C_0115	C_0136	-0.647692
C_0115	C_0099	-0.652308
C_0115	A_0125	0.710769
C_0115	N_0028	-0.561538
C_0115	C_0159	0.808462
C_0115	A_0030	-0.571538
C_0115	A_0010	0.695385
C_0115	C_0179	0.553953
C_0115	A_0065	0.970769
C_0117	C_0084	-0.609231
C_0117	C_0193	-0.722308
C_0117	A_0049	0.577692
C_0117	A_0060	0.703846
C_0117	A_0085	-0.532308
A_0084	A_0072	0.734615
A_0084	C_0100	0.723846
A_0084	A_0087	-0.559384
A_0084	P_0043	0.642308
A_0084	P_0039	0.656154
A_0084	P_0040	0.689231
A_0084	P_0036	0.563846
A_0084	P_0053	0.708462
A_0084	P_0051	0.596923
A_0084	P_0056	0.656154
A_0084	P_0065	0.695385
A_0084	C_0110	0.616923
A_0084	C_0062	0.550769
A_0084	N_0028	-0.585385
A_0084	A_0135	0.616923
A_0084	C_0034	-0.573846
A_0084	A_0123	0.598577
A_0084	P_0022	-0.544615
A_0084	C_0003	0.593077
A_0084	A_0101	0.580769
A_0084	A_0085	0.554615
A_0084	P_0018	-0.746154
A_0084	C_0082	0.633846
A_0084	C_0179	0.610117
A_0083	C_0183	0.678462
A_0083	A_0015	-0.54
A_0083	P_0013	0.721538
A_0083	P_0026	0.726923
A_0083	P_0024	0.674745
A_0083	P_0025	0.597692
A_0083	P_0042	0.609231
A_0083	P_0043	0.728462
A_0083	P_0039	0.7
A_0083	P_0040	0.623846
A_0083	P_0047	0.564615
A_0083	P_0053	0.631538
A_0083	P_0056	0.558462
A_0083	P_0065	0.611538
A_0083	A_0116	0.563846
A_0083	C_0110	0.59
A_0083	C_0039	0.610769
A_0083	C_0149	0.7
A_0083	C_0099	0.571538
A_0083	A_0135	0.630769
A_0083	P_0027	-0.537692
A_0083	C_0034	-0.574615
A_0083	A_0123	0.658588
A_0083	C_0003	0.653846
A_0083	A_0085	0.703846
A_0083	A_0084	0.63
P_0084	P_0085	0.599231
P_0084	P_0032	0.550769
C_0197	P_0058	-0.568462
C_0197	A_0107	0.560769
C_0197	C_0117	0.603846
C_0196	C_0183	0.623846
C_0196	C_0052	0.706154
C_0196	C_0193	0.596154
C_0196	P_0013	0.59
C_0196	P_0026	0.629231
C_0196	P_0024	0.609733
C_0196	P_0025	0.56
C_0196	P_0029	0.536154
C_0196	P_0042	0.646923
C_0196	P_0043	0.59
C_0196	P_0039	0.613077
C_0196	P_0040	0.563077
C_0196	P_0047	0.676154
C_0196	P_0048	0.616923
C_0196	P_0053	0.549231
C_0196	P_0058	0.553077
C_0196	P_0056	0.537692
C_0196	C_0149	0.533846
C_0196	A_0085	0.689231
C_0196	C_0026	0.593846
C_0196	C_0085	0.675385
C_0196	C_0117	-0.708462
C_0196	A_0083	0.533846
C_0196	C_0197	-0.693846
C_0127	C_0069	0.564615
C_0127	A_0086	-0.643077
C_0127	P_0071	-0.618462
C_0127	C_0176	0.605385
C_0127	C_0016	0.63
C_0127	A_0103	-0.590769
C_0127	C_0190	0.584615
C_0127	C_0044	0.671538
C_0127	C_0159	0.748462
C_0127	N_0001	-0.533077
C_0127	C_0082	0.563846
C_0127	A_0065	0.646154
C_0127	C_0115	0.656923
C_0063	C_0069	0.596154
C_0063	A_0086	-0.56
C_0063	C_0052	0.621538
C_0063	C_0100	0.575385
C_0063	P_0033	-0.603846
C_0063	P_0053	0.554615
C_0063	P_0051	0.552308
C_0063	P_0056	0.567692
C_0063	P_0065	0.626923
C_0063	P_0073	-0.552308
C_0063	C_0130	0.548462
C_0063	C_0016	0.594615
C_0063	C_0190	0.553846
C_0063	C_0062	0.577692
C_0063	P_0046	-0.684615
C_0063	P_0037	-0.537692
C_0063	C_0027	0.618462
C_0063	A_0107	-0.634615
C_0063	C_0044	0.673846
C_0063	C_0159	0.663846
C_0063	P_0018	-0.548462
C_0063	C_0082	0.624615
C_0063	C_0085	0.572308
C_0063	C_0179	0.638969
C_0063	A_0084	0.712308
C_0063	C_0197	-0.556923
C_0063	C_0127	0.666154
C_0011	C_0076	0.696154
C_0011	C_0183	0.571538
C_0011	C_0049	0.736923
C_0011	C_0147	0.740769
C_0011	A_0034	0.723077
C_0011	A_0015	-0.548462
C_0011	A_0056	0.66256
C_0011	A_0068	0.6091
C_0011	C_0061	0.656395
C_0011	P_0013	0.545385
C_0011	P_0024	0.627813
C_0011	P_0029	0.54
C_0011	P_0042	0.566154
C_0011	P_0047	0.546923
C_0011	A_0103	0.640769
C_0011	C_0149	0.572308
C_0011	C_0136	0.648462
C_0011	C_0099	0.656154
C_0011	P_0027	-0.549231
C_0011	A_0047	0.648711
C_0011	C_0029	0.591538
C_0011	A_0030	0.62
C_0011	C_0026	0.830769
C_0011	A_0132	0.772308
C_0011	A_0133	0.63
C_0011	A_0065	-0.536923
C_0011	C_0196	0.592308
C_0020	C_0147	0.667692
C_0020	C_0185	0.663846
C_0020	A_0047	0.562139
A_0046	C_0076	-0.816923
A_0046	C_0049	-0.568462
A_0046	C_0069	0.746154
A_0046	C_0146	0.571538
A_0046	A_0086	-0.856923
A_0046	A_0008	0.58165
A_0046	A_0007	0.597692
A_0046	A_0056	-0.82079
A_0046	C_0061	-0.577813
A_0046	P_0034	0.783077
A_0046	P_0024	-0.583958
A_0046	C_0176	0.686923
A_0046	A_0129	-0.646923
A_0046	C_0016	0.583846
A_0046	C_0070	0.627406
A_0046	N_0017	-0.73589
A_0046	A_0016	0.643846
A_0046	C_0039	-0.575385
A_0046	C_0136	-0.712308
A_0046	C_0099	-0.760769
A_0046	A_0125	0.796923
A_0046	C_0058	0.584615
A_0046	C_0159	0.742308
A_0046	C_0029	-0.604615
A_0046	A_0010	0.736154
A_0046	A_0065	0.902308
A_0046	C_0115	0.898462
C_0170	C_0147	0.72
C_0170	A_0034	0.600769
C_0170	A_0068	0.7926
C_0170	P_0067	0.557692
C_0170	A_0103	0.595385
C_0170	P_0037	0.537692
C_0170	A_0107	0.541538
C_0170	C_0143	-0.576923
C_0170	A_0047	0.75606
C_0170	A_0118	0.561538
C_0170	A_0132	0.655385
C_0170	A_0133	0.658462
C_0170	C_0011	0.713846
A_0105	C_0076	0.735385
A_0105	C_0049	0.783846
A_0105	C_0069	-0.639231
A_0105	C_0146	-0.558462
A_0105	A_0086	0.715385
A_0105	A_0034	0.659231
A_0105	A_0056	0.729933
A_0105	C_0061	0.647921
A_0105	P_0034	-0.796154
A_0105	P_0024	0.578188
A_0105	C_0176	-0.757692
A_0105	A_0129	0.725385
A_0105	A_0103	0.732308
A_0105	N_0017	0.55134
A_0105	C_0039	0.612308
A_0105	C_0136	0.756923
A_0105	C_0099	0.777692
A_0105	A_0096	0.672308
A_0105	P_0027	-0.583846
A_0105	C_0159	-0.657692
A_0105	C_0029	0.550769
A_0105	A_0030	0.585385
A_0105	A_0109	0.547692
A_0105	C_0026	0.564615
A_0105	A_0132	0.652308
A_0105	A_0133	0.579231
A_0105	A_0065	-0.675385
A_0105	C_0115	-0.671538
A_0105	C_0011	0.681538
A_0105	A_0046	-0.710769
A_0128	A_0019	-0.537692
A_0128	A_0120	-0.726923
A_0128	A_0116	0.943077
A_0128	A_0127	0.943077
A_0128	A_0111	0.813077
A_0128	A_0096	-0.563846
A_0128	A_0123	0.688979
A_0128	A_0045	-0.626923
A_0128	A_0118	0.773846
A_0128	C_0082	0.553846
C_0037	C_0069	0.541538
C_0037	A_0086	-0.587692
C_0037	A_0072	0.603077
C_0037	C_0052	0.667692
C_0037	C_0100	0.658462
C_0037	A_0087	-0.566314
C_0037	P_0034	0.538462
C_0037	P_0039	0.533846
C_0037	P_0040	0.563077
C_0037	P_0036	0.577692
C_0037	P_0053	0.613077
C_0037	P_0051	0.602308
C_0037	P_0056	0.572308
C_0037	P_0065	0.566923
C_0037	C_0176	0.75
C_0037	A_0129	-0.616923
C_0037	C_0016	0.574615
C_0037	N_0017	-0.639955
C_0037	C_0110	0.546154
C_0037	C_0190	0.609231
C_0037	C_0062	0.572308
C_0037	A_0123	0.56357
C_0037	C_0159	0.69
C_0037	P_0022	-0.570769
C_0037	A_0045	-0.554615
C_0037	C_0003	0.614615
C_0037	A_0085	0.556154
C_0037	C_0082	0.71
C_0037	C_0085	0.693077
C_0037	C_0179	0.810925
C_0037	A_0065	0.614615
C_0037	C_0115	0.677692
C_0037	A_0084	0.683846
C_0037	C_0127	0.631538
C_0037	C_0063	0.672308
C_0037	A_0046	0.571538
C_0090	A_0120	-0.564615
C_0184	C_0076	-0.569231
C_0184	C_0069	0.766154
C_0184	A_0086	-0.779231
C_0184	A_0056	-0.705679
C_0184	P_0034	0.628462
C_0184	P_0067	-0.573846
C_0184	P_0071	-0.624615
C_0184	C_0176	0.839231
C_0184	A_0129	-0.614615
C_0184	A_0103	-0.851538
C_0184	C_0070	0.689762
C_0184	N_0017	-0.618379
C_0184	A_0016	0.533077
C_0184	C_0136	-0.545385
C_0184	C_0099	-0.573077
C_0184	N_0028	-0.538462
C_0184	A_0107	-0.576154
C_0184	P_0085	0.561538
C_0184	P_0055	-0.560769
C_0184	C_0044	0.534615
C_0184	C_0143	0.543846
C_0184	C_0159	0.945385
C_0184	A_0133	-0.56
C_0184	A_0065	0.779231
C_0184	C_0115	0.807692
C_0184	C_0127	0.729231
C_0184	C_0063	0.613846
C_0184	A_0046	0.672308
C_0184	A_0105	-0.717692
C_0184	C_0037	0.677692
A_0052	P_0032	-0.653846
A_0052	A_0064	0.647692
C_0094	C_0076	-0.685385
C_0094	C_0049	-0.598462
C_0094	C_0069	0.654615
C_0094	A_0086	-0.666154
C_0094	A_0034	-0.769231
C_0094	A_0056	-0.640616
C_0094	C_0061	-0.741912
C_0094	P_0034	0.681538
C_0094	C_0176	0.623846
C_0094	A_0129	-0.635385
C_0094	C_0016	0.664615
C_0094	A_0103	-0.660769
C_0094	C_0039	-0.6
C_0094	C_0149	-0.570769
C_0094	C_0136	-0.786154
C_0094	C_0099	-0.782308
C_0094	C_0159	0.581538
C_0094	C_0019	-0.543951
C_0094	A_0030	-0.727692
C_0094	A_0109	-0.619231
C_0094	A_0132	-0.688462
C_0094	A_0133	-0.733846
C_0094	A_0065	0.624615
C_0094	C_0115	0.622308
C_0094	A_0046	0.667692
C_0094	A_0105	-0.757692
C_0094	C_0184	0.602308
C_0032	A_0129	-0.533077
C_0032	A_0045	-0.564615
C_0032	A_0085	0.563846
C_0032	C_0037	0.572308
C_0157	C_0043	0.591538
C_0157	C_0021	0.649231
C_0126	C_0107	0.729231
C_0126	C_0069	0.565385
C_0126	C_0084	0.560769
C_0126	C_0052	0.637692
C_0126	C_0193	0.575385
C_0126	C_0061	-0.59091
C_0126	P_0063	0.609231
C_0126	C_0130	0.596154
C_0126	C_0016	0.721538
C_0126	C_0190	0.707692
C_0126	C_0062	0.624615
C_0126	C_0066	0.659231
C_0126	A_0016	0.624615
C_0126	C_0112	0.591538
C_0126	C_0044	0.678462
C_0126	C_0082	0.667692
C_0126	C_0085	0.660769
C_0126	C_0094	0.638462
C_0041	C_0183	0.636923
C_0041	A_0015	-0.648462
C_0041	A_0007	-0.552308
C_0041	C_0052	0.606923
C_0041	C_0100	0.583846
C_0041	P_0013	0.669231
C_0041	P_0026	0.74
C_0041	P_0024	0.64397
C_0041	P_0025	0.732308
C_0041	P_0029	0.659231
C_0041	P_0042	0.700769
C_0041	P_0043	0.7
C_0041	P_0039	0.748462
C_0041	P_0040	0.642308
C_0041	P_0047	0.753077
C_0041	P_0048	0.633846
C_0041	P_0053	0.703077
C_0041	P_0058	0.613077
C_0041	P_0056	0.600769
C_0041	P_0065	0.613846
C_0041	C_0110	0.631538
C_0041	C_0062	0.572308
C_0041	C_0066	0.743846
C_0041	C_0149	0.557692
C_0041	C_0112	0.662308
C_0041	A_0045	-0.549231
C_0041	C_0003	0.581538
C_0041	A_0085	0.715385
C_0041	C_0082	0.593846
C_0041	C_0085	0.601538
C_0041	C_0179	0.702058
C_0041	A_0083	0.566923
C_0041	C_0196	0.746923
A_0053	P_0033	0.629188
A_0053	C_0043	0.546785
A_0053	P_0037	0.672315
A_0053	C_0058	0.570274
A_0053	P_0032	0.679246
C_0056	C_0183	0.707692
C_0056	A_0097	0.643077
C_0056	A_0072	0.711538
C_0056	C_0100	0.702308
C_0056	P_0013	0.717692
C_0056	P_0026	0.759231
C_0056	P_0025	0.643846
C_0056	P_0042	0.723846
C_0056	P_0043	0.763846
C_0056	P_0039	0.821538
C_0056	P_0040	0.783846
C_0056	P_0036	0.621538
C_0056	P_0047	0.735385
C_0056	P_0048	0.662308
C_0056	P_0053	0.788462
C_0056	P_0051	0.641538
C_0056	P_0056	0.725385
C_0056	P_0065	0.683846
C_0056	C_0110	0.687692
C_0056	C_0066	0.55
C_0056	C_0149	0.55
C_0056	A_0092	0.538462
C_0056	C_0112	0.630769
C_0056	A_0085	0.551538
C_0056	C_0179	0.712445
C_0056	A_0084	0.586154
C_0056	C_0196	0.627692
C_0056	C_0037	0.555385
C_0056	C_0041	0.779231
C_0030	A_0097	-0.587692
C_0030	P_0040	-0.652308
C_0030	P_0036	-0.620769
C_0030	P_0053	-0.64
C_0030	P_0051	-0.621538
C_0030	P_0056	-0.636923
C_0030	P_0065	-0.663077
C_0030	C_0176	-0.55
C_0030	C_0110	-0.688462
C_0030	C_0190	-0.549231
C_0030	A_0016	-0.626923
C_0030	C_0145	0.648462
C_0030	N_0028	0.596154
C_0030	C_0179	-0.640892
C_0030	C_0115	-0.579231
C_0030	C_0056	-0.648462
C_0068	A_0019	0.652308
C_0068	P_0073	-0.563846
C_0068	A_0120	0.686154
C_0068	A_0116	-0.630769
C_0068	A_0127	-0.559231
C_0068	P_0046	-0.539231
C_0068	C_0027	0.609231
C_0068	A_0118	-0.628462
C_0068	C_0063	0.663077
C_0068	A_0128	-0.587692
C_0060	C_0076	-0.747692
C_0060	C_0049	-0.533846
C_0060	C_0107	0.555385
C_0060	C_0069	0.79
C_0060	A_0086	-0.847692
C_0060	C_0024	0.586154
C_0060	A_0008	0.659358
C_0060	A_0034	-0.547692
C_0060	A_0015	0.55
C_0060	A_0007	0.706154
C_0060	A_0056	-0.745332
C_0060	C_0061	-0.564716
C_0060	P_0034	0.548462
C_0060	P_0063	0.605385
C_0060	P_0071	-0.602308
C_0060	P_0073	-0.652308
C_0060	C_0067	-0.619231
C_0060	C_0176	0.62
C_0060	A_0129	-0.546154
C_0060	C_0016	0.551538
C_0060	A_0103	-0.752308
C_0060	C_0070	0.641263
C_0060	N_0017	-0.759007
C_0060	A_0016	0.592308
C_0060	C_0039	-0.606154
C_0060	P_0046	-0.536923
C_0060	C_0136	-0.572308
C_0060	C_0099	-0.650769
C_0060	A_0125	0.666154
C_0060	A_0107	-0.642308
C_0060	C_0058	0.583077
C_0060	P_0055	-0.641538
C_0060	C_0044	0.597692
C_0060	C_0143	0.555385
C_0060	C_0159	0.877692
C_0060	A_0030	-0.586154
C_0060	A_0010	0.650769
C_0060	A_0118	-0.562308
C_0060	A_0132	-0.533077
C_0060	A_0133	-0.559231
C_0060	A_0065	0.736923
C_0060	C_0115	0.75
C_0060	C_0127	0.660769
C_0060	C_0063	0.65
C_0060	C_0011	-0.540769
C_0060	A_0046	0.744615
C_0060	A_0105	-0.603846
C_0060	C_0037	0.551538
C_0060	C_0184	0.82
C_0060	C_0094	0.604615
A_0104	A_0019	0.685385
A_0104	A_0087	0.624062
A_0104	C_0176	-0.679231
A_0104	A_0120	0.696154
A_0104	A_0116	-0.656923
A_0104	A_0129	0.539231
A_0104	A_0127	-0.823077
A_0104	A_0111	-0.567692
A_0104	A_0060	0.550769
A_0104	A_0096	0.714615
A_0104	A_0123	-0.590883
A_0104	C_0021	0.548462
A_0104	A_0045	0.756923
A_0104	C_0179	-0.547028
A_0104	A_0128	-0.735385
A_0104	C_0037	-0.583077
P_0001	C_0069	-0.55609
P_0001	A_0086	0.554166
P_0001	P_0033	0.654993
P_0001	P_0071	0.621128
P_0001	P_0073	0.71118
P_0001	A_0103	0.584183
P_0001	N_0017	0.593485
P_0001	P_0046	0.688859
P_0001	P_0037	0.61651
P_0001	A_0107	0.567635
P_0001	P_0055	0.636136
P_0001	C_0143	-0.618049
P_0001	C_0159	-0.648451
P_0001	N_0001	0.53223
P_0001	A_0065	-0.563017
P_0001	C_0115	-0.555705
P_0001	A_0084	-0.594189
P_0001	C_0063	-0.64037
P_0001	C_0184	-0.609583
P_0001	C_0060	-0.65076
C_0177	C_0069	0.559231
C_0177	A_0086	-0.599231
C_0177	A_0056	-0.583253
C_0177	C_0100	0.640769
C_0177	P_0033	-0.567692
C_0177	P_0034	0.560769
C_0177	P_0067	-0.659231
C_0177	P_0071	-0.748462
C_0177	P_0073	-0.679231
C_0177	C_0176	0.550769
C_0177	A_0103	-0.757692
C_0177	C_0070	0.554273
C_0177	A_0051	-0.563846
C_0177	P_0046	-0.67
C_0177	C_0027	0.579231
C_0177	A_0107	-0.626923
C_0177	P_0085	0.540769
C_0177	P_0055	-0.623846
C_0177	C_0159	0.859231
C_0177	P_0022	-0.54
C_0177	A_0133	-0.583846
C_0177	A_0065	0.652308
C_0177	C_0115	0.643077
C_0177	A_0084	0.610769
C_0177	C_0127	0.627692
C_0177	C_0063	0.751538
C_0177	A_0046	0.57
C_0177	C_0170	-0.548462
C_0177	C_0037	0.573846
C_0177	C_0184	0.825385
C_0177	C_0068	0.661538
C_0177	C_0060	0.704615
C_0177	P_0001	-0.738118
A_0018	C_0183	-0.570769
A_0018	A_0008	0.721677
A_0018	A_0015	0.831538
A_0018	A_0007	0.706154
A_0018	P_0013	-0.753077
A_0018	P_0026	-0.783077
A_0018	P_0024	-0.797076
A_0018	P_0025	-0.811538
A_0018	P_0029	-0.756154
A_0018	P_0042	-0.795385
A_0018	P_0043	-0.661538
A_0018	P_0039	-0.695385
A_0018	P_0047	-0.788462
A_0018	P_0058	-0.605385
A_0018	C_0066	-0.665385
A_0018	C_0039	-0.675385
A_0018	C_0149	-0.696154
A_0018	C_0136	-0.557692
A_0018	C_0099	-0.667692
A_0018	C_0112	-0.668462
A_0018	P_0027	0.59
A_0018	C_0058	0.628462
A_0018	C_0212	-0.568462
A_0018	A_0010	0.573846
A_0018	A_0083	-0.56
A_0018	C_0011	-0.590769
A_0018	C_0041	-0.812308
A_0018	C_0056	-0.628462
C_0086	C_0076	0.731538
C_0086	C_0183	0.576154
C_0086	C_0049	0.653846
C_0086	C_0069	-0.640769
C_0086	A_0086	0.631538
C_0086	A_0034	0.77
C_0086	A_0056	0.699134
C_0086	A_0068	0.534311
C_0086	C_0061	0.855163
C_0086	P_0034	-0.661538
C_0086	P_0013	0.585385
C_0086	P_0026	0.607692
C_0086	P_0024	0.614734
C_0086	P_0042	0.648462
C_0086	P_0047	0.539231
C_0086	C_0176	-0.544615
C_0086	A_0103	0.698462
C_0086	C_0039	0.709231
C_0086	C_0149	0.644615
C_0086	C_0136	0.915385
C_0086	C_0099	0.841538
C_0086	C_0029	0.653077
C_0086	A_0030	0.646154
C_0086	A_0109	0.536154
C_0086	C_0026	0.711538
C_0086	A_0132	0.839231
C_0086	A_0133	0.783846
C_0086	A_0065	-0.622308
C_0086	C_0115	-0.580769
C_0086	C_0011	0.705385
C_0086	A_0046	-0.642308
C_0086	A_0105	0.781538
C_0086	C_0184	-0.56
C_0086	C_0094	-0.813077
C_0086	C_0126	-0.533846
C_0086	C_0060	-0.600769
A_0004	C_0076	-0.715385
A_0004	C_0069	0.573846
A_0004	A_0086	-0.776923
A_0004	A_0008	0.759377
A_0004	A_0015	0.743846
A_0004	A_0007	0.753846
A_0004	A_0056	-0.732243
A_0004	P_0013	-0.561538
A_0004	P_0026	-0.585385
A_0004	P_0024	-0.718984
A_0004	P_0025	-0.583077
A_0004	P_0029	-0.660769
A_0004	P_0042	-0.585385
A_0004	P_0047	-0.595385
A_0004	P_0058	-0.554615
A_0004	C_0070	0.603541
A_0004	N_0017	-0.587556
A_0004	C_0039	-0.72
A_0004	C_0149	-0.542308
A_0004	C_0136	-0.592308
A_0004	C_0099	-0.725385
A_0004	A_0125	0.771538
A_0004	P_0027	0.568462
A_0004	C_0058	0.766154
A_0004	C_0159	0.544615
A_0004	C_0019	-0.554722
A_0004	A_0010	0.862308
A_0004	A_0065	0.683846
A_0004	C_0115	0.665385
A_0004	A_0046	0.753077
A_0004	C_0041	-0.537692
A_0004	C_0060	0.695385
A_0004	A_0018	0.762308
A_0067	C_0147	0.568462
A_0067	C_0084	0.54
A_0067	C_0193	0.612308
A_0067	C_0079	0.560769
A_0067	A_0049	-0.58
A_0067	A_0060	-0.666923
A_0067	A_0047	0.616776
A_0067	C_0117	-0.609231
A_0067	C_0020	0.702308
A_0067	C_0170	0.545385
C_0059	C_0076	-0.681538
C_0059	C_0069	0.725385
C_0059	A_0086	-0.779231
C_0059	C_0024	0.58
C_0059	A_0008	0.585497
C_0059	A_0007	0.630769
C_0059	A_0056	-0.698749
C_0059	P_0063	0.543077
C_0059	P_0071	-0.635385
C_0059	P_0073	-0.71
C_0059	C_0067	-0.642308
C_0059	C_0176	0.536154
C_0059	A_0103	-0.796154
C_0059	C_0070	0.593534
C_0059	N_0017	-0.699288
C_0059	P_0046	-0.581538
C_0059	C_0099	-0.574615
C_0059	A_0125	0.602308
C_0059	A_0107	-0.659231
C_0059	P_0055	-0.678462
C_0059	C_0044	0.617692
C_0059	C_0143	0.576154
C_0059	C_0159	0.876154
C_0059	A_0030	-0.560769
C_0059	A_0010	0.532308
C_0059	A_0118	-0.633077
C_0059	A_0133	-0.583077
C_0059	A_0065	0.670769
C_0059	C_0115	0.667692
C_0059	C_0127	0.65
C_0059	C_0063	0.684615
C_0059	A_0046	0.671538
C_0059	C_0170	-0.561538
C_0059	A_0105	-0.553846
C_0059	C_0184	0.801538
C_0059	C_0094	0.560769
C_0059	C_0068	0.57
C_0059	C_0060	0.976923
C_0059	P_0001	-0.685011
C_0059	C_0177	0.756923
C_0059	C_0086	-0.557692
C_0059	A_0004	0.616923
N_0007	N_0016	0.702308
N_0007	N_0018	0.69
N_0007	N_0020	0.539231
N_0006	N_0018	0.54549
N_0006	N_0020	0.562801
N_0006	N_0007	0.615888
P_0017	A_0072	-0.574615
C_0083	C_0076	-0.544615
C_0083	C_0049	-0.701538
C_0083	C_0107	0.753846
C_0083	C_0069	0.713077
C_0083	C_0146	0.555385
C_0083	A_0086	-0.796923
C_0083	C_0024	0.698462
C_0083	A_0034	-0.690769
C_0083	A_0056	-0.689124
C_0083	C_0061	-0.682589
C_0083	P_0024	-0.542027
C_0083	P_0063	0.549231
C_0083	C_0176	0.613077
C_0083	C_0016	0.729231
C_0083	A_0103	-0.631538
C_0083	N_0017	-0.549799
C_0083	C_0190	0.719231
C_0083	A_0016	0.61
C_0083	C_0039	-0.73
C_0083	C_0136	-0.542308
C_0083	C_0099	-0.606154
C_0083	A_0107	-0.556923
C_0083	C_0044	0.543846
C_0083	C_0143	0.569231
C_0083	C_0159	0.593077
C_0083	A_0030	-0.680769
C_0083	A_0109	-0.724615
C_0083	A_0132	-0.6
C_0083	A_0133	-0.543077
C_0083	A_0065	0.630769
C_0083	C_0115	0.629231
C_0083	C_0127	0.645385
C_0083	A_0105	-0.66
C_0083	C_0184	0.642308
C_0083	C_0094	0.624615
C_0083	C_0060	0.7
C_0083	C_0086	-0.595385
C_0083	C_0059	0.653846
A_0025	C_0076	-0.645385
A_0025	C_0069	0.583077
A_0025	A_0086	-0.766923
A_0025	A_0008	0.755145
A_0025	A_0015	0.755385
A_0025	A_0007	0.793077
A_0025	A_0056	-0.700289
A_0025	P_0024	-0.670129
A_0025	P_0029	-0.561538
A_0025	P_0042	-0.552308
A_0025	C_0070	0.603541
A_0025	N_0017	-0.561742
A_0025	C_0039	-0.711538
A_0025	C_0099	-0.673077
A_0025	A_0125	0.766154
A_0025	P_0027	0.586154
A_0025	C_0058	0.755385
A_0025	C_0159	0.562308
A_0025	A_0010	0.848462
A_0025	A_0065	0.656154
A_0025	C_0115	0.643077
A_0025	A_0046	0.707692
A_0025	C_0060	0.732308
A_0025	A_0018	0.71
A_0025	A_0004	0.941538
A_0025	C_0059	0.656923
A_0025	C_0083	0.583846
C_0088	C_0076	-0.595385
C_0088	C_0024	0.585385
C_0088	A_0007	0.606154
C_0088	P_0063	0.536154
C_0088	C_0067	-0.816154
C_0088	A_0103	-0.615385
C_0088	C_0044	0.56
C_0088	C_0159	0.536154
C_0088	A_0030	-0.646923
C_0088	C_0060	0.720769
C_0088	A_0004	0.583077
C_0088	C_0059	0.745385
C_0088	C_0083	0.576154
C_0088	A_0025	0.647692
C_0102	A_0016	-0.534615
A_0070	C_0147	0.571538
A_0070	C_0117	-0.560769
A_0070	C_0011	0.543077
A_0070	C_0170	0.582308
A_0070	A_0067	0.733077
A_0081	C_0107	-0.556923
A_0081	A_0034	0.756154
A_0081	A_0056	0.647161
A_0081	A_0068	0.61681
A_0081	C_0061	0.732667
A_0081	A_0103	0.703077
A_0081	A_0051	0.788462
A_0081	C_0039	0.601538
A_0081	P_0046	0.593077
A_0081	C_0136	0.617692
A_0081	C_0099	0.608462
A_0081	P_0037	0.556923
A_0081	A_0047	0.562524
A_0081	A_0030	0.616154
A_0081	A_0132	0.649231
A_0081	A_0133	0.689231
A_0081	C_0011	0.542308
A_0081	A_0105	0.594615
A_0081	C_0094	-0.616923
A_0081	C_0086	0.667692
A_0081	C_0083	-0.656923
A_0082	C_0076	0.702308
A_0082	C_0069	-0.742308
A_0082	A_0086	0.770769
A_0082	A_0034	0.618462
A_0082	A_0056	0.846969
A_0082	C_0061	0.655625
A_0082	P_0034	-0.67
A_0082	P_0024	0.582804
A_0082	C_0176	-0.536154
A_0082	A_0129	0.61
A_0082	A_0103	0.538462
A_0082	C_0070	-0.595843
A_0082	N_0017	0.60605
A_0082	C_0039	0.704615
A_0082	C_0149	0.590769
A_0082	P_0046	0.566154
A_0082	C_0136	0.704615
A_0082	C_0099	0.776923
A_0082	A_0125	-0.658462
A_0082	P_0027	-0.576154
A_0082	C_0159	-0.575385
A_0082	C_0029	0.535385
A_0082	A_0030	0.612308
A_0082	A_0010	-0.583077
A_0082	A_0133	0.56
A_0082	A_0065	-0.693077
A_0082	C_0115	-0.716154
A_0082	A_0046	-0.77
A_0082	A_0105	0.696154
A_0082	C_0184	-0.544615
A_0082	C_0094	-0.713846
A_0082	C_0060	-0.617692
A_0082	C_0086	0.648462
A_0082	A_0004	-0.687692
A_0082	C_0059	-0.542308
A_0082	C_0083	-0.537692
A_0082	A_0025	-0.646154
A_0082	A_0081	0.57
C_0025	C_0183	0.670769
C_0025	A_0034	0.566923
C_0025	A_0056	0.54052
C_0025	C_0061	0.644839
[truncated: 4,684 more rows]

## Sheet: MCN Nodes
	Subnetwork	degree
C_0049	M-0	63
C_0076	M-0	93
C_0069	M-1	100
C_0107	M-1	35
C_0146	M-1	41
C_0147	M-0	25
A_0086	M-0	107
C_0024	M-1	20
P_0045	M-3	10
A_0008	M-1	48
A_0034	M-0	63
A_0015	M-1	51
C_0183	M-0	39
A_0007	M-1	38
A_0036	M-1	4
C_0084	M-1	19
A_0056	M-0	98
C_0193	M-1	34
C_0052	M-2	34
C_0100	M-2	52
A_0097	M-2	11
A_0072	M-2	36
A_0019	M-0	16
A_0068	M-0	36
C_0061	M-0	81
P_0034	M-1	64
P_0013	M-2	63
P_0026	M-2	65
P_0024	M-0	75
P_0025	M-2	57
P_0029	M-0	51
P_0042	M-0	67
P_0043	M-2	58
P_0039	M-2	67
P_0040	M-2	55
P_0036	M-2	48
P_0047	M-2	60
P_0048	M-2	25
P_0053	M-2	62
P_0051	M-2	51
P_0057	M-0	16
P_0058	M-2	29
P_0056	M-2	57
P_0067	M-0	22
P_0068	M-2	2
P_0065	M-2	63
P_0033	M-0	30
P_0063	M-1	32
P_0071	M-0	44
P_0070	M-2	5
P_0073	M-0	47
C_0079	M-1	11
C_0067	M-0	17
C_0176	M-1	78
A_0120	M-1	22
C_0130	M-2	28
A_0116	M-2	19
A_0129	M-0	48
P_0041	M-3	3
C_0016	M-1	70
A_0103	M-0	83
C_0070	M-1	47
N_0017	M-0	65
N_0012	M-3	9
C_0110	M-2	57
C_0190	M-1	60
A_0051	M-0	29
C_0062	M-2	44
C_0066	M-2	38
A_0127	M-2	22
A_0016	M-1	59
C_0039	M-0	88
C_0149	M-0	69
P_0046	M-0	43
C_0136	M-0	91
C_0099	M-0	104
C_0145	M-0	20
A_0092	M-2	6
A_0111	M-2	18
A_0125	M-1	47
P_0037	M-0	32
N_0028	M-0	31
C_0027	M-1	13
N_0015	M-3	8
N_0018	M-3	14
N_0016	M-3	6
N_0011	M-3	14
N_0013	M-3	7
A_0049	M-0	25
A_0060	M-0	26
C_0112	M-2	42
A_0096	M-0	17
A_0135	M-2	35
A_0107	M-0	34
P_0027	M-1	43
C_0058	M-1	44
C_0034	M-1	12
A_0123	M-2	42
P_0055	M-0	22
C_0021	M-3	9
C_0043	M-3	3
C_0044	M-1	39
C_0143	M-1	25
C_0212	M-0	12
C_0159	M-1	88
P_0085	M-1	15
A_0047	M-0	29
P_0022	M-0	14
P_0032	M-1	15
C_0029	M-0	37
A_0045	M-0	23
A_0087	M-0	17
C_0019	M-0	27
P_0059	M-1	7
C_0003	M-2	32
A_0030	M-0	71
N_0001	M-0	9
N_0020	M-3	12
N_0019	M-3	14
A_0109	M-0	42
A_0101	M-1	12
A_0085	M-2	44
A_0010	M-1	43
C_0026	M-0	54
A_0064	M-0	8
A_0118	M-0	26
A_0132	M-0	63
A_0133	M-0	66
P_0018	M-0	22
C_0082	M-2	56
C_0085	M-2	32
C_0179	M-2	62
A_0065	M-1	93
C_0115	M-1	88
C_0117	M-0	13
A_0084	M-2	47
A_0083	M-2	40
P_0084	M-1	2
C_0197	M-0	8
C_0196	M-2	36
C_0127	M-1	40
C_0063	M-1	62
C_0011	M-0	72
C_0020	M-3	9
C_0185	M-3	8
A_0046	M-1	86
C_0170	M-0	38
A_0105	M-0	83
A_0128	M-2	21
C_0037	M-1	70
C_0184	M-1	83
A_0052	M-0	8
C_0094	M-1	71
C_0032	M-1	6
C_0157	M-3	3
C_0126	M-1	28
C_0041	M-2	57
A_0053	M-1	9
C_0056	M-2	50
C_0030	M-0	33
C_0068	M-1	19
C_0060	M-1	114
A_0104	M-0	27
P_0001	M-0	45
C_0177	M-1	70
A_0018	M-1	56
C_0086	M-0	81
A_0004	M-1	69
A_0067	M-3	17
C_0059	M-1	91
N_0007	M-3	7
N_0006	M-3	4
P_0017	M-0	3
C_0083	M-1	88
A_0025	M-1	56
C_0088	M-1	31
C_0102	M-0	2
A_0070	M-3	10
A_0081	M-0	50
A_0082	M-0	78
C_0025	M-0	47
C_0182	M-1	36
A_0023	M-1	46
A_0050	M-2	21
C_0142	M-1	68
A_0091	M-1	64
C_0123	M-1	71
A_0093	M-2	16
A_0099	M-2	44
C_0121	M-1	62
C_0093	M-1	7
C_0108	M-2	53
C_0125	M-0	107
C_0122	M-1	42
C_0097	M-2	47
C_0120	M-1	13
A_0136	M-2	23
A_0137	M-1	14
C_0047	M-0	71
C_0168	M-2	22
C_0204	M-0	87
C_0154	M-0	16
C_0137	M-1	2
C_0133	M-0	99
C_0098	M-0	82
C_0188	M-0	52
N_0008	M-3	9
P_0019	M-3	3
C_0189	M-3	4
C_0064	M-1	77
A_0088	M-0	90
A_0027	M-0	25
N_0005	M-0	33
N_0004	M-3	9
P_0054	M-2	46
P_0007	M-0	77
A_0073	M-1	67
A_0038	M-0	38
P_0028	M-0	23
C_0103	M-1	103
C_0119	M-0	78
P_0016	M-1	14
C_0054	M-1	23
C_0036	M-1	81
P_0012	M-0	38
C_0138	M-0	77
C_0015	M-1	92
C_0164	M-3	2
P_0003	M-3	11
A_0075	M-3	5
A_0076	M-1	20
N_0010	M-0	11
C_0210	M-0	73
C_0211	M-3	5
C_0201	M-0	105
C_0101	M-0	29
A_0089	M-0	14
C_0028	M-2	47
C_0153	M-1	50
C_0113	M-0	67
P_0052	M-0	66
C_0081	M-0	21
C_0132	M-0	70
P_0010	M-1	63
P_0008	M-1	28
P_0020	M-1	21
C_0077	M-0	91
N_0009	M-0	20
P_0021	M-0	60
P_0050	M-1	4
A_0014	M-1	62
C_0048	M-0	52
N_0036	M-0	20
A_0040	M-0	15
C_0175	M-1	64
A_0114	M-0	1
C_0206	M-1	59
C_0065	M-2	10
C_0040	M-1	48
C_0151	M-0	14
C_0087	M-0	85
A_0026	M-3	26
C_0158	M-3	3
C_0055	M-3	5
C_0071	M-0	78
P_0079	M-0	64
C_0009	M-0	113
C_0135	M-1	105
C_0118	M-1	33
C_0106	M-2	42
A_0112	M-2	33
A_0130	M-0	7
A_0131	M-1	82
A_0134	M-1	90
A_0098	M-0	18
C_0033	M-1	73
C_0002	M-3	5
A_0043	M-1	50
C_0160	M-1	95
A_0124	M-2	32
C_0038	M-1	79
A_0041	M-0	55
A_0061	M-0	19
A_0077	M-0	99
A_0106	M-0	17
A_0119	M-2	17
C_0092	M-1	31
C_0051	M-0	73
C_0167	M-2	5
C_0198	M-1	30
C_0202	M-1	63
C_0096	M-1	65
C_0169	M-3	9
P_0069	M-1	3
C_0017	M-0	86
P_0005	M-0	57
C_0080	M-0	84
C_0140	M-1	38
C_0091	M-3	4
C_0172	M-0	20
C_0174	M-2	44
C_0166	M-0	8
C_0178	M-0	31
C_0180	M-0	47
C_0134	M-0	66
C_0186	M-1	11
C_0171	M-3	4
C_0073	M-3	1
C_0173	M-0	39
C_0152	M-0	5
C_0165	M-1	4
C_0200	M-0	13
C_0162	M-0	9
P_0061	M-1	44
Elastance (PFT)	M-1	81
Stiffness Index (PFT)	M-1	85
Peripheral Airway Resistance (PFT)	M-1	72
Central Airway Resistance (PFT)	M-1	4
Forced Expiratory Volume (PFT)	M-0	72
Forced Vital Capacity (PFT)	M-0	69
Inspiratory Capacity (PFT)	M-0	71

## Sheet: MCN Subnetworks
	Size	AverageClusteringCoefficient
M-0	126	0.621068
M-1	102	0.692511
M-2	58	0.727287
M-3	35	0.608237
