# Supplementary material for: An Integrative Multiomics Framework for Identification of Therapeutic Targets in Pulmonary Fibrosis
Source: Adv Sci (Weinh). 2023 Apr 10;10(16):2207454. doi: 10.1002/advs.202207454 (PMC10238219; doi:10.1002/advs.202207454)
Supplement: Supplementary file 6 — Supporting Table 5 [file ADVS-10-2207454-s001.xlsx]

## Sheet: Legend
Supplementary Table 6: iDREM options and results (transcription factors, gene tracks, KEGG, and GO enrichment)

## Sheet: GSE92592
rownames	L2FC	P-VALUE	P-ADJ	DIRECTION
COL17A1	4.88245	1.06383e-50	1.92958e-46	UP
EPB41L5	-1.82122	2.73356e-47	2.47907e-43	DOWN
ADIRF	-1.99247	1.22004e-46	7.37638e-43	DOWN
SLCO1A2	-6.52235	5.60986e-46	2.54379e-42	DOWN
ALDH18A1	1.17981	4.92718e-45	1.78738e-41	UP
MMP10	6.30583	1.68542e-41	5.09503e-38	UP
TMEM59L	3.48538	9.41419e-41	2.43935e-37	UP
CDH3	2.78903	1.07166e-39	2.42972e-36	UP
GREM1	4.667	6.15255e-39	1.23994e-35	UP
CXCL14	3.31055	3.34294e-38	6.06342e-35	UP
CRLF1	3.6886	1.16849e-37	1.92674e-34	UP
EMP2	-2.034	2.87388e-37	4.34386e-34	DOWN
LGI2	2.7443	1.21553e-36	1.69595e-33	UP
MMP13	5.32764	5.0391e-36	6.52851e-33	UP
GALNT13	-3.64295	9.17229e-36	1.10911e-32	DOWN
GJB2	3.88949	4.83167e-35	5.4773e-32	UP
SERPINB4	7.19857	8.59718e-35	9.17269e-32	UP
KRT17	4.02792	9.90659e-35	9.98254e-32	UP
PLXNA4	3.01639	1.05585e-34	1.00795e-31	UP
MMP11	4.73084	6.85545e-34	6.21721e-31	UP
DAPK2	-2.05442	3.38594e-33	2.92449e-30	DOWN
PTPRQ	-2.92655	8.44506e-33	6.96257e-30	DOWN
EPHB2	1.97251	9.31237e-33	7.34381e-30	UP
CYS1	-2.2471	1.20413e-32	9.10019e-30	DOWN
FHL2	2.15765	1.28478e-32	9.32131e-30	UP
MMP1	7.47865	2.07835e-32	1.44989e-29	UP
COL10A1	3.7178	2.17471e-32	1.46092e-29	UP
NECAB1	-1.79589	1.07887e-31	6.98878e-29	DOWN
CCM2L	-1.77754	2.24184e-31	1.40216e-28	DOWN
PROB1	1.35528	2.35406e-31	1.42327e-28	UP
KIF26B	3.18723	2.81972e-31	1.64981e-28	UP
NGFR	2.73138	3.62852e-31	2.05669e-28	UP
PTPN21	-1.45323	9.68414e-31	5.32276e-28	DOWN
RAB40A	-2.32453	1.0223e-30	5.45368e-28	DOWN
CLMP	1.87211	1.65978e-30	8.60146e-28	UP
CAV1	-1.73398	1.72278e-30	8.67993e-28	DOWN
AFF3	-1.96675	1.93284e-30	9.4751e-28	DOWN
SERPINF1	2.3682	2.87148e-30	1.3706e-27	UP
S100A2	4.33433	3.97029e-30	1.84649e-27	UP
CHRDL2	3.67711	6.02983e-30	2.73423e-27	UP
RGS9BP	-2.91353	6.45847e-30	2.85716e-27	DOWN
XPNPEP2	2.94776	7.6865e-30	3.31947e-27	UP
PYCR1	1.98537	8.55843e-30	3.61007e-27	UP
ABCA12	3.87683	9.25558e-30	3.8154e-27	UP
N4BP1	-0.848423	1.08212e-29	4.36167e-27	DOWN
VSIG10	-1.69649	1.17075e-29	4.61633e-27	DOWN
TINCR	-2.19342	1.271e-29	4.90498e-27	DOWN
ADRB2	-1.50397	1.62112e-29	6.12579e-27	DOWN
MMP7	3.86943	3.08776e-29	1.14298e-26	UP
COL3A1	3.47348	5.9954e-29	2.17489e-26	UP
ITLN2	-4.9697	9.53877e-29	3.39244e-26	DOWN
CTHRC1	3.27437	1.2657e-28	4.41487e-26	UP
EFR3B	-1.7793	1.68761e-28	5.77546e-26	DOWN
PTGFRN	1.96675	1.96005e-28	6.58359e-26	UP
PPP2R5A	-0.807653	3.20372e-28	1.05158e-25	DOWN
SYT12	3.45183	3.24669e-28	1.05158e-25	UP
THBS2	3.29483	3.49317e-28	1.11156e-25	UP
TIMP4	2.9869	4.0402e-28	1.26347e-25	UP
CAPN5	1.54257	4.12492e-28	1.2681e-25	UP
FUT3	1.56406	4.42552e-28	1.33783e-25	UP
IGF1	2.75451	5.28663e-28	1.57195e-25	UP
GPIHBP1	-2.70115	6.38185e-28	1.867e-25	DOWN
SPRYD7	-1.21695	6.80502e-28	1.9592e-25	DOWN
KRT16	6.82423	9.20165e-28	2.60781e-25	UP
FAM83A	3.2194	9.56814e-28	2.66995e-25	UP
BAAT	2.96824	1.05332e-27	2.89472e-25	UP
COL15A1	2.5506	1.16814e-27	3.16236e-25	UP
GPM6A	-2.76292	1.27445e-27	3.39942e-25	DOWN
NPAS2	1.77764	2.29247e-27	6.0262e-25	UP
TNFRSF21	1.29827	2.72557e-27	7.06234e-25	UP
KLRG2	-2.69061	3.05322e-27	7.75936e-25	DOWN
COL5A2	2.37381	3.08013e-27	7.75936e-25	UP
FAM167A	-2.13903	4.62751e-27	1.14978e-24	DOWN
FRMD5	2.66141	6.58261e-27	1.61345e-24	UP
MAP4K2	-1.28544	1.17983e-26	2.8533e-24	DOWN
TNNC1	-2.42144	1.62415e-26	3.87617e-24	DOWN
RTKN2	-4.15679	2.47114e-26	5.82097e-24	DOWN
JPH1	-1.48588	2.61144e-26	6.0726e-24	DOWN
B3GALNT1	-1.4636	3.13411e-26	7.19575e-24	DOWN
KIAA0408	-2.23816	3.1851e-26	7.22141e-24	DOWN
ATP10B	3.75652	3.67693e-26	8.23359e-24	UP
ANKRD29	-2.13637	4.31283e-26	9.53977e-24	DOWN
ALS2CL	-1.45041	5.36812e-26	1.1731e-23	DOWN
SERPINA5	3.1444	9.46284e-26	2.0433e-23	UP
PDIA4	1.04378	1.09749e-25	2.34191e-23	UP
BTNL9	-3.07748	2.53284e-25	5.34193e-23	DOWN
TNS4	3.96135	2.95898e-25	6.16897e-23	UP
USHBP1	-1.96385	3.04088e-25	6.26766e-23	DOWN
ARNTL2	1.72987	3.56219e-25	7.25966e-23	UP
CTNNBIP1	-0.89135	4.72681e-25	9.52609e-23	DOWN
ITGA7	2.23381	6.32991e-25	1.26167e-22	UP
PSAT1	2.83268	6.81395e-25	1.34339e-22	UP
LIMD1	-0.874554	7.69387e-25	1.50055e-22	DOWN
URB1	1.19999	8.81572e-25	1.70106e-22	UP
PCSK1	3.65438	1.03506e-24	1.97621e-22	UP
SPON1	1.59514	1.05705e-24	1.99717e-22	UP
C1orf198	-1.22013	1.40284e-24	2.62317e-22	DOWN
COMP	4.38039	1.47612e-24	2.71304e-22	UP
COL1A1	3.62467	1.48082e-24	2.71304e-22	UP
STEAP1	2.64733	2.77217e-24	5.02816e-22	UP
HMGB3	1.63609	3.09121e-24	5.55133e-22	UP
PROM2	2.36287	3.19103e-24	5.67441e-22	UP
CFH	1.71458	3.50623e-24	6.17437e-22	UP
ADAM12	3.11539	4.14658e-24	7.2318e-22	UP
FAT2	3.6269	4.94072e-24	8.53474e-22	UP
CAV2	-1.4847	5.87333e-24	1.005e-21	DOWN
COL14A1	2.50328	7.63569e-24	1.29436e-21	UP
TMIE	-1.85406	8.0954e-24	1.35958e-21	DOWN
IL13RA2	3.67057	9.16376e-24	1.52488e-21	UP
DSG3	4.74881	1.14919e-23	1.89491e-21	UP
L3MBTL4	-0.835548	1.38733e-23	2.26698e-21	DOWN
GAP43	3.07707	1.61813e-23	2.6205e-21	UP
FRY	-1.14453	1.64008e-23	2.63255e-21	DOWN
ZNF469	1.9038	2.08371e-23	3.3153e-21	UP
TSPAN13	-1.24016	2.15704e-23	3.40212e-21	DOWN
GLB1L3	3.54958	2.34058e-23	3.65979e-21	UP
NMUR1	-2.07189	2.79757e-23	4.32137e-21	DOWN
SERTM1	-4.25619	2.81134e-23	4.32137e-21	DOWN
GGT5	1.70865	3.20886e-23	4.85577e-21	UP
MS4A15	-2.43077	3.21255e-23	4.85577e-21	DOWN
KRT15	3.51163	3.42699e-23	5.13708e-21	UP
SELENBP1	-1.19814	3.49657e-23	5.19842e-21	DOWN
SCAI	-1.29751	3.68301e-23	5.43109e-21	DOWN
MAP3K21	-1.45314	3.77217e-23	5.51772e-21	DOWN
FGF11	1.86868	3.93971e-23	5.71668e-21	UP
GMDS	1.18111	5.74671e-23	8.27253e-21	UP
NECTIN1	1.53535	5.87239e-23	8.38689e-21	UP
SPP1	4.62557	6.31283e-23	8.88318e-21	UP
BACE2	1.49243	6.31784e-23	8.88318e-21	UP
LTBP1	1.58934	9.73063e-23	1.35765e-20	UP
LMNTD2	-1.86676	1.09476e-22	1.51578e-20	DOWN
HPCAL1	-1.28987	1.6228e-22	2.22987e-20	DOWN
AGER	-3.07504	1.7511e-22	2.38808e-20	DOWN
NPTX2	3.00334	1.82249e-22	2.46689e-20	UP
SPTBN2	1.78728	2.54195e-22	3.39322e-20	UP
COL7A1	2.12533	2.54426e-22	3.39322e-20	UP
GPX8	1.53908	2.82338e-22	3.73798e-20	UP
EFCC1	-1.6991	3.08935e-22	4.06048e-20	DOWN
SRPRB	0.947766	3.26912e-22	4.26585e-20	UP
OTUD1	-1.36975	3.3012e-22	4.27694e-20	DOWN
MFAP3L	-1.51828	3.38088e-22	4.34911e-20	DOWN
ADAM29	-4.10479	3.83597e-22	4.89977e-20	DOWN
COL5A1	2.28208	4.47714e-22	5.67612e-20	UP
ARRB1	-1.40247	4.5352e-22	5.67612e-20	DOWN
PLA2G2A	3.8018	4.53764e-22	5.67612e-20	UP
DIO2	3.08562	4.71516e-22	5.85778e-20	UP
C1orf115	-1.1677	5.49298e-22	6.77767e-20	DOWN
GRIA1	-2.61676	5.90574e-22	7.18962e-20	DOWN
SLC1A1	-1.56795	5.90613e-22	7.18962e-20	DOWN
HR	1.95311	7.29687e-22	8.82338e-20	UP
CRABP2	2.51424	1.12462e-21	1.35089e-19	UP
IGFBP4	1.38835	1.36898e-21	1.63243e-19	UP
FBLIM1	1.55451	1.37701e-21	1.63243e-19	UP
CILP	2.66925	1.50642e-21	1.77426e-19	UP
ACADL	-2.02388	2.19824e-21	2.57237e-19	DOWN
IGFALS	-1.73337	2.5641e-21	2.98125e-19	DOWN
KRT14	8.12737	2.90838e-21	3.36002e-19	UP
ISM1	1.81436	3.03606e-21	3.48532e-19	UP
SEMA6A	-1.76291	3.21467e-21	3.66716e-19	DOWN
INPP5K	-0.86886	3.98484e-21	4.51732e-19	DOWN
LIFR	-1.79805	4.14002e-21	4.66408e-19	DOWN
TSHZ2	1.6251	4.2831e-21	4.79548e-19	UP
TNC	2.14928	4.57486e-21	5.09072e-19	UP
RNF128	-1.43598	4.77171e-21	5.2774e-19	DOWN
C1S	1.54186	4.96407e-21	5.45687e-19	UP
TPBG	1.14314	5.08084e-21	5.55158e-19	UP
SLAIN1	-0.953466	5.3085e-21	5.7656e-19	DOWN
CLEC3B	-1.74115	6.16968e-21	6.66105e-19	DOWN
CKMT1B	3.73475	8.34187e-21	8.95295e-19	UP
SLC9A3R2	-1.39575	8.59606e-21	9.1715e-19	DOWN
TMEM45A	2.29069	8.82528e-21	9.36099e-19	UP
PLEKHA1	-0.91772	9.58924e-21	1.01122e-18	DOWN
COL1A2	2.33832	1.09477e-20	1.1478e-18	UP
DNM3	-1.057	1.12971e-20	1.17762e-18	DOWN
OLFML2A	-1.65023	1.28228e-20	1.32902e-18	DOWN
HYAL1	-1.47895	1.38326e-20	1.42554e-18	DOWN
HS6ST2	2.47347	1.48908e-20	1.52592e-18	UP
AGTPBP1	-0.769571	1.5597e-20	1.58932e-18	DOWN
WIPI1	0.881669	1.5861e-20	1.60718e-18	UP
BHLHE22	2.21722	1.95996e-20	1.97499e-18	UP
ARAP2	-1.02655	2.37485e-20	2.37984e-18	DOWN
IGFL1	5.48961	2.55736e-20	2.54303e-18	UP
ADAMTS14	2.76325	2.56574e-20	2.54303e-18	UP
KIF7	1.01524	2.64366e-20	2.60602e-18	UP
RCC1	0.913707	2.75532e-20	2.7014e-18	UP
ST6GAL1	1.35984	2.88309e-20	2.81148e-18	UP
GGTLC1	-2.53133	3.08913e-20	2.98128e-18	DOWN
S100A3	-2.32593	3.10242e-20	2.98128e-18	DOWN
DENND3	-1.13101	3.10653e-20	2.98128e-18	DOWN
THY1	2.78405	3.29526e-20	3.14576e-18	UP
ANGPT4	-2.24699	3.94579e-20	3.74706e-18	DOWN
HIF3A	-2.21657	4.04042e-20	3.81693e-18	DOWN
HSD17B6	-2.13848	4.52897e-20	4.25629e-18	DOWN
FGFBP2	-2.96168	4.60094e-20	4.30164e-18	DOWN
NCS1	1.79268	4.71563e-20	4.38626e-18	UP
FAM189A2	-1.94904	4.8718e-20	4.50841e-18	DOWN
LYPD1	1.72292	4.98075e-20	4.58583e-18	UP
GPR87	4.37683	5.24014e-20	4.80029e-18	UP
NEDD4L	-1.06446	5.40346e-20	4.92503e-18	DOWN
IGFBP5	1.90012	5.61718e-20	5.09422e-18	UP
CTNND2	-3.1439	6.30297e-20	5.68773e-18	DOWN
ASPG	-3.32511	6.56276e-20	5.89283e-18	DOWN
CAVIN2	-1.81032	6.79425e-20	6.07064e-18	DOWN
S100A4	-1.16698	7.96367e-20	7.08064e-18	DOWN
CHRM3	-1.92574	8.46412e-20	7.48889e-18	DOWN
FCRL6	-1.95458	9.91301e-20	8.72826e-18	DOWN
TMEM74B	-1.95524	1.01386e-19	8.8838e-18	DOWN
RAB17	-1.34482	1.02296e-19	8.92042e-18	DOWN
CLDN10	2.74164	1.07357e-19	9.31698e-18	UP
CALU	1.17135	1.08664e-19	9.38547e-18	UP
ACKR4	-1.64365	1.10265e-19	9.47862e-18	DOWN
COL18A1	1.527	1.11156e-19	9.51012e-18	UP
DOCK4	-1.07414	1.15037e-19	9.75347e-18	DOWN
FAM20C	1.96508	1.15076e-19	9.75347e-18	UP
CHPF	1.3916	1.1564e-19	9.75568e-18	UP
SHMT2	0.915261	1.18776e-19	9.97387e-18	UP
RARRES1	1.91575	1.21138e-19	1.01253e-17	UP
DPAGT1	0.887618	1.28646e-19	1.07035e-17	UP
ERICH4	-2.65698	1.49863e-19	1.24119e-17	DOWN
ROR2	1.94303	1.71035e-19	1.4088e-17	UP
GDPD5	-1.35308	1.71653e-19	1.4088e-17	DOWN
HSPA12B	-1.50758	1.79145e-19	1.46366e-17	DOWN
MMP2	2.05818	2.18003e-19	1.77316e-17	UP
RAMP2	-1.60515	2.24281e-19	1.81608e-17	DOWN
MME	-2.04577	2.25647e-19	1.81901e-17	DOWN
ST8SIA6	-2.04354	2.28064e-19	1.83036e-17	DOWN
SSC5D	1.84362	2.68432e-19	2.14486e-17	UP
C1R	1.41113	3.22985e-19	2.56943e-17	UP
NEBL	-1.8458	3.61895e-19	2.8664e-17	DOWN
VCAN	2.10617	3.65307e-19	2.88084e-17	UP
LIMS2	-1.37351	3.84285e-19	3.01481e-17	DOWN
KLRF1	-2.43325	3.85619e-19	3.01481e-17	DOWN
TENM4	1.5648	3.98535e-19	3.10241e-17	UP
ALDH1A3	1.91127	4.11784e-19	3.19185e-17	UP
BHLHA15	2.81872	4.2827e-19	3.30551e-17	UP
LRRN1	1.73285	4.62304e-19	3.55308e-17	UP
ZBED2	-2.43123	5.41836e-19	4.14676e-17	DOWN
CERCAM	1.8455	5.48242e-19	4.17816e-17	UP
ADAM23	1.78692	6.07514e-19	4.6105e-17	UP
MC4R	5.15869	6.43389e-19	4.86241e-17	UP
PCDH7	1.70471	7.75968e-19	5.84005e-17	UP
TTYH3	1.20879	8.13354e-19	6.09612e-17	UP
TRABD2B	1.53468	9.45774e-19	7.05945e-17	UP
SEMA6D	-1.87781	1.06047e-18	7.88314e-17	DOWN
KLF2	-1.66742	1.08151e-18	8.0067e-17	DOWN
SFXN1	0.554999	1.12147e-18	8.26881e-17	UP
KRT75	6.13165	1.14809e-18	8.4308e-17	UP
MPZL1	0.77916	1.28571e-18	9.40332e-17	UP
ETV5	-1.2047	1.32496e-18	9.65144e-17	DOWN
KCND3	1.70502	1.38811e-18	1.0071e-16	UP
SLC1A4	1.46783	1.61251e-18	1.16525e-16	UP
SAA2	4.16023	1.61906e-18	1.16534e-16	UP
CLIC3	-1.90401	1.64205e-18	1.17722e-16	DOWN
CLIC5	-1.84259	1.71404e-18	1.22164e-16	DOWN
P3H4	1.38775	1.71749e-18	1.22164e-16	UP
DLG2	1.59776	1.75864e-18	1.23923e-16	UP
BASP1	1.40635	1.75965e-18	1.23923e-16	UP
CCN4	2.75317	1.76271e-18	1.23923e-16	UP
MYO3B	5.92918	1.78254e-18	1.24833e-16	UP
WNT7A	-1.83795	1.89556e-18	1.32237e-16	DOWN
CST2	4.30571	1.92248e-18	1.33601e-16	UP
MYRF	-2.47814	1.94715e-18	1.34799e-16	DOWN
NCDN	0.828759	2.13245e-18	1.47066e-16	UP
GNAQ	-0.627828	2.26375e-18	1.5553e-16	DOWN
PLAG1	-1.40476	2.28208e-18	1.56197e-16	DOWN
FKBP11	2.22582	2.33236e-18	1.59039e-16	UP
ANXA3	-1.76731	2.42096e-18	1.64462e-16	DOWN
OCLN	-1.18454	2.45746e-18	1.66319e-16	DOWN
AATK	-1.46488	2.52286e-18	1.7011e-16	DOWN
SLC5A4	-1.77017	2.73951e-18	1.84034e-16	DOWN
SYT15	-1.49748	2.84659e-18	1.90522e-16	DOWN
DIPK1B	-1.31447	2.98619e-18	1.99131e-16	DOWN
STRA6	3.98918	3.34295e-18	2.22104e-16	UP
PRSS2	6.57314	3.40399e-18	2.25334e-16	UP
MYO1E	0.91661	3.45943e-18	2.28171e-16	UP
ADAMTS16	2.66441	3.55293e-18	2.33489e-16	UP
SPRR1B	6.52611	3.68813e-18	2.40762e-16	UP
DAPK1	-1.10684	3.69015e-18	2.40762e-16	DOWN
AHCY	0.643478	3.94842e-18	2.56689e-16	UP
DPP6	-2.75444	4.14551e-18	2.6854e-16	DOWN
GOLM1	1.31414	4.22428e-18	2.72669e-16	UP
NINJ2	-1.10063	4.46738e-18	2.87338e-16	DOWN
ARHGAP29	-1.16293	5.97837e-18	3.83165e-16	DOWN
KRT6A	6.77133	6.29989e-18	4.0235e-16	UP
OLFM1	1.04464	7.55262e-18	4.80664e-16	UP
ZNF541	-1.77857	9.22461e-18	5.85021e-16	DOWN
SLC14A1	-2.79422	9.44651e-18	5.97007e-16	DOWN
STX11	-1.34687	1.00716e-17	6.34303e-16	DOWN
DACH1	-1.37533	1.28958e-17	8.09359e-16	DOWN
LRRN3	-1.84803	1.30074e-17	8.13543e-16	DOWN
FBN1	2.04556	1.35041e-17	8.41707e-16	UP
BNC1	3.32753	1.41292e-17	8.77658e-16	UP
PAPPA	3.23956	1.5479e-17	9.56079e-16	UP
UPK3B	-2.74757	1.54971e-17	9.56079e-16	DOWN
ALDH1B1	1.32443	1.64908e-17	1.01394e-15	UP
CA2	-1.74762	1.73194e-17	1.06128e-15	DOWN
B3GNT3	3.01477	1.88951e-17	1.15394e-15	UP
KDELR3	1.21299	1.99626e-17	1.21504e-15	UP
UNC13D	-1.14653	2.00312e-17	1.21514e-15	DOWN
EMILIN1	1.73571	2.02399e-17	1.22371e-15	UP
VSIG2	-1.28421	2.16021e-17	1.30172e-15	DOWN
LBP	4.50219	2.22401e-17	1.33573e-15	UP
GSAP	-1.0868	2.23607e-17	1.33854e-15	DOWN
ZNF185	-0.716095	2.30951e-17	1.37796e-15	DOWN
SCAMP5	1.8816	2.42235e-17	1.44054e-15	UP
SEC24D	1.17503	2.5381e-17	1.50444e-15	UP
BFSP1	-1.44562	2.57665e-17	1.52232e-15	DOWN
N4BP2L1	-1.11263	2.61185e-17	1.53811e-15	DOWN
MEX3A	1.69262	3.07773e-17	1.8066e-15	UP
TTPA	-1.87303	3.10836e-17	1.81869e-15	DOWN
SERPINB5	4.29151	3.11963e-17	1.81942e-15	UP
MGAT3	-1.47261	3.20999e-17	1.86128e-15	DOWN
CASP3	0.565118	3.21193e-17	1.86128e-15	UP
LAMP5	1.79578	3.31572e-17	1.9108e-15	UP
CDC6	1.23581	3.31845e-17	1.9108e-15	UP
HTR2A	2.20699	3.34213e-17	1.91834e-15	UP
NKX1-2	5.38364	3.36788e-17	1.92702e-15	UP
SULF1	2.51462	3.38352e-17	1.92988e-15	UP
CTSK	2.01409	3.68837e-17	2.09717e-15	UP
F11	-2.45883	3.97634e-17	2.25384e-15	DOWN
WASF1	1.00844	4.08364e-17	2.30745e-15	UP
MOXD1	1.72397	4.31937e-17	2.43307e-15	UP
FAM98A	0.621409	4.74228e-17	2.66302e-15	UP
MS4A6E	3.75468	4.84336e-17	2.71139e-15	UP
ACE	-1.47432	4.9296e-17	2.75117e-15	DOWN
SESTD1	-0.824692	5.00016e-17	2.78199e-15	DOWN
CCNDBP1	-1.08192	5.36498e-17	2.97584e-15	DOWN
S1PR5	-1.63974	5.5854e-17	3.08866e-15	DOWN
CPAMD8	-1.3212	5.70933e-17	3.14759e-15	DOWN
MVB12B	-1.03192	6.00517e-17	3.30066e-15	DOWN
KRT5	4.54533	6.28526e-17	3.44417e-15	UP
AOC1	1.86879	6.77104e-17	3.69919e-15	UP
TSPAN12	-1.42496	7.15035e-17	3.89468e-15	DOWN
FZD8	-0.933453	7.59981e-17	4.12711e-15	DOWN
CA4	-3.24244	7.77997e-17	4.21233e-15	DOWN
CLEC14A	-1.12673	7.94856e-17	4.2908e-15	DOWN
UGT1A6	4.20444	8.06599e-17	4.34128e-15	UP
TDRD10	-1.6621	8.22266e-17	4.4125e-15	DOWN
SOSTDC1	-3.1564	8.72717e-17	4.66942e-15	DOWN
PTPRZ1	2.48281	8.97215e-17	4.78638e-15	UP
DOK5	2.37901	9.07182e-17	4.82536e-15	UP
WNT3A	-2.13097	9.24648e-17	4.90388e-15	DOWN
FOXP3	1.6657	9.42548e-17	4.98424e-15	UP
SUSD2	-1.31512	9.46875e-17	4.99256e-15	DOWN
FUT2	2.28846	9.50843e-17	4.99896e-15	UP
P4HA3	3.4115	1.05557e-16	5.53352e-15	UP
KCNS2	2.77898	1.06203e-16	5.55135e-15	UP
SERPINE2	2.41229	1.10514e-16	5.76006e-15	UP
RXRG	-2.07638	1.11102e-16	5.77411e-15	DOWN
FBLN2	2.08419	1.2738e-16	6.60121e-15	UP
EYA2	2.0817	1.32875e-16	6.86636e-15	UP
SHE	-0.811133	1.39944e-16	7.21107e-15	DOWN
PRDX4	1.26475	1.4188e-16	7.29016e-15	UP
SH2D3C	-1.33375	1.45219e-16	7.44063e-15	DOWN
BCL2L15	1.54347	1.46217e-16	7.47066e-15	UP
AAMDC	-0.810846	1.51223e-16	7.70472e-15	DOWN
SEMA5A	-1.4279	1.54178e-16	7.83326e-15	DOWN
VAMP2	-0.662202	1.61571e-16	8.18596e-15	DOWN
ARHGEF15	-1.36316	1.64589e-16	8.31564e-15	DOWN
SHANK3	-1.37745	1.68433e-16	8.48622e-15	DOWN
GFPT1	0.574638	1.7044e-16	8.56354e-15	UP
F2RL2	2.21865	1.72447e-16	8.64043e-15	UP
GCNT3	1.80129	1.82567e-16	9.12231e-15	UP
UBFD1	0.49217	1.83901e-16	9.16374e-15	UP
KANK3	-1.32612	1.90822e-16	9.48256e-15	DOWN
SUGCT	1.76544	1.94104e-16	9.61928e-15	UP
TUBB2B	2.73591	1.98616e-16	9.81606e-15	UP
B4GALT4	0.623115	2.08896e-16	1.02961e-14	UP
PARD6B	-1.38866	2.17393e-16	1.06858e-14	DOWN
MAGED1	0.861991	2.24262e-16	1.09937e-14	UP
EDNRB	-1.55799	2.34674e-16	1.14731e-14	DOWN
UNC80	-2.17512	2.43131e-16	1.18546e-14	DOWN
DIPK1A	0.938415	2.4692e-16	1.20071e-14	UP
FUT8	1.03709	2.48903e-16	1.20711e-14	UP
MEIS3	1.15006	2.54402e-16	1.23049e-14	UP
TMEM88	-1.99091	2.71894e-16	1.3116e-14	DOWN
S1PR3	1.56921	2.93182e-16	1.41054e-14	UP
POSTN	2.75977	3.25752e-16	1.56309e-14	UP
PTPRB	-1.42498	3.44681e-16	1.64956e-14	DOWN
TUBB3	4.78177	3.9057e-16	1.86425e-14	UP
KCNN4	1.5471	4.00571e-16	1.90697e-14	UP
ADGRB2	1.94176	4.39213e-16	2.08546e-14	UP
CXADR	-0.956432	4.47386e-16	2.11872e-14	DOWN
MMP14	1.65512	4.59351e-16	2.16972e-14	UP
TJP1	-0.86608	4.64758e-16	2.18955e-14	DOWN
NIM1K	-1.66882	4.75719e-16	2.23408e-14	DOWN
LGALS7B	5.82478	4.76673e-16	2.23408e-14	UP
LIN7A	-1.12484	4.82363e-16	2.25492e-14	DOWN
ACAN	2.83753	4.91683e-16	2.29251e-14	UP
QKI	-1.06311	4.92932e-16	2.29251e-14	DOWN
OSTC	0.660343	4.95077e-16	2.2966e-14	UP
TDO2	2.73707	5.39638e-16	2.49182e-14	UP
NHSL1	-0.919155	5.39909e-16	2.49182e-14	DOWN
IRAG1	1.40611	5.53156e-16	2.54648e-14	UP
SRPX2	1.22537	5.69185e-16	2.61364e-14	UP
FAM189A1	-2.02137	5.72667e-16	2.62299e-14	DOWN
OAF	1.42802	6.11463e-16	2.79363e-14	UP
P3H2	-1.45704	6.28927e-16	2.8662e-14	DOWN
FLNC	2.3301	6.44055e-16	2.92779e-14	UP
SRPK1	0.51787	7.27854e-16	3.30046e-14	UP
KLRD1	-1.60057	7.46889e-16	3.37832e-14	DOWN
DNAJC18	-0.792244	7.68253e-16	3.46631e-14	DOWN
CLU	1.26276	7.82168e-16	3.52034e-14	UP
HIGD1B	-1.62591	8.32269e-16	3.73656e-14	DOWN
TMPRSS4	2.53983	8.39766e-16	3.76091e-14	UP
CHST15	1.0722	8.81998e-16	3.93771e-14	UP
FGD5	-0.885492	8.83586e-16	3.93771e-14	DOWN
PDIA6	0.700066	8.86853e-16	3.94259e-14	UP
PCP4	3.79076	9.1758e-16	4.06921e-14	UP
PODNL1	1.87896	9.59857e-16	4.24631e-14	UP
FUT1	-1.54487	9.62268e-16	4.24662e-14	DOWN
FBXW4	-0.553684	9.86049e-16	4.34101e-14	DOWN
MGAT2	0.674907	1.07615e-15	4.72618e-14	UP
EXOC3L1	-1.43064	1.08164e-15	4.73882e-14	DOWN
CD209	1.74315	1.08604e-15	4.74666e-14	UP
SH3PXD2A	1.00653	1.09754e-15	4.7854e-14	UP
GASK1A	1.21894	1.10325e-15	4.79872e-14	UP
PDXDC1	0.410209	1.1534e-15	5.00486e-14	UP
TMEM128	-0.492321	1.21003e-15	5.23354e-14	DOWN
GPRIN2	-1.58027	1.21187e-15	5.23354e-14	DOWN
PAQR5	-0.958436	1.24025e-15	5.3434e-14	DOWN
MXRA5	1.9517	1.30022e-15	5.58849e-14	UP
SLC2A5	1.74552	1.33362e-15	5.7185e-14	UP
NME1	1.27068	1.42553e-15	6.09817e-14	UP
KCNMB4	-1.46076	1.48746e-15	6.34812e-14	DOWN
ALDH2	-0.888371	1.53489e-15	6.53517e-14	DOWN
EPHA10	2.08594	1.61377e-15	6.85491e-14	UP
RHOV	3.1717	1.69707e-15	7.19193e-14	UP
MAGI1	-0.750593	1.71398e-15	7.24666e-14	DOWN
ASS1	0.932203	1.74073e-15	7.34263e-14	UP
ANOS1	-1.66983	1.75125e-15	7.36987e-14	DOWN
FLT4	-1.05309	1.80916e-15	7.59597e-14	DOWN
COL6A3	2.51252	1.8881e-15	7.90909e-14	UP
ALDH1L2	1.78803	1.97523e-15	8.25501e-14	UP
FAM83B	2.02587	2.04515e-15	8.52755e-14	UP
ZNF385D	1.99983	2.08774e-15	8.68519e-14	UP
FCRL5	3.01991	2.12651e-15	8.82624e-14	UP
NCKAP5	-2.10089	2.1509e-15	8.90709e-14	DOWN
AGRP	-2.41797	2.20432e-15	9.10753e-14	DOWN
SRGAP2C	-0.779912	2.26583e-15	9.34037e-14	DOWN
JUN	-1.47102	2.38158e-15	9.79527e-14	DOWN
FKBP10	1.27807	2.56268e-15	1.05163e-13	UP
NXF3	-2.21454	2.71401e-15	1.11121e-13	DOWN
GNAO1	1.42326	2.83919e-15	1.15985e-13	UP
UNC13B	-0.953288	2.90983e-15	1.18603e-13	DOWN
CAPN13	2.16898	2.92137e-15	1.18807e-13	UP
SEL1L3	1.27637	2.9625e-15	1.2021e-13	UP
EMILIN3	-2.04718	3.06672e-15	1.24161e-13	DOWN
LY6D	6.26494	3.07473e-15	1.24208e-13	UP
PCDH12	-1.58151	3.17528e-15	1.27985e-13	DOWN
RIMKLA	-1.31125	3.32866e-15	1.3387e-13	DOWN
MPP3	-2.46077	3.39877e-15	1.36172e-13	DOWN
ICMT	0.536086	3.40615e-15	1.36172e-13	UP
CPNE5	2.15919	3.40843e-15	1.36172e-13	UP
CYP1B1	2.59625	3.5147e-15	1.40109e-13	UP
SYNJ2	1.14237	3.54312e-15	1.40932e-13	UP
CHI3L1	2.33709	3.63438e-15	1.44246e-13	UP
NKG7	-1.8321	3.64658e-15	1.44414e-13	DOWN
CLEC4G	3.71043	3.73881e-15	1.47744e-13	UP
SEMA3B	-1.09721	3.85448e-15	1.51984e-13	DOWN
ANGPTL7	-2.16611	4.00834e-15	1.57708e-13	DOWN
SULT1A2	-1.65133	4.0786e-15	1.60125e-13	DOWN
NOSTRIN	-1.12947	4.1431e-15	1.62306e-13	DOWN
GPC1	1.16887	4.15742e-15	1.62516e-13	UP
SLFNL1	-1.37117	4.26367e-15	1.66311e-13	DOWN
CYP19A1	3.53274	4.31346e-15	1.67892e-13	UP
TAL1	-1.52253	4.38287e-15	1.70228e-13	DOWN
SGMS1	-0.648078	4.54465e-15	1.76134e-13	DOWN
ADAMTS2	1.45304	4.98024e-15	1.9253e-13	UP
AMIGO2	-0.942685	4.98893e-15	1.9253e-13	DOWN
LOXL1	2.01192	5.26322e-15	2.02684e-13	UP
NETO1	4.14462	5.30443e-15	2.03838e-13	UP
JAM2	-0.986024	5.75284e-15	2.20603e-13	DOWN
SULT1C4	-1.19905	5.79371e-15	2.21701e-13	DOWN
UPK1B	3.58708	5.90639e-15	2.25537e-13	UP
MATN3	-1.65456	5.9616e-15	2.27167e-13	DOWN
EGFL7	-1.56167	6.06051e-15	2.30253e-13	DOWN
RRAS	-1.01377	6.06797e-15	2.30253e-13	DOWN
CCL13	2.08726	6.24158e-15	2.36346e-13	UP
ASPN	1.87958	6.87626e-15	2.59837e-13	UP
MAP1B	1.78382	6.93844e-15	2.61641e-13	UP
SNX15	-0.473149	7.17104e-15	2.69851e-13	DOWN
UXS1	-0.630556	7.31633e-15	2.74749e-13	DOWN
SCARF1	-0.895472	7.66246e-15	2.87152e-13	DOWN
PABIR3	-0.876796	7.99739e-15	2.99086e-13	DOWN
TBX21	-1.53076	8.07883e-15	3.0151e-13	DOWN
TMEM229A	2.83921	8.25486e-15	3.07447e-13	UP
TPST1	1.03544	8.28485e-15	3.07932e-13	UP
CTSE	1.87853	8.4492e-15	3.13398e-13	UP
FAXDC2	-1.23068	8.66738e-15	3.20835e-13	DOWN
PLTP	1.43944	8.69243e-15	3.21106e-13	UP
EEF1AKMT4	1.31152	8.97165e-15	3.30748e-13	UP
DGKE	-1.04063	9.29324e-15	3.41908e-13	DOWN
RXFP1	-2.70468	9.31422e-15	3.41987e-13	DOWN
PLA2G7	1.9633	9.41773e-15	3.45089e-13	UP
C11orf24	1.05092	9.65099e-15	3.52923e-13	UP
ITM2B	-0.625866	1.00504e-14	3.66574e-13	DOWN
SH3PXD2B	1.96829	1.00647e-14	3.66574e-13	UP
MTARC2	-0.789233	1.04829e-14	3.81041e-13	DOWN
IL17RE	-1.36308	1.1316e-14	4.10048e-13	DOWN
GAB1	-0.979368	1.13262e-14	4.10048e-13	DOWN
RBMS2	-0.841033	1.30497e-14	4.71505e-13	DOWN
B4GAT1	-0.691542	1.31219e-14	4.73172e-13	DOWN
FKBP14	0.886496	1.31777e-14	4.74239e-13	UP
GCOM1	-2.11019	1.32366e-14	4.75418e-13	DOWN
MTCL1	0.885126	1.38493e-14	4.96439e-13	UP
HYOU1	1.02365	1.5423e-14	5.5176e-13	UP
ARGLU1	-1.65026	1.56936e-14	5.60337e-13	DOWN
TMEM215	3.35689	1.63433e-14	5.82388e-13	UP
ITGB4	1.41845	1.6906e-14	6.01258e-13	UP
NOVA2	-1.29046	1.70022e-14	6.03495e-13	DOWN
PTN	-1.24292	1.84848e-14	6.54839e-13	DOWN
SLC6A8	1.04476	1.86526e-14	6.59495e-13	UP
BDNF	-1.78627	1.89698e-14	6.69406e-13	DOWN
CLEC11A	1.38071	1.92693e-14	6.78653e-13	UP
GNLY	-2.43421	1.94559e-14	6.83897e-13	DOWN
SLURP2	4.59605	1.96772e-14	6.90339e-13	UP
PRSS1	5.40393	2.02655e-14	7.09604e-13	UP
CDH2	2.38886	2.15796e-14	7.54164e-13	UP
PTGES	1.81777	2.20011e-14	7.67415e-13	UP
FGF12	-1.7219	2.26911e-14	7.89965e-13	DOWN
FAM71A	-4.79573	2.28261e-14	7.93143e-13	DOWN
CFI	1.05609	2.29543e-14	7.9607e-13	UP
MFAP2	1.77657	2.30265e-14	7.9705e-13	UP
PAICS	0.802928	2.3114e-14	7.98557e-13	UP
CCDC68	-1.6087	2.33094e-14	8.03775e-13	DOWN
SULF2	1.52829	2.54634e-14	8.76386e-13	UP
SAA2-SAA4	3.89676	2.55171e-14	8.7657e-13	UP
RHOBTB1	-0.765819	2.75221e-14	9.43659e-13	DOWN
CCND2	1.69858	2.79231e-14	9.55601e-13	UP
OBSCN	-1.33974	2.83213e-14	9.67403e-13	DOWN
GNG11	-1.16023	2.8711e-14	9.78872e-13	DOWN
GPSM2	0.768276	2.93627e-14	9.99215e-13	UP
PGM2L1	1.10246	3.06927e-14	1.04252e-12	UP
GGA2	-0.763897	3.10085e-14	1.05127e-12	DOWN
FBXO32	1.59796	3.10806e-14	1.05175e-12	UP
SYCP2L	-2.03945	3.18365e-14	1.07533e-12	DOWN
SAMD11	1.73593	3.23627e-14	1.09107e-12	UP
STAB1	0.911537	3.26868e-14	1.09805e-12	UP
UACA	-1.05157	3.26907e-14	1.09805e-12	DOWN
CCDC85A	-1.59578	3.3292e-14	1.11617e-12	DOWN
RNF225	3.0796	3.35491e-14	1.12272e-12	UP
NOTCH4	-1.21551	3.37246e-14	1.12609e-12	DOWN
CTXND1	-1.88838	3.37741e-14	1.12609e-12	DOWN
ABCB6	1.53123	3.43314e-14	1.14258e-12	UP
SDK1	1.37871	3.48186e-14	1.15667e-12	UP
VEGFA	-1.41731	3.53877e-14	1.17342e-12	DOWN
TBC1D16	0.93199	3.54809e-14	1.17437e-12	UP
SDK2	1.57094	3.64099e-14	1.20292e-12	UP
BEX1	-1.80888	3.69689e-14	1.21917e-12	DOWN
ADM2	2.10221	3.71277e-14	1.22218e-12	UP
CD180	1.67716	3.74546e-14	1.23071e-12	UP
UCN2	2.98548	3.76153e-14	1.23376e-12	UP
GSDMC	2.43784	3.78159e-14	1.2381e-12	UP
TMED2	0.430165	3.96373e-14	1.29539e-12	UP
SEMA3E	-1.77073	3.99874e-14	1.30448e-12	DOWN
STXBP6	-1.9957	4.02196e-14	1.3097e-12	DOWN
TRIM71	-1.73708	4.07708e-14	1.32527e-12	DOWN
PLEKHA4	1.18276	4.27094e-14	1.3858e-12	UP
LEF1	1.38844	4.47886e-14	1.45035e-12	UP
LRRC17	1.42556	4.48588e-14	1.45035e-12	UP
ENHO	-2.3183	4.52525e-14	1.46048e-12	DOWN
MCHR1	3.04042	4.56753e-14	1.47007e-12	UP
BOC	1.87793	4.57117e-14	1.47007e-12	UP
IDH2	0.721561	4.63411e-14	1.48546e-12	UP
TFAP2A	2.75295	4.63541e-14	1.48546e-12	UP
HSPA5	0.778125	4.72762e-14	1.51234e-12	UP
APOL3	-1.12641	4.81483e-14	1.53753e-12	DOWN
OXCT1	0.635885	5.01959e-14	1.59892e-12	UP
TRPC3	-1.56374	5.02473e-14	1.59892e-12	DOWN
CFB	1.71272	5.0942e-14	1.61819e-12	UP
DUS4L-BCAP29	-0.669898	5.27565e-14	1.6729e-12	DOWN
PRX	-2.04097	5.29678e-14	1.6747e-12	DOWN
NTN1	1.79242	5.29979e-14	1.6747e-12	UP
HIF1A	1.57491	5.56196e-14	1.75449e-12	UP
PPP1R9A	-0.919239	5.67353e-14	1.78657e-12	DOWN
SDS	2.43473	5.70006e-14	1.79181e-12	UP
DISP1	-1.38678	5.76222e-14	1.80822e-12	DOWN
IGFL2	4.63707	5.94783e-14	1.86324e-12	UP
CYP3A5	-1.72865	6.18559e-14	1.93438e-12	DOWN
NUMB	-0.504936	6.20772e-14	1.93796e-12	DOWN
P3H3	1.87076	6.22344e-14	1.93953e-12	UP
RNF144B	-0.920312	6.2615e-14	1.94599e-12	DOWN
ACTG2	2.26656	6.26562e-14	1.94599e-12	UP
HECW1	1.4801	6.30563e-14	1.95507e-12	UP
DCLK1	1.69228	6.38708e-14	1.97694e-12	UP
MYCT1	-0.904948	6.44901e-14	1.99271e-12	DOWN
HNF1B	-0.964812	6.53425e-14	2.01562e-12	DOWN
PRKG2	-1.97546	6.56788e-14	2.02255e-12	DOWN
STEAP3	1.25364	6.60008e-14	2.02902e-12	UP
CNKSR2	-1.44408	6.61623e-14	2.03055e-12	DOWN
CNTN6	-2.36108	6.73122e-14	2.06235e-12	DOWN
TMEM158	2.09208	7.24453e-14	2.21587e-12	UP
LOXHD1	-1.78737	7.8833e-14	2.40719e-12	DOWN
LTK	-1.91601	7.99432e-14	2.43699e-12	DOWN
RAB6B	0.897269	8.23311e-14	2.50557e-12	UP
TCAP	-2.04356	8.34673e-14	2.5359e-12	DOWN
IHH	-2.1032	8.47716e-14	2.57122e-12	DOWN
PDLIM4	2.00919	8.51112e-14	2.57721e-12	UP
CD244	-1.72433	8.57801e-14	2.59313e-12	DOWN
ST6GALNAC5	-1.51071	8.70088e-14	2.6259e-12	DOWN
FERMT1	2.04045	9.1602e-14	2.75839e-12	UP
CD177	2.91341	9.17032e-14	2.75839e-12	UP
PAM	0.57585	9.19898e-14	2.76243e-12	UP
RBP2	-2.24436	9.53698e-14	2.8592e-12	DOWN
QRICH2	-1.44372	9.73069e-14	2.91246e-12	DOWN
DES	2.44819	9.90764e-14	2.96054e-12	UP
HEPH	1.6443	1.02978e-13	3.07205e-12	UP
GATA3	-1.52713	1.03755e-13	3.09015e-12	DOWN
FAM204A	-0.507868	1.10257e-13	3.27427e-12	DOWN
PRRX1	1.22918	1.10298e-13	3.27427e-12	UP
HM13	1.06525	1.12968e-13	3.34807e-12	UP
LEO1	0.440599	1.15389e-13	3.41424e-12	UP
ALDH4A1	0.824756	1.21675e-13	3.59427e-12	UP
GDF15	1.9553	1.2187e-13	3.59427e-12	UP
CACNA1G	1.75179	1.26468e-13	3.72382e-12	UP
TMEM200C	1.79021	1.30679e-13	3.84157e-12	UP
HS6ST1	1.10372	1.31277e-13	3.85292e-12	UP
YIPF1	0.638045	1.32708e-13	3.88863e-12	UP
ENTPD7	0.809752	1.33387e-13	3.90222e-12	UP
PFKP	1.21038	1.43998e-13	4.20586e-12	UP
ACOXL	-1.26388	1.45599e-13	4.24577e-12	DOWN
PODN	1.56253	1.46897e-13	4.27676e-12	UP
CPXM1	2.95429	1.47291e-13	4.28135e-12	UP
PLBD2	0.879087	1.5258e-13	4.428e-12	UP
CGREF1	2.15781	1.54037e-13	4.46302e-12	UP
REEP2	1.63251	1.54279e-13	4.46302e-12	UP
RAB3C	2.26165	1.56243e-13	4.51262e-12	UP
AGBL1	-2.02706	1.61311e-13	4.65159e-12	DOWN
HPSE2	1.7392	1.61742e-13	4.65663e-12	UP
NDRG4	-1.74198	1.65087e-13	4.74539e-12	DOWN
KRT13	3.17619	1.6585e-13	4.75979e-12	UP
GIMAP1	-0.906738	1.70064e-13	4.87302e-12	DOWN
CADM1	-1.0409	1.7815e-13	5.09665e-12	DOWN
PI15	3.20405	1.80275e-13	5.14935e-12	UP
MZB1	2.88607	1.83286e-13	5.22712e-12	UP
C11orf54	-0.711914	1.87753e-13	5.34611e-12	DOWN
DPEP2	-1.22311	1.94068e-13	5.51725e-12	DOWN
PITPNM2	-0.923057	1.98369e-13	5.63069e-12	DOWN
WFDC2	2.03549	2.00357e-13	5.67824e-12	UP
MACROH2A2	1.33517	2.0091e-13	5.68503e-12	UP
SFRP2	2.7471	2.02407e-13	5.71847e-12	UP
FAP	2.20986	2.0352e-13	5.74098e-12	UP
ITGA11	2.03928	2.04253e-13	5.75271e-12	UP
P3H1	1.04969	2.04824e-13	5.75983e-12	UP
NR2C1	-0.940476	2.08726e-13	5.86048e-12	DOWN
CACNB4	-1.46151	2.19809e-13	6.16212e-12	DOWN
ADGRE1	-2.28725	2.23887e-13	6.26677e-12	DOWN
NPM3	0.977584	2.2989e-13	6.42488e-12	UP
SYNDIG1	1.67457	2.33482e-13	6.51522e-12	UP
VSTM2L	2.0708	2.41655e-13	6.73292e-12	UP
NR1H4	-2.02693	2.50681e-13	6.97371e-12	DOWN
TTC39C	0.551826	2.51782e-13	6.9936e-12	UP
MYZAP	-2.07935	2.5779e-13	7.14952e-12	DOWN
SYN3	-0.99321	2.60984e-13	7.22705e-12	DOWN
AGR2	1.65715	2.63038e-13	7.27285e-12	UP
ASB9	-1.10797	2.65588e-13	7.33217e-12	DOWN
OSR2	1.63341	2.7178e-13	7.4917e-12	UP
EMCN	-1.25817	2.85551e-13	7.85937e-12	DOWN
ZNF704	-1.02607	2.90671e-13	7.98817e-12	DOWN
OTULINL	-1.28831	2.95815e-13	8.11724e-12	DOWN
HLA-E	-0.927577	3.0354e-13	8.31663e-12	DOWN
LOX	1.19501	3.106e-13	8.49724e-12	UP
ROBO1	0.886811	3.26858e-13	8.92855e-12	UP
ADRA2A	1.34478	3.30086e-13	9.00315e-12	UP
SLC2A1	2.28934	3.3273e-13	9.06163e-12	UP
UBA7	-0.731403	3.40465e-13	9.25839e-12	DOWN
FRMPD1	-1.67546	3.44542e-13	9.35524e-12	DOWN
KLF6	-1.24672	3.49081e-13	9.45075e-12	DOWN
GABBR2	2.89681	3.49102e-13	9.45075e-12	UP
SEC61A1	1.00174	3.58134e-13	9.68081e-12	UP
CTNNAL1	-0.984611	3.68515e-13	9.94662e-12	DOWN
VEGFD	-1.88365	3.80301e-13	1.02495e-11	DOWN
FAM83D	2.05917	3.85357e-13	1.03703e-11	UP
TMEM176B	0.938375	3.89495e-13	1.04662e-11	UP
FAM76A	-0.768906	3.99023e-13	1.07063e-11	DOWN
ARAP3	-0.931852	4.0006e-13	1.07183e-11	DOWN
VPS35	-0.67695	4.00679e-13	1.0719e-11	DOWN
GRID2	-3.49099	4.08308e-13	1.09071e-11	DOWN
ITM2A	-1.01867	4.12106e-13	1.09923e-11	DOWN
SAA1	3.7791	4.14241e-13	1.1033e-11	UP
COL6A1	1.31664	4.15551e-13	1.10517e-11	UP
AVPR2	-1.67403	4.17825e-13	1.10834e-11	DOWN
SLC38A11	1.79374	4.17965e-13	1.10834e-11	UP
AVEN	0.768756	4.3096e-13	1.14113e-11	UP
FSTL1	1.22284	4.33628e-13	1.14652e-11	UP
GAS7	1.17053	4.36541e-13	1.15254e-11	UP
SNX22	-1.65111	4.49703e-13	1.18557e-11	DOWN
CRTAC1	-1.85742	4.52598e-13	1.19147e-11	DOWN
ABTB1	-0.792008	4.54876e-13	1.19573e-11	DOWN
C11orf21	-1.79679	4.6454e-13	1.21937e-11	DOWN
DNAJB5	0.928217	4.7801e-13	1.25291e-11	UP
KCNMA1	1.31959	5.0023e-13	1.30926e-11	UP
TCN1	4.39122	5.60933e-13	1.46602e-11	UP
THBS4	1.67932	5.78099e-13	1.50871e-11	UP
FZD5	-0.981661	5.95626e-13	1.55222e-11	DOWN
MAP1A	1.91276	6.11114e-13	1.5903e-11	UP
TIE1	-0.922429	6.21354e-13	1.61463e-11	DOWN
TMEM87A	-0.435937	6.23327e-13	1.61744e-11	DOWN
MLEC	0.531204	6.24866e-13	1.61912e-11	UP
RAB11FIP1	-0.977197	6.38931e-13	1.6532e-11	DOWN
TAPT1	-0.82403	6.43906e-13	1.66339e-11	DOWN
IQCN	-2.25243	6.44702e-13	1.66339e-11	DOWN
PIM2	1.90687	6.72507e-13	1.73266e-11	UP
CADM2	-2.40953	7.62381e-13	1.96143e-11	DOWN
KCTD1	1.37321	7.83366e-13	2.01256e-11	UP
SCG5	3.04154	8.06141e-13	2.06814e-11	UP
TAGLN	1.3034	8.09234e-13	2.07315e-11	UP
IL2RA	1.92813	8.10957e-13	2.07463e-11	UP
PCOLCE	1.46228	8.26581e-13	2.11162e-11	UP
ECM1	1.15161	8.64122e-13	2.20442e-11	UP
SLC39A11	0.592779	8.68874e-13	2.21206e-11	UP
IL1R1	1.15317	8.69553e-13	2.21206e-11	UP
FREM2	-1.20689	8.78108e-13	2.23069e-11	DOWN
REPS2	-0.873202	9.0233e-13	2.28902e-11	DOWN
ARHGEF10	-1.00273	9.14435e-13	2.31648e-11	DOWN
CXCL6	3.74883	9.25896e-13	2.34225e-11	UP
MRAP	2.77854	9.62088e-13	2.43041e-11	UP
LRRC19	-1.69352	9.71196e-13	2.45001e-11	DOWN
ZFP28	-0.709506	9.89694e-13	2.49321e-11	DOWN
ADCY8	-3.15143	1.02036e-12	2.5669e-11	DOWN
SLC5A9	-3.41829	1.12418e-12	2.82416e-11	DOWN
ACTN1	1.32405	1.12922e-12	2.83288e-11	UP
FFAR4	-1.8765	1.16168e-12	2.9103e-11	DOWN
B3GNT9	0.889946	1.16639e-12	2.91805e-11	UP
FGF23	-1.6043	1.18068e-12	2.94975e-11	DOWN
CD248	1.76302	1.21037e-12	3.01976e-11	UP
P2RY6	1.00637	1.21359e-12	3.02364e-11	UP
COPG1	0.437974	1.23065e-12	3.06195e-11	UP
SMO	1.15663	1.27228e-12	3.16118e-11	UP
KLF4	-1.74265	1.27856e-12	3.17046e-11	DOWN
SULT1A1	-1.44516	1.27951e-12	3.17046e-11	DOWN
CX3CR1	-2.06276	1.29449e-12	3.2032e-11	DOWN
DERL3	2.36005	1.3549e-12	3.34812e-11	UP
CCDC115	-0.466299	1.37241e-12	3.38676e-11	DOWN
DNAH17	-1.84475	1.38633e-12	3.41646e-11	DOWN
ST14	0.874886	1.40942e-12	3.46867e-11	UP
NRSN1	1.17572	1.53078e-12	3.76224e-11	UP
C8B	-3.05546	1.56411e-12	3.83895e-11	DOWN
RAMP1	1.49235	1.5689e-12	3.8455e-11	UP
ELK1	0.741292	1.59896e-12	3.9139e-11	UP
NFATC4	0.804599	1.64441e-12	4.01973e-11	UP
SSTR1	-1.90596	1.65555e-12	4.04151e-11	DOWN
CXCL12	0.983828	1.6598e-12	4.04643e-11	UP
RPN2	0.5298	1.71289e-12	4.17025e-11	UP
CGNL1	-1.01983	1.71717e-12	4.17334e-11	DOWN
PLAGL1	-0.885268	1.71876e-12	4.17334e-11	DOWN
GALNT15	1.98735	1.75471e-12	4.25495e-11	UP
TXNDC15	0.607524	1.78204e-12	4.31544e-11	UP
HINT3	-0.417967	1.80386e-12	4.36246e-11	DOWN
INSC	-1.85834	1.88519e-12	4.55307e-11	DOWN
SLC24A4	-1.37976	1.8934e-12	4.56681e-11	DOWN
HDLBP	0.755635	1.91622e-12	4.61181e-11	UP
POLR2E	-0.544445	1.91714e-12	4.61181e-11	DOWN
FJX1	1.68911	1.9663e-12	4.72382e-11	UP
STARD13	-0.788993	1.97812e-12	4.74593e-11	DOWN
MAP3K15	-4.39146	1.98095e-12	4.74644e-11	DOWN
CD160	-1.35237	2.09054e-12	5.00239e-11	DOWN
FNDC4	1.76835	2.10776e-12	5.03696e-11	UP
LDOC1	1.06975	2.11957e-12	5.05852e-11	UP
CLCA4	3.99043	2.12959e-12	5.07576e-11	UP
SLITRK2	-1.92041	2.14626e-12	5.10878e-11	DOWN
CLDND2	-1.5972	2.1822e-12	5.18753e-11	DOWN
MMP28	-0.949008	2.28107e-12	5.41546e-11	DOWN
KCNK17	-1.74707	2.32495e-12	5.51242e-11	DOWN
TMEM182	0.771942	2.38729e-12	5.65284e-11	UP
EVA1A	-1.0838	2.46381e-12	5.82642e-11	DOWN
CLCA2	3.70432	2.48811e-12	5.87621e-11	UP
CLDN18	-2.1239	2.49696e-12	5.88944e-11	DOWN
TBX2	-0.96151	2.71748e-12	6.40125e-11	DOWN
TACR1	1.84437	2.72589e-12	6.41274e-11	UP
SYT1	-1.52928	2.74439e-12	6.44789e-11	DOWN
TMEM176A	1.06817	2.7823e-12	6.5285e-11	UP
PNPLA7	-1.42079	2.8614e-12	6.70545e-11	DOWN
PLCH2	1.70476	2.86598e-12	6.7075e-11	UP
YPEL1	-0.995355	2.88827e-12	6.75097e-11	DOWN
SERPINB6	-0.872819	2.90231e-12	6.77027e-11	DOWN
STT3A	0.662219	2.904e-12	6.77027e-11	UP
OLFML2B	1.12816	2.91114e-12	6.77821e-11	UP
CHPF2	0.71871	2.91559e-12	6.77987e-11	UP
B3GNT2	-0.575252	2.94394e-12	6.83273e-11	DOWN
LCN2	2.95835	2.94586e-12	6.83273e-11	UP
CILP2	3.54761	3.04939e-12	7.06385e-11	UP
OVCH2	-1.89384	3.06815e-12	7.09823e-11	DOWN
CBLC	1.42258	3.126e-12	7.22284e-11	UP
RS1	-2.28713	3.13692e-12	7.23886e-11	DOWN
VAMP4	-0.671715	3.23512e-12	7.45598e-11	DOWN
CLIP3	0.931057	3.28693e-12	7.56018e-11	UP
ZNF385B	-1.55209	3.28867e-12	7.56018e-11	DOWN
KLHDC7A	1.53132	3.35691e-12	7.70256e-11	UP
KIAA1328	-0.720345	3.35909e-12	7.70256e-11	DOWN
GLI2	0.98055	3.5527e-12	8.13622e-11	UP
ST6GALNAC1	2.15647	3.56048e-12	8.14376e-11	UP
FGD3	-0.715587	3.59826e-12	8.21981e-11	DOWN
MUC4	2.70606	3.68851e-12	8.41538e-11	UP
ADRB1	-1.82031	3.76915e-12	8.58856e-11	DOWN
TUFT1	-0.863922	3.79227e-12	8.6304e-11	DOWN
IVL	3.20837	3.8245e-12	8.69282e-11	UP
PABPC4	0.701585	3.86968e-12	8.78451e-11	UP
TGFB3	1.23664	3.93267e-12	8.91635e-11	UP
SSR4	1.27291	4.01374e-12	9.08555e-11	UP
SLC16A11	-1.19268	4.01732e-12	9.08555e-11	DOWN
SLC19A3	-1.70883	4.0601e-12	9.17088e-11	DOWN
RNF182	-1.31795	4.07729e-12	9.19823e-11	DOWN
ECT2	0.667447	4.09304e-12	9.21288e-11	UP
ZMAT3	1.02654	4.09394e-12	9.21288e-11	UP
TMSB4X	-0.735796	4.12211e-12	9.26478e-11	DOWN
ANKRD44	-0.971064	4.2411e-12	9.52043e-11	DOWN
FAM162B	-1.27963	4.26477e-12	9.56172e-11	DOWN
PHACTR2	-0.696862	4.30131e-12	9.63175e-11	DOWN
CKAP4	0.94444	4.41303e-12	9.86121e-11	UP
TXNDC5	1.53694	4.41466e-12	9.86121e-11	UP
HEATR5B	-0.613003	4.48468e-12	1.00053e-10	DOWN
SPRED3	1.45474	4.51522e-12	1.00611e-10	UP
POU2AF1	2.0685	4.58369e-12	1.02011e-10	UP
DRD5	2.76621	4.61395e-12	1.02559e-10	UP
CCT3	0.654798	4.681e-12	1.03922e-10	UP
INHBB	1.66013	4.7457e-12	1.05229e-10	UP
XBP1	1.15809	4.82624e-12	1.06884e-10	UP
C1QL2	3.779	4.98792e-12	1.1033e-10	UP
CSMD2	2.00457	5.02103e-12	1.10928e-10	UP
CFLAR	-0.545517	5.05089e-12	1.11451e-10	DOWN
WDR12	0.6623	5.12647e-12	1.12982e-10	UP
SH3RF3	0.856132	5.20203e-12	1.14508e-10	UP
SHROOM4	-1.00928	5.21085e-12	1.14563e-10	DOWN
PGAP2	-0.735599	5.27599e-12	1.15855e-10	DOWN
SNX9	0.934444	5.34634e-12	1.17258e-10	UP
GRM8	-4.06869	5.38233e-12	1.17904e-10	DOWN
LGALSL	-1.03927	5.48732e-12	1.20059e-10	DOWN
TEK	-1.21698	5.51476e-12	1.20514e-10	DOWN
TRPS1	0.77168	5.63192e-12	1.22926e-10	UP
STMN3	0.742588	5.81998e-12	1.26878e-10	UP
SGPL1	0.465114	5.87009e-12	1.27817e-10	UP
SOWAHC	-0.728988	5.89016e-12	1.281e-10	DOWN
CDKN1C	-0.973165	6.17663e-12	1.3417e-10	DOWN
PC	1.10907	6.20349e-12	1.34592e-10	UP
CKMT1A	2.41205	6.24974e-12	1.35433e-10	UP
CRACD	1.43013	6.27376e-12	1.35754e-10	UP
N4BP2L2	-0.674076	6.27951e-12	1.35754e-10	DOWN
STARD9	-1.29996	6.38538e-12	1.37879e-10	DOWN
LMO7	-1.20216	6.39707e-12	1.37967e-10	DOWN
BMERB1	0.641208	6.44141e-12	1.38758e-10	UP
CALB1	-1.39183	6.49269e-12	1.39697e-10	DOWN
MTURN	-0.901636	6.5161e-12	1.40034e-10	DOWN
SPAG4	1.94299	6.59386e-12	1.41538e-10	UP
HPS5	-0.622506	6.73681e-12	1.44435e-10	DOWN
ADAMTS18	2.76719	6.7518e-12	1.44586e-10	UP
COL22A1	2.15089	6.81906e-12	1.45854e-10	UP
GCLC	1.02223	6.8463e-12	1.46264e-10	UP
HSP90B1	0.898972	6.855e-12	1.46278e-10	UP
ARMH4	1.30298	6.89152e-12	1.46884e-10	UP
GYPE	-1.87652	7.12121e-12	1.51602e-10	DOWN
SHTN1	-0.690023	7.4478e-12	1.58368e-10	DOWN
PRF1	-1.47233	7.51531e-12	1.59617e-10	DOWN
PAPSS2	-1.01682	7.64223e-12	1.62122e-10	DOWN
GORASP2	0.559568	7.87489e-12	1.66863e-10	UP
ITM2C	1.19875	7.90093e-12	1.67219e-10	UP
SCG2	1.92408	8.08259e-12	1.70865e-10	UP
RGS6	-1.54931	8.93108e-12	1.88582e-10	DOWN
CHST6	2.3471	9.03048e-12	1.90459e-10	UP
ADAM28	1.27544	9.21526e-12	1.94131e-10	UP
CREB3L2	0.782844	9.48218e-12	1.99522e-10	UP
B4GALT2	0.87056	9.60351e-12	2.01841e-10	UP
TNFSF10	-1.24818	9.6818e-12	2.03251e-10	DOWN
SNED1	0.696113	9.81119e-12	2.05729e-10	UP
NFYC	-0.2845	1.00432e-11	2.103e-10	DOWN
CCT6A	0.522302	1.00524e-11	2.103e-10	UP
PKIA	-0.91637	1.0116e-11	2.11387e-10	DOWN
COL4A3	-1.57406	1.02232e-11	2.13382e-10	DOWN
FGF7	1.46075	1.03359e-11	2.15486e-10	UP
PRDM16	-0.768358	1.03501e-11	2.15534e-10	DOWN
DNAJB11	0.839827	1.06825e-11	2.22077e-10	UP
WDR46	0.767335	1.06888e-11	2.22077e-10	UP
GCNT2	-0.687868	1.08127e-11	2.24395e-10	DOWN
SLC35A1	-0.665162	1.11633e-11	2.31406e-10	DOWN
EDN3	-2.92633	1.13651e-11	2.3532e-10	DOWN
CYP24A1	3.72167	1.14092e-11	2.35964e-10	UP
SPOCK2	-1.62758	1.14271e-11	2.36065e-10	DOWN
SPAAR	-1.52548	1.14581e-11	2.36436e-10	DOWN
GPT2	1.19617	1.19406e-11	2.46112e-10	UP
SRM	1.13472	1.2026e-11	2.47592e-10	UP
SH3GL3	-2.07677	1.2227e-11	2.51445e-10	DOWN
ZNF597	-0.624011	1.26533e-11	2.59915e-10	DOWN
NRN1	-0.895071	1.28892e-11	2.64461e-10	DOWN
SYT8	2.45188	1.30754e-11	2.67979e-10	UP
ODAM	-1.98123	1.31118e-11	2.68422e-10	DOWN
CAPN3	-1.63981	1.3665e-11	2.79431e-10	DOWN
DDX59	-0.434463	1.39202e-11	2.84329e-10	DOWN
ELP4	-0.434061	1.41957e-11	2.89631e-10	DOWN
PRAF2	0.674427	1.43845e-11	2.93154e-10	UP
TMEM135	-0.51284	1.45544e-11	2.96282e-10	DOWN
OVCH1	-2.05643	1.46983e-11	2.98876e-10	DOWN
CD47	-0.607584	1.50879e-11	3.06456e-10	DOWN
TACR3	-3.92888	1.51656e-11	3.07689e-10	DOWN
CARM1	0.720034	1.52427e-11	3.08906e-10	UP
NOS1	-1.27417	1.53585e-11	3.10908e-10	DOWN
CABLES1	-0.990944	1.53929e-11	3.11256e-10	DOWN
PNOC	2.40504	1.54515e-11	3.12092e-10	UP
TOM1L2	-0.529676	1.56998e-11	3.16754e-10	DOWN
TENT5C	1.41281	1.63626e-11	3.29761e-10	UP
PCYOX1	-0.844442	1.69049e-11	3.40313e-10	DOWN
ITPRID2	-0.671335	1.75749e-11	3.53407e-10	DOWN
TMEM132E	2.01979	1.78265e-11	3.5807e-10	UP
RPLP0	0.631287	1.8057e-11	3.62298e-10	UP
SEPTIN10	-0.654546	1.88529e-11	3.7785e-10	DOWN
STEAP2	1.47465	1.90397e-11	3.81173e-10	UP
SFXN4	0.740743	1.92128e-11	3.84213e-10	UP
FRMD3	-1.12503	1.93836e-11	3.87202e-10	DOWN
NUCB2	0.971609	1.94532e-11	3.88166e-10	UP
IFI44L	-1.23158	2.0172e-11	4.02065e-10	DOWN
KCNA4	-2.01246	2.03312e-11	4.04794e-10	DOWN
TP63	1.87022	2.06247e-11	4.09871e-10	UP
TMEM177	0.706293	2.06314e-11	4.09871e-10	UP
DSC3	2.9243	2.06778e-11	4.10344e-10	UP
CRBN	-0.567304	2.09365e-11	4.15024e-10	DOWN
NLN	0.641006	2.10139e-11	4.16103e-10	UP
MYO15B	-1.57031	2.14209e-11	4.237e-10	DOWN
HAMP	2.45589	2.15985e-11	4.26748e-10	UP
RRBP1	0.825192	2.26602e-11	4.47238e-10	UP
HBA2	-2.50753	2.28109e-11	4.49721e-10	DOWN
PDLIM2	-0.778227	2.32079e-11	4.57051e-10	DOWN
SERPINB2	2.83249	2.42816e-11	4.77519e-10	UP
PAK4	-0.783398	2.42998e-11	4.77519e-10	DOWN
CHRNA2	-2.02725	2.46098e-11	4.83088e-10	DOWN
HOMER1	-0.953652	2.56051e-11	5.02082e-10	DOWN
EZH1	-0.535009	2.63365e-11	5.15865e-10	DOWN
TMEM214	0.687982	2.63889e-11	5.16335e-10	UP
PDE1A	1.21967	2.64363e-11	5.16704e-10	UP
RMDN1	-0.355936	2.65321e-11	5.18019e-10	DOWN
LIMCH1	-0.964769	2.69556e-11	5.25721e-10	DOWN
ANKRD46	-0.669722	2.76264e-11	5.38224e-10	DOWN
HEY1	-1.50003	2.80758e-11	5.46393e-10	DOWN
KDELR2	0.486508	2.83369e-11	5.50884e-10	UP
LXN	1.08492	2.87771e-11	5.58843e-10	UP
SH3BP5	-0.646019	2.88757e-11	5.60157e-10	DOWN
GALNT1	0.582024	3.04927e-11	5.90894e-10	UP
MMP3	3.29208	3.06205e-11	5.92737e-10	UP
GALNT2	1.03227	3.10666e-11	6.00731e-10	UP
COL6A2	1.09045	3.12605e-11	6.03836e-10	UP
GDA	2.43214	3.21441e-11	6.20245e-10	UP
SECISBP2	-0.463052	3.27087e-11	6.30468e-10	DOWN
DERA	-0.417696	3.30493e-11	6.36357e-10	DOWN
CBLN4	2.52547	3.31675e-11	6.37955e-10	UP
SLC22A10	-1.84349	3.33521e-11	6.40827e-10	DOWN
KCTD16	-1.63859	3.35967e-11	6.44843e-10	DOWN
PLIN3	0.67217	3.42732e-11	6.57133e-10	UP
GOLGA3	0.529818	3.48718e-11	6.67904e-10	UP
TRPV6	2.10831	3.52057e-11	6.73587e-10	UP
CDKN2C	0.785803	3.53518e-11	6.7567e-10	UP
SPDEF	2.01748	3.70363e-11	7.0712e-10	UP
DPEP1	3.31696	3.81118e-11	7.2689e-10	UP
CALCOCO1	-0.55415	3.84427e-11	7.3243e-10	DOWN
CD5L	-2.18324	3.99341e-11	7.5997e-10	DOWN
UHRF1	0.906165	3.9972e-11	7.5997e-10	UP
EPHA3	1.51984	4.01281e-11	7.6214e-10	UP
ALPK2	2.49602	4.02442e-11	7.63546e-10	UP
MICALL2	1.219	4.04684e-11	7.66996e-10	UP
CD58	-0.779757	4.11521e-11	7.79141e-10	DOWN
IGDCC4	2.87456	4.17886e-11	7.90367e-10	UP
MAPK3	-0.487329	4.19927e-11	7.92761e-10	DOWN
CYP1A2	-1.29486	4.20259e-11	7.92761e-10	DOWN
MTARC1	-0.958118	4.20463e-11	7.92761e-10	DOWN
DUSP9	2.61532	4.21424e-11	7.93748e-10	UP
ELOVL4	1.08946	4.21886e-11	7.93794e-10	UP
GRHL3	2.0106	4.23307e-11	7.95642e-10	UP
ZKSCAN8P1	-1.27803	4.25005e-11	7.98006e-10	DOWN
REP15	-1.032	4.29544e-11	8.05694e-10	DOWN
KRT6B	5.02987	4.3487e-11	8.14842e-10	UP
HSPD1	0.626969	4.3976e-11	8.23155e-10	UP
SERPINA3	2.13912	4.47328e-11	8.36458e-10	UP
CRELD2	0.784236	4.50691e-11	8.41879e-10	UP
KLK12	3.56771	4.51573e-11	8.42658e-10	UP
CNN1	1.71736	4.52278e-11	8.43106e-10	UP
GLIS1	2.33834	4.5416e-11	8.45745e-10	UP
SPRR1A	5.77538	4.57449e-11	8.50995e-10	UP
SNX24	-0.599431	4.80284e-11	8.92561e-10	DOWN
ARHGAP6	-0.791313	5.01864e-11	9.3171e-10	DOWN
SFTPC	-1.70401	5.10323e-11	9.46446e-10	DOWN
TCEA3	-0.773687	5.16919e-11	9.57699e-10	DOWN
APEX1	0.473795	5.18015e-11	9.57989e-10	UP
LDLRAD3	1.48499	5.18132e-11	9.57989e-10	UP
CALML3	4.86948	5.22447e-11	9.64985e-10	UP
LRRC57	-0.405107	5.28284e-11	9.74773e-10	DOWN
HSPA4	0.446646	5.29887e-11	9.76737e-10	UP
TRIM32	0.727689	5.35272e-11	9.85661e-10	UP
AK4	1.47805	5.38874e-11	9.91287e-10	UP
SAP30	0.867132	5.41388e-11	9.94904e-10	UP
ANKS1A	-0.688172	5.48779e-11	1.00747e-09	DOWN
CECR2	-1.34481	5.61117e-11	1.02907e-09	DOWN
KHDRBS2	-1.84247	5.6665e-11	1.03817e-09	DOWN
ANKRD35	1.12177	5.69797e-11	1.04288e-09	UP
BMP2	-1.53535	5.98854e-11	1.09496e-09	DOWN
DLC1	-1.16592	6.04427e-11	1.10404e-09	DOWN
MRPL3	0.558111	6.0938e-11	1.11196e-09	UP
CPT1C	1.16837	6.15698e-11	1.12237e-09	UP
FAIM2	1.6411	6.20514e-11	1.13001e-09	UP
SLC19A1	-0.917159	6.28189e-11	1.14284e-09	DOWN
LDB2	-0.888823	6.34643e-11	1.15342e-09	DOWN
CPXM2	1.50159	6.49731e-11	1.17966e-09	UP
DHRS12	-0.964646	6.57406e-11	1.1924e-09	DOWN
CDH5	-1.05536	6.78824e-11	1.23002e-09	DOWN
SPATA13	-0.55868	6.92148e-11	1.25291e-09	DOWN
RALGPS2	1.10662	7.12579e-11	1.28861e-09	UP
TKTL1	-2.90504	7.14728e-11	1.29121e-09	DOWN
SLC35C1	0.791066	7.5363e-11	1.36013e-09	UP
SYNPO2L	-1.58515	7.58505e-11	1.36757e-09	DOWN
SGCG	-1.97148	7.63056e-11	1.37441e-09	DOWN
DECR1	-0.698442	7.67609e-11	1.38124e-09	DOWN
KCNG2	3.30394	7.69756e-11	1.38373e-09	UP
DENND6A	-0.504737	7.7377e-11	1.38957e-09	DOWN
TMED3	0.696996	7.86551e-11	1.41112e-09	UP
SPRR2D	3.58146	8.1041e-11	1.45193e-09	UP
CEMIP	1.8835	8.10898e-11	1.45193e-09	UP
GPSM1	-1.06458	8.24293e-11	1.47446e-09	DOWN
NAALAD2	-0.998586	8.39465e-11	1.50012e-09	DOWN
INSYN2A	2.052	8.40736e-11	1.50091e-09	UP
GPX2	3.46309	8.4546e-11	1.50665e-09	UP
UGGT1	0.42274	8.45611e-11	1.50665e-09	UP
PODXL2	1.00095	8.61036e-11	1.53263e-09	UP
JSRP1	2.81425	8.63424e-11	1.53537e-09	UP
HIRIP3	-0.507539	8.68689e-11	1.54322e-09	DOWN
AEBP1	1.27809	8.94204e-11	1.58699e-09	UP
SNX2	-0.648797	8.99193e-11	1.59429e-09	DOWN
WBP1L	0.562446	9.24654e-11	1.63783e-09	UP
GIMAP8	-1.01242	9.32896e-11	1.65082e-09	DOWN
ST8SIA2	4.10179	9.42873e-11	1.66684e-09	UP
CXCL2	-2.3674	9.53888e-11	1.68468e-09	DOWN
ENTPD1	0.619708	9.59063e-11	1.69217e-09	UP
PADI3	5.07216	9.60434e-11	1.69294e-09	UP
RABGAP1L	-0.743341	9.62222e-11	1.69445e-09	DOWN
OR2A42	-1.32358	9.89536e-11	1.74085e-09	DOWN
COX4I2	-1.10823	1.00201e-10	1.7611e-09	DOWN
ALKAL1	2.15439	1.00473e-10	1.76417e-09	UP
CDO1	-1.11234	1.01257e-10	1.77622e-09	DOWN
DGKA	0.808725	1.01853e-10	1.78493e-09	UP
FAM102A	0.625127	1.02367e-10	1.79221e-09	UP
ASB2	1.51966	1.03059e-10	1.8026e-09	UP
RPL22L1	0.980807	1.03451e-10	1.80619e-09	UP
BTN3A1	-0.730821	1.03464e-10	1.80619e-09	DOWN
VAMP5	-0.823388	1.04308e-10	1.81911e-09	DOWN
ST3GAL6	-1.14369	1.04458e-10	1.81911e-09	DOWN
CARD16	-1.00669	1.04505e-10	1.81911e-09	DOWN
ACTBL2	2.21155	1.05654e-10	1.83735e-09	UP
GRAMD2A	-1.06607	1.06302e-10	1.84684e-09	DOWN
KAT2B	-0.552131	1.06724e-10	1.85239e-09	DOWN
ANGEL2	-0.73086	1.08112e-10	1.8747e-09	DOWN
USP12	-0.52245	1.08361e-10	1.87722e-09	DOWN
SFTA2	-1.25735	1.08475e-10	1.8774e-09	DOWN
MANF	0.782888	1.08662e-10	1.87885e-09	UP
OCIAD2	0.608874	1.09771e-10	1.89621e-09	UP
XAF1	-1.34107	1.10966e-10	1.91504e-09	DOWN
SV2A	1.06895	1.11164e-10	1.91663e-09	UP
CRABP1	4.26199	1.12709e-10	1.94024e-09	UP
ELOVL2	2.37249	1.12814e-10	1.94024e-09	UP
GPBAR1	-1.05135	1.12854e-10	1.94024e-09	DOWN
UBE2T	0.99892	1.13055e-10	1.94185e-09	UP
CABP4	-1.19606	1.14136e-10	1.95856e-09	DOWN
XPR1	0.554808	1.22522e-10	2.10048e-09	UP
MYO7B	-1.92351	1.27285e-10	2.18008e-09	DOWN
BTNL8	-1.9581	1.29061e-10	2.2084e-09	DOWN
DNM1	1.23682	1.30011e-10	2.22257e-09	UP
FBXO25	-0.509484	1.32904e-10	2.26988e-09	DOWN
LAMA2	1.33462	1.356e-10	2.31375e-09	UP
CHRD	0.868382	1.36217e-10	2.32209e-09	UP
STX7	-0.474745	1.36876e-10	2.33113e-09	DOWN
TM9SF1	0.504995	1.37282e-10	2.33586e-09	UP
BRD7	-0.457592	1.3963e-10	2.37357e-09	DOWN
SERINC2	1.19283	1.4019e-10	2.38087e-09	UP
FOS	-2.00182	1.44122e-10	2.44535e-09	DOWN
BEX4	-0.3849	1.45436e-10	2.46534e-09	DOWN
CLEC1A	-1.00506	1.48548e-10	2.51575e-09	DOWN
KLF11	-0.677216	1.50641e-10	2.54694e-09	DOWN
GANC	-0.624933	1.50671e-10	2.54694e-09	DOWN
MSI2	0.976254	1.51513e-10	2.55879e-09	UP
GLYATL2	3.4504	1.53008e-10	2.58163e-09	UP
CYP7B1	1.36409	1.54815e-10	2.6097e-09	UP
CHPT1	-0.669936	1.56616e-10	2.63761e-09	DOWN
MUC13	3.48958	1.58951e-10	2.67444e-09	UP
GJB5	2.69746	1.62018e-10	2.72353e-09	UP
KLF8	-0.983269	1.64114e-10	2.7562e-09	DOWN
CDKL2	-1.19641	1.68203e-10	2.82226e-09	DOWN
INAVA	1.12883	1.69099e-10	2.83468e-09	UP
CCNB1IP1	-0.459477	1.70307e-10	2.85228e-09	DOWN
MMP9	2.30382	1.75087e-10	2.92768e-09	UP
BSND	-1.36022	1.75131e-10	2.92768e-09	DOWN
CP	2.35347	1.77645e-10	2.96696e-09	UP
ADAMTS9	2.20196	1.83873e-10	3.06816e-09	UP
TRAM2	0.820733	1.84093e-10	3.06901e-09	UP
SCARA3	1.05283	1.85027e-10	3.08174e-09	UP
CASP8	-0.445227	1.87316e-10	3.117e-09	DOWN
PRMT5	0.47379	1.88964e-10	3.14154e-09	UP
THSD1	-1.17172	1.90683e-10	3.16722e-09	DOWN
PRTG	-1.35883	1.92794e-10	3.19936e-09	DOWN
PECR	-0.566293	1.95052e-10	3.23387e-09	DOWN
AAGAB	0.418464	1.95791e-10	3.24316e-09	UP
ARL6IP6	-0.602993	1.96576e-10	3.25319e-09	DOWN
TWNK	1.04268	1.99138e-10	3.29071e-09	UP
LYSMD4	-1.33176	1.99206e-10	3.29071e-09	DOWN
INTS10	0.379672	2.00753e-10	3.31325e-09	UP
KCNS3	-0.749409	2.02596e-10	3.34062e-09	DOWN
CITED2	-0.858668	2.04724e-10	3.37264e-09	DOWN
IER5L	1.35034	2.06701e-10	3.40212e-09	UP
GREB1	1.26028	2.08668e-10	3.43139e-09	UP
ITGAV	0.809227	2.15049e-10	3.53311e-09	UP
PLEKHH2	-1.18019	2.19062e-10	3.59265e-09	DOWN
MAN2A2	-0.780597	2.19069e-10	3.59265e-09	DOWN
SPRING1	-0.767625	2.28481e-10	3.74362e-09	DOWN
FUT6	2.09459	2.30109e-10	3.76689e-09	UP
PTPN5	-2.04482	2.30414e-10	3.76849e-09	DOWN
VTCN1	2.73561	2.35531e-10	3.8487e-09	UP
ZFYVE9	-0.663177	2.39247e-10	3.90591e-09	DOWN
PAX9	2.38516	2.4336e-10	3.96948e-09	UP
AGO4	-0.639312	2.495e-10	4.06597e-09	DOWN
CACNA1E	2.1132	2.49785e-10	4.06697e-09	UP
IGFBP7	1.33502	2.56345e-10	4.17003e-09	UP
SHC1	0.652932	2.57877e-10	4.1912e-09	UP
GSDME	1.16844	2.59284e-10	4.21029e-09	UP
RNF38	-0.520746	2.65334e-10	4.30468e-09	DOWN
CALCR	-1.62167	2.7299e-10	4.42493e-09	DOWN
USP44	-1.19344	2.76147e-10	4.4721e-09	DOWN
EVPL	-0.729737	2.78481e-10	4.50588e-09	DOWN
DGKI	1.74421	2.81155e-10	4.54127e-09	UP
SLIT2	-1.09549	2.81169e-10	4.54127e-09	DOWN
EPYC	3.71366	2.81684e-10	4.54554e-09	UP
TMEM125	-0.934718	2.86806e-10	4.62408e-09	DOWN
MACF1	-0.72548	2.94027e-10	4.73375e-09	DOWN
TSPAN7	-0.837767	2.9413e-10	4.73375e-09	DOWN
PRPF3	-0.521284	2.95355e-10	4.74924e-09	DOWN
UCHL1	2.03378	2.95732e-10	4.7511e-09	UP
CHL1	1.2568	2.9657e-10	4.76034e-09	UP
LCAT	-1.24027	2.97911e-10	4.77763e-09	DOWN
ELN	1.44525	3.02332e-10	4.84425e-09	UP
RAB3IL1	1.1378	3.04788e-10	4.8793e-09	UP
CHML	-0.653517	3.12424e-10	4.99713e-09	DOWN
MAPKAPK5	-0.440062	3.15571e-10	5.04301e-09	DOWN
COL11A1	2.75907	3.17175e-10	5.06419e-09	UP
COL11A2	-0.988036	3.20546e-10	5.11352e-09	DOWN
IRX2	-1.07482	3.21866e-10	5.13006e-09	DOWN
HELT	-3.0458	3.24125e-10	5.16153e-09	DOWN
CORIN	1.22481	3.24668e-10	5.16564e-09	UP
PKN2	-0.634456	3.34729e-10	5.32105e-09	DOWN
TSPAN11	1.36699	3.36284e-10	5.34109e-09	UP
SRRM4	-1.58053	3.39909e-10	5.39393e-09	DOWN
LRRC36	-1.40956	3.46498e-10	5.49368e-09	DOWN
MYH11	1.5661	3.47255e-10	5.50088e-09	UP
FOXA2	-0.987711	3.53791e-10	5.59953e-09	DOWN
MTHFD2	1.25725	3.60443e-10	5.69983e-09	UP
RAD1	-0.513259	3.66242e-10	5.78649e-09	DOWN
CD24	1.49783	3.82587e-10	6.03948e-09	UP
MMP16	1.84876	3.88128e-10	6.12163e-09	UP
HOXA4	-1.02536	3.96845e-10	6.25367e-09	DOWN
ARHGAP1	0.590319	4.04239e-10	6.36465e-09	UP
RMND5B	-0.346371	4.10258e-10	6.45382e-09	DOWN
PRPF38A	-0.440105	4.15846e-10	6.53606e-09	DOWN
CD55	-0.907712	4.1792e-10	6.56297e-09	DOWN
CARHSP1	-0.578202	4.24584e-10	6.66185e-09	DOWN
TLE5	-0.523412	4.30569e-10	6.74992e-09	DOWN
GDPD3	-2.01055	4.31971e-10	6.76605e-09	DOWN
PPAT	0.720754	4.32543e-10	6.76917e-09	UP
KLRK1	-1.63794	4.47588e-10	6.99858e-09	DOWN
TRIM29	2.64278	4.54216e-10	7.0961e-09	UP
CASP1	-0.801941	4.56375e-10	7.1237e-09	DOWN
MYLK	1.16509	4.57865e-10	7.14081e-09	UP
ITGB3	1.24661	4.59655e-10	7.16257e-09	UP
RAB34	0.613455	4.67648e-10	7.27485e-09	UP
IL15	-0.800258	4.67664e-10	7.27485e-09	DOWN
COCH	1.36597	4.69907e-10	7.30349e-09	UP
TCF7L2	-0.733995	4.71563e-10	7.32044e-09	DOWN
MAPK4	-1.20033	4.71805e-10	7.32044e-09	DOWN
LAX1	1.89427	4.97257e-10	7.70875e-09	UP
IL11	2.36886	4.97814e-10	7.7108e-09	UP
TRAF7	0.527629	4.98823e-10	7.71984e-09	UP
IBA57	-0.694515	5.00859e-10	7.74474e-09	DOWN
GBP7	-1.93737	5.01669e-10	7.75066e-09	DOWN
KIF13A	-0.471966	5.04238e-10	7.78372e-09	DOWN
KRT72	-3.7664	5.13657e-10	7.92237e-09	DOWN
FABP12	-4.00608	5.24881e-10	8.08861e-09	DOWN
LRP3	0.837284	5.35395e-10	8.24363e-09	UP
INMT	-1.19606	5.40087e-10	8.30882e-09	DOWN
HPGD	-1.83775	5.45175e-10	8.37999e-09	DOWN
SLC7A1	1.06581	5.53375e-10	8.49882e-09	UP
SHANK1	1.51189	5.55811e-10	8.52902e-09	UP
PNLIPRP3	5.69916	5.58627e-10	8.56498e-09	UP
LHPP	0.546189	5.59511e-10	8.5713e-09	UP
COASY	0.510102	5.63123e-10	8.61934e-09	UP
TRAF3	0.596534	5.67139e-10	8.67349e-09	UP
TMEM91	-1.0181	5.9269e-10	9.05662e-09	DOWN
IGLL5	2.49225	5.93736e-10	9.06497e-09	UP
TIMELESS	0.610036	6.01284e-10	9.17248e-09	UP
DUSP6	-1.14051	6.352e-10	9.68173e-09	DOWN
ALPG	-2.51653	6.4077e-10	9.75843e-09	DOWN
TYMS	1.46971	6.42428e-10	9.77547e-09	UP
DAP	0.600451	6.46453e-10	9.82848e-09	UP
KDR	-1.06995	6.49442e-10	9.86564e-09	DOWN
CNTN3	1.28415	6.5743e-10	9.97863e-09	UP
MFGE8	0.94087	6.61218e-10	1.00277e-08	UP
MED12L	-1.14921	6.6549e-10	1.00841e-08	DOWN
ECSCR	-0.789786	6.74534e-10	1.02096e-08	DOWN
MAP2	-1.06678	6.75204e-10	1.02096e-08	DOWN
UCK2	1.12846	6.75463e-10	1.02096e-08	UP
COLEC10	-2.46512	6.77485e-10	1.02317e-08	DOWN
FOLR3	-2.18963	6.82899e-10	1.03048e-08	DOWN
FICD	0.596095	6.91917e-10	1.04322e-08	UP
MYO1D	0.763699	7.00025e-10	1.05457e-08	UP
CAMP	-1.84321	7.05378e-10	1.06175e-08	DOWN
LRRN2	1.11672	7.11972e-10	1.07079e-08	UP
IMPDH2	0.491758	7.21386e-10	1.08405e-08	UP
MCM4	0.702895	7.32767e-10	1.10024e-08	UP
LRRTM4	-1.69007	7.44121e-10	1.11637e-08	DOWN
MYLIP	-0.663094	7.45748e-10	1.11788e-08	DOWN
HPD	0.882385	7.46648e-10	1.11831e-08	UP
SEC14L6	-1.03062	7.52668e-10	1.12639e-08	DOWN
PRPS2	0.357257	7.53788e-10	1.12714e-08	UP
CASZ1	-0.856754	7.59507e-10	1.13476e-08	DOWN
GNL3	0.784353	7.6361e-10	1.13995e-08	UP
SYDE2	-1.08058	7.64297e-10	1.14003e-08	DOWN
GAL3ST4	0.914721	7.67878e-10	1.14443e-08	UP
LFNG	-0.76391	7.77198e-10	1.15737e-08	DOWN
SYNPO2	1.30627	7.80027e-10	1.16063e-08	UP
F2RL1	0.765942	7.81739e-10	1.16223e-08	UP
SEC14L2	1.06766	7.86556e-10	1.16843e-08	UP
LINGO1	1.6004	7.9367e-10	1.17804e-08	UP
FAM126B	-0.60464	7.99124e-10	1.18516e-08	DOWN
SYT17	-0.753994	8.11171e-10	1.20204e-08	DOWN
SLC36A1	0.838153	8.12693e-10	1.20332e-08	UP
DOCK6	-0.832546	8.14661e-10	1.20494e-08	DOWN
KIAA0930	0.582865	8.15119e-10	1.20494e-08	UP
TWF1	0.453509	8.29088e-10	1.22459e-08	UP
CAT	-0.821952	8.46631e-10	1.24949e-08	DOWN
PDCD6IP	-0.387099	8.48269e-10	1.25089e-08	DOWN
WDR3	0.521094	8.7681e-10	1.29192e-08	UP
EPN2	-0.463826	8.95292e-10	1.31809e-08	DOWN
EPOR	-1.39626	8.9644e-10	1.3187e-08	DOWN
LYRM9	-0.673066	8.99547e-10	1.32175e-08	DOWN
ASIC1	2.61484	8.99968e-10	1.32175e-08	UP
SDF2L1	0.882806	9.0305e-10	1.3252e-08	UP
SHH	-1.17521	9.06737e-10	1.32954e-08	DOWN
PHTF1	0.563516	9.10087e-10	1.33337e-08	UP
NPNT	-0.833258	9.30091e-10	1.36158e-08	DOWN
CETP	-1.36224	9.33589e-10	1.3656e-08	DOWN
MPHOSPH8	-0.351885	9.349e-10	1.36642e-08	DOWN
DNAJC12	1.56242	9.4261e-10	1.37658e-08	UP
ZADH2	-0.473818	9.58911e-10	1.39925e-08	DOWN
TDRD7	-0.346291	9.67209e-10	1.41023e-08	DOWN
RGCC	-1.1577	9.82609e-10	1.43153e-08	DOWN
PDE6A	-1.35689	9.85726e-10	1.43492e-08	DOWN
CDK2AP1	0.489729	1.00942e-09	1.46823e-08	UP
DHRS2	-3.59573	1.0224e-09	1.48591e-08	DOWN
GZMH	-1.76499	1.02529e-09	1.48893e-08	DOWN
PRRX2	1.33537	1.03763e-09	1.50564e-08	UP
CD1A	1.67818	1.04572e-09	1.5156e-08	UP
SERPINH1	1.0927	1.04616e-09	1.5156e-08	UP
COL16A1	1.05538	1.0596e-09	1.53384e-08	UP
TWIST1	2.1497	1.063e-09	1.53753e-08	UP
MINAR1	1.17172	1.06599e-09	1.54064e-08	UP
INTS13	0.406825	1.07271e-09	1.54912e-08	UP
ANKRD20A4P	-2.06724	1.08776e-09	1.5696e-08	DOWN
WFS1	-0.672814	1.0906e-09	1.57244e-08	DOWN
GPR17	-2.05594	1.10084e-09	1.58595e-08	DOWN
PIP5K1B	-0.714542	1.11868e-09	1.61036e-08	DOWN
PTGR1	0.827607	1.12437e-09	1.61728e-08	UP
IRF2BP2	-0.5087	1.13382e-09	1.62957e-08	DOWN
MTFR1	0.346608	1.14701e-09	1.64723e-08	UP
AMER2	-2.12826	1.14831e-09	1.64778e-08	DOWN
FA2H	1.3893	1.15769e-09	1.65993e-08	UP
ARHGEF2	-0.888983	1.16386e-09	1.66747e-08	DOWN
ATP13A1	0.64016	1.17023e-09	1.67526e-08	UP
FTSJ1	0.714151	1.18232e-09	1.69123e-08	UP
CYB5R2	-0.935392	1.2072e-09	1.72547e-08	DOWN
ING3	-0.536502	1.2102e-09	1.72839e-08	DOWN
CDH19	-1.19056	1.24619e-09	1.7784e-08	DOWN
IER2	-1.35771	1.2473e-09	1.77858e-08	DOWN
SH2D1B	-1.90204	1.25689e-09	1.79084e-08	DOWN
MXRA8	1.2764	1.26392e-09	1.79945e-08	UP
MLIP	1.76379	1.26558e-09	1.8004e-08	UP
TMEM161B	-0.489269	1.26864e-09	1.80334e-08	DOWN
RGMA	0.96262	1.27127e-09	1.80566e-08	UP
ATP8B2	0.673972	1.30079e-09	1.84615e-08	UP
EIF4G3	0.646094	1.30657e-09	1.8529e-08	UP
GPD1L	-0.646108	1.33303e-09	1.88895e-08	DOWN
CDKN2B	-1.14883	1.34153e-09	1.89951e-08	DOWN
AIFM2	0.534686	1.35245e-09	1.91347e-08	UP
ERN2	2.71295	1.36211e-09	1.92563e-08	UP
BPIFA2	2.77857	1.37535e-09	1.94284e-08	UP
NRK	1.96315	1.38681e-09	1.95751e-08	UP
LST1	-1.16684	1.39068e-09	1.96144e-08	DOWN
LGALS4	-1.81023	1.40505e-09	1.98017e-08	DOWN
HTRA1	0.856274	1.44854e-09	2.03987e-08	UP
TCEAL2	-1.18895	1.4628e-09	2.05836e-08	DOWN
SLC10A6	1.52117	1.46868e-09	2.06504e-08	UP
PCSK1N	1.51406	1.47975e-09	2.07898e-08	UP
SMOC2	1.30626	1.49053e-09	2.09251e-08	UP
SAMD3	-1.22007	1.50606e-09	2.11268e-08	DOWN
CD79A	2.45097	1.52553e-09	2.13833e-08	UP
CCDC3	1.19569	1.54758e-09	2.16757e-08	UP
GLIS3	1.06792	1.58736e-09	2.22157e-08	UP
PPIC	0.569444	1.60915e-09	2.25033e-08	UP
BDKRB2	1.55441	1.63326e-09	2.28229e-08	UP
FBXO7	-0.378827	1.6535e-09	2.3088e-08	DOWN
RGL3	-0.908008	1.67844e-09	2.34182e-08	DOWN
RSPRY1	0.502516	1.68997e-09	2.35609e-08	UP
C19orf84	-2.29677	1.70336e-09	2.37292e-08	DOWN
SOX17	-1.25622	1.70706e-09	2.37626e-08	DOWN
FDCSP	4.13827	1.71502e-09	2.38551e-08	UP
HSPB7	1.40872	1.71821e-09	2.38811e-08	UP
MAP7D3	0.547317	1.72974e-09	2.4023e-08	UP
GOLGA8M	-1.56072	1.79191e-09	2.48674e-08	DOWN
NTNG1	-1.3586	1.7979e-09	2.49315e-08	DOWN
REEP5	-0.280388	1.80253e-09	2.49765e-08	DOWN
ZNF662	-1.09042	1.83298e-09	2.53791e-08	DOWN
PRPSAP1	-0.653619	1.84758e-09	2.55617e-08	DOWN
DIO3	1.65781	1.8643e-09	2.57734e-08	UP
POGLUT2	1.03691	1.87181e-09	2.58575e-08	UP
DTX2	0.927742	1.89284e-09	2.61169e-08	UP
GJC2	-0.967263	1.89347e-09	2.61169e-08	DOWN
GNB5	0.460048	1.9022e-09	2.62175e-08	UP
PLPP1	0.687682	1.93186e-09	2.6606e-08	UP
FAM114A1	0.421667	1.93905e-09	2.66847e-08	UP
CAV3	-2.04863	1.98764e-09	2.73327e-08	DOWN
FAM111A	-0.954985	1.99673e-09	2.74369e-08	DOWN
MCEMP1	-1.78133	2.02195e-09	2.77623e-08	DOWN
CLIC6	1.42185	2.05237e-09	2.81499e-08	UP
MYO1C	-0.636818	2.05327e-09	2.81499e-08	DOWN
TXNRD1	0.8923	2.06125e-09	2.82378e-08	UP
TICRR	0.89756	2.07648e-09	2.8425e-08	UP
ESAM	-0.865659	2.08712e-09	2.85491e-08	DOWN
GJB3	1.73706	2.08921e-09	2.85562e-08	UP
NALF2	2.0529	2.09287e-09	2.85847e-08	UP
HSPG2	1.09667	2.12455e-09	2.89956e-08	UP
PSCA	3.89985	2.13969e-09	2.91802e-08	UP
STK32A	1.01999	2.16911e-09	2.95592e-08	UP
CCK	-2.82704	2.21071e-09	3.00829e-08	DOWN
SLC4A11	1.87982	2.21085e-09	3.00829e-08	UP
GDF11	0.515218	2.2134e-09	3.00949e-08	UP
CCL7	2.90593	2.23578e-09	3.03765e-08	UP
RAB3IP	-0.548855	2.26105e-09	3.06967e-08	DOWN
GPRIN1	0.94462	2.2653e-09	3.07315e-08	UP
BEND6	0.881435	2.27702e-09	3.08674e-08	UP
LNX2	-0.629445	2.34286e-09	3.17362e-08	DOWN
CERS6	0.590324	2.37578e-09	3.21581e-08	UP
TRPM2	0.983884	2.39436e-09	3.23634e-08	UP
SLC17A9	1.32375	2.39452e-09	3.23634e-08	UP
ADCY2	1.25952	2.40923e-09	3.25381e-08	UP
STX3	-0.584269	2.42337e-09	3.27036e-08	DOWN
HMGCS2	-3.59968	2.4251e-09	3.27036e-08	DOWN
SCEL	-1.48049	2.43905e-09	3.28674e-08	DOWN
BNIP5	2.59085	2.44764e-09	3.29586e-08	UP
VIP	-2.09754	2.46248e-09	3.31339e-08	DOWN
WSCD2	1.4746	2.46981e-09	3.32078e-08	UP
DOLPP1	0.738014	2.47895e-09	3.33061e-08	UP
RGS16	-1.53209	2.48521e-09	3.33654e-08	DOWN
KIRREL1	0.810806	2.49551e-09	3.3479e-08	UP
CASKIN2	-1.09476	2.50113e-09	3.35296e-08	DOWN
TIMP1	1.76587	2.50363e-09	3.35383e-08	UP
RNF125	-0.731067	2.51737e-09	3.36974e-08	DOWN
MELTF	1.0756	2.52169e-09	3.37304e-08	UP
ZNF765	-0.557404	2.55992e-09	3.42165e-08	DOWN
GPATCH11	-0.529273	2.56635e-09	3.42772e-08	DOWN
GPRC5D	-1.63582	2.59488e-09	3.46328e-08	DOWN
LARP1	0.476153	2.59796e-09	3.46483e-08	UP
ASPHD2	0.822857	2.60802e-09	3.4757e-08	UP
TOX3	1.44055	2.61739e-09	3.48563e-08	UP
NRSN2	0.492206	2.62411e-09	3.49201e-08	UP
PPIB	0.616965	2.64157e-09	3.51266e-08	UP
CLCN4	-0.658173	2.65765e-09	3.53146e-08	DOWN
ZNF215	1.91218	2.70676e-09	3.59408e-08	UP
POGZ	-0.724982	2.72196e-09	3.61163e-08	DOWN
PPP1R13B	-0.692987	2.72449e-09	3.61233e-08	DOWN
PDK1	1.3533	2.76186e-09	3.65922e-08	UP
FBXO3	-0.407559	2.77816e-09	3.67812e-08	DOWN
GABARAPL1	-0.522475	2.8014e-09	3.70618e-08	DOWN
RHOD	0.769795	2.80707e-09	3.71098e-08	UP
ACR	-1.45399	2.86498e-09	3.78478e-08	DOWN
PLA2G4F	-1.58821	2.92684e-09	3.86368e-08	DOWN
MCOLN3	-1.0115	3.0012e-09	3.95677e-08	DOWN
PGF	1.46152	3.00214e-09	3.95677e-08	UP
SSR3	0.509204	3.0039e-09	3.95677e-08	UP
SAPCD2	0.955568	3.0114e-09	3.96295e-08	UP
THSD7B	2.03972	3.01296e-09	3.96295e-08	UP
SENP2	-0.463496	3.02111e-09	3.9708e-08	DOWN
TMEM178B	1.25896	3.02558e-09	3.97378e-08	UP
TNFRSF11A	0.650622	3.0743e-09	4.03485e-08	UP
ADRA1A	-1.99914	3.12177e-09	4.09419e-08	DOWN
LARGE2	1.03801	3.1258e-09	4.09652e-08	UP
SLCO5A1	1.21806	3.12831e-09	4.09684e-08	UP
FAM117B	-0.643939	3.20904e-09	4.19953e-08	DOWN
CEACAM19	-1.33182	3.21643e-09	4.20617e-08	DOWN
ALG3	0.779282	3.22137e-09	4.20959e-08	UP
SLC18B1	0.754047	3.26846e-09	4.26566e-08	UP
NUB1	-0.322255	3.27018e-09	4.26566e-08	DOWN
EDA	-0.918631	3.27133e-09	4.26566e-08	DOWN
TLN2	0.723542	3.30611e-09	4.30792e-08	UP
SYTL2	1.02337	3.3486e-09	4.35793e-08	UP
MTCH2	0.404701	3.3493e-09	4.35793e-08	UP
TXK	-1.17602	3.37719e-09	4.39107e-08	DOWN
SEMA6B	1.64982	3.3885e-09	4.40262e-08	UP
FXYD6	-0.784208	3.49934e-09	4.54339e-08	DOWN
MYBPC2	2.02205	3.5251e-09	4.57356e-08	UP
NOB1	0.514863	3.55586e-09	4.61016e-08	UP
SLC16A2	1.41356	3.62004e-09	4.69002e-08	UP
VWA5A	0.591956	3.64037e-09	4.713e-08	UP
RBM17	-0.51827	3.66108e-09	4.73643e-08	DOWN
CSRNP1	-1.498	3.71904e-09	4.80798e-08	DOWN
SLC35E4	0.846824	3.7703e-09	4.87078e-08	UP
TPBGL	1.32696	3.81092e-09	4.91691e-08	UP
TMEM178A	-1.43834	3.81143e-09	4.91691e-08	DOWN
EMC2	-0.508364	3.89278e-09	5.01829e-08	DOWN
SIGIRR	-0.655431	3.95513e-09	5.09504e-08	DOWN
PER2	-0.89854	4.05348e-09	5.21802e-08	DOWN
TMC5	1.12249	4.08386e-09	5.25341e-08	UP
BBOX1	2.15731	4.08727e-09	5.25407e-08	UP
CACNA1F	-1.34433	4.11698e-09	5.28852e-08	DOWN
PEBP4	-1.35283	4.1415e-09	5.31625e-08	DOWN
XCL1	-1.54772	4.15411e-09	5.32866e-08	DOWN
PRSS8	-0.832927	4.18542e-09	5.36503e-08	DOWN
RUFY3	-0.783557	4.19945e-09	5.37921e-08	DOWN
PLA2G4A	0.661206	4.20582e-09	5.38357e-08	UP
WBP4	-0.393385	4.3886e-09	5.61357e-08	DOWN
INPP5A	-0.442862	4.39639e-09	5.61957e-08	DOWN
APOA1	-1.56302	4.43154e-09	5.66052e-08	DOWN
ARHGEF6	-0.652177	4.44746e-09	5.67685e-08	DOWN
PTPDC1	-0.522843	4.46853e-09	5.69973e-08	DOWN
ILDR2	-0.979407	4.63198e-09	5.90406e-08	DOWN
CTDSPL	-0.557013	4.65478e-09	5.92897e-08	DOWN
HMCN1	1.13684	4.67029e-09	5.94454e-08	UP
TNNC2	-1.16516	4.72585e-09	6.01104e-08	DOWN
FBLN1	1.00178	4.74231e-09	6.02775e-08	UP
DNAJB9	0.69669	4.76266e-09	6.04938e-08	UP
TPM1	0.874724	4.88541e-09	6.20094e-08	UP
AMN1	-0.406624	4.94674e-09	6.2744e-08	DOWN
GATA6	-0.753802	4.99911e-09	6.3364e-08	DOWN
KLRB1	-1.15167	5.06789e-09	6.41909e-08	DOWN
ADCY4	-0.9813	5.08756e-09	6.43951e-08	DOWN
GPRC5A	-0.911943	5.18039e-09	6.55243e-08	DOWN
ARHGEF26	-1.2367	5.22727e-09	6.60712e-08	DOWN
ARF4	0.457221	5.31051e-09	6.70766e-08	UP
ABCA10	-1.83451	5.32627e-09	6.72289e-08	DOWN
PTK7	0.677855	5.48605e-09	6.91974e-08	UP
A2M	1.09313	5.49225e-09	6.92276e-08	UP
PPFIBP1	-0.761941	5.51792e-09	6.95028e-08	DOWN
BRINP3	1.55645	5.53441e-09	6.96565e-08	UP
AFAP1L1	-0.968032	5.5378e-09	6.96565e-08	DOWN
HS3ST3A1	1.28482	5.59094e-09	7.02761e-08	UP
RTN4RL2	0.779313	5.61641e-09	7.05474e-08	UP
FOXE1	2.68634	5.62155e-09	7.05631e-08	UP
OAT	0.503454	5.62627e-09	7.05735e-08	UP
METTL8	0.373658	5.6383e-09	7.06756e-08	UP
CELF4	-1.36898	5.67841e-09	7.11292e-08	DOWN
CPZ	1.61917	5.6935e-09	7.1269e-08	UP
PCDH9	-1.54122	5.83644e-09	7.30078e-08	DOWN
LTF	2.87283	5.8524e-09	7.31571e-08	UP
NRBP2	-0.596628	5.87521e-09	7.33916e-08	DOWN
TBC1D4	-0.731732	5.94114e-09	7.41641e-08	DOWN
GLT8D2	0.740503	5.94864e-09	7.42066e-08	UP
CHRM4	-1.85873	6.00608e-09	7.48716e-08	DOWN
PDE3A	0.998299	6.07687e-09	7.57021e-08	UP
SEPTIN9	0.498768	6.21444e-09	7.73627e-08	UP
RASSF7	-0.907141	6.2862e-09	7.82024e-08	DOWN
TNNT1	-2.40774	6.35992e-09	7.90653e-08	DOWN
IPO4	1.05877	6.44879e-09	8.01152e-08	UP
METTL24	0.764142	6.48283e-09	8.04829e-08	UP
DGKK	-3.33037	6.65591e-09	8.25751e-08	DOWN
PPP1R14B	0.76876	6.66336e-09	8.26111e-08	UP
ATIC	0.682072	6.69852e-09	8.29903e-08	UP
LRFN5	1.25035	6.71402e-09	8.31255e-08	UP
NRG3	-1.85692	6.85481e-09	8.48108e-08	DOWN
RASD2	1.31694	6.86285e-09	8.48523e-08	UP
SENP7	-0.77065	7.01813e-09	8.67131e-08	DOWN
FANCC	-0.415832	7.08882e-09	8.75268e-08	DOWN
ZNF471	-0.711787	7.09533e-09	8.75477e-08	DOWN
ULK2	-0.46697	7.1004e-09	8.75506e-08	DOWN
PXMP4	-0.730787	7.39244e-09	9.10897e-08	DOWN
ALDH3B2	2.63912	7.44785e-09	9.17101e-08	UP
SRPRA	0.524667	7.46821e-09	9.18985e-08	UP
ANKRD34C	-1.55444	7.52169e-09	9.24939e-08	DOWN
AGPAT5	0.484239	7.5876e-09	9.32412e-08	UP
ANKRD27	-0.386801	7.62437e-09	9.36295e-08	DOWN
PNMT	-2.05855	7.63696e-09	9.37207e-08	DOWN
CA3	1.64541	7.64557e-09	9.37629e-08	UP
ATP5F1A	0.277616	7.71439e-09	9.4543e-08	UP
CCT2	0.585937	7.74317e-09	9.48316e-08	UP
LDLRAD4	0.995074	7.8773e-09	9.64092e-08	UP
NBPF11	-0.791335	7.98149e-09	9.76185e-08	DOWN
ZMAT1	-1.55868	8.0064e-09	9.78572e-08	DOWN
MRO	1.27818	8.01275e-09	9.78689e-08	UP
SIAH2	0.391106	8.04011e-09	9.81369e-08	UP
SURF4	0.591976	8.05962e-09	9.83089e-08	UP
CISD1	0.549763	8.07626e-09	9.84457e-08	UP
TMEM97	-0.720645	8.13349e-09	9.90767e-08	DOWN
MANEAL	0.680939	8.15807e-09	9.93095e-08	UP
VARS1	0.679714	8.22894e-09	1.00105e-07	UP
FBXO16	1.32161	8.24093e-09	1.00184e-07	UP
SPN	-1.05294	8.35813e-09	1.0154e-07	DOWN
COL24A1	1.06342	8.45286e-09	1.02622e-07	UP
RAMP3	-1.30716	8.70178e-09	1.05574e-07	DOWN
POLR1A	0.533669	8.79034e-09	1.06577e-07	UP
RGN	-0.733387	8.89563e-09	1.07782e-07	DOWN
CAVIN1	-0.640466	8.90248e-09	1.07793e-07	DOWN
GRIK5	1.37117	8.92811e-09	1.08031e-07	UP
PRDM5	-0.723066	8.98995e-09	1.08706e-07	DOWN
PSD3	0.771384	9.03769e-09	1.09142e-07	UP
HSPA4L	1.13348	9.03798e-09	1.09142e-07	UP
PPP1R15A	-1.07904	9.09587e-09	1.09768e-07	DOWN
LRRC4C	1.29067	9.12232e-09	1.10003e-07	UP
PHYHIP	1.19305	9.12752e-09	1.10003e-07	UP
MTMR12	-0.399159	9.13606e-09	1.10033e-07	DOWN
MID1IP1	-0.601489	9.21943e-09	1.10964e-07	DOWN
KREMEN1	0.874874	9.29753e-09	1.11829e-07	UP
VIPR1	-2.05011	9.35482e-09	1.12444e-07	DOWN
HERPUD2	-0.399383	9.42121e-09	1.13167e-07	DOWN
ECEL1	2.73791	9.69348e-09	1.1636e-07	UP
TPRG1	-0.760967	9.75475e-09	1.17018e-07	DOWN
RASGRP2	-0.810692	9.85455e-09	1.18137e-07	DOWN
LAMA3	-1.09	1.00205e-08	1.20047e-07	DOWN
NONO	0.280379	1.00341e-08	1.2013e-07	UP
CHRM1	-2.26274	1.02359e-08	1.22466e-07	DOWN
SAMD9L	-0.84077	1.03913e-08	1.24243e-07	DOWN
FMO5	-1.15283	1.05233e-08	1.25738e-07	DOWN
MYOZ1	-1.04973	1.05334e-08	1.25777e-07	DOWN
NEK6	0.863861	1.07138e-08	1.27847e-07	UP
CD247	-0.910311	1.09994e-08	1.31168e-07	DOWN
PDE7B	0.95613	1.11177e-08	1.32431e-07	UP
FXYD1	-0.742911	1.11199e-08	1.32431e-07	DOWN
RHBDL3	1.19207	1.11994e-08	1.33291e-07	UP
TRIM2	1.36395	1.14458e-08	1.36088e-07	UP
COL4A1	1.4013	1.14495e-08	1.36088e-07	UP
SLC39A7	0.980285	1.15445e-08	1.37128e-07	UP
ABHD4	0.520957	1.15654e-08	1.37215e-07	UP
KCNG1	1.94923	1.15669e-08	1.37215e-07	UP
LMNB2	0.660429	1.16383e-08	1.37971e-07	UP
MTTP	1.74717	1.16815e-08	1.38392e-07	UP
EFNA4	0.676328	1.17824e-08	1.39497e-07	UP
TMEM41B	-0.652169	1.18577e-08	1.40297e-07	DOWN
HTR2B	1.73452	1.19014e-08	1.40722e-07	UP
ADGRF4	1.86725	1.19673e-08	1.41409e-07	UP
DNASE1L3	-1.77259	1.19835e-08	1.41508e-07	DOWN
SEC31A	0.388996	1.21048e-08	1.42847e-07	UP
PBOV1	-1.47427	1.21312e-08	1.43067e-07	DOWN
PTPRN	3.69109	1.22192e-08	1.4401e-07	UP
SIL1	0.671225	1.23727e-08	1.45725e-07	UP
RXFP2	-2.14563	1.25342e-08	1.47532e-07	DOWN
MERTK	0.8267	1.28279e-08	1.5089e-07	UP
PLOD2	0.8215	1.28468e-08	1.51015e-07	UP
SLC39A6	0.482721	1.29066e-08	1.51619e-07	UP
CNTNAP3B	-0.839637	1.29271e-08	1.51761e-07	DOWN
SUPT3H	-0.679076	1.33195e-08	1.56267e-07	DOWN
TNFSF11	1.36102	1.35736e-08	1.59146e-07	UP
SERPINB13	4.32213	1.35927e-08	1.59266e-07	UP
TMC7	-0.907021	1.36451e-08	1.59777e-07	DOWN
LDHD	-0.826136	1.40938e-08	1.64925e-07	DOWN
PGLYRP4	2.78517	1.41364e-08	1.65316e-07	UP
CAMTA1	-0.589222	1.42574e-08	1.66624e-07	DOWN
GMFG	-0.793869	1.42976e-08	1.66987e-07	DOWN
P2RY1	-1.1587	1.44813e-08	1.69023e-07	DOWN
ZC3H12C	-0.640109	1.45975e-08	1.7027e-07	DOWN
TEX101	1.10324	1.48565e-08	1.73179e-07	UP
CDC20	1.3593	1.50255e-08	1.75037e-07	UP
LSM6	-0.698066	1.52223e-08	1.77216e-07	DOWN
EXOC1	-0.485663	1.52974e-08	1.77975e-07	DOWN
CARS1	0.498583	1.54664e-08	1.79827e-07	UP
TXLNA	0.483227	1.55155e-08	1.80282e-07	UP
COMMD2	-0.408102	1.56831e-08	1.82113e-07	DOWN
ZFAND3	0.458802	1.56933e-08	1.82115e-07	UP
RAI1	0.566377	1.58382e-08	1.83679e-07	UP
IL1A	-2.05188	1.615e-08	1.87175e-07	DOWN
PPME1	0.748994	1.64589e-08	1.90633e-07	UP
EPHB1	1.09121	1.65101e-08	1.91104e-07	UP
ZNF592	-0.268312	1.65365e-08	1.91288e-07	DOWN
PLPP2	1.84826	1.66926e-08	1.92971e-07	UP
SLC27A2	1.81983	1.67416e-08	1.93414e-07	UP
ZNF385C	-1.21901	1.67936e-08	1.93891e-07	DOWN
WIF1	-1.17688	1.68618e-08	1.94554e-07	DOWN
ETFRF1	-0.513559	1.69327e-08	1.95248e-07	DOWN
NKX6-1	2.64362	1.71664e-08	1.97817e-07	UP
GALNT18	-0.600137	1.72327e-08	1.98455e-07	DOWN
FOXI2	1.49137	1.74377e-08	2.00688e-07	UP
VWCE	1.83196	1.75059e-08	2.01345e-07	UP
SLC45A3	0.885198	1.78051e-08	2.04657e-07	UP
GART	0.444202	1.79025e-08	2.05647e-07	UP
NEK3	-1.08331	1.79227e-08	2.05748e-07	DOWN
PAFAH1B3	0.624127	1.80005e-08	2.0651e-07	UP
DBNDD1	0.726522	1.82954e-08	2.09761e-07	UP
CGN	-0.825335	1.86127e-08	2.13264e-07	DOWN
CISD3	-0.46525	1.86916e-08	2.14033e-07	DOWN
CCBE1	-1.03251	1.88897e-08	2.16165e-07	DOWN
TUBG1	0.560089	1.89778e-08	2.17037e-07	UP
HSDL2	-0.460614	1.91312e-08	2.18652e-07	DOWN
KANK4	-1.42699	1.92817e-08	2.20234e-07	DOWN
SLC30A8	-2.2962	1.93942e-08	2.2138e-07	DOWN
SMAD9	-0.838089	1.95631e-08	2.23167e-07	DOWN
SMPDL3A	0.860833	1.97607e-08	2.2528e-07	UP
SLC9B2	0.861769	1.99046e-08	2.26777e-07	UP
COX10	0.439757	2.00004e-08	2.27629e-07	UP
CRYZL1	-0.442615	2.00045e-08	2.27629e-07	DOWN
F5	1.36021	2.01673e-08	2.29338e-07	UP
SH3RF1	-0.426637	2.05681e-08	2.33749e-07	DOWN
FIBIN	-1.41176	2.05814e-08	2.33754e-07	DOWN
GTF2E2	0.386915	2.06374e-08	2.34243e-07	UP
ZNF345	-0.765165	2.07208e-08	2.35043e-07	DOWN
CD36	-1.02782	2.08499e-08	2.36253e-07	DOWN
DDIT4	1.43987	2.08535e-08	2.36253e-07	UP
GUCA2A	-2.8027	2.09179e-08	2.36834e-07	DOWN
CRYGS	-1.75924	2.11764e-08	2.39611e-07	DOWN
CLEC4F	-1.71762	2.13006e-08	2.40867e-07	DOWN
ST7	-0.362572	2.13967e-08	2.41803e-07	DOWN
APCDD1	0.949725	2.14869e-08	2.42671e-07	UP
PDE1C	-1.0017	2.16585e-08	2.44457e-07	DOWN
ZSWIM5	-0.67044	2.17064e-08	2.44845e-07	DOWN
ENC1	0.812068	2.198e-08	2.47777e-07	UP
FAM43B	2.07194	2.25844e-08	2.54432e-07	UP
CRAT	0.635189	2.26557e-08	2.55077e-07	UP
RAB27B	1.0637	2.28688e-08	2.57316e-07	UP
NBPF12	-0.75746	2.28849e-08	2.57338e-07	DOWN
LPAR1	0.865399	2.29187e-08	2.57559e-07	UP
PRMT6	0.489138	2.32612e-08	2.61245e-07	UP
LILRB5	0.993034	2.33729e-08	2.62337e-07	UP
PRUNE2	1.57971	2.35697e-08	2.64383e-07	UP
CENATAC	-1.64402	2.3627e-08	2.64861e-07	DOWN
SYN2	-1.41722	2.36415e-08	2.64861e-07	DOWN
GMPPB	0.537078	2.42187e-08	2.71159e-07	UP
CXorf38	-0.409873	2.43532e-08	2.72399e-07	DOWN
NDRG2	-0.658604	2.43594e-08	2.72399e-07	DOWN
ZDHHC14	-0.6491	2.46914e-08	2.75838e-07	DOWN
NUPR1	-0.633737	2.46973e-08	2.75838e-07	DOWN
UNC5D	-2.18757	2.50055e-08	2.79107e-07	DOWN
REXO2	0.482527	2.50391e-08	2.79311e-07	UP
SPINK1	2.04644	2.52072e-08	2.81013e-07	UP
LTC4S	-1.08109	2.53302e-08	2.82211e-07	DOWN
AK1	-0.680644	2.57672e-08	2.86903e-07	DOWN
GYG2	1.2671	2.58045e-08	2.87143e-07	UP
ORAI2	0.548701	2.58632e-08	2.87619e-07	UP
MYL6B	0.586663	2.6214e-08	2.91196e-07	UP
MTFP1	0.863759	2.6217e-08	2.91196e-07	UP
STOML2	0.448871	2.63535e-08	2.92533e-07	UP
F13A1	1.57464	2.65129e-08	2.94123e-07	UP
CFL2	-0.614248	2.66921e-08	2.9593e-07	DOWN
SLC5A5	1.98216	2.68489e-08	2.97486e-07	UP
RGS9	-2.06477	2.68847e-08	2.97702e-07	DOWN
TNFRSF11B	2.06753	2.70845e-08	2.99731e-07	UP
NR3C2	-0.671488	2.7395e-08	3.02982e-07	DOWN
DLL4	-1.05445	2.75849e-08	3.04896e-07	DOWN
GARS1	0.642828	2.78891e-08	3.08071e-07	UP
RASAL2	-0.546446	2.79379e-08	3.08422e-07	DOWN
NECAB3	-0.710811	2.82752e-08	3.11956e-07	DOWN
IGHV3OR16-17	4.28874	2.833e-08	3.1237e-07	UP
CCDC116	-1.29364	2.87624e-08	3.16946e-07	DOWN
PCBP3	1.27007	2.8914e-08	3.18422e-07	UP
H4C12	1.28021	2.9277e-08	3.22224e-07	UP
XPO4	-0.533553	2.99473e-08	3.29403e-07	DOWN
MINDY2	-0.582375	3.00376e-08	3.30196e-07	DOWN
NCAPH	0.567244	3.01267e-08	3.30974e-07	UP
SH3GL1	0.567464	3.02582e-08	3.32217e-07	UP
DELE1	-0.365333	3.03591e-08	3.33123e-07	DOWN
SFTPD	-1.11476	3.06033e-08	3.356e-07	DOWN
TBX3	-0.992493	3.0729e-08	3.36775e-07	DOWN
MARS1	0.728969	3.07596e-08	3.36907e-07	UP
RAB2B	-0.41799	3.11773e-08	3.41275e-07	DOWN
JPH4	-0.903675	3.13048e-08	3.42465e-07	DOWN
OR2L2	-1.12398	3.1331e-08	3.42544e-07	DOWN
TMEM26	-1.42043	3.13565e-08	3.42617e-07	DOWN
TMSB15A	-1.8986	3.1483e-08	3.43792e-07	DOWN
DMAC2	-0.343693	3.25164e-08	3.54863e-07	DOWN
PREX2	-0.732229	3.26455e-08	3.56058e-07	DOWN
RCN1	0.53535	3.26865e-08	3.56291e-07	UP
COPB2	0.58982	3.28787e-08	3.5817e-07	UP
CYB561A3	0.476449	3.29358e-08	3.58577e-07	UP
PATJ	-0.577253	3.29631e-08	3.58654e-07	DOWN
FKBP1B	-0.692923	3.29824e-08	3.58654e-07	DOWN
SLC1A3	1.52656	3.30557e-08	3.59235e-07	UP
NLE1	0.475906	3.30871e-08	3.59361e-07	UP
ACACB	-0.754268	3.38068e-08	3.66959e-07	DOWN
UBL3	-0.545814	3.38383e-08	3.66959e-07	DOWN
WIPF2	-0.277477	3.38473e-08	3.66959e-07	DOWN
PITPNM1	0.873782	3.41382e-08	3.69892e-07	UP
PKIB	1.44147	3.47233e-08	3.76007e-07	UP
HHAT	0.652541	3.49205e-08	3.77916e-07	UP
CMTM7	0.5646	3.49814e-08	3.7835e-07	UP
MYO7A	1.06098	3.52737e-08	3.81284e-07	UP
FAT1	1.27326	3.53578e-08	3.81965e-07	UP
AMTN	3.95437	3.54989e-08	3.83261e-07	UP
SLC16A7	0.819214	3.67959e-08	3.97028e-07	UP
CEP128	0.883057	3.69933e-08	3.9892e-07	UP
CCR8	1.67612	3.70363e-08	3.99147e-07	UP
TCTN3	0.633924	3.71506e-08	4.00141e-07	UP
FRA10AC1	-0.607665	3.72355e-08	4.00818e-07	DOWN
ARC	-1.91335	3.74655e-08	4.03054e-07	DOWN
RHNO1	0.534502	3.7515e-08	4.03348e-07	UP
MCRIP2	1.17816	3.76954e-08	4.05047e-07	UP
TSPAN4	-0.643905	3.78245e-08	4.06193e-07	DOWN
SFR1	-0.647169	3.80694e-08	4.08582e-07	DOWN
FMR1	-0.446784	3.81712e-08	4.09432e-07	DOWN
CNP	0.416252	3.82518e-08	4.10054e-07	UP
PNMA1	0.454499	3.86926e-08	4.14535e-07	UP
FOXL1	1.05944	3.95107e-08	4.23049e-07	UP
PTPRM	-0.563782	3.96743e-08	4.24551e-07	DOWN
NFKBIA	-1.1597	4.00591e-08	4.28415e-07	DOWN
ATP13A4	-0.942507	4.03003e-08	4.3074e-07	DOWN
PTPN4	-0.562233	4.0497e-08	4.32588e-07	DOWN
TNS3	-0.620357	4.07256e-08	4.34774e-07	DOWN
SOD3	0.762901	4.09692e-08	4.37117e-07	UP
TMEM245	-0.527118	4.10701e-08	4.37937e-07	DOWN
PHETA1	-0.605132	4.12169e-08	4.39243e-07	DOWN
OPHN1	-0.646748	4.13611e-08	4.40521e-07	DOWN
COA7	0.389348	4.14275e-08	4.4097e-07	UP
CCT4	0.324486	4.15537e-08	4.42054e-07	UP
SLC7A5	1.75378	4.16167e-08	4.42464e-07	UP
SECISBP2L	-0.6733	4.17291e-08	4.43399e-07	DOWN
ZNF326	-0.594395	4.17714e-08	4.43588e-07	DOWN
ARHGEF3	-0.605351	4.24016e-08	4.50018e-07	DOWN
VAMP3	-0.388815	4.26745e-08	4.52649e-07	DOWN
ZNF559	-0.719009	4.28562e-08	4.54311e-07	DOWN
PTK2	-0.349329	4.31574e-08	4.57237e-07	DOWN
NEURL1B	0.909561	4.33047e-08	4.58529e-07	UP
ZNF595	-0.538981	4.39176e-08	4.64748e-07	DOWN
IDI1	-0.555084	4.40138e-08	4.65494e-07	DOWN
CNPY2	0.543144	4.44198e-08	4.69514e-07	UP
TGFBI	0.886915	4.4495e-08	4.70036e-07	UP
CELSR2	1.06387	4.49785e-08	4.74866e-07	UP
L1TD1	-1.1611	4.51949e-08	4.76815e-07	DOWN
RPE65	3.53712	4.52156e-08	4.76815e-07	UP
PGGHG	-1.34007	4.57808e-08	4.82494e-07	DOWN
PELI2	-0.516271	4.59095e-08	4.83509e-07	DOWN
PKM	0.674235	4.59304e-08	4.83509e-07	UP
RILP	-0.615239	4.60366e-08	4.84346e-07	DOWN
DOK7	-1.16008	4.64386e-08	4.88292e-07	DOWN
HHIP	-1.46342	4.64822e-08	4.88467e-07	DOWN
NOTCH3	0.853966	4.67033e-08	4.90506e-07	UP
C1QBP	0.491688	4.67679e-08	4.90901e-07	UP
USH1C	2.89202	4.70115e-08	4.93173e-07	UP
S100P	1.74936	4.71156e-08	4.93979e-07	UP
AFAP1	0.724383	4.72236e-08	4.94825e-07	UP
TRAPPC3L	-0.743824	4.78546e-08	5.01147e-07	DOWN
COL4A6	1.0924	4.79444e-08	5.01701e-07	UP
B3GNT7	-0.545408	4.79628e-08	5.01701e-07	DOWN
FOLR2	1.03326	4.82332e-08	5.04238e-07	UP
PER3	-1.41592	4.85062e-08	5.06801e-07	DOWN
SMAD7	-0.741415	4.85975e-08	5.07462e-07	DOWN
ATXN3	-0.520031	4.88012e-08	5.09296e-07	DOWN
ALG8	0.444903	4.93746e-08	5.14984e-07	UP
XPA	-0.334319	4.9516e-08	5.16161e-07	DOWN
AJUBA	-0.748689	4.97534e-08	5.18338e-07	DOWN
PRELID2	-0.640426	4.98008e-08	5.18534e-07	DOWN
AMOTL2	-0.694231	4.9887e-08	5.19134e-07	DOWN
SLC35E3	-0.735664	5.00195e-08	5.20214e-07	DOWN
LUM	1.23888	5.00939e-08	5.20689e-07	UP
HMGN2	-0.472438	5.06429e-08	5.26094e-07	DOWN
ABCG8	-1.04514	5.08311e-08	5.27748e-07	DOWN
ZNF493	-0.945659	5.08917e-08	5.28074e-07	DOWN
CNNM3	-0.431076	5.16201e-08	5.35326e-07	DOWN
ADGRD1	-0.80383	5.17515e-08	5.36382e-07	DOWN
ABCA9	-1.01823	5.18247e-08	5.36834e-07	DOWN
ALDH3A1	1.93799	5.22764e-08	5.41204e-07	UP
TENM3	1.61991	5.24725e-08	5.42925e-07	UP
PIK3R2	0.655765	5.28411e-08	5.46426e-07	UP
CXCL3	-1.89724	5.32551e-08	5.50394e-07	DOWN
ADARB2	-1.33923	5.33989e-08	5.51565e-07	DOWN
ADAM9	0.753057	5.34926e-08	5.52219e-07	UP
KIR2DL1	-2.68758	5.38065e-08	5.55144e-07	DOWN
IL17D	-0.868878	5.40003e-08	5.56826e-07	DOWN
USP10	0.551168	5.43971e-08	5.60599e-07	UP
TTC9	0.634348	5.45572e-08	5.61743e-07	UP
RNASEH1	0.351839	5.45701e-08	5.61743e-07	UP
IPO13	0.360481	5.47956e-08	5.63745e-07	UP
ZNF596	-0.953098	5.49497e-08	5.6501e-07	DOWN
RAD9B	-1.03553	5.50949e-08	5.66182e-07	DOWN
C9orf153	-1.62406	5.5281e-08	5.67773e-07	DOWN
PCDH10	-1.43348	5.54733e-08	5.69425e-07	DOWN
PEBP1	-0.283633	5.57745e-08	5.72193e-07	DOWN
PHKA2	-0.383153	5.64336e-08	5.78628e-07	DOWN
PAK6	0.777127	5.68404e-08	5.8247e-07	UP
CNOT8	-0.485237	5.70902e-08	5.84699e-07	DOWN
ZNF438	-0.389795	5.74415e-08	5.87965e-07	DOWN
SGF29	-0.477802	5.75594e-08	5.88714e-07	DOWN
LRRK1	0.826174	5.75796e-08	5.88714e-07	UP
SERPINA10	-0.749442	5.79954e-08	5.92481e-07	DOWN
FCGBP	1.69194	5.80398e-08	5.92481e-07	UP
ZBTB37	-0.686242	5.8046e-08	5.92481e-07	DOWN
BGN	1.09009	5.84689e-08	5.96222e-07	UP
E2F3	0.650361	5.84782e-08	5.96222e-07	UP
TRIM24	-0.518422	5.85707e-08	5.96829e-07	DOWN
CPD	0.777321	5.89577e-08	6.00435e-07	UP
YARS1	0.588974	5.90893e-08	6.01437e-07	UP
STRADB	-0.658204	5.92679e-08	6.02917e-07	DOWN
ASCC3	0.626372	5.9447e-08	6.044e-07	UP
C2orf68	-0.57445	6.06278e-08	6.15743e-07	DOWN
PRKCQ	-0.818103	6.06305e-08	6.15743e-07	DOWN
PHACTR1	-1.06971	6.10159e-08	6.1931e-07	DOWN
WTIP	-0.506979	6.12335e-08	6.21171e-07	DOWN
GIMAP6	-0.797568	6.13751e-08	6.22259e-07	DOWN
TPSAB1	1.18272	6.16055e-08	6.24126e-07	UP
SIX2	2.25956	6.16281e-08	6.24126e-07	UP
ZNF276	-0.712792	6.16663e-08	6.24165e-07	DOWN
ZCCHC4	-0.425325	6.1789e-08	6.25058e-07	DOWN
SULT2B1	-1.21033	6.21515e-08	6.28374e-07	DOWN
MBTD1	-0.665164	6.25717e-08	6.31669e-07	DOWN
ZNF277	-0.593579	6.25729e-08	6.31669e-07	DOWN
KLHL13	1.41675	6.25818e-08	6.31669e-07	UP
FCRLA	1.92145	6.32206e-08	6.37762e-07	UP
ZNF578	-0.494573	6.43352e-08	6.48645e-07	DOWN
PPFIA2	1.54144	6.45045e-08	6.4999e-07	UP
HS3ST1	1.09392	6.55267e-08	6.59924e-07	UP
IRAK1	0.628641	6.59449e-08	6.63767e-07	UP
TSR2	-0.263229	6.65097e-08	6.69081e-07	DOWN
S100A10	-0.841205	6.67254e-08	6.70873e-07	DOWN
PDCD11	0.487506	6.67651e-08	6.70873e-07	UP
DNAAF2	0.634419	6.67988e-08	6.70873e-07	UP
GIMAP7	-0.726627	6.76962e-08	6.7951e-07	DOWN
RAD18	-0.268578	6.78024e-08	6.80199e-07	DOWN
MKS1	1.06453	6.81681e-08	6.83489e-07	UP
TMEM18	-0.660698	6.83039e-08	6.84473e-07	DOWN
LANCL3	-0.763747	6.83919e-08	6.84977e-07	DOWN
CPA3	1.12291	6.88164e-08	6.88848e-07	UP
PSAPL1	-1.91128	6.90746e-08	6.91051e-07	DOWN
EEF2	0.521346	6.94879e-08	6.94802e-07	UP
ZNF682	-1.21516	6.96851e-08	6.9639e-07	DOWN
S100B	1.14737	7.00447e-08	6.99598e-07	UP
NOMO1	0.579304	7.00872e-08	6.99637e-07	UP
PREB	0.484244	7.03488e-08	7.01863e-07	UP
EFNA1	-0.747899	7.08985e-08	7.06958e-07	DOWN
TOMM34	0.685029	7.13395e-08	7.10965e-07	UP
OSBP2	0.617615	7.1585e-08	7.1302e-07	UP
KIN	-0.411858	7.17983e-08	7.1472e-07	DOWN
LRRC2	-1.18832	7.18345e-08	7.1472e-07	DOWN
ERG	-0.748176	7.25383e-08	7.21327e-07	DOWN
COL4A4	-1.0848	7.38194e-08	7.33663e-07	DOWN
MPC1	-0.461854	7.38643e-08	7.33708e-07	DOWN
CCND3	-0.599596	7.50694e-08	7.4527e-07	DOWN
IFI16	1.0687	7.5581e-08	7.49939e-07	UP
CCDC38	-0.993993	7.59597e-08	7.53284e-07	DOWN
DCAF12	0.371028	7.63237e-08	7.56481e-07	UP
SNAP23	-0.342893	7.64261e-08	7.57081e-07	DOWN
SRPX	1.11438	7.66429e-08	7.58815e-07	UP
PLD5	1.30957	7.73787e-08	7.65558e-07	UP
TBRG1	-0.726773	7.74084e-08	7.65558e-07	DOWN
NOD1	-0.506314	7.78515e-08	7.69521e-07	DOWN
HPCAL4	-1.61343	7.80549e-08	7.71111e-07	DOWN
ZNF34	-0.492647	7.84503e-08	7.74596e-07	DOWN
EML1	-0.712402	7.86714e-08	7.76355e-07	DOWN
HLF	-1.05222	7.90922e-08	7.79995e-07	DOWN
SGIP1	-1.00924	7.91262e-08	7.79995e-07	DOWN
COPB1	0.347455	7.91713e-08	7.80015e-07	UP
GPD1	-1.71452	7.94296e-08	7.82135e-07	DOWN
ZNF337	-0.87536	7.96335e-08	7.83719e-07	DOWN
SEC24A	0.598524	8.05403e-08	7.92017e-07	UP
ANAPC7	0.436963	8.05641e-08	7.92017e-07	UP
HES2	1.21116	8.08583e-08	7.94048e-07	UP
NFATC3	-0.435531	8.08806e-08	7.94048e-07	DOWN
MESP1	1.24848	8.0902e-08	7.94048e-07	UP
HBA1	-2.23302	8.1365e-08	7.9816e-07	DOWN
IKZF5	-0.482412	8.21114e-08	8.05047e-07	DOWN
POLE3	0.249282	8.36744e-08	8.19928e-07	UP
NTN4	-0.628821	8.41117e-08	8.23493e-07	DOWN
KCNMB1	0.866478	8.41291e-08	8.23493e-07	UP
AARS1	0.768152	8.43427e-08	8.24849e-07	UP
DNAJC10	0.664537	8.43585e-08	8.24849e-07	UP
PITX1	2.47453	8.50678e-08	8.31336e-07	UP
GOLGA8B	-1.76532	8.54731e-08	8.34847e-07	DOWN
AQP4	-1.1569	8.60721e-08	8.40245e-07	DOWN
BPIFA1	4.75859	8.63405e-08	8.42412e-07	UP
SLAMF7	1.43501	8.65964e-08	8.44392e-07	UP
CYP1A1	4.17453	8.66366e-08	8.44392e-07	UP
METTL7B	1.24241	8.7931e-08	8.56548e-07	UP
KLHDC1	-0.899199	8.81748e-08	8.58462e-07	DOWN
GOT2	0.312087	8.94756e-08	8.70448e-07	UP
OPN3	-0.968802	8.95019e-08	8.70448e-07	DOWN
RPP40	0.722153	9.03303e-08	8.78033e-07	UP
ADGRF5	-0.703735	9.04078e-08	8.78316e-07	DOWN
BFSP2	3.44102	9.07068e-08	8.8075e-07	UP
UBE2G1	0.25193	9.23041e-08	8.95779e-07	UP
IMPG1	-1.17898	9.26311e-08	8.98472e-07	DOWN
PTPN12	-0.516159	9.26871e-08	8.98534e-07	DOWN
KRT80	1.28566	9.32409e-08	9.03421e-07	UP
RAD54L	1.4861	9.40332e-08	9.10611e-07	UP
HS3ST2	1.45813	9.50537e-08	9.20002e-07	UP
MYL12A	-0.467557	9.54699e-08	9.23538e-07	DOWN
SYTL1	0.743573	9.63602e-08	9.31653e-07	UP
AQP5	1.56478	9.71443e-08	9.38734e-07	UP
NRN1L	-1.56549	9.74058e-08	9.4076e-07	DOWN
PIGF	0.3548	9.86588e-08	9.52354e-07	UP
PALD1	-0.846092	9.91058e-08	9.56161e-07	DOWN
DIRAS1	1.73959	1.00002e-07	9.6429e-07	UP
VEPH1	-1.08632	1.00332e-07	9.66961e-07	DOWN
FAM193B	-0.910415	1.00586e-07	9.68892e-07	DOWN
ARHGAP44	-0.536816	1.01364e-07	9.7587e-07	DOWN
DHRS9	1.46596	1.01521e-07	9.76543e-07	UP
ANAPC16	-0.389034	1.01542e-07	9.76543e-07	DOWN
ETNK2	0.648223	1.01953e-07	9.79979e-07	UP
SCN8A	-0.856318	1.02151e-07	9.81368e-07	DOWN
GSTM5	-0.827628	1.02539e-07	9.84567e-07	DOWN
AKTIP	-0.539243	1.02883e-07	9.87353e-07	DOWN
FARP1	-0.361982	1.03078e-07	9.88703e-07	DOWN
RUNX2	0.742507	1.03184e-07	9.89195e-07	UP
ZNF274	-0.567796	1.03804e-07	9.943e-07	DOWN
PRPS1	0.51721	1.03826e-07	9.943e-07	UP
CTNND1	-0.442201	1.04396e-07	9.99222e-07	DOWN
ENDOV	-0.543463	1.05026e-07	1.00473e-06	DOWN
TM4SF19	1.69732	1.0527e-07	1.00653e-06	UP
SLC48A1	-0.412586	1.05847e-07	1.01151e-06	DOWN
AMY2B	-1.25737	1.05915e-07	1.01163e-06	DOWN
SLC5A6	0.647945	1.07512e-07	1.02615e-06	UP
CCT7	0.474839	1.07548e-07	1.02615e-06	UP
PRSS57	-2.27865	1.0819e-07	1.03173e-06	DOWN
GJB6	2.22318	1.0826e-07	1.03186e-06	UP
CDH13	-1.02787	1.08539e-07	1.03398e-06	DOWN
YY2	0.515904	1.08826e-07	1.03567e-06	UP
MAL	-0.887384	1.08832e-07	1.03567e-06	DOWN
FHL3	1.34669	1.11202e-07	1.05767e-06	UP
ACTA2	1.19612	1.11579e-07	1.0607e-06	UP
CD300LG	-1.70053	1.12224e-07	1.06627e-06	DOWN
LRFN3	0.503944	1.12468e-07	1.06804e-06	UP
SND1	0.727007	1.12791e-07	1.07054e-06	UP
ENOSF1	-1.09308	1.13136e-07	1.07325e-06	DOWN
ARHGAP27	-0.566982	1.13245e-07	1.07372e-06	DOWN
LRP12	0.711305	1.15514e-07	1.09467e-06	UP
MDK	0.896338	1.15727e-07	1.09612e-06	UP
KL	-1.27934	1.16039e-07	1.09849e-06	DOWN
FOXC1	1.05872	1.161e-07	1.09849e-06	UP
AIM2	1.29639	1.17153e-07	1.10789e-06	UP
ABL1	0.739329	1.17275e-07	1.10846e-06	UP
MAGI3	-0.71408	1.17516e-07	1.11016e-06	DOWN
ATP12A	2.89608	1.19503e-07	1.12834e-06	UP
ERGIC2	0.355415	1.2155e-07	1.14707e-06	UP
LHCGR	1.6333	1.22115e-07	1.15136e-06	UP
MARS2	0.649613	1.22131e-07	1.15136e-06	UP
UBE2D4	-0.392637	1.23173e-07	1.16058e-06	DOWN
SMIM31	1.46655	1.23692e-07	1.16439e-06	UP
TNNT2	-1.37563	1.23706e-07	1.16439e-06	DOWN
C8orf58	-0.800802	1.23953e-07	1.16611e-06	DOWN
SPATS2	0.63662	1.2453e-07	1.17093e-06	UP
ITGA10	-1.05883	1.25152e-07	1.17617e-06	DOWN
ANKH	0.487175	1.25656e-07	1.17948e-06	UP
GOT1	0.541289	1.25689e-07	1.17948e-06	UP
MTSS1	-0.646157	1.25699e-07	1.17948e-06	DOWN
SLC35B2	0.43862	1.26066e-07	1.18231e-06	UP
DDOST	0.488074	1.28038e-07	1.19984e-06	UP
HEBP1	-0.379615	1.28077e-07	1.19984e-06	DOWN
ARTN	1.1227	1.28133e-07	1.19984e-06	UP
RICTOR	-0.617871	1.29257e-07	1.20973e-06	DOWN
STT3B	0.317176	1.29657e-07	1.21285e-06	UP
BEX3	-0.504015	1.33604e-07	1.24913e-06	DOWN
ZPLD1	2.48097	1.35873e-07	1.26968e-06	UP
FRMD6	0.889452	1.36021e-07	1.27042e-06	UP
EPHX3	0.779126	1.38302e-07	1.29105e-06	UP
MAPK8	-0.340885	1.38606e-07	1.29323e-06	DOWN
RNASE2	1.36823	1.39358e-07	1.29958e-06	UP
MYBBP1A	0.649866	1.39547e-07	1.30067e-06	UP
BCL6B	-0.893988	1.39746e-07	1.30186e-06	DOWN
XPO5	0.568957	1.40391e-07	1.30719e-06	UP
FRAS1	-0.974954	1.40945e-07	1.31168e-06	DOWN
CALCRL	-1.10622	1.41499e-07	1.31616e-06	DOWN
NR3C1	-0.572984	1.41631e-07	1.31671e-06	DOWN
TMIGD2	-1.27019	1.42079e-07	1.3202e-06	DOWN
CCNB1	0.908168	1.42308e-07	1.32165e-06	UP
C14orf28	-0.790579	1.43816e-07	1.33497e-06	DOWN
KLC1	-0.265919	1.44914e-07	1.34448e-06	DOWN
NGB	4.15418	1.45609e-07	1.35024e-06	UP
ST8SIA5	-1.20073	1.45784e-07	1.35117e-06	DOWN
LGMN	0.710919	1.47093e-07	1.36261e-06	UP
KRTAP2-3	3.89464	1.47465e-07	1.36535e-06	UP
GNAL	0.656172	1.47895e-07	1.36863e-06	UP
FOXF1	-1.11365	1.48042e-07	1.3693e-06	DOWN
TSPAN18	-0.870156	1.48208e-07	1.36947e-06	DOWN
MIXL1	1.71051	1.48212e-07	1.36947e-06	UP
LMOD1	1.06167	1.48923e-07	1.37534e-06	UP
CYP4A22	-1.25431	1.50473e-07	1.38895e-06	DOWN
DSCAM	-1.95965	1.51064e-07	1.39369e-06	DOWN
RHOA	-0.258443	1.51605e-07	1.39798e-06	DOWN
EIF2AK1	0.22803	1.53151e-07	1.41151e-06	UP
TPX2	1.06576	1.53369e-07	1.41276e-06	UP
CCDC54	-2.06451	1.53443e-07	1.41276e-06	DOWN
ROBO4	-1.01313	1.57611e-07	1.45041e-06	DOWN
BRME1	-0.662828	1.57736e-07	1.45082e-06	DOWN
KLK13	1.97895	1.59354e-07	1.46496e-06	UP
PCP2	-1.70223	1.59923e-07	1.46945e-06	DOWN
MPL	-0.977736	1.60012e-07	1.46952e-06	DOWN
PPM1J	0.760238	1.60792e-07	1.47594e-06	UP
KDM5B	0.839201	1.6118e-07	1.47875e-06	UP
MAPRE2	-0.54412	1.61661e-07	1.48241e-06	DOWN
SMOC1	1.38872	1.62943e-07	1.49341e-06	UP
SLC25A39	0.445748	1.64206e-07	1.50423e-06	UP
MED30	-0.33678	1.66051e-07	1.52036e-06	DOWN
COL8A1	0.874832	1.6642e-07	1.52297e-06	UP
DNAJC3	0.36111	1.66968e-07	1.52721e-06	UP
GASK1B	1.04082	1.67532e-07	1.5316e-06	UP
TNIK	-0.559536	1.68253e-07	1.53742e-06	DOWN
DUSP1	-1.14133	1.68704e-07	1.54076e-06	DOWN
GSTM2	-1.30901	1.68923e-07	1.54199e-06	DOWN
TRIM6	0.978723	1.69044e-07	1.54231e-06	UP
MYEOV	2.00146	1.71306e-07	1.56217e-06	UP
IKBIP	0.53294	1.72299e-07	1.57043e-06	UP
MYOF	0.976452	1.74081e-07	1.58588e-06	UP
OSGIN2	-0.575358	1.74961e-07	1.59309e-06	DOWN
LENG8	-0.906206	1.75174e-07	1.59423e-06	DOWN
MRPL17	0.402643	1.76839e-07	1.60858e-06	UP
PIAS1	-0.435573	1.77137e-07	1.61049e-06	DOWN
TDP1	0.345563	1.79063e-07	1.62718e-06	UP
UGDH	0.699978	1.79635e-07	1.63156e-06	UP
ERGIC3	0.481795	1.80144e-07	1.63536e-06	UP
LRRTM1	2.19355	1.81011e-07	1.64241e-06	UP
[truncated: 17,353 more rows]

## Sheet: GSE99621
rownames	L2FC	P-VALUE	P-ADJ	DIRECTION
APLNR	4.89739	6.90813e-90	1.22543e-85	UP
CCL19	4.331	4.76774e-43	4.22875e-39	UP
FMO5	-3.06818	2.4069e-42	1.1149e-38	DOWN
TACC2	-2.2052	2.51402e-42	1.1149e-38	DOWN
DIO2	4.07268	3.50991e-42	1.24525e-38	UP
CXCL12	3.01295	1.82295e-41	5.38955e-38	UP
CHIA	-3.67548	1.71002e-39	4.33345e-36	DOWN
CLDN2	5.63031	7.83906e-36	1.73821e-32	UP
ROBO1	1.26451	1.0792e-31	2.12711e-28	UP
IRS2	-1.72033	1.58647e-31	2.81424e-28	DOWN
FKBP5	-2.33971	1.69414e-30	2.73204e-27	DOWN
MCCC1	-1.56119	5.15458e-30	7.61975e-27	DOWN
AFF3	-2.6088	6.98312e-30	9.52874e-27	DOWN
HMCN1	1.71827	1.03152e-29	1.30701e-26	UP
OCLN	-1.15441	2.54681e-29	3.01186e-26	DOWN
COL10A1	3.21112	3.57032e-29	3.95837e-26	UP
MMP7	4.71453	1.82115e-28	1.90032e-25	UP
CNOT8	-0.925559	3.33478e-28	3.28642e-25	DOWN
MXRA5	3.15508	7.65874e-28	7.15045e-25	UP
LAMP5	4.20824	8.31196e-28	7.37229e-25	UP
COL14A1	3.04322	1.15513e-27	9.75753e-25	UP
PSD3	1.24668	2.6177e-27	2.1107e-24	UP
ZBTB16	-5.08241	3.98025e-27	2.9419e-24	DOWN
ENAH	1.172	3.83998e-27	2.9419e-24	UP
MAOA	-2.12604	4.19314e-27	2.97529e-24	DOWN
SOX4	1.33987	4.38939e-27	2.99475e-24	UP
SLAMF7	2.5475	1.13081e-26	7.42943e-24	UP
ANGPTL2	1.66064	1.00366e-25	6.35856e-23	UP
COL15A1	2.75345	1.17851e-25	7.20882e-23	UP
NUDT16	-1.30689	1.24569e-25	7.36574e-23	DOWN
HTRA1	1.53668	1.40468e-25	8.03794e-23	UP
NECAB1	-1.80905	1.93791e-25	1.07427e-22	DOWN
EDA2R	1.86724	9.20306e-25	4.94706e-22	UP
PIP5K1B	-1.7062	1.03245e-24	5.38664e-22	DOWN
CD79A	3.59543	1.09875e-24	5.56878e-22	UP
IRAK3	-1.0232	1.14016e-24	5.61814e-22	DOWN
ITGA10	-1.91337	1.53402e-24	7.35459e-22	DOWN
C1orf54	1.54077	3.59961e-24	1.68035e-21	UP
BTNL9	-2.55302	7.04073e-24	3.20245e-21	DOWN
CXCL13	5.23577	8.46639e-24	3.75463e-21	UP
DOCK9	-1.08857	1.17748e-23	5.09447e-21	DOWN
TIMP4	-3.08156	3.95728e-23	1.67139e-20	DOWN
ACADL	-4.11792	4.33739e-23	1.78932e-20	DOWN
C12orf75	2.00683	8.12844e-23	3.27705e-20	UP
ASPN	2.62113	8.96442e-23	3.53377e-20	UP
HIF3A	-2.51865	1.00006e-22	3.85655e-20	DOWN
S100A14	-1.74097	1.26067e-22	4.7581e-20	DOWN
MLPH	-1.57191	2.15388e-22	7.95993e-20	DOWN
PDK4	-2.60259	2.98505e-22	1.08065e-19	DOWN
CTSG	3.54875	3.4721e-22	1.23183e-19	UP
STEAP2	1.63718	3.81614e-22	1.32734e-19	UP
PTGDS	1.99635	8.1335e-22	2.77462e-19	UP
NPC1	-0.830761	9.96971e-22	3.33684e-19	DOWN
HABP2	3.62306	1.22461e-21	4.02284e-19	UP
ISM1	1.84044	2.89742e-21	9.34496e-19	UP
CXCL14	3.89437	3.36198e-21	1.06497e-18	UP
IL13RA2	3.74709	3.67969e-21	1.14516e-18	UP
NPNT	-1.18593	6.56356e-21	2.00743e-18	DOWN
CCDC28B	1.99175	6.95703e-21	2.09171e-18	UP
NREP	1.5163	7.95532e-21	2.35199e-18	UP
MFAP2	2.31422	8.29918e-21	2.41343e-18	UP
FCHO2	-1.1011	9.31825e-21	2.66607e-18	DOWN
BNIP3	-1.16844	1.11774e-20	3.14722e-18	DOWN
GSTA4	-1.38218	1.29299e-20	3.58382e-18	DOWN
COL18A1	2.32339	1.35775e-20	3.70541e-18	UP
HSD17B6	-2.37926	1.54036e-20	4.14007e-18	DOWN
IL1R2	-2.99754	1.64936e-20	4.36688e-18	DOWN
KIF26B	2.49893	2.80543e-20	7.31845e-18	UP
PRTFDC1	1.44799	3.20745e-20	8.24594e-18	UP
ITIH5	1.40418	3.3146e-20	8.39966e-18	UP
MMP2	1.50225	3.36961e-20	8.41881e-18	UP
P2RY1	-2.31922	4.74367e-20	1.16872e-17	DOWN
PHACTR1	-1.62504	6.40049e-20	1.55532e-17	DOWN
NEDD4L	-1.21117	8.67778e-20	2.05602e-17	DOWN
MS4A15	-2.45801	8.69281e-20	2.05602e-17	DOWN
POLR1D	-0.729846	3.46055e-19	8.07721e-17	DOWN
UBD	3.79452	3.62261e-19	8.34564e-17	UP
ZNF385B	-2.61102	4.43388e-19	1.00837e-16	DOWN
THBS3	1.21016	6.99013e-19	1.56959e-16	UP
SSC5D	2.75279	9.17452e-19	2.03433e-16	UP
COL6A3	2.24785	1.10365e-18	2.41698e-16	UP
AKAP13	-1.16033	1.2199e-18	2.63899e-16	DOWN
OTULINL	-1.7698	1.30956e-18	2.79882e-16	DOWN
CNTROB	-1.19549	1.35908e-18	2.87009e-16	DOWN
DOK5	3.16673	1.57188e-18	3.28043e-16	UP
TDO2	4.25733	1.60277e-18	3.30599e-16	UP
DIRAS3	1.96065	1.65436e-18	3.37319e-16	UP
CCNYL1	-0.80775	1.73239e-18	3.4529e-16	DOWN
MOXD1	2.48692	1.72847e-18	3.4529e-16	UP
CSF3R	-1.7977	2.24864e-18	4.39421e-16	DOWN
FABP5	-1.74848	2.2542e-18	4.39421e-16	DOWN
TPST2	-1.10656	3.19257e-18	6.15576e-16	DOWN
LRRC17	3.13221	3.40418e-18	6.4932e-16	UP
PLA2G4F	-2.13286	3.85946e-18	7.2833e-16	DOWN
ACSL1	-1.79463	4.85492e-18	9.06542e-16	DOWN
ANTXR1	1.22186	5.50871e-18	1.01791e-15	UP
MLEC	0.69667	6.28007e-18	1.14848e-15	UP
EPB41L5	-1.62652	6.52625e-18	1.18132e-15	DOWN
GPX3	-2.27854	7.05474e-18	1.26408e-15	DOWN
ZNF683	2.74583	9.47081e-18	1.68003e-15	UP
BICC1	1.11854	9.71922e-18	1.70702e-15	UP
CDH11	1.56232	1.02131e-17	1.77618e-15	UP
MS4A1	3.35388	1.80496e-17	3.10856e-15	UP
INTS3	-1.08995	2.50533e-17	4.27328e-15	DOWN
DPYSL3	1.17578	3.01418e-17	5.09224e-15	UP
SDR16C5	-1.82673	3.33751e-17	5.58168e-15	DOWN
STX3	-0.94418	3.36682e-17	5.58168e-15	DOWN
IGF1	2.24959	6.10983e-17	1.00354e-14	UP
PRSS2	6.29016	6.33283e-17	1.03062e-14	UP
SSPN	1.53015	6.83995e-17	1.10304e-14	UP
PEBP4	-1.98159	7.17018e-17	1.14587e-14	DOWN
CD248	2.39398	8.59087e-17	1.36066e-14	UP
VSNL1	1.78666	8.89835e-17	1.39688e-14	UP
PNMA1	0.913361	9.78394e-17	1.52243e-14	UP
TENT5B	-1.46478	1.09272e-16	1.68555e-14	DOWN
PLTP	1.28596	1.31502e-16	2.01096e-14	UP
RCAN2	1.5512	1.40221e-16	2.12596e-14	UP
IRAG1	1.89522	1.47471e-16	2.21694e-14	UP
FMO1	4.16668	1.61189e-16	2.40279e-14	UP
CCL5	1.84248	1.65543e-16	2.44714e-14	UP
IGFBP4	1.61108	2.04357e-16	2.99594e-14	UP
CCL18	2.92926	2.37992e-16	3.46044e-14	UP
KCND3	1.53136	2.53813e-16	3.64123e-14	UP
DERL3	3.53703	2.54531e-16	3.64123e-14	UP
GPIHBP1	-2.91785	2.68976e-16	3.75736e-14	DOWN
GPHA2	4.85611	2.67071e-16	3.75736e-14	UP
PLXNA4	2.05388	2.69003e-16	3.75736e-14	UP
SFRP2	4.46552	3.18843e-16	4.41871e-14	UP
CFB	2.08044	3.38202e-16	4.62588e-14	UP
CRABP2	2.59057	3.39007e-16	4.62588e-14	UP
SULF1	2.44743	3.47872e-16	4.71062e-14	UP
LNX2	-1.19514	3.5729e-16	4.79118e-14	DOWN
FAM107A	-2.46251	3.59223e-16	4.79118e-14	DOWN
SCARA3	1.42722	4.09703e-16	5.42368e-14	UP
COL1A1	3.78967	4.49356e-16	5.90454e-14	UP
CTHRC1	2.30755	4.72513e-16	6.16317e-14	UP
SNAP25	2.66894	8.12571e-16	1.05213e-13	UP
HSPB3	2.37854	1.08219e-15	1.39109e-13	UP
SCG5	5.46075	1.17304e-15	1.49702e-13	UP
KLHL13	2.07913	1.18978e-15	1.50754e-13	UP
MAP3K7CL	1.82244	1.35959e-15	1.71049e-13	UP
PLLP	-1.01358	1.72458e-15	2.15439e-13	DOWN
HPSE2	3.10829	1.796e-15	2.22792e-13	UP
CAMK1D	1.28905	2.00248e-15	2.4668e-13	UP
GLI1	2.34146	2.40785e-15	2.94571e-13	UP
CDCA7	3.1151	2.43509e-15	2.95863e-13	UP
FZD5	-1.43683	2.69046e-15	3.24668e-13	DOWN
FNDC1	3.33224	3.1567e-15	3.78357e-13	UP
FHL2	1.61212	3.3748e-15	4.01783e-13	UP
ANO4	2.86976	3.45031e-15	4.08034e-13	UP
SEPTIN6	0.95665	3.85909e-15	4.53353e-13	UP
SDK2	1.67035	4.26094e-15	4.97269e-13	UP
CLEC4E	-1.73392	4.37576e-15	5.07331e-13	DOWN
TMEM45A	2.19679	4.48416e-15	5.16523e-13	UP
FRMD6	1.54978	5.74096e-15	6.57025e-13	UP
MMP11	5.3071	6.68009e-15	7.58283e-13	UP
HHLA2	2.54773	6.71122e-15	7.58283e-13	UP
DUOX1	-2.07262	6.94802e-15	7.80069e-13	DOWN
ECM2	1.16588	7.49953e-15	8.36693e-13	UP
TSHZ2	1.35104	7.71489e-15	8.5534e-13	UP
KIAA0408	-1.27392	7.98865e-15	8.80191e-13	DOWN
PAMR1	1.92225	1.00316e-14	1.09846e-12	UP
RICTOR	-0.698065	1.07982e-14	1.17515e-12	DOWN
P4HA3	6.43581	1.16479e-14	1.25989e-12	UP
C1orf21	-1.3438	1.25206e-14	1.34608e-12	DOWN
ZNF106	-0.564767	1.27231e-14	1.35961e-12	DOWN
CHN1	1.22479	1.30699e-14	1.38831e-12	UP
GRIA1	-2.66404	1.3654e-14	1.44171e-12	DOWN
RPS6KA2	-1.21534	1.43734e-14	1.5087e-12	DOWN
TSPAN2	1.39841	1.48878e-14	1.5535e-12	UP
RGS4	3.13877	1.578e-14	1.63697e-12	UP
PRRX1	1.53466	1.60326e-14	1.65351e-12	UP
STEAP1	1.81376	1.89069e-14	1.93866e-12	UP
HSH2D	1.02355	2.11071e-14	2.15183e-12	UP
FAM177A1	-0.94395	2.39645e-14	2.42918e-12	DOWN
CRIP1	1.90346	2.52991e-14	2.54989e-12	UP
CA4	-3.46307	2.71784e-14	2.72383e-12	DOWN
SECISBP2L	-1.58362	2.75382e-14	2.74439e-12	DOWN
VKORC1L1	-0.639797	3.33767e-14	3.30765e-12	DOWN
LGI2	2.6635	3.46463e-14	3.41439e-12	UP
MYLIP	-1.19921	3.67728e-14	3.59838e-12	DOWN
RBP5	2.51958	3.69189e-14	3.59838e-12	UP
DCXR	-1.79457	3.7468e-14	3.63194e-12	DOWN
LIFR	-1.37986	4.66882e-14	4.5011e-12	DOWN
P3H2	-1.8123	5.10438e-14	4.89441e-12	DOWN
SESTD1	-1.22653	6.1296e-14	5.84586e-12	DOWN
GZMA	1.98407	6.27736e-14	5.95476e-12	UP
LTBP1	1.51935	6.60207e-14	6.22947e-12	UP
SPP1	4.01369	6.72672e-14	6.3135e-12	UP
KCNMB4	-1.38148	7.2291e-14	6.74931e-12	DOWN
RAB11FIP1	-1.16483	7.63151e-14	7.08772e-12	DOWN
UNC13B	-1.39072	8.2658e-14	7.63682e-12	DOWN
ITGB7	2.07547	8.32094e-14	7.64794e-12	UP
C19orf54	-0.831694	8.40334e-14	7.66779e-12	DOWN
CCR7	2.66828	8.429e-14	7.66779e-12	UP
FAT1	0.71421	8.70847e-14	7.88161e-12	UP
TBL1XR1	1.04808	9.25351e-14	8.33238e-12	UP
FAM167A	-2.76009	9.40689e-14	8.42772e-12	DOWN
SLCO4A1	-3.19227	9.95704e-14	8.87577e-12	DOWN
ADGRD1	-1.41783	1.00508e-13	8.91452e-12	DOWN
MDK	2.1809	1.03037e-13	9.09338e-12	UP
AIM2	1.69963	1.07554e-13	9.44501e-12	UP
FASLG	2.26224	1.24959e-13	1.09194e-11	UP
PTCHD4	1.90256	1.2836e-13	1.11616e-11	UP
BMP4	1.71471	1.32567e-13	1.14712e-11	UP
IFRD1	-1.22385	1.49766e-13	1.28386e-11	DOWN
EGFL6	1.47996	1.49816e-13	1.28386e-11	UP
BFAR	-0.794023	1.6342e-13	1.39371e-11	DOWN
MCM6	0.950136	1.71824e-13	1.45837e-11	UP
SERPINF2	-1.5066	1.73692e-13	1.4672e-11	DOWN
ANKRD29	-1.53835	1.84912e-13	1.55457e-11	DOWN
HLA-DOB	2.183	1.99351e-13	1.66806e-11	UP
FBLN2	2.26475	2.03618e-13	1.69577e-11	UP
ARRB1	-1.15088	2.18087e-13	1.80778e-11	DOWN
MMP1	4.93067	2.31983e-13	1.91402e-11	UP
SCG2	3.90143	2.64416e-13	2.17152e-11	UP
GPX8	1.42263	3.04657e-13	2.49047e-11	UP
NPR1	-1.49961	3.24835e-13	2.63337e-11	DOWN
MYZAP	-1.94556	3.26179e-13	2.63337e-11	DOWN
IFT43	0.876286	3.26592e-13	2.63337e-11	UP
ODAM	-2.55051	3.39015e-13	2.72117e-11	DOWN
ABHD5	-0.928873	3.46902e-13	2.77193e-11	DOWN
BOC	2.28957	4.01223e-13	3.19161e-11	UP
PAPPA	1.75911	4.10329e-13	3.24948e-11	UP
PLPPR4	2.62994	4.46475e-13	3.52001e-11	UP
SSR4	1.14585	5.00417e-13	3.92783e-11	UP
DUOXA1	-2.07938	5.35423e-13	4.18408e-11	DOWN
GLI2	1.96579	5.39634e-13	4.1985e-11	UP
RAB7B	1.55178	5.51289e-13	4.27044e-11	UP
SLC38A2	-0.968064	6.09863e-13	4.70364e-11	DOWN
CRTAC1	-2.75196	6.29524e-13	4.83426e-11	DOWN
POGK	-0.662629	6.38267e-13	4.85932e-11	DOWN
CCL13	2.95797	6.36562e-13	4.85932e-11	UP
DIPK1A	1.13339	6.78695e-13	5.14503e-11	UP
RIN2	-1.21063	6.82297e-13	5.14947e-11	DOWN
GAL3ST4	1.3238	6.85087e-13	5.14947e-11	UP
EPHA3	2.15861	7.07808e-13	5.29781e-11	UP
CACNA2D2	-1.34753	7.39475e-13	5.51158e-11	DOWN
SLC30A1	1.00288	7.87065e-13	5.84173e-11	UP
CCDC141	-2.14159	8.11076e-13	5.99487e-11	DOWN
LTBP2	1.55081	8.32389e-13	6.12686e-11	UP
MYOCD	1.90939	9.28582e-13	6.80666e-11	UP
REPS2	-1.2612	9.41954e-13	6.87626e-11	DOWN
LGI3	-2.19201	9.46819e-13	6.88345e-11	DOWN
BTNL8	-2.28539	9.55584e-13	6.91882e-11	DOWN
GAB2	-0.828287	1.07983e-12	7.78665e-11	DOWN
PAPSS2	-1.42484	1.27492e-12	9.15621e-11	DOWN
CD79B	2.04634	1.2903e-12	9.2293e-11	UP
SNX1	-0.34255	1.3076e-12	9.31544e-11	DOWN
C10orf95	-1.17915	1.32833e-12	9.42533e-11	DOWN
PNOC	3.2839	1.35905e-12	9.60486e-11	UP
NDRG4	-2.40794	1.41893e-12	9.98826e-11	DOWN
ALCAM	-0.928563	1.48445e-12	1.04082e-10	DOWN
SLCO4C1	-1.34568	1.51202e-12	1.05598e-10	DOWN
DSEL	-0.920608	1.56986e-12	1.08931e-10	DOWN
CDCA7L	-0.889799	1.57203e-12	1.08931e-10	DOWN
GALNT18	-1.09951	1.70155e-12	1.17447e-10	DOWN
RARRES1	1.33791	1.73838e-12	1.19524e-10	UP
TTN	-1.80251	1.74895e-12	1.19786e-10	DOWN
CAVIN2	-1.49123	1.77903e-12	1.21378e-10	DOWN
ZFAND5	-0.992465	1.9457e-12	1.32241e-10	DOWN
CD302	-1.03799	2.03179e-12	1.37564e-10	DOWN
CDH6	1.05343	2.08454e-12	1.406e-10	UP
SMAGP	-1.02449	2.12511e-12	1.42793e-10	DOWN
GGT1	-1.77596	2.33529e-12	1.56323e-10	DOWN
THY1	2.80221	2.35422e-12	1.56998e-10	UP
C9orf131	-1.47855	2.42336e-12	1.61003e-10	DOWN
ITLN2	-3.57748	2.46992e-12	1.63485e-10	DOWN
PIK3C2A	-0.644826	2.69095e-12	1.77453e-10	DOWN
FNDC4	2.30674	2.87775e-12	1.89068e-10	UP
SLC18A2	1.76892	2.94085e-12	1.92501e-10	UP
ARHGAP31	-0.865739	3.04132e-12	1.98345e-10	DOWN
ALDH6A1	-1.02746	3.21609e-12	2.08975e-10	DOWN
TIGIT	2.16527	3.29785e-12	2.13299e-10	UP
SEMA3C	0.976078	3.30668e-12	2.13299e-10	UP
CDH2	2.13713	4.49007e-12	2.88584e-10	UP
SPRY2	-1.06688	4.53886e-12	2.89622e-10	DOWN
CPXM1	3.8638	4.53863e-12	2.89622e-10	UP
HELLS	1.20327	4.74248e-12	3.0153e-10	UP
IGFBP7	1.40361	4.92569e-12	3.1206e-10	UP
COBLL1	-0.823835	5.05983e-12	3.19417e-10	DOWN
PHPT1	1.0669	5.24211e-12	3.29751e-10	UP
CD207	3.66732	5.89179e-12	3.69309e-10	UP
S100A12	-4.19687	6.22068e-12	3.88551e-10	DOWN
IP6K3	-2.40891	6.31856e-12	3.93281e-10	DOWN
PRSS8	-1.13683	7.61535e-12	4.72338e-10	DOWN
CAPN5	1.8369	7.94082e-12	4.90809e-10	UP
CD3D	1.72912	8.38074e-12	5.16201e-10	UP
NCAM1	1.43821	8.64088e-12	5.30383e-10	UP
C1orf131	0.833466	8.70343e-12	5.3238e-10	UP
KRT14	5.46617	8.76167e-12	5.34101e-10	UP
ADRB2	-1.99723	9.14767e-12	5.55721e-10	DOWN
SELENOW	0.940672	9.24921e-12	5.59972e-10	UP
LSS	-1.30658	9.73744e-12	5.87526e-10	DOWN
HYAL1	-1.41352	1.00266e-11	6.02924e-10	DOWN
PARD3	-0.743872	1.05268e-11	6.28738e-10	DOWN
COL3A1	2.63501	1.05176e-11	6.28738e-10	UP
DPEP1	4.64572	1.09189e-11	6.49969e-10	UP
HIPK2	-0.644889	1.11101e-11	6.5914e-10	DOWN
FGF14	1.35302	1.16058e-11	6.86253e-10	UP
CCL22	2.47153	1.21678e-11	7.17094e-10	UP
TGFBR3	-1.41536	1.22902e-11	7.21908e-10	DOWN
FDCSP	4.74843	1.32766e-11	7.77272e-10	UP
CCL4L2	1.85995	1.33961e-11	7.81688e-10	UP
HRH1	0.932572	1.38949e-11	8.08134e-10	UP
ZNF521	1.3465	1.42202e-11	8.24355e-10	UP
BBOX1	2.70775	1.44775e-11	8.36536e-10	UP
SH3BP5	-1.18477	1.49063e-11	8.58515e-10	DOWN
CLMP	1.04091	1.52256e-11	8.74068e-10	UP
GPX7	1.21805	1.5391e-11	8.80712e-10	UP
RASGRP3	0.959029	1.55816e-11	8.8875e-10	UP
FIBIN	-2.0587	1.59264e-11	9.05509e-10	DOWN
GFOD1	-1.17814	1.63648e-11	9.26686e-10	DOWN
RAB6B	1.12721	1.64034e-11	9.26686e-10	UP
APOBEC3C	1.11236	1.66679e-11	9.38641e-10	UP
DUS4L-BCAP29	-1.15057	1.74785e-11	9.81174e-10	DOWN
PTPRB	-1.29911	1.75745e-11	9.83449e-10	DOWN
NUCB2	0.852683	1.94388e-11	1.08435e-09	UP
NLGN4Y	1.92605	1.96647e-11	1.09352e-09	UP
CCND3	-1.07151	2.00347e-11	1.10769e-09	DOWN
AGTPBP1	-0.847254	2.00445e-11	1.10769e-09	DOWN
GPD1L	-1.19541	2.04891e-11	1.12874e-09	DOWN
B3GNT9	1.53677	2.06735e-11	1.13538e-09	UP
PIM2	1.64662	2.1745e-11	1.19054e-09	UP
YOD1	-0.787351	2.27738e-11	1.24303e-09	DOWN
ADAMTS14	2.46138	2.36845e-11	1.28877e-09	UP
COL5A1	2.22035	2.37637e-11	1.28913e-09	UP
HAAO	1.85797	2.54533e-11	1.37657e-09	UP
APOH	-2.04383	2.62077e-11	1.41306e-09	DOWN
SLC28A3	2.15063	2.93012e-11	1.57507e-09	UP
GANC	-0.720473	2.98579e-11	1.58969e-09	DOWN
SDC1	0.943269	2.97408e-11	1.58969e-09	UP
BCHE	2.2074	2.97724e-11	1.58969e-09	UP
ENTPD1	0.702607	2.99317e-11	1.58969e-09	UP
CASTOR2	-0.839799	3.00284e-11	1.59007e-09	DOWN
IGF2BP2	-0.923122	3.15354e-11	1.65996e-09	DOWN
ROBO2	1.26908	3.14879e-11	1.65996e-09	UP
ZMAT3	1.05761	3.22726e-11	1.69374e-09	UP
ABTB1	-1.31856	3.28269e-11	1.71775e-09	DOWN
PRELP	-1.68579	3.29615e-11	1.71972e-09	DOWN
GZMK	2.40718	3.51105e-11	1.82647e-09	UP
RAD21	-0.706966	3.5647e-11	1.84373e-09	DOWN
CAP2	1.13805	3.56502e-11	1.84373e-09	UP
C1orf210	-1.2872	3.61571e-11	1.86451e-09	DOWN
RBP1	1.10124	3.88937e-11	1.99981e-09	UP
GNMT	-2.32289	4.00025e-11	2.05034e-09	DOWN
SLCO1A2	-2.18419	4.01075e-11	2.05034e-09	DOWN
ACACA	-0.597923	4.55467e-11	2.32171e-09	DOWN
AASS	-1.31973	4.63586e-11	2.35632e-09	DOWN
VOPP1	0.71533	4.6535e-11	2.35853e-09	UP
FAM13C	1.43991	4.93111e-11	2.49211e-09	UP
VSIG10	-1.32675	5.12842e-11	2.58446e-09	DOWN
MZB1	3.38977	5.18805e-11	2.6071e-09	UP
CFI	1.24907	5.2751e-11	2.64336e-09	UP
LRRK2	-1.73256	5.39954e-11	2.6981e-09	DOWN
OVCH2	-1.53502	5.41695e-11	2.69919e-09	DOWN
TNFSF13B	1.37829	5.48718e-11	2.72653e-09	UP
S1PR3	1.07384	5.65393e-11	2.80154e-09	UP
PLIN5	-1.19427	5.86799e-11	2.89951e-09	DOWN
ANK2	1.64101	5.91242e-11	2.91335e-09	UP
KCTD14	-1.17937	5.97839e-11	2.93769e-09	DOWN
PDP2	-0.652532	6.12053e-11	2.99923e-09	DOWN
FCRL5	2.90379	6.40698e-11	3.13095e-09	UP
ANKS1A	-0.95998	6.56447e-11	3.1991e-09	DOWN
IGFL2	6.57477	7.3989e-11	3.59587e-09	UP
UNC5C	0.917949	7.86171e-11	3.81035e-09	UP
ADGRG5	3.11854	8.78153e-11	4.24457e-09	UP
LXN	1.51351	9.20971e-11	4.43943e-09	UP
GNAQ	-0.588551	9.74797e-11	4.68189e-09	DOWN
PCDH7	1.90101	9.76549e-11	4.68189e-09	UP
FREM2	-1.25629	9.80084e-11	4.68617e-09	DOWN
TBX3	-1.23501	9.96826e-11	4.75341e-09	DOWN
LNP1	1.26189	1.05501e-10	5.01739e-09	UP
CFH	1.34922	1.11081e-10	5.26863e-09	UP
ADIPOR2	-1.20066	1.12661e-10	5.32933e-09	DOWN
SAMD11	2.65015	1.21417e-10	5.72825e-09	UP
WWC2	-1.34738	1.2284e-10	5.78001e-09	DOWN
LHX6	1.77967	1.23722e-10	5.8061e-09	UP
DYNLL1	0.727298	1.24539e-10	5.829e-09	UP
NSG1	2.09637	1.26503e-10	5.90534e-09	UP
CCL24	2.55584	1.2765e-10	5.94326e-09	UP
PLCXD1	-0.941362	1.35232e-10	6.27979e-09	DOWN
TMEM100	-2.05456	1.36752e-10	6.3338e-09	DOWN
MUCL3	-1.85228	1.38436e-10	6.39509e-09	DOWN
TIMP3	-1.34129	1.40238e-10	6.46153e-09	DOWN
IFNGR1	-1.13452	1.4672e-10	6.74266e-09	DOWN
NFIC	-0.642432	1.48213e-10	6.79365e-09	DOWN
ZNF436	1.09513	1.48665e-10	6.79684e-09	UP
CDKL2	-1.05019	1.49158e-10	6.80183e-09	DOWN
ADAM12	1.98827	1.69016e-10	7.68764e-09	UP
THOC2	-0.530158	1.69507e-10	7.69023e-09	DOWN
ATP1A1	-0.634846	1.72868e-10	7.8227e-09	DOWN
GNLY	2.49057	1.86662e-10	8.42543e-09	UP
TNFRSF13C	1.859	1.93198e-10	8.69831e-09	UP
ADM	-2.31957	1.94902e-10	8.75284e-09	DOWN
TFCP2L1	-1.90397	1.95619e-10	8.76284e-09	DOWN
PTGFRN	1.58221	2.07896e-10	9.28933e-09	UP
LURAP1L	-0.711341	2.12567e-10	9.4742e-09	DOWN
GPM6A	-2.48511	2.16226e-10	9.61311e-09	DOWN
SELENBP1	-1.08094	2.32968e-10	1.03315e-08	DOWN
CCDC80	1.65099	2.55104e-10	1.1285e-08	UP
TSC22D3	-1.4471	2.70251e-10	1.19253e-08	DOWN
FCN3	-2.11265	2.73643e-10	1.20451e-08	DOWN
TMEM245	-1.00236	2.83356e-10	1.2411e-08	DOWN
GUCY1A1	0.855715	2.82868e-10	1.2411e-08	UP
MERTK	-0.876771	2.84973e-10	1.24511e-08	DOWN
RBMS2	-0.755488	3.03993e-10	1.32495e-08	DOWN
STX11	-1.35913	3.26574e-10	1.41988e-08	DOWN
TRPS1	0.671054	3.32623e-10	1.44264e-08	UP
SORL1	0.876739	3.404e-10	1.47277e-08	UP
IRF4	1.34568	3.6176e-10	1.56138e-08	UP
DEFA1	-4.73432	3.65784e-10	1.57491e-08	DOWN
ARAP2	-0.90954	3.77016e-10	1.61934e-08	DOWN
TKT	-1.02094	3.87876e-10	1.66196e-08	DOWN
ALPP	-2.06045	3.94293e-10	1.68539e-08	DOWN
MSC	1.74099	3.99511e-10	1.70359e-08	UP
ZNF277	-0.641306	4.03602e-10	1.7169e-08	DOWN
FBLN1	1.21444	4.2891e-10	1.8202e-08	UP
IL6R	-1.03493	4.29969e-10	1.82034e-08	DOWN
TMEM87A	-0.587379	4.39829e-10	1.85765e-08	DOWN
KLHL24	-0.965807	4.71909e-10	1.98841e-08	DOWN
ITPRID2	-0.877292	4.73836e-10	1.9918e-08	DOWN
CHRM2	-2.80007	4.98419e-10	2.08694e-08	DOWN
EDNRB	-1.43761	4.98823e-10	2.08694e-08	DOWN
PLAC9	1.48179	5.03718e-10	2.10229e-08	UP
IFITM1	1.28531	5.04862e-10	2.10229e-08	UP
SEMA6A	-1.33741	5.19907e-10	2.15925e-08	DOWN
USP53	-1.01288	5.20976e-10	2.15925e-08	DOWN
COL1A2	1.98752	5.32282e-10	2.20097e-08	UP
SLITRK2	-0.991215	5.34108e-10	2.20338e-08	DOWN
CD1A	3.12674	5.77798e-10	2.37809e-08	UP
HAL	-1.3502	5.99622e-10	2.4622e-08	DOWN
RAPH1	-1.25551	6.24873e-10	2.55996e-08	DOWN
GEM	1.49853	6.48932e-10	2.6524e-08	UP
FXYD2	4.45902	6.5253e-10	2.66097e-08	UP
RTKN2	-2.46819	6.97306e-10	2.83276e-08	DOWN
USP44	-1.13061	6.99448e-10	2.83276e-08	DOWN
CCL21	1.76946	6.97881e-10	2.83276e-08	UP
HDC	2.59791	7.15563e-10	2.89143e-08	UP
GPAT3	-1.24768	7.40488e-10	2.98535e-08	DOWN
SEL1L3	0.918054	7.55285e-10	3.03809e-08	UP
CC2D1B	-0.67977	7.66343e-10	3.0756e-08	DOWN
CBLN4	3.81349	7.79783e-10	3.12248e-08	UP
CCDC68	-1.07762	8.89148e-10	3.55239e-08	DOWN
S100A8	-2.31116	9.11528e-10	3.63362e-08	DOWN
FAP	2.04667	9.31005e-10	3.70294e-08	UP
TMEM263	0.671894	9.48403e-10	3.7637e-08	UP
CFLAR	-0.683613	9.71341e-10	3.84612e-08	DOWN
FCRLA	2.19216	1.00979e-09	3.98945e-08	UP
FASN	-2.04666	1.01409e-09	3.99755e-08	DOWN
IGFL1	4.67438	1.09418e-09	4.30369e-08	UP
SSH2	-0.655939	1.10699e-09	4.34443e-08	DOWN
ESYT3	-1.20194	1.15223e-09	4.51201e-08	DOWN
COPZ2	1.75305	1.25289e-09	4.89537e-08	UP
DESI2	-0.541538	1.26951e-09	4.94941e-08	DOWN
SYT15	-0.889862	1.27702e-09	4.95692e-08	DOWN
DLG2	1.05806	1.27541e-09	4.95692e-08	UP
MMP13	3.01556	1.30139e-09	5.04047e-08	UP
C1GALT1	-1.04776	1.35282e-09	5.22827e-08	DOWN
STMN3	1.67117	1.36446e-09	5.26177e-08	UP
CCL8	2.07229	1.37976e-09	5.30925e-08	UP
INPP4B	0.890652	1.40576e-09	5.39759e-08	UP
ENC1	1.20345	1.41295e-09	5.41346e-08	UP
GCNT2	-0.747436	1.5292e-09	5.84621e-08	DOWN
GREM2	1.28474	1.61973e-09	6.17903e-08	UP
LY9	1.51858	1.63879e-09	6.23831e-08	UP
TRIM25	-0.590816	1.65418e-09	6.28341e-08	DOWN
CERCAM	1.44444	1.71326e-09	6.49391e-08	UP
MT1E	-1.50896	1.73814e-09	6.57418e-08	DOWN
TUB	1.55592	1.76178e-09	6.64941e-08	UP
BDKRB2	2.07216	1.80399e-09	6.79427e-08	UP
WFDC12	-1.89527	1.85487e-09	6.97109e-08	DOWN
SP140	1.31671	1.9507e-09	7.30326e-08	UP
CPXM2	2.07368	1.95149e-09	7.30326e-08	UP
GPRIN2	-0.975366	1.97069e-09	7.35959e-08	DOWN
MEOX1	3.20896	1.98111e-09	7.38297e-08	UP
SORT1	-0.71179	1.99179e-09	7.40722e-08	DOWN
FGD4	-0.652685	2.00684e-09	7.44757e-08	DOWN
ASPH	-0.587431	2.06785e-09	7.65796e-08	DOWN
PFKFB2	-1.01524	2.09353e-09	7.73691e-08	DOWN
LEAP2	-1.72322	2.10914e-09	7.7783e-08	DOWN
RAPGEF2	-0.628168	2.1135e-09	7.7783e-08	DOWN
INMT	-1.51241	2.17444e-09	7.986e-08	DOWN
DHCR24	-1.18814	2.19266e-09	8.0363e-08	DOWN
RAPGEF3	-1.71879	2.23575e-09	8.17733e-08	DOWN
ADRA2A	2.80136	2.28338e-09	8.33432e-08	UP
TNFRSF19	1.14305	2.35218e-09	8.56781e-08	UP
NME1	1.20903	2.36261e-09	8.58819e-08	UP
ST6GALNAC3	-1.46485	2.41868e-09	8.77401e-08	DOWN
PTPRM	-0.867665	2.42655e-09	8.78459e-08	DOWN
SLAIN1	-0.874045	2.45472e-09	8.8685e-08	DOWN
ELK3	0.658337	2.53567e-09	9.14234e-08	UP
NKD1	-1.47322	2.60494e-09	9.37305e-08	DOWN
SLFNL1	-1.53053	2.756e-09	9.89648e-08	DOWN
B3GNTL1	1.00121	2.78959e-09	9.99686e-08	UP
USP54	-0.842518	2.8835e-09	1.03126e-07	DOWN
PPL	-0.911499	2.90163e-09	1.03566e-07	DOWN
LMO7	-0.987914	3.02121e-09	1.07617e-07	DOWN
AGER	-2.71658	3.2644e-09	1.16047e-07	DOWN
VIPR1	-2.52536	3.33111e-09	1.18181e-07	DOWN
CALM3	0.557513	3.43862e-09	1.21752e-07	UP
ARHGEF26	-1.5272	3.48028e-09	1.22737e-07	DOWN
GJA5	1.53769	3.4757e-09	1.22737e-07	UP
COL17A1	2.69878	3.52666e-09	1.24126e-07	UP
CALCOCO2	-0.858587	3.59371e-09	1.26235e-07	DOWN
LTA	3.13036	3.68509e-09	1.29189e-07	UP
FREM1	1.66033	3.73984e-09	1.3085e-07	UP
NATD1	-1.02452	3.79068e-09	1.32368e-07	DOWN
PROX1	1.57103	4.01726e-09	1.40004e-07	UP
CST5	2.12264	4.28668e-09	1.49101e-07	UP
PNMT	-4.60383	4.30449e-09	1.49427e-07	DOWN
PACSIN2	-0.72769	4.32927e-09	1.49994e-07	DOWN
VPREB3	4.0319	4.42159e-09	1.52894e-07	UP
SRPX2	-0.975898	4.69668e-09	1.6209e-07	DOWN
ARHGAP29	-0.881407	4.75078e-09	1.63322e-07	DOWN
CYP7B1	1.30491	4.74893e-09	1.63322e-07	UP
ATP1B2	0.884804	5.43248e-09	1.86396e-07	UP
KAT2B	-0.664471	5.45469e-09	1.86437e-07	DOWN
MS4A2	1.49018	5.44895e-09	1.86437e-07	UP
TRAF5	1.05856	5.48333e-09	1.87055e-07	UP
GCOM1	-1.60891	5.63981e-09	1.92024e-07	DOWN
MT1M	-2.38168	5.68636e-09	1.93238e-07	DOWN
KLHL4	1.40658	5.79911e-09	1.96693e-07	UP
REP15	-1.35396	5.84401e-09	1.97838e-07	DOWN
TUBA1A	0.969239	5.88842e-09	1.98961e-07	UP
PMM1	-0.990712	6.09081e-09	2.05409e-07	DOWN
CD24	2.12011	6.12141e-09	2.06033e-07	UP
NRP2	0.740389	6.13254e-09	2.06033e-07	UP
CTTNBP2NL	-0.526902	6.28258e-09	2.10674e-07	DOWN
LAX1	1.49603	6.37008e-09	2.13205e-07	UP
TTC39A	-0.948946	6.59422e-09	2.20292e-07	DOWN
APOA1	-2.72695	6.68355e-09	2.22856e-07	DOWN
SLC35B4	0.546411	6.72093e-09	2.23682e-07	UP
GNG2	1.25561	6.75933e-09	2.24507e-07	UP
TM4SF19	1.54914	6.77103e-09	2.24507e-07	UP
ATP8A1	-1.25177	7.27307e-09	2.40703e-07	DOWN
NARS2	-0.710212	7.36333e-09	2.43237e-07	DOWN
MYO9A	-0.534285	7.45158e-09	2.45694e-07	DOWN
FKBP11	1.45902	7.53609e-09	2.4802e-07	UP
F11R	-0.716035	7.62344e-09	2.5043e-07	DOWN
ASB2	2.33944	7.71167e-09	2.5286e-07	UP
ATAT1	0.898224	7.9374e-09	2.59781e-07	UP
TMEM164	-0.953789	8.20953e-09	2.68193e-07	DOWN
PLPP5	0.875838	8.46465e-09	2.76019e-07	UP
MPP7	-0.705944	8.5981e-09	2.79856e-07	DOWN
MAP1A	1.33317	8.77468e-09	2.85081e-07	UP
APOO	0.686644	8.83723e-09	2.86588e-07	UP
RYR2	1.00023	9.19508e-09	2.97649e-07	UP
GRK5	-0.992468	9.24398e-09	2.98687e-07	DOWN
RCAN1	1.2924	9.37987e-09	3.02526e-07	UP
RASSF8	-0.70866	9.41061e-09	3.02967e-07	DOWN
CARMIL1	-0.844306	9.63731e-09	3.09703e-07	DOWN
UBL3	-0.622447	9.70196e-09	3.11217e-07	DOWN
GRP	6.00844	9.90287e-09	3.17088e-07	UP
MMP10	3.8334	1.00853e-08	3.22349e-07	UP
PDZD2	-1.19531	1.01749e-08	3.24627e-07	DOWN
F11	-2.03915	1.02971e-08	3.27034e-07	DOWN
SCN7A	-1.21071	1.03046e-08	3.27034e-07	DOWN
TGFB3	1.54661	1.03056e-08	3.27034e-07	UP
AFF1	-0.613664	1.04635e-08	3.3145e-07	DOWN
FKBP2	0.739567	1.06135e-08	3.35604e-07	UP
AFF2	-1.39198	1.07026e-08	3.37818e-07	DOWN
VIP	-1.7531	1.07645e-08	3.39168e-07	DOWN
ATP13A4	-0.904711	1.1107e-08	3.49338e-07	DOWN
CLK1	0.710338	1.1146e-08	3.49944e-07	UP
CCDC85C	-0.762405	1.11815e-08	3.50402e-07	DOWN
LUM	1.45064	1.12001e-08	3.50402e-07	UP
NAP1L3	1.4579	1.13166e-08	3.53425e-07	UP
SH3YL1	-0.633612	1.17118e-08	3.65124e-07	DOWN
PSENEN	0.731581	1.17557e-08	3.65851e-07	UP
HERC3	-0.653557	1.18142e-08	3.67027e-07	DOWN
FLRT3	-1.38322	1.20511e-08	3.73731e-07	DOWN
CEP70	-0.960767	1.22081e-08	3.77588e-07	DOWN
CPNE5	2.01745	1.2218e-08	3.77588e-07	UP
B9D1	1.11252	1.26146e-08	3.89167e-07	UP
CCDC85A	-1.60906	1.28677e-08	3.96285e-07	DOWN
DOCK10	1.04249	1.29012e-08	3.96627e-07	UP
RAPGEF4	-0.90605	1.29254e-08	3.96686e-07	DOWN
CDH13	-1.28218	1.33235e-08	4.08197e-07	DOWN
ZC3H12C	-0.775669	1.38164e-08	4.22566e-07	DOWN
IGLL5	3.61805	1.40242e-08	4.28185e-07	UP
IL7R	-1.26613	1.46164e-08	4.455e-07	DOWN
GABARAPL1	-0.756581	1.46735e-08	4.45706e-07	DOWN
TNFRSF11B	2.41612	1.46727e-08	4.45706e-07	UP
EIF4EBP2	-0.499209	1.52359e-08	4.61999e-07	DOWN
SUSD2	-1.68084	1.52667e-08	4.62143e-07	DOWN
ADRB1	-1.26521	1.55018e-08	4.68459e-07	DOWN
TXNIP	-1.01745	1.55905e-08	4.69706e-07	DOWN
ACOXL	-1.2272	1.5596e-08	4.69706e-07	DOWN
RCOR1	-0.54784	1.57728e-08	4.74228e-07	DOWN
MAN1C1	0.749426	1.58105e-08	4.74556e-07	UP
CDC37L1	-0.541295	1.59045e-08	4.76024e-07	DOWN
PLEKHA4	1.19852	1.59151e-08	4.76024e-07	UP
CEP41	0.915648	1.59399e-08	4.76024e-07	UP
SMIM22	1.38671	1.67819e-08	5.00325e-07	UP
HLA-DOA	1.13922	1.72747e-08	5.14155e-07	UP
MFSD2A	-2.12926	1.74872e-08	5.19607e-07	DOWN
ITSN2	-0.595673	1.82545e-08	5.415e-07	DOWN
CLIC2	-0.922905	1.83117e-08	5.4229e-07	DOWN
TTC39C	1.16859	1.84128e-08	5.44374e-07	UP
CNPY4	0.851592	1.86425e-08	5.49418e-07	UP
CRACD	1.84729	1.86453e-08	5.49418e-07	UP
PDGFRA	-1.43858	1.88008e-08	5.5308e-07	DOWN
TMEM92	-1.11408	1.89796e-08	5.57416e-07	DOWN
CCL26	-3.29515	1.95754e-08	5.73963e-07	DOWN
FEM1C	-0.56893	1.9843e-08	5.79894e-07	DOWN
GAP43	3.4616	1.98313e-08	5.79894e-07	UP
STARD13	-0.91877	2.0648e-08	6.02424e-07	DOWN
DCLK1	1.56635	2.13434e-08	6.21693e-07	UP
EPHB2	1.33294	2.14668e-08	6.24263e-07	UP
AP5B1	-0.653378	2.20055e-08	6.38879e-07	DOWN
PMEPA1	0.809188	2.24401e-08	6.50433e-07	UP
RBFOX2	0.456343	2.28752e-08	6.61962e-07	UP
SPDYE13	6.45302	2.34729e-08	6.78153e-07	UP
TUBGCP4	-0.546384	2.38747e-08	6.8819e-07	DOWN
SLC10A1	-1.98641	2.38979e-08	6.8819e-07	DOWN
SMO	2.74035	2.46942e-08	7.09969e-07	UP
ERICH2	-1.68977	2.51216e-08	7.21088e-07	DOWN
SPRY4	-1.36197	2.51729e-08	7.21391e-07	DOWN
ARHGAP35	-0.63506	2.55153e-08	7.2885e-07	DOWN
LBH	0.986606	2.55118e-08	7.2885e-07	UP
LIN7A	-1.00267	2.69996e-08	7.7001e-07	DOWN
LAMP3	-1.59675	2.71082e-08	7.71866e-07	DOWN
PRDX6	-0.561519	2.74967e-08	7.81674e-07	DOWN
RNF128	-0.976978	2.8237e-08	8.01435e-07	DOWN
CD28	1.46608	2.86791e-08	8.1268e-07	UP
ACTN1	1.09078	2.89432e-08	8.18856e-07	UP
VEGFD	-1.93577	2.94401e-08	8.3159e-07	DOWN
EMP2	-1.26905	2.95608e-08	8.33671e-07	DOWN
AK1	-0.946505	3.02215e-08	8.50952e-07	DOWN
PTPN21	-0.938332	3.05725e-08	8.59471e-07	DOWN
CD3E	1.39576	3.07198e-08	8.62246e-07	UP
ZNF217	0.457779	3.22102e-08	9.02649e-07	UP
INPP5K	-0.838447	3.26108e-08	9.12435e-07	DOWN
PRDX4	0.93652	3.37225e-08	9.42052e-07	UP
IGSF3	-0.812996	3.38644e-08	9.44529e-07	DOWN
BRINP3	1.75903	3.4585e-08	9.63114e-07	UP
STXBP6	-1.55702	3.51147e-08	9.76331e-07	DOWN
CHRDL2	2.11507	3.53e-08	9.79947e-07	UP
BAAT	2.10446	3.59752e-08	9.97131e-07	UP
GFRA3	3.32651	3.68625e-08	1.02012e-06	UP
DLG5	0.849798	3.69198e-08	1.02012e-06	UP
ADGRA2	1.03015	3.74007e-08	1.03181e-06	UP
ARHGAP6	-1.29439	3.79979e-08	1.04665e-06	DOWN
ITGB8	1.31696	3.8422e-08	1.05669e-06	UP
HILPDA	0.980639	3.9386e-08	1.08153e-06	UP
IKBKE	0.988753	3.97407e-08	1.08958e-06	UP
NRSN2	0.740012	4.13619e-08	1.13228e-06	UP
SLC19A3	-1.06554	4.15414e-08	1.13544e-06	DOWN
SCNN1A	-1.07768	4.21921e-08	1.15146e-06	DOWN
COL21A1	1.03705	4.24291e-08	1.15614e-06	UP
CCDC34	1.13321	4.30881e-08	1.1723e-06	UP
OAF	1.24082	4.33847e-08	1.17856e-06	UP
PLEKHM3	-0.740955	4.35114e-08	1.1802e-06	DOWN
SERPIND1	2.44469	4.42253e-08	1.19773e-06	UP
NDN	0.963004	4.46844e-08	1.20832e-06	UP
AMMECR1	-0.776219	4.4925e-08	1.21298e-06	DOWN
ADGRL2	-0.866883	4.52893e-08	1.22095e-06	DOWN
DAPK1	-0.782821	4.58869e-08	1.23519e-06	DOWN
STEAP3	1.07283	4.66661e-08	1.25426e-06	UP
MMP25	-2.43103	4.75376e-08	1.27575e-06	DOWN
CCR5	1.6944	4.76137e-08	1.27586e-06	UP
PIEZO2	1.97187	4.80703e-08	1.28615e-06	UP
SLCO2A1	-1.29708	4.8463e-08	1.29276e-06	DOWN
TMEM176B	1.23351	4.8446e-08	1.29276e-06	UP
S100A9	-2.06191	4.91916e-08	1.31003e-06	DOWN
CD6	2.24868	4.92583e-08	1.31003e-06	UP
FAXDC2	-1.22357	4.95471e-08	1.3149e-06	DOWN
MLLT11	1.14962	4.95894e-08	1.3149e-06	UP
ADD2	1.36291	5.12583e-08	1.35712e-06	UP
MGST1	-0.911813	5.25019e-08	1.38798e-06	DOWN
PSMG3	0.827097	5.36801e-08	1.41701e-06	UP
VAPA	-0.542339	5.61992e-08	1.48018e-06	DOWN
SASH1	-0.853076	5.62399e-08	1.48018e-06	DOWN
TRO	1.69123	5.66878e-08	1.48975e-06	UP
ECM1	0.94212	5.8421e-08	1.53303e-06	UP
HSDL2	-0.563402	5.85466e-08	1.53406e-06	DOWN
PRKCB	0.664249	6.00208e-08	1.57037e-06	UP
CCL3L3	4.70443	6.14254e-08	1.60475e-06	UP
NOL12	0.881276	6.3443e-08	1.65502e-06	UP
ABCD2	1.64264	6.46409e-08	1.68379e-06	UP
SYNGR1	0.92574	6.52201e-08	1.69639e-06	UP
CTH	-0.97157	6.54335e-08	1.69945e-06	DOWN
HS6ST2	2.14341	6.78227e-08	1.75893e-06	UP
MEOX2	1.3937	6.80114e-08	1.76125e-06	UP
NCMAP	-0.971043	7.28969e-08	1.88501e-06	DOWN
FNBP1L	-0.733125	7.43445e-08	1.91965e-06	DOWN
CDH3	1.8752	7.64097e-08	1.9701e-06	UP
APLP2	-0.504219	7.65846e-08	1.97175e-06	DOWN
CCND2	0.885747	7.70288e-08	1.98031e-06	UP
CACNG4	-1.96321	7.92537e-08	2.03456e-06	DOWN
CYP24A1	3.80573	8.02022e-08	2.05593e-06	UP
SEMA4A	-0.78387	8.12641e-08	2.08015e-06	DOWN
ZC3HAV1	-0.762765	8.23728e-08	2.10549e-06	DOWN
PHYHIPL	3.16464	8.45852e-08	2.15893e-06	UP
PDLIM4	1.94822	8.59076e-08	2.18953e-06	UP
TSPAN14	-0.670341	9.02487e-08	2.29358e-06	DOWN
MAP4K1	1.35831	9.01868e-08	2.29358e-06	UP
KIAA0513	-0.694663	9.48179e-08	2.40626e-06	DOWN
GLT8D2	1.12961	9.60945e-08	2.43517e-06	UP
FHDC1	-1.06973	9.63668e-08	2.43859e-06	DOWN
ARRDC2	-1.20009	9.69808e-08	2.45063e-06	DOWN
ANK3	-0.785684	9.78651e-08	2.46946e-06	DOWN
CNN1	1.83592	9.90205e-08	2.49506e-06	UP
PPIB	0.776213	9.92918e-08	2.49835e-06	UP
SLC45A3	1.29289	9.97844e-08	2.50719e-06	UP
SLC14A1	-0.953958	1.00311e-07	2.51684e-06	DOWN
SCAMP5	1.76467	1.01431e-07	2.54137e-06	UP
NUCKS1	0.718272	1.03544e-07	2.59063e-06	UP
SC5D	-0.736679	1.06298e-07	2.65358e-06	DOWN
CLDN18	-1.79662	1.06427e-07	2.65358e-06	DOWN
OR51E1	5.89415	1.06508e-07	2.65358e-06	UP
NEMP2	-0.629819	1.08746e-07	2.70553e-06	DOWN
JCHAIN	2.82052	1.10235e-07	2.73873e-06	UP
HMGCS2	-4.68877	1.12554e-07	2.79244e-06	DOWN
CCR6	1.16861	1.13407e-07	2.80967e-06	UP
TP53BP1	0.798434	1.16027e-07	2.87058e-06	UP
MAP3K21	-1.07627	1.21483e-07	3.00137e-06	DOWN
STT3B	0.531448	1.22264e-07	3.01646e-06	UP
ADI1	-0.640191	1.26753e-07	3.12288e-06	DOWN
GLIPR1	0.986324	1.27212e-07	3.12985e-06	UP
MAGI3	-0.63662	1.33687e-07	3.28458e-06	DOWN
ALDH2	-0.486121	1.34107e-07	3.28919e-06	DOWN
CEMIP	2.15777	1.34245e-07	3.28919e-06	UP
ATF4	-0.567235	1.36199e-07	3.32787e-06	DOWN
SULF2	0.964374	1.36157e-07	3.32787e-06	UP
SLC22A3	-0.950708	1.37163e-07	3.34536e-06	DOWN
MAP3K8	-1.30099	1.37292e-07	3.34536e-06	DOWN
BTC	1.14813	1.38951e-07	3.38114e-06	UP
SUGCT	1.4122	1.42722e-07	3.46815e-06	UP
PIF1	1.75364	1.44359e-07	3.50312e-06	UP
GOLM1	1.09461	1.45536e-07	3.52685e-06	UP
SPTSSA	-0.783764	1.48695e-07	3.59849e-06	DOWN
HYAL2	-1.33862	1.51057e-07	3.65069e-06	DOWN
ZKSCAN7	0.979716	1.52124e-07	3.67146e-06	UP
TXNDC5	1.80172	1.54779e-07	3.73048e-06	UP
C2orf88	-1.04994	1.55679e-07	3.74706e-06	DOWN
DYRK2	0.610023	1.58862e-07	3.8185e-06	UP
CYBRD1	-1.14999	1.64226e-07	3.94208e-06	DOWN
FRMD3	-1.22337	1.6549e-07	3.96472e-06	DOWN
SIGLEC10	-0.836144	1.65616e-07	3.96472e-06	DOWN
TTC3	0.56483	1.67265e-07	3.9988e-06	UP
LTF	3.05999	1.68733e-07	4.02848e-06	UP
CTNNBIP1	-0.828714	1.69422e-07	4.03947e-06	DOWN
WBP2	-0.893517	1.69668e-07	4.03993e-06	DOWN
SH3PXD2A	0.850162	1.70914e-07	4.06414e-06	UP
PPP2R5A	-0.626508	1.71234e-07	4.0663e-06	DOWN
SLC11A1	-1.25116	1.7161e-07	4.06978e-06	DOWN
VSIR	-0.938077	1.72727e-07	4.09079e-06	DOWN
MTARC1	-0.931647	1.75617e-07	4.1537e-06	DOWN
MFAP3L	-1.46612	1.78571e-07	4.20712e-06	DOWN
FBLIM1	0.971547	1.78445e-07	4.20712e-06	UP
MFAP4	1.59866	1.78587e-07	4.20712e-06	UP
FNIP2	-0.78008	1.81602e-07	4.27246e-06	DOWN
LIMCH1	-0.876767	1.81857e-07	4.27279e-06	DOWN
RIDA	-0.856555	1.83674e-07	4.30979e-06	DOWN
ABCC6	-0.702392	1.90164e-07	4.45029e-06	DOWN
CRELD2	1.10062	1.90001e-07	4.45029e-06	UP
CPE	1.64469	1.91394e-07	4.47316e-06	UP
GPR160	-0.862061	1.91718e-07	4.47484e-06	DOWN
CSTF3	0.553345	1.97015e-07	4.59244e-06	UP
SMIM3	-1.00216	1.9772e-07	4.60282e-06	DOWN
KLF15	-1.60888	1.98347e-07	4.61137e-06	DOWN
TTC17	-0.490747	2.00103e-07	4.64291e-06	DOWN
SYTL2	1.30375	2.00227e-07	4.64291e-06	UP
PRKCZ	-1.44871	2.0237e-07	4.68649e-06	DOWN
MYO5B	-0.631836	2.03024e-07	4.6955e-06	DOWN
MPZL1	0.532207	2.08411e-07	4.81379e-06	UP
TRIM6	1.62041	2.11031e-07	4.86799e-06	UP
CXCR3	2.16391	2.15461e-07	4.96372e-06	UP
GZMH	2.3113	2.2438e-07	5.16248e-06	UP
UBXN11	0.859829	2.27854e-07	5.23562e-06	UP
SYTL4	-0.815997	2.34797e-07	5.38818e-06	DOWN
IL1RL1	-3.29902	2.38616e-07	5.46444e-06	DOWN
THBS2	1.42856	2.39021e-07	5.46444e-06	UP
GPR180	0.653036	2.39044e-07	5.46444e-06	UP
CLDN4	-1.16057	2.45131e-07	5.59638e-06	DOWN
PTPRG	-0.714905	2.45645e-07	5.60089e-06	DOWN
NEIL2	0.589849	2.46046e-07	5.60283e-06	UP
LAMC1	-0.679133	2.5152e-07	5.72014e-06	DOWN
RORA	-0.659126	2.51888e-07	5.72119e-06	DOWN
SFTPA1	-1.5192	2.55038e-07	5.78533e-06	DOWN
KLF6	-1.3245	2.57156e-07	5.82592e-06	DOWN
SPRING1	-0.820661	2.58874e-07	5.84955e-06	DOWN
TRIM36	1.2499	2.58682e-07	5.84955e-06	UP
MUSTN1	1.81879	2.59189e-07	5.84955e-06	UP
SERPINI1	0.971307	2.62309e-07	5.91246e-06	UP
BNC2	1.03561	2.70132e-07	6.08106e-06	UP
RHOT1	-0.642971	2.71246e-07	6.09601e-06	DOWN
SERPINB6	-0.391541	2.71483e-07	6.09601e-06	DOWN
PLA2G5	1.47867	2.77547e-07	6.22428e-06	UP
PPIC	0.814649	2.80941e-07	6.29244e-06	UP
TUBB1	-2.03818	2.89237e-07	6.47009e-06	DOWN
SFTPA2	-1.69295	2.89637e-07	6.47086e-06	DOWN
RDX	-0.773983	2.90377e-07	6.47924e-06	DOWN
VSIG1	2.33672	2.92638e-07	6.52148e-06	UP
PID1	-0.751532	2.95029e-07	6.56652e-06	DOWN
MAP2	-0.97523	3.01984e-07	6.71289e-06	DOWN
WASF3	-0.824256	3.02659e-07	6.71949e-06	DOWN
AGTR1	-1.09934	3.05844e-07	6.78172e-06	DOWN
C2	-1.21414	3.07346e-07	6.8065e-06	DOWN
SLC39A8	-1.86028	3.1316e-07	6.92661e-06	DOWN
SP100	-0.412914	3.13955e-07	6.93555e-06	DOWN
CYP3A5	-1.44292	3.21078e-07	7.08408e-06	DOWN
GEMIN4	-0.531403	3.2473e-07	7.15576e-06	DOWN
PBX3	0.709216	3.27949e-07	7.21772e-06	UP
TST	-0.837473	3.34498e-07	7.35274e-06	DOWN
CHRAC1	-0.533956	3.47195e-07	7.6224e-06	DOWN
CALB1	-0.980344	3.47907e-07	7.62859e-06	DOWN
TMEM182	1.08698	3.53337e-07	7.73808e-06	UP
SUN2	-0.98272	3.5665e-07	7.79141e-06	DOWN
COL16A1	1.62641	3.56401e-07	7.79141e-06	UP
CCNB1IP1	-0.488205	3.60341e-07	7.86235e-06	DOWN
ACAT1	-0.703145	3.61294e-07	7.87345e-06	DOWN
SYNJ2	0.770538	3.67162e-07	7.99151e-06	UP
SH3BGRL2	-0.734097	3.77452e-07	8.20541e-06	DOWN
SLC1A1	-1.28957	3.86565e-07	8.39325e-06	DOWN
CRYBG3	-0.612702	3.89346e-07	8.44329e-06	DOWN
RPGR	-1.05551	3.9091e-07	8.46685e-06	DOWN
SYT11	0.635434	3.96829e-07	8.58457e-06	UP
EPAS1	-1.61345	4.12364e-07	8.90978e-06	DOWN
SCAPER	-0.570792	4.17266e-07	8.99377e-06	DOWN
ARNT2	0.824266	4.16922e-07	8.99377e-06	UP
RPL14	-0.620617	4.21035e-07	9.064e-06	DOWN
MAVS	-0.514741	4.22622e-07	9.08715e-06	DOWN
PAM	0.622643	4.28592e-07	9.20435e-06	UP
EIF3F	-0.704309	4.3374e-07	9.30365e-06	DOWN
SPRYD7	-0.611118	4.4e-07	9.42653e-06	DOWN
HPCAL1	-1.32405	4.43454e-07	9.48821e-06	DOWN
PLAU	1.37303	4.43949e-07	9.48821e-06	UP
RTP4	0.799185	4.46697e-07	9.53545e-06	UP
CNR1	-1.49527	4.48722e-07	9.56717e-06	DOWN
WNT10A	4.14205	4.49761e-07	9.5778e-06	UP
CD27	1.86773	4.55429e-07	9.68689e-06	UP
LYG2	0.97729	4.60432e-07	9.78157e-06	UP
TBC1D15	-0.549577	4.69585e-07	9.96408e-06	DOWN
VEPH1	-1.11723	4.71712e-07	9.99725e-06	DOWN
EBAG9	-0.449861	4.91022e-07	1.03941e-05	DOWN
PRKACB	0.8521	4.93492e-07	1.04339e-05	UP
EMID1	1.69086	4.94896e-07	1.04511e-05	UP
GSTM4	0.75283	4.99082e-07	1.0527e-05	UP
FGR	-1.13405	5.05518e-07	1.06501e-05	DOWN
EIF5A	-0.928074	5.14067e-07	1.08174e-05	DOWN
SRSF5	-0.671061	5.2957e-07	1.11224e-05	DOWN
MARVELD2	-0.559193	5.29816e-07	1.11224e-05	DOWN
RAMACL	-1.07779	5.38972e-07	1.12897e-05	DOWN
KDELR2	0.521128	5.39059e-07	1.12897e-05	UP
SPTBN1	-0.777846	5.39942e-07	1.12948e-05	DOWN
NFATC2	0.720635	5.41348e-07	1.13109e-05	UP
SLC6A4	-2.51819	5.48283e-07	1.14424e-05	DOWN
PLAAT3	-0.636649	5.5155e-07	1.14794e-05	DOWN
PRX	-1.91306	5.51587e-07	1.14794e-05	DOWN
AP3M2	0.441671	5.52002e-07	1.14794e-05	UP
RAP1A	-0.463277	5.54312e-07	1.1514e-05	DOWN
MTMR12	-0.484461	5.56202e-07	1.15397e-05	DOWN
SLC25A4	-0.727787	5.61257e-07	1.1631e-05	DOWN
TJP1	-0.646587	5.66094e-07	1.17175e-05	DOWN
PADI4	-1.40498	5.71304e-07	1.18116e-05	DOWN
MPST	-1.46626	5.7634e-07	1.19019e-05	DOWN
FBLN5	-0.896237	5.78284e-07	1.19281e-05	DOWN
EPB41	-0.675163	5.79707e-07	1.19436e-05	DOWN
SLC6A14	-2.4734	5.91042e-07	1.2163e-05	DOWN
FILIP1L	0.671535	5.99331e-07	1.23193e-05	UP
FGF18	1.6523	6.05828e-07	1.24384e-05	UP
RGR	-2.9233	6.08268e-07	1.24741e-05	DOWN
PZP	1.72595	6.09119e-07	1.24771e-05	UP
RGS7BP	1.84703	6.10535e-07	1.24917e-05	UP
APOBEC3G	1.17867	6.15449e-07	1.25777e-05	UP
DENND2B	0.419558	6.20547e-07	1.26673e-05	UP
MYRF	-1.90686	6.26997e-07	1.27843e-05	DOWN
ACOT7	1.1831	6.30709e-07	1.28452e-05	UP
FANK1	1.59663	6.35338e-07	1.29246e-05	UP
IQCN	-1.76333	6.37963e-07	1.29358e-05	DOWN
HSPB11	0.500592	6.37372e-07	1.29358e-05	UP
UGGT1	0.326039	6.38076e-07	1.29358e-05	UP
RNF182	-1.07361	6.4539e-07	1.30692e-05	DOWN
USP2	1.28441	6.49376e-07	1.31349e-05	UP
SCGN	4.94496	6.55717e-07	1.3248e-05	UP
OLFML2B	0.952904	6.73856e-07	1.3599e-05	UP
SH2D2A	1.99353	6.9473e-07	1.40043e-05	UP
RAMP1	1.386	7.01408e-07	1.41229e-05	UP
LDHD	-1.69044	7.07299e-07	1.42254e-05	DOWN
BRAF	-0.603747	7.18304e-07	1.44303e-05	DOWN
OTUD7B	-0.69132	7.33544e-07	1.47198e-05	DOWN
CCDC167	0.892401	7.38937e-07	1.48113e-05	UP
NEK11	1.30916	7.55943e-07	1.51351e-05	UP
FAM114A2	0.529734	7.67712e-07	1.53534e-05	UP
ZNF394	-0.387729	7.99887e-07	1.59788e-05	DOWN
STMN2	2.50891	8.01739e-07	1.59978e-05	UP
SFTPB	-1.22844	8.29039e-07	1.6524e-05	DOWN
CBS	-2.3973	8.39579e-07	1.67153e-05	DOWN
MTURN	-0.950852	8.50498e-07	1.69136e-05	DOWN
RTN4	-0.450199	8.76216e-07	1.74056e-05	DOWN
LRRC15	1.93221	8.80159e-07	1.74644e-05	UP
TMTC1	-1.61249	8.82275e-07	1.74868e-05	DOWN
UPK3B	-2.12332	8.97203e-07	1.77628e-05	DOWN
EFEMP2	0.800425	8.98208e-07	1.77629e-05	UP
OSGIN2	-0.896027	9.00457e-07	1.77875e-05	DOWN
LPIN2	-0.432994	9.01561e-07	1.77895e-05	DOWN
TCF21	-1.11846	9.12105e-07	1.79776e-05	DOWN
CIITA	0.576204	9.19252e-07	1.80984e-05	UP
RALGAPA2	-0.545952	9.29093e-07	1.82718e-05	DOWN
RNF145	-0.82589	9.32295e-07	1.82942e-05	DOWN
ARL17B	0.741721	9.32136e-07	1.82942e-05	UP
SGCA	1.11397	9.35854e-07	1.83438e-05	UP
FAIM2	2.09278	9.45132e-07	1.85052e-05	UP
ZNF135	0.869564	9.54076e-07	1.86597e-05	UP
AFAP1L2	0.756945	9.73904e-07	1.90265e-05	UP
CPA3	1.27842	9.84174e-07	1.9206e-05	UP
DNM3	-0.685003	1.0229e-06	1.99399e-05	DOWN
TMEM243	-0.806942	1.03004e-06	2.00533e-05	DOWN
STARD3NL	-0.862033	1.03098e-06	2.00533e-05	DOWN
HLTF	0.571298	1.03681e-06	2.01446e-05	UP
DLC1	-0.881363	1.04189e-06	2.02058e-05	DOWN
SLC25A18	-1.84256	1.04224e-06	2.02058e-05	DOWN
SYNDIG1	1.89879	1.05089e-06	2.03512e-05	UP
CAV1	-1.05661	1.05461e-06	2.04011e-05	DOWN
NFKBIZ	-1.46653	1.07927e-06	2.08413e-05	DOWN
ALDH18A1	0.822234	1.07972e-06	2.08413e-05	UP
SLC27A3	-0.970824	1.09196e-06	2.10547e-05	DOWN
ADRA1A	-2.4146	1.09399e-06	2.10709e-05	DOWN
ECRG4	1.88925	1.10895e-06	2.13358e-05	UP
POGLUT3	0.578731	1.11731e-06	2.14733e-05	UP
FAM174B	-0.828493	1.1256e-06	2.16094e-05	DOWN
ARC	-3.30641	1.13717e-06	2.18079e-05	DOWN
TPPP3	1.53295	1.1735e-06	2.24803e-05	UP
SCN9A	-0.681656	1.18109e-06	2.26012e-05	DOWN
DAPK2	-1.08622	1.19217e-06	2.27776e-05	DOWN
COL5A2	1.3319	1.19303e-06	2.27776e-05	UP
CD5	1.4225	1.19416e-06	2.27776e-05	UP
CREBRF	-0.659453	1.19865e-06	2.28387e-05	DOWN
GGTLC1	-1.74052	1.2036e-06	2.29084e-05	DOWN
LY6D	5.32641	1.20623e-06	2.2934e-05	UP
PALMD	0.76681	1.23243e-06	2.34069e-05	UP
KLF13	-0.934364	1.24539e-06	2.36121e-05	DOWN
PDZD11	0.558566	1.2459e-06	2.36121e-05	UP
PLAG1	-0.971814	1.26632e-06	2.39735e-05	DOWN
GALNT15	-2.19468	1.2962e-06	2.4513e-05	DOWN
TMEM161B	-0.76464	1.31082e-06	2.47632e-05	DOWN
LILRB3	-1.1675	1.31226e-06	2.4764e-05	DOWN
SLIT3	0.89662	1.33194e-06	2.51087e-05	UP
APOBEC3B	1.67453	1.34427e-06	2.53102e-05	UP
SCGB3A1	3.38547	1.34548e-06	2.53102e-05	UP
LIMS2	-1.18886	1.35786e-06	2.54889e-05	DOWN
MTHFD1L	0.877169	1.35748e-06	2.54889e-05	UP
ZNF226	0.596099	1.3754e-06	2.5791e-05	UP
BHLHE22	2.29166	1.3785e-06	2.58217e-05	UP
SIDT1	1.04161	1.3844e-06	2.5905e-05	UP
SP6	-2.18589	1.41373e-06	2.64259e-05	DOWN
PCOLCE	1.33198	1.44001e-06	2.68888e-05	UP
RMDN2	-0.709466	1.46127e-06	2.7257e-05	DOWN
H4C12	1.73285	1.46402e-06	2.72797e-05	UP
DEFA3	-5.12199	1.48674e-06	2.76739e-05	DOWN
GSDME	1.06979	1.49902e-06	2.78732e-05	UP
PVR	-0.655521	1.50415e-06	2.79395e-05	DOWN
MYO5C	-0.600481	1.50716e-06	2.79526e-05	DOWN
KIDINS220	-0.585977	1.50916e-06	2.79526e-05	DOWN
N4BP2L1	-0.694751	1.50959e-06	2.79526e-05	DOWN
TXNRD1	-0.856403	1.52037e-06	2.81228e-05	DOWN
VWA1	1.10658	1.52402e-06	2.81611e-05	UP
UBXN10	1.77787	1.53493e-06	2.83332e-05	UP
CAPN13	1.76905	1.54385e-06	2.84545e-05	UP
ITGAV	0.668362	1.54471e-06	2.84545e-05	UP
PTGES3L-AARSD1	2.20618	1.54864e-06	2.84973e-05	UP
ATOH8	-1.49327	1.55113e-06	2.85134e-05	DOWN
PPP1R12B	1.03593	1.57328e-06	2.88724e-05	UP
SIT1	1.95246	1.57391e-06	2.88724e-05	UP
TRAK2	-0.449126	1.59896e-06	2.93017e-05	DOWN
VAMP1	0.929579	1.62574e-06	2.97615e-05	UP
KPNA3	-0.367213	1.63492e-06	2.98988e-05	DOWN
EPS8	-0.616293	1.6484e-06	3.01143e-05	DOWN
LAGE3	0.995256	1.66026e-06	3.02997e-05	UP
SIRPG	1.50769	1.67939e-06	3.06174e-05	UP
ZNF251	0.713087	1.69501e-06	3.08704e-05	UP
GEMIN5	-0.51398	1.71733e-06	3.12205e-05	DOWN
FKBP14	0.540085	1.71775e-06	3.12205e-05	UP
RBL2	-1.13743	1.73496e-06	3.15009e-05	DOWN
RUNX1	0.71832	1.74955e-06	3.17334e-05	UP
TJP2	-0.715759	1.75804e-06	3.18548e-05	DOWN
RNF144B	-1.10745	1.79284e-06	3.24523e-05	DOWN
CHI3L2	-1.82436	1.80648e-06	3.26658e-05	DOWN
GALNT5	-0.867991	1.83208e-06	3.30911e-05	DOWN
DEFA4	-4.44949	1.83373e-06	3.30911e-05	DOWN
TIAF1	0.965828	1.83825e-06	3.31389e-05	UP
OSGIN1	-1.22704	1.84056e-06	3.31469e-05	DOWN
ANXA3	-1.2884	1.8576e-06	3.33523e-05	DOWN
ZYX	0.683009	1.8543e-06	3.33523e-05	UP
AIG1	0.514315	1.85633e-06	3.33523e-05	UP
PPP1R15A	-1.41169	1.86734e-06	3.34931e-05	DOWN
FOLR2	1.52791	1.90716e-06	3.41729e-05	UP
LRATD2	-0.655671	1.91224e-06	3.42293e-05	DOWN
AOC2	-1.5904	1.91985e-06	3.43309e-05	DOWN
UCHL1	1.84613	1.9288e-06	3.44561e-05	UP
UBXN1	-0.529278	1.93889e-06	3.46015e-05	DOWN
FAM3C	0.449103	1.94986e-06	3.47624e-05	UP
PRKAR2B	-0.924101	1.95333e-06	3.47892e-05	DOWN
PTGER1	3.8337	1.97939e-06	3.51845e-05	UP
CROT	0.913382	1.97949e-06	3.51845e-05	UP
TSPAN12	-0.91209	1.98418e-06	3.5195e-05	DOWN
GAPVD1	-0.28514	1.98603e-06	3.5195e-05	DOWN
KDM8	0.976134	1.98397e-06	3.5195e-05	UP
GIPR	1.35084	1.9924e-06	3.52726e-05	UP
LILRA5	-1.56665	2.02049e-06	3.57343e-05	DOWN
PFN2	0.817981	2.07683e-06	3.66941e-05	UP
HECW2	-1.11602	2.08327e-06	3.67713e-05	DOWN
DYNLT2B	1.53555	2.10729e-06	3.71583e-05	UP
SLC35F2	0.812917	2.11254e-06	3.72139e-05	UP
LEXM	-1.63504	2.12306e-06	3.73621e-05	DOWN
TNC	1.5487	2.13377e-06	3.75132e-05	UP
RCL1	-0.64162	2.15768e-06	3.78961e-05	DOWN
EXTL2	0.495486	2.1673e-06	3.80273e-05	UP
C17orf97	1.35823	2.18125e-06	3.82344e-05	UP
SPINK5	0.850478	2.19277e-06	3.83984e-05	UP
MGAT3	-1.24875	2.21403e-06	3.87325e-05	DOWN
MBIP	-0.643194	2.23109e-06	3.89924e-05	DOWN
BMPR1A	0.554605	2.25164e-06	3.93128e-05	UP
MPIG6B	-2.04859	2.27258e-06	3.96394e-05	DOWN
MOAP1	-0.631989	2.27512e-06	3.96447e-05	DOWN
LRP2	-1.7585	2.28333e-06	3.97486e-05	DOWN
ADGRF5	-0.743731	2.28556e-06	3.97486e-05	DOWN
STARD7	-1.18954	2.28987e-06	3.97846e-05	DOWN
BMP2K	0.67179	2.31737e-06	4.02229e-05	UP
PYHIN1	1.15251	2.32495e-06	4.03151e-05	UP
CITED2	-1.02543	2.33807e-06	4.05029e-05	DOWN
ARNTL2	0.924716	2.37536e-06	4.11088e-05	UP
TMEM176A	1.07436	2.38587e-06	4.12505e-05	UP
LIMA1	0.440326	2.39252e-06	4.13251e-05	UP
ALDH1A2	-1.27222	2.40735e-06	4.15408e-05	DOWN
TNS2	-1.29182	2.42378e-06	4.17432e-05	DOWN
HTR2B	0.952123	2.42167e-06	4.17432e-05	UP
MNS1	1.43556	2.48444e-06	4.27463e-05	UP
CSF3	-4.0981	2.50286e-06	4.30215e-05	DOWN
PINLYP	0.932284	2.50792e-06	4.30668e-05	UP
GZMB	1.77871	2.5401e-06	4.35772e-05	UP
DCTN4	-0.327659	2.5575e-06	4.38333e-05	DOWN
LIMD1	-0.579277	2.59416e-06	4.44188e-05	DOWN
NAGK	0.609762	2.68331e-06	4.59009e-05	UP
GSAP	-0.696765	2.69639e-06	4.60358e-05	DOWN
CCDC89	1.50811	2.69591e-06	4.60358e-05	UP
RNASE2	-2.04851	2.71947e-06	4.63853e-05	DOWN
ANKRD39	0.530611	2.73993e-06	4.66894e-05	UP
LMCD1	-0.90518	2.74728e-06	4.66989e-05	DOWN
WASHC2C	-0.512318	2.75102e-06	4.66989e-05	DOWN
KIRREL1	0.572898	2.74923e-06	4.66989e-05	UP
CFAP69	1.20847	2.74988e-06	4.66989e-05	UP
FN1	1.04429	2.75552e-06	4.67305e-05	UP
SPNS2	-0.99583	2.78407e-06	4.71696e-05	DOWN
GAS7	0.661984	2.81015e-06	4.75661e-05	UP
HMBOX1	-0.681183	2.81286e-06	4.75665e-05	DOWN
PXMP4	-0.675911	2.82506e-06	4.77274e-05	DOWN
R3HDM1	0.461999	2.84148e-06	4.79591e-05	UP
RXFP1	-1.27756	2.88796e-06	4.86972e-05	DOWN
PCTP	-0.70805	2.90999e-06	4.90222e-05	DOWN
ADH1B	-1.00783	2.9488e-06	4.96289e-05	DOWN
NRIP2	0.887245	3.0471e-06	5.12347e-05	UP
RAD52	0.724842	3.06056e-06	5.14123e-05	UP
GPR4	-0.868531	3.08978e-06	5.1854e-05	DOWN
EDEM3	-1.14428	3.10177e-06	5.20059e-05	DOWN
CYFIP1	-0.436809	3.11695e-06	5.2211e-05	DOWN
CD1C	2.05512	3.14002e-06	5.2548e-05	UP
ABCA6	-0.9901	3.1752e-06	5.30867e-05	DOWN
CLK3	-0.444174	3.20886e-06	5.35326e-05	DOWN
NGFR	1.85633	3.20678e-06	5.35326e-05	UP
PLA2G4C	1.40193	3.21093e-06	5.35326e-05	UP
EPHB3	1.15673	3.22783e-06	5.37638e-05	UP
ECHDC1	-0.58691	3.25707e-06	5.42e-05	DOWN
SULT2B1	-1.28524	3.27855e-06	5.44144e-05	DOWN
B3GALNT2	0.552942	3.27675e-06	5.44144e-05	UP
ADAM28	1.31282	3.27916e-06	5.44144e-05	UP
BTG1	-0.739926	3.28444e-06	5.44512e-05	DOWN
ATG9A	-0.749938	3.30468e-06	5.47355e-05	DOWN
CETN2	0.903392	3.39017e-06	5.60991e-05	UP
CDC42EP2	-1.00961	3.41452e-06	5.64493e-05	DOWN
JADE1	-0.697681	3.42669e-06	5.65978e-05	DOWN
BLID	1.65693	3.43039e-06	5.66062e-05	UP
BEX2	-0.660577	3.43548e-06	5.66376e-05	DOWN
CACNB4	-1.23663	3.50388e-06	5.77115e-05	DOWN
ZNF627	0.721443	3.53362e-06	5.81474e-05	UP
SYNPO2	1.50806	3.56899e-06	5.8675e-05	UP
PARP2	0.478177	3.58908e-06	5.89506e-05	UP
LYVE1	-1.71032	3.6309e-06	5.95823e-05	DOWN
ZNF3	0.615426	3.66409e-06	6.0027e-05	UP
ALDH1A3	1.49508	3.66477e-06	6.0027e-05	UP
NFIB	0.743879	3.72128e-06	6.08965e-05	UP
CLEC2D	0.658541	3.72927e-06	6.0971e-05	UP
ACSM3	-1.00879	3.77585e-06	6.16757e-05	DOWN
MPP3	-2.38508	3.78927e-06	6.1838e-05	DOWN
LETMD1	-0.770965	3.82475e-06	6.23596e-05	DOWN
HOPX	-1.13722	3.86154e-06	6.28652e-05	DOWN
FAM229B	0.990739	3.86285e-06	6.28652e-05	UP
ZNF875	0.469317	3.88887e-06	6.32307e-05	UP
TRIM55	1.83941	3.89798e-06	6.33207e-05	UP
TRAF1	1.04109	3.90932e-06	6.34468e-05	UP
DENND3	-1.27696	3.96674e-06	6.42814e-05	DOWN
IP6K2	0.384098	3.96799e-06	6.42814e-05	UP
B3GNT8	-1.72305	3.97975e-06	6.44131e-05	DOWN
FCRL3	1.82764	3.99253e-06	6.45611e-05	UP
TM4SF18	1.26131	3.99934e-06	6.46123e-05	UP
DUSP14	0.952437	4.0052e-06	6.46481e-05	UP
CORIN	1.15036	4.01374e-06	6.47271e-05	UP
RBM24	1.99808	4.06574e-06	6.5506e-05	UP
IL2RG	1.32236	4.11327e-06	6.62116e-05	UP
KCNE1	2.14821	4.1175e-06	6.62197e-05	UP
C11orf54	-0.528308	4.15739e-06	6.68006e-05	DOWN
RAB3IP	-0.612946	4.16385e-06	6.68439e-05	DOWN
ITGB1BP2	1.85383	4.17816e-06	6.7013e-05	UP
JPH1	-0.910336	4.22765e-06	6.77455e-05	DOWN
DDC	2.90709	4.24644e-06	6.79852e-05	UP
ACP3	-0.914523	4.28673e-06	6.85683e-05	DOWN
CLN3	-0.702367	4.29485e-06	6.85745e-05	DOWN
LGALS1	1.00917	4.29314e-06	6.85745e-05	UP
TOX4	-0.49743	4.30275e-06	6.86389e-05	DOWN
C1orf43	-0.559242	4.33345e-06	6.90665e-05	DOWN
EED	0.617971	4.34037e-06	6.91148e-05	UP
ROMO1	0.758705	4.36507e-06	6.94458e-05	UP
UBN1	-0.498569	4.42232e-06	7.02803e-05	DOWN
CHID1	0.54023	4.42545e-06	7.02803e-05	UP
PALS1	-0.930546	4.52253e-06	7.17552e-05	DOWN
HSBP1	0.467657	4.52641e-06	7.17552e-05	UP
TMEM192	-0.42493	4.5685e-06	7.23577e-05	DOWN
CALCOCO1	-0.429919	4.63719e-06	7.33802e-05	DOWN
NDRG2	-0.845567	4.73883e-06	7.49216e-05	DOWN
UQCC2	0.685718	4.77146e-06	7.53703e-05	UP
ERRFI1	-1.22129	4.7854e-06	7.55233e-05	DOWN
SLC29A3	1.07718	4.88e-06	7.69478e-05	UP
ADAM19	1.11244	4.91364e-06	7.74095e-05	UP
CGNL1	-0.717282	5.00084e-06	7.87133e-05	DOWN
XBP1	0.711846	5.00843e-06	7.8763e-05	UP
ITGA2	0.948333	5.05183e-06	7.9375e-05	UP
PEAK1	-0.56667	5.09387e-06	7.99647e-05	DOWN
FOXO3	-0.473462	5.10631e-06	8.00346e-05	DOWN
SERTM1	-2.34119	5.10734e-06	8.00346e-05	DOWN
PEX5	-0.699171	5.16924e-06	8.09331e-05	DOWN
IL18R1	-1.87245	5.23229e-06	8.18479e-05	DOWN
CSNK2A3	-1.5572	5.2422e-06	8.19307e-05	DOWN
CREB3L2	0.359273	5.25349e-06	8.20349e-05	UP
KRTCAP2	0.503456	5.26502e-06	8.21426e-05	UP
NUTF2	0.602603	5.27085e-06	8.21613e-05	UP
TUBB3	5.20169	5.33169e-06	8.30367e-05	UP
DGKD	-0.878875	5.34142e-06	8.30773e-05	DOWN
QKI	-0.72373	5.34366e-06	8.30773e-05	DOWN
PPM1B	-0.472427	5.34867e-06	8.30823e-05	DOWN
MAPK13	-0.619566	5.40263e-06	8.38471e-05	DOWN
PDE7B	1.08044	5.4477e-06	8.44726e-05	UP
NCOA3	-0.452536	5.46768e-06	8.47085e-05	DOWN
ZNF284	0.55504	5.4787e-06	8.48051e-05	UP
CD2	1.38028	5.52948e-06	8.55165e-05	UP
CNFN	1.89202	5.61645e-06	8.67859e-05	UP
GLDN	-1.34073	5.69627e-06	8.79427e-05	DOWN
RFC1	-0.372932	5.72276e-06	8.81981e-05	DOWN
KNTC1	0.591374	5.72194e-06	8.81981e-05	UP
ZBP1	0.983386	5.73655e-06	8.83339e-05	UP
HOXA3	1.00603	5.75481e-06	8.85382e-05	UP
LMTK2	-0.676628	5.83099e-06	8.96325e-05	DOWN
TLR4	-0.860693	5.86708e-06	9.0103e-05	DOWN
ARL6IP6	-0.583758	5.87175e-06	9.0103e-05	DOWN
KLRG1	0.819533	5.97454e-06	9.1601e-05	UP
CNTN6	-1.38584	6.01705e-06	9.21731e-05	DOWN
TBRG1	-0.37577	6.03891e-06	9.23485e-05	DOWN
ST6GAL1	1.13229	6.03861e-06	9.23485e-05	UP
EIF3A	-0.314654	6.11443e-06	9.34228e-05	DOWN
ADARB2	-0.929972	6.18829e-06	9.44699e-05	DOWN
HHIP	-2.11608	6.21362e-06	9.47751e-05	DOWN
TEK	-0.867314	6.26459e-06	9.54705e-05	DOWN
MME	-1.45483	6.29805e-06	9.5898e-05	DOWN
TEX2	-0.634906	6.37849e-06	9.70394e-05	DOWN
FRY	-0.756548	6.43101e-06	9.77546e-05	DOWN
SWI5	0.432513	6.47189e-06	9.82918e-05	UP
IQCA1	1.1171	6.48814e-06	9.84543e-05	UP
WFDC1	1.27374	6.60245e-06	0.000100103	UP
NTF3	1.63605	6.64864e-06	0.000100718	UP
SEPTIN8	0.571495	6.68869e-06	0.000101234	UP
ARHGAP1	0.694054	6.69414e-06	0.000101234	UP
SDC4	-0.972249	6.7949e-06	0.000102521	DOWN
GLUL	-1.00754	6.79659e-06	0.000102521	DOWN
ITM2C	1.10634	6.78714e-06	0.000102521	UP
TFPI	-0.859649	6.80815e-06	0.000102608	DOWN
PHACTR3	-1.21982	6.97063e-06	0.000104968	DOWN
ARHGAP15	0.56267	7.0949e-06	0.000106748	UP
EIF4B	-0.412805	7.11173e-06	0.000106911	DOWN
SLURP2	3.76271	7.1692e-06	0.000107684	UP
APOBEC3H	1.39668	7.18667e-06	0.000107855	UP
IFT27	0.866331	7.23182e-06	0.000108441	UP
CISD1	0.509393	7.30407e-06	0.000109386	UP
NME5	1.5222	7.30721e-06	0.000109386	UP
TAGLN3	4.61466	7.36128e-06	0.000110103	UP
SYNE1	-0.962613	7.45257e-06	0.000111374	DOWN
NDUFS5	0.626066	7.58371e-06	0.000113197	UP
LCK	1.42068	7.58733e-06	0.000113197	UP
APLN	2.78961	7.62227e-06	0.000113623	UP
RUVBL1	0.708894	7.74893e-06	0.000115414	UP
CCR8	2.28895	7.80761e-06	0.000116191	UP
CPB2	-1.26592	7.81543e-06	0.000116209	DOWN
TLR2	-0.897154	7.94938e-06	0.000118102	DOWN
PCDH18	0.841471	7.98921e-06	0.000118595	UP
CSRNP1	-1.43399	8.01215e-06	0.000118836	DOWN
POLR3H	-0.844093	8.13733e-06	0.000120557	DOWN
CALM1	0.403035	8.14178e-06	0.000120557	UP
ANKRD62	-1.89326	8.18531e-06	0.0001211	DOWN
ZBED8	0.873725	8.22132e-06	0.000121532	UP
LGALSL	-0.861218	8.38865e-06	0.000123824	DOWN
DACH2	2.81984	8.39036e-06	0.000123824	UP
TRAF3IP3	1.13169	8.40942e-06	0.000124002	UP
MID1IP1	-1.18465	8.48516e-06	0.000124987	DOWN
TRPV6	3.28742	8.49031e-06	0.000124987	UP
SGCD	0.892315	8.51121e-06	0.000125191	UP
ANO1	1.11807	8.62781e-06	0.000126801	UP
CHPT1	-0.956877	8.67378e-06	0.000127371	DOWN
TAGLN	1.1121	8.68763e-06	0.000127469	UP
PPIP5K1	0.653377	8.7714e-06	0.000128592	UP
MKNK2	-1.06013	8.78332e-06	0.00012866	DOWN
CBX5	0.675963	8.81802e-06	0.000129062	UP
TLCD2	-0.499173	9.10227e-06	0.000133112	DOWN
PCP4	3.24756	9.12836e-06	0.000133384	UP
TASL	0.82779	9.14223e-06	0.000133477	UP
AFMID	-0.480058	9.32106e-06	0.000135976	DOWN
TDP1	0.4774	9.40197e-06	0.000137043	UP
RAB17	-1.45639	9.53603e-06	0.000138769	DOWN
KCNA3	0.984476	9.53048e-06	0.000138769	UP
DEFB1	2.41757	9.58224e-06	0.000139327	UP
VTI1B	-0.446825	9.60053e-06	0.000139479	DOWN
FAM171B	1.05206	9.68391e-06	0.000140575	UP
CEBPG	-0.771911	9.72415e-06	0.000140927	DOWN
RHEBL1	1.80656	9.72537e-06	0.000140927	UP
EFNA5	0.951403	9.73517e-06	0.000140927	UP
ACTA2	1.42405	9.73991e-06	0.000140927	UP
RUNX1T1	0.763184	9.87561e-06	0.000142774	UP
C10orf143	0.937191	1.01114e-05	0.000146064	UP
OGDH	-0.58177	1.01331e-05	0.000146259	DOWN
CCDC69	-0.796659	1.01902e-05	0.000146963	DOWN
RPUSD3	-0.603519	1.02591e-05	0.000147717	DOWN
EFNB3	2.1629	1.0254e-05	0.000147717	UP
PECAM1	-0.706295	1.02759e-05	0.000147838	DOWN
C20orf96	0.78972	1.04166e-05	0.00014974	UP
IL17RA	-0.377004	1.04769e-05	0.000150363	DOWN
MYOF	0.550462	1.04688e-05	0.000150363	UP
SLC25A38	-0.683408	1.05607e-05	0.000151444	DOWN
CRABP1	4.41141	1.05704e-05	0.00015146	UP
SNX22	-3.88887	1.05809e-05	0.000151488	DOWN
PTPRQ	-1.75995	1.06305e-05	0.000152076	DOWN
STARD10	-0.874984	1.06629e-05	0.000152416	DOWN
COLGALT2	-1.44127	1.07311e-05	0.000153268	DOWN
SLC48A1	-0.532467	1.07543e-05	0.000153476	DOWN
MEA1	0.454104	1.08005e-05	0.000154011	UP
ABHD14B	-0.587324	1.08823e-05	0.000154896	DOWN
ATXN1L	-0.476368	1.0883e-05	0.000154896	DOWN
NKG7	1.50371	1.08887e-05	0.000154896	UP
PLA2G2D	1.5432	1.09681e-05	0.0001559	UP
PPM1L	-0.774974	1.10385e-05	0.000156774	DOWN
PRG4	1.719	1.10896e-05	0.000157375	UP
TMEM258	0.575139	1.11752e-05	0.000158462	UP
CR2	1.85222	1.1208e-05	0.000158801	UP
RFX5	0.662114	1.12288e-05	0.000158969	UP
CCL4	1.27033	1.13608e-05	0.000160609	UP
TRIP13	1.92222	1.13628e-05	0.000160609	UP
TULP2	-1.95289	1.14197e-05	0.000161286	DOWN
MAFF	-1.10359	1.14551e-05	0.0001614	DOWN
CD200R1	1.15688	1.1437e-05	0.0001614	UP
SPINK1	1.56324	1.14462e-05	0.0001614	UP
MB	3.17816	1.14699e-05	0.00016148	UP
ANGPTL7	-1.88213	1.15316e-05	0.00016222	DOWN
BLVRB	-0.641915	1.15449e-05	0.000162279	DOWN
SLC9A3R1	0.93199	1.16819e-05	0.000164073	UP
FCMR	0.952291	1.18208e-05	0.000165872	UP
KDELR3	1.12024	1.18286e-05	0.000165872	UP
CAPN3	-0.751837	1.18912e-05	0.000166618	DOWN
EOMES	1.37976	1.19538e-05	0.000167255	UP
SEC61A2	0.570528	1.19555e-05	0.000167255	UP
UQCRQ	0.606436	1.20362e-05	0.00016825	UP
BBOF1	1.37086	1.21016e-05	0.000168932	UP
ALDH1B1	0.979739	1.2104e-05	0.000168932	UP
ZNF671	0.754686	1.21658e-05	0.000169662	UP
ACTG2	1.66071	1.22598e-05	0.000170837	UP
PDPN	-0.777476	1.2276e-05	0.000170929	DOWN
SMIM1	-1.59272	1.23148e-05	0.000171336	DOWN
FGL1	-1.98188	1.23488e-05	0.000171614	DOWN
TOX	-1.1132	1.23542e-05	0.000171614	DOWN
CD40LG	1.56109	1.23996e-05	0.000172111	UP
TM7SF3	0.499477	1.24148e-05	0.000172186	UP
MT-ND1	-0.723378	1.25598e-05	0.000174061	DOWN
CLOCK	-0.480418	1.26388e-05	0.000175019	DOWN
LRRC4C	0.990192	1.26654e-05	0.00017525	UP
STAT6	-0.414275	1.26812e-05	0.000175333	DOWN
SUFU	0.503879	1.27294e-05	0.000175862	UP
RPL37A	-0.642581	1.29003e-05	0.000178085	DOWN
MAFG	-0.551182	1.2938e-05	0.000178465	DOWN
TTR	1.82706	1.30185e-05	0.000179375	UP
HABP4	1.08685	1.30241e-05	0.000179375	UP
CNMD	4.53522	1.30686e-05	0.000179847	UP
HLA-E	-0.964903	1.30855e-05	0.000179941	DOWN
ZNF654	-0.412923	1.30958e-05	0.000179943	DOWN
MSLN	-1.60048	1.31238e-05	0.000180188	DOWN
CXCR5	0.497958	1.31743e-05	0.000180741	UP
MTRR	-1.44216	1.3232e-05	0.000181252	DOWN
SERTAD4	1.04062	1.32244e-05	0.000181252	UP
PGC	-1.25688	1.33325e-05	0.000182348	DOWN
TENT5C	0.852583	1.33232e-05	0.000182348	UP
C16orf54	0.681894	1.33642e-05	0.000182641	UP
DNALI1	1.12809	1.33941e-05	0.000182908	UP
ZNF366	-0.591875	1.34423e-05	0.000183425	DOWN
MFSD13A	-0.723686	1.35723e-05	0.000185057	DOWN
AP1AR	-0.803369	1.36718e-05	0.000186271	DOWN
MORN2	0.891313	1.38542e-05	0.00018861	UP
WASF2	-0.477202	1.38723e-05	0.000188712	DOWN
MAGED1	0.817554	1.39554e-05	0.000189698	UP
ARL4C	0.710501	1.40611e-05	0.000190988	UP
WSB1	-0.398588	1.40805e-05	0.000191105	DOWN
CGN	-0.860494	1.42917e-05	0.000193824	DOWN
SLCO3A1	0.469236	1.43653e-05	0.000194672	UP
PYROXD2	0.923773	1.44758e-05	0.00019602	UP
KPNA4	-0.43262	1.46309e-05	0.000197843	DOWN
VPS25	0.453657	1.46328e-05	0.000197843	UP
TCF12	0.342066	1.47152e-05	0.000198806	UP
PCYOX1	-0.742761	1.47296e-05	0.000198849	DOWN
SOGA3	-1.7664	1.49497e-05	0.000201668	DOWN
CNOT9	0.565056	1.50702e-05	0.000203139	UP
SLFN12	0.667704	1.50964e-05	0.000203337	UP
RSRC1	0.412408	1.51448e-05	0.000203834	UP
CHRNB1	0.587751	1.53526e-05	0.000206474	UP
CD3G	1.13948	1.54253e-05	0.000207295	UP
SAFB2	-0.65402	1.55442e-05	0.000208734	DOWN
CCDC191	0.99425	1.58004e-05	0.000212015	UP
UXS1	-0.598844	1.58344e-05	0.000212274	DOWN
TMEM177	0.907017	1.58436e-05	0.000212274	UP
TSPAN13	-0.906555	1.59261e-05	0.000213205	DOWN
ZNF544	0.44131	1.59372e-05	0.000213205	UP
RPS27L	0.452024	1.60223e-05	0.000214182	UP
ADCYAP1R1	-1.85828	1.62466e-05	0.000217017	DOWN
MEF2C	0.602269	1.63677e-05	0.00021847	UP
CASP2	0.536818	1.64589e-05	0.000219522	UP
ANKRD36C	0.932736	1.65425e-05	0.000220471	UP
BDP1	-0.505867	1.6826e-05	0.000224081	DOWN
RAF1	-0.611757	1.69049e-05	0.000224963	DOWN
PTGS1	0.802463	1.70917e-05	0.000227279	UP
UNC5CL	1.479	1.7129e-05	0.000227604	UP
AIDA	-0.456821	1.71565e-05	0.000227765	DOWN
ARG1	-2.26532	1.71668e-05	0.000227765	DOWN
NDUFB2	0.55359	1.72871e-05	0.00022919	UP
ARHGAP40	1.82043	1.73042e-05	0.000229245	UP
SPIN1	0.292355	1.74126e-05	0.000230509	UP
CHMP4C	-0.685888	1.7666e-05	0.000233689	DOWN
C1orf74	0.812544	1.76813e-05	0.000233717	UP
HAGH	-0.490322	1.76967e-05	0.000233746	DOWN
FKBP7	0.819223	1.80654e-05	0.00023844	UP
LRRC2	-0.838715	1.8202e-05	0.000240063	DOWN
AVPI1	-0.577337	1.82517e-05	0.00024054	DOWN
SSUH2	5.54447	1.83284e-05	0.000241307	UP
DPT	1.52981	1.83445e-05	0.000241307	UP
CALR	0.800705	1.83507e-05	0.000241307	UP
EFHC2	1.6643	1.84448e-05	0.000242365	UP
TRAIP	1.60349	1.86209e-05	0.000244497	UP
BHMT2	0.796412	1.86733e-05	0.000245004	UP
LTB	5.06131	1.87516e-05	0.000245849	UP
ADCY8	-2.30393	1.88342e-05	0.00024675	DOWN
C1orf198	-0.696196	1.88541e-05	0.00024676	DOWN
PSME2	0.874947	1.88627e-05	0.00024676	UP
HAUS4	-0.587573	1.89374e-05	0.000247463	DOWN
PRR4	0.925413	1.89444e-05	0.000247463	UP
NLGN2	1.16048	1.90134e-05	0.000248181	UP
CXCL9	2.52942	1.90781e-05	0.000248843	UP
MXRA8	1.10581	1.91526e-05	0.000249631	UP
SERPINA3	-1.17454	1.94545e-05	0.000253379	DOWN
ELOVL7	-0.807052	1.98768e-05	0.00025869	DOWN
CD300LG	-1.7363	2.01561e-05	0.000262132	DOWN
ST7	-0.369341	2.02126e-05	0.000262675	DOWN
RAI2	-0.741537	2.02339e-05	0.000262759	DOWN
TNFRSF10D	-1.04481	2.02499e-05	0.000262775	DOWN
NDST1	-0.65834	2.11276e-05	0.000273964	DOWN
CHRM3	-1.34066	2.13243e-05	0.000276294	DOWN
NAPA	-0.574104	2.1354e-05	0.000276294	DOWN
HPGDS	1.3636	2.13514e-05	0.000276294	UP
BMP7	1.34877	2.14696e-05	0.000277587	UP
PF4	-4.94451	2.15453e-05	0.00027816	DOWN
VANGL1	0.760278	2.15446e-05	0.00027816	UP
PARD6B	-0.933675	2.17912e-05	0.00028113	DOWN
NCS1	1.2349	2.20787e-05	0.000284632	UP
ALS2CL	-1.5435	2.21848e-05	0.000285793	DOWN
C1orf115	-0.847446	2.27142e-05	0.0002924	DOWN
MED13L	-0.659666	2.28122e-05	0.000293449	DOWN
PGLYRP1	-2.86602	2.30156e-05	0.00029585	DOWN
SLC25A12	0.776061	2.31137e-05	0.000296896	UP
KIAA0040	-0.960972	2.33404e-05	0.000299591	DOWN
SHANK3	-1.1561	2.33658e-05	0.000299701	DOWN
PROSER2	-0.898706	2.35211e-05	0.000301469	DOWN
SELENOM	0.609183	2.35377e-05	0.000301469	UP
ADD1	-0.43045	2.37287e-05	0.000303696	DOWN
ZFYVE9	-0.546452	2.39747e-05	0.000306624	DOWN
DPYD	-0.400397	2.39994e-05	0.000306718	DOWN
SEC11C	1.35372	2.41615e-05	0.000308568	UP
NFKBIA	-1.55702	2.42648e-05	0.000309664	DOWN
SLC12A6	-0.394355	2.43063e-05	0.000309971	DOWN
RPSA	-0.547558	2.44792e-05	0.000311684	DOWN
FXR1	-0.40408	2.44941e-05	0.000311684	DOWN
EDA	-1.14365	2.45109e-05	0.000311684	DOWN
MRPL24	0.613709	2.45017e-05	0.000311684	UP
C14orf132	-0.908529	2.46467e-05	0.000313186	DOWN
PTPN1	-0.767325	2.50629e-05	0.000318247	DOWN
TMEM139	-1.05821	2.51899e-05	0.000319631	DOWN
SGMS1	-0.438655	2.52079e-05	0.000319631	DOWN
SERF1A	-0.574065	2.55245e-05	0.000323414	DOWN
NEDD9	-0.785566	2.57601e-05	0.000326166	DOWN
MAP1LC3B	-0.538377	2.61753e-05	0.000330994	DOWN
NR4A3	1.27881	2.61787e-05	0.000330994	UP
FBXO25	-0.426259	2.63085e-05	0.000332398	DOWN
ZNF827	0.600121	2.64358e-05	0.000333769	UP
XAB2	-0.970467	2.65382e-05	0.000334822	DOWN
KYAT3	-0.665686	2.65838e-05	0.000335055	DOWN
RAB9B	1.31771	2.65944e-05	0.000335055	UP
DHPS	-0.580012	2.66765e-05	0.000335852	DOWN
JAK3	0.988376	2.6797e-05	0.000336955	UP
TCEAL7	1.09626	2.68022e-05	0.000336955	UP
MEGF9	-0.690364	2.68335e-05	0.00033711	DOWN
FZD4	-1.03091	2.68601e-05	0.000337205	DOWN
CERS2	-0.542806	2.6929e-05	0.000337832	DOWN
DDX5	-0.77567	2.69898e-05	0.000338355	DOWN
GALNT1	0.644231	2.70695e-05	0.000339114	UP
WDR90	1.21092	2.71573e-05	0.000339974	UP
DNM1	1.64361	2.72166e-05	0.000340476	UP
JUN	-1.46197	2.74917e-05	0.000343675	DOWN
ZNF260	0.470155	2.75951e-05	0.000344725	UP
CCDC74A	1.85386	2.77406e-05	0.000346299	UP
NLGN4X	-1.05599	2.78244e-05	0.0003471	DOWN
DNAJC15	0.42637	2.79396e-05	0.000348293	UP
DAPL1	2.13776	2.79648e-05	0.000348363	UP
PPA1	-0.708137	2.80539e-05	0.000349227	DOWN
DERA	-0.683695	2.81187e-05	0.000349787	DOWN
CD163	-1.53062	2.84833e-05	0.000354075	DOWN
TENT5A	-0.482949	2.85049e-05	0.000354095	DOWN
RPS4Y1	-0.392204	2.85527e-05	0.000354441	DOWN
C11orf24	0.712468	2.87567e-05	0.000356724	UP
WWC3	-0.670897	2.88704e-05	0.000357693	DOWN
TMEM14A	0.70725	2.88751e-05	0.000357693	UP
MAOB	0.811097	2.92023e-05	0.000361493	UP
STS	0.606597	2.93407e-05	0.000362953	UP
SMIM33	-1.24799	2.95375e-05	0.000365133	DOWN
UCP2	0.82149	2.95761e-05	0.000365355	UP
GJB1	1.19632	2.97697e-05	0.000367368	UP
PBLD	0.785498	2.97804e-05	0.000367368	UP
SLC25A45	2.25554	2.98739e-05	0.000368265	UP
ATP2C2	-0.884231	3.00079e-05	0.000369652	DOWN
SLC16A14	0.715772	3.00281e-05	0.000369652	UP
PITPNM3	-0.903418	3.03626e-05	0.00037351	DOWN
HACD2	-0.55782	3.04373e-05	0.00037417	DOWN
LARP4	-0.422861	3.06567e-05	0.000376607	DOWN
THBS4	1.42095	3.07504e-05	0.000377495	UP
BPIFB1	4.13016	3.07909e-05	0.000377731	UP
TP53	0.445158	3.10737e-05	0.000380938	UP
TENM4	0.955207	3.11716e-05	0.000381874	UP
ELOA	-0.604926	3.12392e-05	0.000382437	DOWN
PSMB10	0.718107	3.12989e-05	0.000382904	UP
FGF1	0.771997	3.1691e-05	0.000387434	UP
USP25	-0.49166	3.18946e-05	0.000389654	DOWN
FPR1	-1.32774	3.19663e-05	0.000390262	DOWN
RRM2B	0.65474	3.19885e-05	0.000390264	UP
PLEKHM1	-1.00542	3.2324e-05	0.000394086	DOWN
PKIB	1.56415	3.23471e-05	0.000394097	UP
DLST	-0.478459	3.25734e-05	0.000396582	DOWN
UHRF1BP1L	-0.357652	3.29597e-05	0.000400763	DOWN
PHF3	-0.606665	3.2962e-05	0.000400763	DOWN
DNAJB14	-0.346921	3.30257e-05	0.000401262	DOWN
CGB5	4.30568	3.32306e-05	0.000403409	UP
RAB3A	1.18012	3.32479e-05	0.000403409	UP
PEX13	-0.456117	3.3354e-05	0.00040426	DOWN
HPN	-1.31702	3.33636e-05	0.00040426	DOWN
CD36	-1.11055	3.36994e-05	0.00040805	DOWN
CAD	0.38495	3.37695e-05	0.00040862	UP
TMEM97	-1.08688	3.39926e-05	0.000411039	DOWN
OGN	1.55008	3.4699e-05	0.000419296	UP
CP	2.321	3.47513e-05	0.000419641	UP
SMTNL2	1.24313	3.50585e-05	0.000422932	UP
TNFRSF10C	1.35291	3.50715e-05	0.000422932	UP
SH3D19	-0.527114	3.52329e-05	0.00042459	DOWN
RALGPS2	0.931136	3.55359e-05	0.000427951	UP
CDKL5	-0.541038	3.56545e-05	0.000429088	DOWN
PRADC1	0.647485	3.56858e-05	0.000429173	UP
SECISBP2	-0.397675	3.5897e-05	0.00043142	DOWN
TFF3	2.12386	3.61238e-05	0.000433853	UP
HEMGN	-0.989403	3.61737e-05	0.000434158	DOWN
USP32	-0.383898	3.6231e-05	0.000434552	DOWN
TUFT1	-0.769625	3.66e-05	0.00043868	DOWN
CNTNAP1	0.593424	3.67961e-05	0.000440733	UP
SLC2A12	-1.20754	3.68846e-05	0.000441198	DOWN
DYNLT1	0.479347	3.68621e-05	0.000441198	UP
TP63	1.95416	3.72197e-05	0.000444906	UP
RGS5	1.00491	3.73029e-05	0.0004456	UP
SLC1A5	-0.496772	3.73515e-05	0.000445881	DOWN
PAK1	0.541069	3.74395e-05	0.000446631	UP
SERPINF1	1.01605	3.76278e-05	0.000448575	UP
DNAAF11	1.21463	3.77e-05	0.000449134	UP
TRIM58	-0.876254	3.78845e-05	0.000451029	DOWN
DPCD	0.715997	3.83016e-05	0.000455688	UP
RASL11B	1.3985	3.84005e-05	0.000456559	UP
HTATSF1	0.37874	3.84273e-05	0.000456572	UP
SYTL5	-1.33541	3.85567e-05	0.000457803	DOWN
DYRK1A	-0.470794	3.88918e-05	0.000461251	DOWN
CYGB	0.833149	3.88991e-05	0.000461251	UP
COL24A1	1.15866	3.90429e-05	0.000462647	UP
XRCC4	0.664692	3.93282e-05	0.000465716	UP
LRPPRC	-0.679177	3.94022e-05	0.000466282	DOWN
SGF29	-0.649267	3.94361e-05	0.000466371	DOWN
ETS2	-0.982114	3.98307e-05	0.000470724	DOWN
MED13	-0.365302	4.00881e-05	0.00047345	DOWN
VSTM2L	1.49962	4.01441e-05	0.000473796	UP
CLASP1	-0.472628	4.02656e-05	0.000474914	DOWN
MYL6B	0.755952	4.03298e-05	0.000475356	UP
CD1E	1.74908	4.04411e-05	0.000476351	UP
SERPINE2	1.54733	4.06548e-05	0.00047855	UP
ELF2	0.368572	4.09179e-05	0.000481328	UP
CSRNP3	1.05458	4.1035e-05	0.000482385	UP
C1QTNF3	1.65159	4.14652e-05	0.00048712	UP
LYST	-0.362217	4.17524e-05	0.000489861	DOWN
NBL1	1.11634	4.17537e-05	0.000489861	UP
INPP5D	0.704424	4.18896e-05	0.00049113	UP
FGD5	-0.686227	4.22235e-05	0.000494622	DOWN
KLK12	2.97255	4.22432e-05	0.000494622	UP
MEF2A	-0.420713	4.23313e-05	0.000495327	DOWN
DHRS12	-0.668067	4.24432e-05	0.000495825	DOWN
GOLT1A	-1.15941	4.248e-05	0.000495825	DOWN
EGR3	1.43073	4.24743e-05	0.000495825	UP
MAP7D3	0.514445	4.25032e-05	0.000495825	UP
RRBP1	0.586527	4.25137e-05	0.000495825	UP
TACC1	-0.651619	4.2564e-05	0.000496086	DOWN
PIGA	-1.52945	4.27813e-05	0.000498291	DOWN
SVOPL	1.86035	4.29456e-05	0.000499877	UP
GPRC5A	-0.908405	4.32643e-05	0.000503256	DOWN
GAB1	-0.624292	4.32991e-05	0.00050333	DOWN
FBXO44	0.421266	4.36082e-05	0.000506592	UP
BRINP1	-1.82562	4.3667e-05	0.000506943	DOWN
MMUT	-0.57058	4.37777e-05	0.000507896	DOWN
NTN4	-0.630138	4.41e-05	0.000511301	DOWN
ESAM	-0.879576	4.42412e-05	0.000512603	DOWN
DISC1	0.617459	4.52693e-05	0.000524172	UP
GNB3	2.21466	4.5398e-05	0.00052532	UP
ACY3	1.92423	4.54631e-05	0.000525504	UP
PTHLH	1.61643	4.54732e-05	0.000525504	UP
STX10	-0.494489	4.55251e-05	0.000525647	DOWN
EXOC3L2	0.994301	4.55448e-05	0.000525647	UP
EFCAB12	2.4041	4.55846e-05	0.000525764	UP
SNX25	-0.776649	4.57326e-05	0.000527128	DOWN
SOX12	0.694603	4.58138e-05	0.000527722	UP
CHMP7	-0.7783	4.62767e-05	0.000532707	DOWN
MTSS1	-0.563431	4.63375e-05	0.000533062	DOWN
ARHGAP8	-0.915464	4.6978e-05	0.00054008	DOWN
PDZRN3	0.846559	4.74829e-05	0.00054553	UP
C22orf31	1.64594	4.76104e-05	0.000546641	UP
MYLK	0.800803	4.77264e-05	0.000547619	UP
TIPARP	-1.23868	4.77651e-05	0.000547708	DOWN
MMS19	-0.448379	4.78743e-05	0.000548252	DOWN
CST7	1.23841	4.78621e-05	0.000548252	UP
CHCHD7	-0.87393	4.79839e-05	0.000548798	DOWN
MISP	0.988063	4.79678e-05	0.000548798	UP
PRDX2	0.58418	4.8183e-05	0.000550721	UP
ANKRD33B	-0.712694	4.84218e-05	0.000552465	DOWN
PLA2G1B	-1.65509	4.84291e-05	0.000552465	DOWN
PAFAH1B3	0.832537	4.83867e-05	0.000552465	UP
CYRIA	-0.596432	4.85766e-05	0.000553792	DOWN
NHEJ1	-0.498781	4.86888e-05	0.000554715	DOWN
COPS2	-0.446293	4.93349e-05	0.000561715	DOWN
NCKAP5	-1.31203	4.94061e-05	0.000562165	DOWN
FGFR1OP2	-0.404673	4.99232e-05	0.000567235	DOWN
PRR15L	-0.958618	4.99269e-05	0.000567235	DOWN
MRC2	1.09523	4.99477e-05	0.000567235	UP
GRIP2	1.92297	5.00847e-05	0.000568428	UP
GFRA1	0.780409	5.03635e-05	0.000571226	UP
ARL3	0.51582	5.04067e-05	0.000571351	UP
PDLIM7	1.15039	5.12592e-05	0.000580643	UP
EIF4G1	-0.711756	5.14597e-05	0.000582543	DOWN
SLC12A2	0.460214	5.15816e-05	0.000583549	UP
NDUFA13	0.599088	5.1921e-05	0.000587016	UP
B3GALNT1	-0.670209	5.19793e-05	0.0005873	DOWN
DENND4C	-0.3488	5.21093e-05	0.000588394	DOWN
BAG2	0.565878	5.22627e-05	0.000589751	UP
TTPAL	-0.490209	5.25986e-05	0.000593164	DOWN
FRAS1	0.781012	5.26563e-05	0.000593438	UP
FBXO38	-0.490517	5.31908e-05	0.00059908	DOWN
SH3BP4	0.511533	5.38321e-05	0.000605918	UP
TNFRSF17	2.09666	5.41438e-05	0.00060904	UP
NOTCH4	-1.09992	5.43113e-05	0.000610537	DOWN
RAB36	1.17626	5.43815e-05	0.00061094	UP
SANBR	1.0145	5.48094e-05	0.000615356	UP
PAQR5	-0.728211	5.49132e-05	0.000616133	DOWN
DOCK1	0.35138	5.59823e-05	0.000627731	UP
CARD6	-0.496147	5.60967e-05	0.000628616	DOWN
FAT4	0.51288	5.63672e-05	0.000631248	UP
SCYL2	-0.327425	5.67841e-05	0.000635516	DOWN
ECPAS	-0.264948	5.74214e-05	0.000642243	DOWN
ITPRIP	-1.2317	5.75123e-05	0.00064245	DOWN
CCDC170	1.53825	5.74997e-05	0.00064245	UP
NME4	0.98423	5.77044e-05	0.00064419	UP
FPR2	-1.92654	5.78219e-05	0.000644807	DOWN
ATP5MC1	0.613608	5.78324e-05	0.000644807	UP
SLC7A11	-0.96083	5.86683e-05	0.000653716	DOWN
RBMXL1	-0.398144	5.87238e-05	0.000653924	DOWN
CXCL10	2.43342	5.92068e-05	0.000658889	UP
EIF4E3	-0.442019	5.94998e-05	0.000661735	DOWN
SELENOP	-0.57548	5.96924e-05	0.000663461	DOWN
TBC1D14	-0.365632	5.97669e-05	0.000663667	DOWN
FMNL2	-0.446359	5.98232e-05	0.000663667	DOWN
HGF	0.986933	5.97873e-05	0.000663667	UP
CMTM8	-0.660464	6.00512e-05	0.00066578	DOWN
CILP	1.34161	6.08755e-05	0.000674497	UP
ARHGAP12	-0.432493	6.16685e-05	0.000682858	DOWN
TOR3A	0.500571	6.20884e-05	0.000687078	UP
SLC26A2	-0.609283	6.22669e-05	0.000688194	DOWN
TRMT13	0.419486	6.22325e-05	0.000688194	UP
OLFM1	1.05733	6.28086e-05	0.00069375	UP
PREX1	-1.02779	6.30652e-05	0.000695285	DOWN
EDNRA	0.729821	6.30072e-05	0.000695285	UP
FBXO36	0.968755	6.30372e-05	0.000695285	UP
LIPT1	0.609969	6.31605e-05	0.000695903	UP
NRGN	-1.29106	6.38006e-05	0.000702519	DOWN
IGF1R	-0.644009	6.43095e-05	0.000707684	DOWN
TSPAN6	0.681187	6.44101e-05	0.000708351	UP
FGF11	1.54559	6.45489e-05	0.000709438	UP
PKHD1L1	-1.73605	6.46833e-05	0.000710475	DOWN
GXYLT2	0.906512	6.50404e-05	0.000713956	UP
SIRPB1	-0.95027	6.53131e-05	0.000716505	DOWN
STAP1	1.17459	6.54347e-05	0.000717396	UP
WIPF1	0.50466	6.55472e-05	0.000718185	UP
SLN	2.46694	6.5968e-05	0.00072235	UP
CRYM	1.4159	6.60276e-05	0.000722557	UP
HARS2	0.395766	6.61019e-05	0.000722924	UP
TGM4	-2.34054	6.62179e-05	0.000723746	DOWN
FKBP10	1.10854	6.67239e-05	0.000728827	UP
BCAT2	-0.67023	6.68665e-05	0.000729935	DOWN
MGAT4A	-0.524836	6.72091e-05	0.000733224	DOWN
OST4	0.509501	6.73044e-05	0.000733812	UP
COX19	-0.424269	6.7686e-05	0.00073752	DOWN
FLNC	1.44891	6.78581e-05	0.000738941	UP
CD274	-1.34574	6.79082e-05	0.000739033	DOWN
STARD9	-0.788693	6.80976e-05	0.000740639	DOWN
CBX6	0.554249	6.84813e-05	0.000744357	UP
SH2D1A	1.48414	6.86049e-05	0.000745243	UP
KCNIP1	-2.11439	6.89106e-05	0.000748106	DOWN
LAMA3	-0.909478	6.89771e-05	0.00074837	DOWN
PPIL1	0.756251	6.92079e-05	0.000750415	UP
TET1	0.906513	6.93995e-05	0.000752032	UP
PLCXD3	-1.38361	6.96181e-05	0.000753941	DOWN
PIGU	0.476858	6.97445e-05	0.000754849	UP
USP18	0.504432	7.00362e-05	0.000757544	UP
CCBE1	-0.686392	7.03869e-05	0.000760874	DOWN
EIF4EBP3	-0.561138	7.08118e-05	0.000765	DOWN
PDE4B	1.01051	7.09575e-05	0.000766108	UP
GPLD1	-0.723322	7.1237e-05	0.000768657	DOWN
OXR1	0.513542	7.16946e-05	0.000772661	UP
ASCL1	4.62867	7.16951e-05	0.000772661	UP
HSD17B4	-1.03956	7.18002e-05	0.000773323	DOWN
COL4A4	-0.667804	7.21566e-05	0.000776691	DOWN
SEC14L4	-1.69246	7.24054e-05	0.000778896	DOWN
CD209	1.09366	7.29818e-05	0.000784621	UP
SFXN4	0.494123	7.30622e-05	0.000784747	UP
RPRM	4.34686	7.3082e-05	0.000784747	UP
FAM118A	0.645614	7.32406e-05	0.000785974	UP
FHAD1	1.2295	7.34554e-05	0.000787802	UP
MTMR14	-0.594486	7.35005e-05	0.00078781	DOWN
PPFIBP1	-0.604391	7.35665e-05	0.000788041	DOWN
ACOT9	0.532954	7.37559e-05	0.000789593	UP
BMP3	-0.847316	7.39988e-05	0.000791715	DOWN
SLC19A2	-1.2612	7.43325e-05	0.000794807	DOWN
RGS16	-1.30813	7.47615e-05	0.000797606	DOWN
AGFG1	-0.542696	7.47821e-05	0.000797606	DOWN
PARP3	0.543214	7.4668e-05	0.000797606	UP
PGLYRP4	2.79861	7.46972e-05	0.000797606	UP
ZNF300	0.630828	7.48191e-05	0.000797606	UP
CD4	0.808418	7.53724e-05	0.000803022	UP
BGN	0.844717	7.55168e-05	0.000804077	UP
PRKCQ	-0.774588	7.57689e-05	0.000806277	DOWN
CA1	-1.27356	7.5946e-05	0.000807677	DOWN
ACSM5	-0.939761	7.66835e-05	0.000815032	DOWN
ITGA4	0.821894	7.70429e-05	0.000818362	UP
NCKIPSD	-0.554009	7.71236e-05	0.000818729	DOWN
TRIM2	0.825614	7.74007e-05	0.000821179	UP
C9orf72	0.602585	7.75288e-05	0.000822046	UP
MBP	-0.401089	7.75918e-05	0.000822223	DOWN
BMPR2	-0.648533	7.79355e-05	0.000825372	DOWN
NUP58	-0.536618	7.79882e-05	0.000825438	DOWN
SRGAP3	1.57075	7.80724e-05	0.000825835	UP
SYDE2	-0.962397	7.81913e-05	0.000826601	DOWN
JAGN1	-0.433707	7.86429e-05	0.00083088	DOWN
C11orf91	-2.72299	7.89046e-05	0.000833148	DOWN
MRPL38	-0.623348	7.90832e-05	0.000833888	DOWN
SCGB1A1	2.68455	7.90446e-05	0.000833888	UP
NAP1L5	0.90085	7.91157e-05	0.000833888	UP
SNN	-0.61617	7.92501e-05	0.000834313	DOWN
SNUPN	0.397797	7.92176e-05	0.000834313	UP
IFI27L2	0.872005	7.93417e-05	0.000834361	UP
EYA2	1.74046	7.93487e-05	0.000834361	UP
GP2	3.16138	7.96714e-05	0.000837258	UP
S100B	1.635	8.00971e-05	0.000841233	UP
UFC1	0.492116	8.03108e-05	0.000842978	UP
PRSS1	3.68926	8.03847e-05	0.000843254	UP
FAM83D	0.896494	8.15765e-05	0.000855251	UP
SKAP1	1.10662	8.17422e-05	0.000856255	UP
CHGB	3.10316	8.17688e-05	0.000856255	UP
PLAGL1	-0.69703	8.20762e-05	0.000858968	DOWN
ALDH1L1	-1.7919	8.32788e-05	0.000871039	DOWN
TRIM32	0.648422	8.36693e-05	0.000874607	UP
CDK2AP1	0.757999	8.43263e-05	0.000880957	UP
WDR73	-0.612009	8.45056e-05	0.00088231	DOWN
UBASH3A	1.6504	8.46498e-05	0.000883296	UP
KIAA1958	-0.553945	8.48973e-05	0.000885357	DOWN
LPL	-1.17035	8.51554e-05	0.000887527	DOWN
FRYL	-0.476427	8.53528e-05	0.000889063	DOWN
GYG2	1.29558	8.5794e-05	0.000893134	UP
CPLX2	4.1681	8.59266e-05	0.000893989	UP
DUSP10	0.712247	8.61191e-05	0.000895467	UP
GNL1	-0.641228	8.68224e-05	0.000901739	DOWN
FERMT1	1.24369	8.6824e-05	0.000901739	UP
RAB33A	1.5543	8.69406e-05	0.000902422	UP
RHOBTB2	-0.849748	8.77985e-05	0.000910021	DOWN
ALPK2	1.85734	8.77779e-05	0.000910021	UP
CALML4	1.15994	8.783e-05	0.000910021	UP
BPGM	0.559865	8.79034e-05	0.000910021	UP
C3orf70	0.747999	8.79292e-05	0.000910021	UP
PCDH9	-1.126	8.8689e-05	0.000917349	DOWN
CPZ	2.57496	8.88062e-05	0.000918026	UP
SETD4	0.528655	8.90186e-05	0.000919686	UP
SAMD3	1.05122	9.00663e-05	0.000929969	UP
MRPS15	-0.606896	9.02106e-05	0.000930916	DOWN
KIF16B	-0.387758	9.032e-05	0.000931404	DOWN
FOXO4	-1.02491	9.03629e-05	0.000931404	DOWN
CTSH	-0.965726	9.04977e-05	0.000931711	DOWN
SV2A	0.87205	9.04977e-05	0.000931711	UP
IRX2	-0.628672	9.09998e-05	0.000936337	DOWN
RIMKLA	-0.848838	9.12676e-05	0.000938548	DOWN
MIF	0.644538	9.1375e-05	0.000939109	UP
MBD3	-0.7568	9.14773e-05	0.000939615	DOWN
USP12	-0.489544	9.17167e-05	0.000941529	DOWN
DAPP1	0.912917	9.20838e-05	0.000944751	UP
ZNF274	-0.554875	9.26069e-05	0.000949569	DOWN
NIM1K	-1.46656	9.33108e-05	0.000956233	DOWN
STARD3	-1.40965	9.36138e-05	0.000958784	DOWN
PRDM6	0.794952	9.37727e-05	0.000959858	UP
PDPK1	-0.433107	9.39335e-05	0.000960949	DOWN
AK8	1.55381	9.4453e-05	0.000965707	UP
DNAAF4	0.737167	9.46991e-05	0.000967666	UP
PDE1A	1.01881	9.55708e-05	0.000976011	UP
TBC1D2B	-0.471749	9.66168e-05	0.000986125	DOWN
PTK2B	-0.682719	9.71321e-05	0.000990815	DOWN
KAT6A	-0.490459	9.84726e-05	0.00100391	DOWN
LILRA3	-2.09115	9.93866e-05	0.00101265	DOWN
CFTR	-1.44351	9.95063e-05	0.00101329	DOWN
KDR	-0.802765	0.000100181	0.00101957	DOWN
SACS	0.652765	0.000100711	0.00102437	UP
SYT4	5.63134	0.000101227	0.00102904	UP
WAPL	-0.339317	0.00010143	0.00103017	DOWN
ADIPOR1	-0.559983	0.000101454	0.00103017	DOWN
RASL10B	-1.92076	0.000102558	0.00104078	DOWN
ADAL	0.455	0.0001033	0.00104771	UP
BARD1	0.655732	0.000103574	0.00104988	UP
PELI2	-0.73276	0.000104246	0.00105604	DOWN
MRPL14	-0.831268	0.0001043	0.00105604	DOWN
TNS1	-0.638843	0.000104471	0.00105716	DOWN
HS6ST1	0.672619	0.000104712	0.00105881	UP
DRD1	1.61501	0.000104753	0.00105881	UP
MGP	0.922021	0.000105222	0.00106295	UP
PLAGL2	-0.670592	0.000106242	0.00107263	DOWN
GRIA3	1.53139	0.000106775	0.00107741	UP
PDE12	-0.400003	0.00010703	0.00107937	DOWN
TXLNG	-0.585421	0.000107144	0.0010799	DOWN
MVB12B	-1.12927	0.000107491	0.00108278	DOWN
PPFIA1	-0.407315	0.000107755	0.00108483	DOWN
PPM1N	-0.886432	0.000108367	0.00109037	DOWN
LRP2BP	-0.670099	0.000109365	0.00109978	DOWN
ZNF10	0.513503	0.000109491	0.00110043	UP
GBGT1	-0.687603	0.00011077	0.00111265	DOWN
MTUS1	-0.53444	0.000111241	0.00111633	DOWN
ZNF518B	-0.499881	0.000111262	0.00111633	DOWN
RS1	-1.75048	0.000113285	0.00113598	DOWN
SEC31A	0.383989	0.000113797	0.00114047	UP
NBPF12	-0.817772	0.000114039	0.00114202	DOWN
GCNT4	0.534232	0.00011408	0.00114202	UP
DET1	1.36259	0.000114265	0.00114323	UP
TNS4	2.01074	0.000114921	0.00114915	UP
CLU	1.07019	0.000115096	0.00115024	UP
PPP1R17	3.06991	0.000115606	0.0011547	UP
RSPO1	-1.44403	0.000116006	0.00115804	DOWN
DUSP22	-0.402436	0.000117077	0.00116785	DOWN
PRPSAP1	-0.380026	0.000117121	0.00116785	DOWN
ROCK1	-0.486421	0.000117279	0.00116877	DOWN
SDE2	-0.596185	0.000117747	0.00117278	DOWN
CHAD	2.52111	0.00011825	0.00117712	UP
COL8A1	0.774224	0.000118369	0.00117765	UP
LRCH2	-0.589624	0.000118644	0.00117972	DOWN
CFAP97D2	2.22412	0.00011878	0.00118041	UP
LCN6	-2.30272	0.000119112	0.00118305	DOWN
RHOB	-1.04866	0.000120068	0.00119173	DOWN
GCC2	-0.639641	0.00012012	0.00119173	DOWN
MC1R	1.14405	0.000120556	0.00119538	UP
PLD2	0.448081	0.00012066	0.00119575	UP
ECSIT	-1.24361	0.00012101	0.00119855	DOWN
COA8	-0.299312	0.000121138	0.00119914	DOWN
RHOH	0.846521	0.000122074	0.00120774	UP
JDP2	-0.728609	0.000123019	0.00121505	DOWN
IL2RB	1.22272	0.000122956	0.00121505	UP
POLR2G	0.506534	0.000122956	0.00121505	UP
C4orf47	1.52603	0.000123385	0.00121799	UP
STXBP1	-0.984256	0.000123822	0.00122162	DOWN
TSPAN11	1.10664	0.000123963	0.00122233	UP
EDARADD	1.18272	0.000124184	0.00122384	UP
PGM2L1	0.594158	0.000124356	0.00122485	UP
RNF19A	0.372395	0.000125005	0.00123056	UP
MACIR	-0.69548	0.000125425	0.00123401	DOWN
DPYS	1.98415	0.000125803	0.00123704	UP
RSPH9	1.65697	0.000125913	0.00123744	UP
HSPA1B	-1.6036	0.00012666	0.0012421	DOWN
HNRNPLL	0.441434	0.000126525	0.0012421	UP
ZNF846	0.675931	0.000126658	0.0012421	UP
NFATC4	0.811792	0.000126668	0.0012421	UP
ZNF704	-0.69327	0.00012688	0.00124326	DOWN
LRP6	-0.54221	0.000126926	0.00124326	DOWN
USP47	-0.335033	0.000127069	0.00124398	DOWN
TRIP6	0.652589	0.000127145	0.00124403	UP
KTN1	-0.291042	0.000127681	0.00124859	DOWN
TOB2	-0.505676	0.0001287	0.00125785	DOWN
BMERB1	0.916692	0.000131576	0.00128526	UP
PCGF3	0.581382	0.000131963	0.00128787	UP
ROR2	2.32494	0.000131988	0.00128787	UP
TRIM27	0.537592	0.000132605	0.00129317	UP
PPFIA2	1.38415	0.000132932	0.00129565	UP
TMEM213	1.0884	0.000134471	0.00130993	UP
FIGNL1	0.64466	0.000134948	0.00131385	UP
HHAT	0.645758	0.000135223	0.0013158	UP
UBE2S	-1.21177	0.00013659	0.00132839	DOWN
CELF2	-0.323972	0.000136911	0.00133021	DOWN
ZNF607	0.738999	0.000136928	0.00133021	UP
WDR54	1.27844	0.000137113	0.00133128	UP
RAB2B	-0.385324	0.000138593	0.00134491	DOWN
HOXA7	0.89072	0.000138975	0.00134789	UP
SDS	0.908339	0.000139438	0.00135164	UP
HLF	-1.00421	0.000139597	0.00135244	DOWN
WNT11	1.40494	0.000139835	0.00135401	UP
SNX9	0.939007	0.00014207	0.00137489	UP
PICK1	-1.04054	0.000142599	0.00137851	DOWN
TXNDC17	0.711961	0.000142574	0.00137851	UP
PTGES	1.26401	0.000142804	0.00137974	UP
IQCG	1.13142	0.000142977	0.00138066	UP
ABCA3	-1.21231	0.000143211	0.00138216	DOWN
KDSR	-0.440042	0.000145825	0.00140663	DOWN
KRT80	0.83131	0.000146324	0.00141068	UP
TMEM183A	-0.437671	0.000147788	0.00142401	DOWN
SEMA3D	1.22004	0.000148324	0.0014284	UP
BTBD2	-1.42677	0.000148866	0.00143285	DOWN
PLEKHJ1	-0.485139	0.000150094	0.00144388	DOWN
DNAJC21	-0.418501	0.000150734	0.00144907	DOWN
SLC6A5	3.28634	0.000150797	0.00144907	UP
CENPM	1.14547	0.00015123	0.00145244	UP
CFAP57	1.70354	0.000152763	0.00146626	UP
VTCN1	2.57396	0.000152834	0.00146626	UP
ARHGAP5	-0.441817	0.000155328	0.00148939	DOWN
CDK20	0.681771	0.000155586	0.00149105	UP
MRPL27	0.463871	0.000155906	0.00149331	UP
TUBB2B	1.51398	0.000156038	0.00149377	UP
HFE	0.459606	0.000156304	0.00149551	UP
C1orf116	-0.880757	0.000156622	0.00149614	DOWN
CYP2C9	1.04213	0.000156563	0.00149614	UP
CCL3	1.30311	0.000156587	0.00149614	UP
EAF2	0.989452	0.000157362	0.00150239	UP
UHRF1	0.614655	0.000158417	0.00151165	UP
WDR35	0.611994	0.000158738	0.0015139	UP
TARBP1	0.693454	0.000159241	0.00151788	UP
ECHDC3	-1.26047	0.000162964	0.00155253	DOWN
SPIRE1	-0.480034	0.000164029	0.00156131	DOWN
KIF9	0.65983	0.000164062	0.00156131	UP
PCBP2	-0.292451	0.000164179	0.00156159	DOWN
ITGA2B	-1.73985	0.000164273	0.00156165	DOWN
OLFM2	1.20499	0.000166033	0.00157754	UP
ACBD5	-0.345412	0.000166488	0.00158101	DOWN
CPNE3	-0.285756	0.000166888	0.00158396	DOWN
VWA5A	0.700123	0.000167558	0.00158947	UP
CXCL2	-2.64324	0.000167999	0.0015928	DOWN
PRDM11	-0.77024	0.000168222	0.00159326	DOWN
TRAM2	0.479581	0.000168227	0.00159326	UP
PCSK1	2.02871	0.000168469	0.0015947	UP
NFE2	-1.0175	0.000169098	0.0015994	DOWN
TMEM125	-0.889383	0.000169236	0.0015994	DOWN
KIAA0753	0.584496	0.000169212	0.0015994	UP
DSE	-0.427881	0.000171835	0.0016231	DOWN
WFDC2	1.29319	0.000172395	0.00162712	UP
GJB2	2.15104	0.000172444	0.00162712	UP
PRRX2	1.55196	0.000172996	0.00163146	UP
AMT	0.782151	0.00017373	0.00163751	UP
TLCD1	-0.852338	0.00017426	0.00164163	DOWN
MEX3A	0.987455	0.000174596	0.00164393	UP
SLAMF1	1.09363	0.00017475	0.00164451	UP
PNPLA7	-0.852982	0.000175849	0.00165397	DOWN
SNX5	-0.498727	0.000176383	0.00165811	DOWN
HRCT1	-1.85063	0.000177119	0.00166414	DOWN
GALNT13	-1.71831	0.000177211	0.00166414	DOWN
RBM7	-0.426937	0.000177704	0.00166787	DOWN
UBA7	0.463456	0.000178207	0.00167172	UP
SLC4A7	0.632399	0.000178948	0.00167778	UP
GBP5	0.797401	0.000179078	0.00167811	UP
TUBB2A	1.01323	0.00018074	0.00169279	UP
PCSK9	-1.38225	0.000181043	0.00169473	DOWN
SLFN13	0.949215	0.00018117	0.00169503	UP
ERG28	-0.613861	0.00018246	0.0017062	DOWN
DZIP1L	1.0073	0.000182663	0.0017072	UP
ELMOD2	0.502956	0.000183894	0.0017178	UP
CEP170	-0.382609	0.000186632	0.00174246	DOWN
TP53INP1	0.544565	0.000187009	0.00174506	UP
MAPT	-1.37966	0.000187146	0.00174542	DOWN
RAP1GAP	-0.999939	0.000187276	0.00174571	DOWN
CEMIP2	-1.08466	0.000188494	0.00175614	DOWN
MAN2A2	-0.480796	0.000188814	0.00175733	DOWN
DNAI3	1.74453	0.00018882	0.00175733	UP
AHNAK	-0.59259	0.000188981	0.00175791	DOWN
SLC25A36	-0.530364	0.00018944	0.00176126	DOWN
VNN1	-0.683232	0.000192309	0.00178648	DOWN
SST	3.65091	0.000192355	0.00178648	UP
CHPF	1.04026	0.000193246	0.00179382	UP
REEP3	-0.893219	0.000193364	0.00179398	DOWN
PPARGC1B	-0.675049	0.00019358	0.00179504	DOWN
LRRC32	-1.11981	0.000194898	0.00180632	DOWN
VCAM1	1.84353	0.000195176	0.00180796	UP
MON1B	-0.300633	0.000195385	0.00180895	DOWN
RAD1	-0.411199	0.000196399	0.00181738	DOWN
DOHH	-2.51875	0.000197841	0.00182977	DOWN
SLC22A15	-0.741005	0.00019861	0.00183592	DOWN
ATOX1	0.426792	0.000199638	0.00184447	UP
NR2F2	0.530979	0.000200172	0.00184844	UP
DZIP3	0.929286	0.000200964	0.00185479	UP
ZNF211	0.489474	0.000201719	0.00186078	UP
CDK11B	-0.678967	0.000203592	0.00187709	DOWN
PDE3A	0.793771	0.000204217	0.00188146	UP
RASA3	0.524886	0.000204278	0.00188146	UP
FAM43B	3.11681	0.000204628	0.0018837	UP
CD48	0.791015	0.000205405	0.00188988	UP
SOCS2	-0.913085	0.000206645	0.00189931	DOWN
SLAMF9	2.66769	0.000206638	0.00189931	UP
QDPR	-0.445749	0.000207089	0.00189956	DOWN
MT2A	-1.3368	0.0002071	0.00189956	DOWN
MILR1	0.576771	0.000206881	0.00189956	UP
TPH1	1.75132	0.000207092	0.00189956	UP
FBLN7	1.29251	0.000207413	0.00190145	UP
FBXO41	0.880716	0.000207656	0.00190269	UP
EGLN2	-0.678573	0.00021116	0.0019338	DOWN
DSC3	1.41826	0.000211557	0.00193643	UP
SETD3	-0.505023	0.000212235	0.00194068	DOWN
PDLIM3	1.10965	0.00021224	0.00194068	UP
SPATA13	-0.339651	0.000212677	0.00194368	DOWN
SHMT1	-0.735228	0.000213208	0.00194753	DOWN
PI15	1.56835	0.000213673	0.00195077	UP
BMP2	-1.17907	0.000214603	0.00195725	DOWN
IGFBP2	1.09788	0.000214546	0.00195725	UP
IL5RA	1.13783	0.000216862	0.00197683	UP
FOXL1	1.56578	0.000217408	0.00198079	UP
CARD11	1.16588	0.000218753	0.00199202	UP
ASL	-0.700863	0.000219238	0.00199541	DOWN
DNAJB5	0.644589	0.000219361	0.00199551	UP
SFTA2	-0.749306	0.00021982	0.00199866	DOWN
RFK	0.47598	0.000220415	0.00200304	UP
PECR	-0.427782	0.000220903	0.00200645	DOWN
PROM1	2.34457	0.000222619	0.002021	UP
KLF9	-0.91544	0.000223204	0.00202424	DOWN
LEO1	0.434515	0.000223138	0.00202424	UP
TGFBI	1.04215	0.000223479	0.0020257	UP
INKA2	-0.442809	0.000224644	0.00203522	DOWN
MPO	-1.47185	0.000225113	0.00203843	DOWN
PACS1	0.579774	0.000225636	0.00204212	UP
GPER1	-1.39029	0.000227447	0.00205641	DOWN
TRIM69	1.63997	0.000227443	0.00205641	UP
PPM1H	0.757421	0.000229241	0.00207158	UP
HOXB4	0.77999	0.000229422	0.00207215	UP
KIF1C	-0.420819	0.000231152	0.00208672	DOWN
QPCT	1.18582	0.000232202	0.00209369	UP
PLPP1	0.502244	0.000232259	0.00209369	UP
TYMS	2.86684	0.000232278	0.00209369	UP
RND1	-3.02025	0.000232697	0.0020964	DOWN
PTMA	0.415362	0.000232987	0.00209795	UP
TWIST1	1.86111	0.000233576	0.00210219	UP
DEPDC7	0.875967	0.000233726	0.00210246	UP
THSD4	0.796214	0.000234351	0.00210702	UP
PIP5KL1	-1.64153	0.00023449	0.0021072	DOWN
PIAS1	-0.430998	0.000235096	0.00211157	DOWN
BACH2	-0.762621	0.000237625	0.00213321	DOWN
MMAB	-0.538489	0.000237984	0.00213536	DOWN
FAM104B	0.413723	0.000239147	0.00214471	UP
IQCD	1.42679	0.000239328	0.00214525	UP
N4BP1	-0.500481	0.000239594	0.00214655	DOWN
ILRUN	-0.410133	0.000240153	0.00215047	DOWN
PFDN6	0.657305	0.000241227	0.00215899	UP
MYH11	1.33254	0.000241391	0.00215937	UP
TRIM10	-3.30341	0.000241827	0.00216073	DOWN
EDF1	0.334568	0.000241767	0.00216073	UP
CD38	0.662121	0.000241908	0.00216073	UP
BCAP29	-0.432213	0.000242289	0.00216304	DOWN
MEI1	1.16888	0.000244495	0.00218164	UP
CA2	-1.44713	0.000245103	0.00218596	DOWN
OGG1	0.47739	0.000245934	0.00219219	UP
RGS1	1.07726	0.000246048	0.00219219	UP
SPDYE5	0.555993	0.000247114	0.00220058	UP
ADCY3	0.522069	0.000249421	0.00222001	UP
BANF1	0.409583	0.000251235	0.00223503	UP
CYP4B1	-1.27453	0.000251558	0.00223679	DOWN
RGS6	-1.39948	0.000252918	0.00224693	DOWN
MAP4K4	0.364043	0.000252953	0.00224693	UP
MAP7	-0.568463	0.000254978	0.00226379	DOWN
CACNA1F	-1.05742	0.000255201	0.00226464	DOWN
[truncated: 17,353 more rows]
