# Supplementary material for: An Integrative Multiomics Framework for Identification of Therapeutic Targets in Pulmonary Fibrosis
Source: Adv Sci (Weinh). 2023 Apr 10;10(16):2207454. doi: 10.1002/advs.202207454 (PMC10238219; doi:10.1002/advs.202207454)
Supplement: Supplementary file 7 — Supporting Table 6 [file ADVS-10-2207454-s008.xlsx]

## Sheet: iDREM Options
TF-gene Interaction Source	mouse_predicted.txt.gz
Expression Data Files	time-point median of the count
Normalization	Log normalize data
Gene Annotation Source	User Provided (Parsing from Enrichr Library)
	KEGG_2019_Mouse
	GO_Biological_Process_2021
Other Options	Defaults
Generated DREM Model & Results are downloadable via github

## Sheet: TFs
TF	Num Total	Num Parent	Num Path	Expect Overall	Diff. Overall	Score Overall	Expect Split	Diff. Split	Score Split	% Split	Track
HOXA4	600	600	322	254.28	67.72	7.72e-09	258.47	63.53	5.74e-08	53.67	1
ZEB1	1480	1480	732	627.23	104.77	2.89e-09	637.55	94.45	7.76e-08	49.46	1
MYB	756	756	394	320.4	73.6	1.69e-08	325.67	68.33	1.53e-07	52.12	1
BRCA1	781	781	404	330.99	73.01	3.44e-08	336.44	67.56	3.07e-07	51.73	1
PKNOX1	575	575	302	243.69	58.31	3.41e-07	247.7	54.3	1.93e-06	52.52	1
HOXC6	575	575	302	243.69	58.31	3.41e-07	247.7	54.3	1.93e-06	52.52	1
PBX2	575	575	302	243.69	58.31	3.41e-07	247.7	54.3	1.93e-06	52.52	1
HOXB1	575	575	302	243.69	58.31	3.41e-07	247.7	54.3	1.93e-06	52.52	1
HOXB8	575	575	302	243.69	58.31	3.41e-07	247.7	54.3	1.93e-06	52.52	1
HOXB7	575	575	302	243.69	58.31	3.41e-07	247.7	54.3	1.93e-06	52.52	1
BPTF	583	583	304	247.08	56.92	7.33e-07	251.14	52.86	3.98e-06	52.14	1
SFPI1	875	875	439	370.83	68.17	8.79e-07	376.93	62.07	6.92e-06	50.17	1
PAX2	1353	1353	655	573.41	81.59	1.23e-06	582.84	72.16	1.58e-05	48.41	1
DBP	598	598	307	253.44	53.56	3.79e-06	257.61	49.39	1.88e-05	51.34	1
CEBPE	605	605	310	256.4	53.6	4.2e-06	260.62	49.38	2.08e-05	51.24	1
TMEM37	1365	1365	658	578.5	79.5	2.41e-06	588.01	69.99	2.9e-05	48.21	1
PGR	1365	1365	658	578.5	79.5	2.41e-06	588.01	69.99	2.9e-05	48.21	1
GATA2	1310	1310	632	555.19	76.81	3.44e-06	564.32	67.68	3.78e-05	48.24	1
GATA6	802	802	399	339.89	59.11	8.14e-06	345.49	53.51	4.87e-05	49.75	1
SPIB	848	848	420	359.39	60.61	8.2e-06	365.3	54.7	5.16e-05	49.53	1
PITX2	617	343	279	171.3	107.7	1.53e-21	228.62	50.38	3.07e-10	81.34	10
ELK4	563	303	234	156.31	77.69	3.84e-13	201.96	32.04	2.28e-05	77.23	10
HLF	880	423	312	244.32	67.68	1.4e-07	281.94	30.06	0.000605	73.76	10
GATA1	1914	882	629	531.39	97.61	5.04e-08	587.88	41.12	0.000643	71.32	10
AIRE	1033	477	348	286.79	61.21	7.3e-06	317.94	30.06	0.00111	72.96	10
SREBF1	1454	641	461	403.68	57.32	0.000226	427.25	33.75	0.0013	71.92	10
YY1	1472	613	441	408.67	32.33	0.025	408.59	32.41	0.0016	71.94	10
ELK1	1367	573	410	379.52	30.48	0.028	381.93	28.07	0.0044	71.55	10
HERPUD1	530	236	174	147.15	26.85	0.00497	157.3	16.7	0.01	73.73	10
NR5A1	733	281	205	203.5	1.5	0.464	187.3	17.7	0.012	72.95	10
RAX	609	248	182	169.08	12.92	0.125	165.3	16.7	0.012	73.39	10
CRX	609	248	182	169.08	12.92	0.125	165.3	16.7	0.012	73.39	10
HOXA7	593	262	190	164.64	25.36	0.01	174.63	15.37	0.022	72.52	10
ESRRA	598	255	185	166.02	18.98	0.043	169.97	15.03	0.023	72.55	10
VSX2	552	231	168	153.25	14.75	0.084	153.97	14.03	0.025	72.73	10
NR2F1	540	237	172	149.92	22.08	0.018	157.97	14.03	0.027	72.57	10
CUX1	2511	1119	773	697.14	75.86	9.19e-05	745.85	27.15	0.027	69.08	10
ARNT	2041	900	625	566.65	58.35	0.000934	599.88	25.12	0.027	69.44	10
GFI1	589	233	169	163.53	5.47	0.318	155.3	13.7	0.029	72.53	10
GFI1B	589	233	169	163.53	5.47	0.318	155.3	13.7	0.029	72.53	10
SRY	1325	617	356	254.45	101.55	3.21e-13	298.89	57.11	5.17e-07	57.7	11
NKX3-1	885	337	203	169.95	33.05	0.00231	163.25	39.75	4.43e-06	60.24	11
FOXJ2	1052	433	254	202.02	51.98	1.97e-05	209.76	44.24	5.1e-06	58.66	11
SOX5	1021	470	267	196.07	70.93	8.29e-09	227.68	39.32	8.1e-05	56.81	11
FOXL1	964	437	243	185.12	57.88	1.06e-06	211.7	31.3	0.000995	55.61	11
FOXD3	818	320	182	157.09	24.91	0.013	155.02	26.98	0.00108	56.88	11
IRF1	1763	736	395	338.56	56.44	0.000158	356.54	38.46	0.00118	53.67	11
HMGA2	606	294	168	116.37	51.63	1.11e-07	142.42	25.58	0.00126	57.14	11
FOXO3	1010	422	233	193.96	39.04	0.000806	204.43	28.57	0.00211	55.21	11
VSX2	552	246	141	106	35	0.000111	119.17	21.83	0.0026	57.32	11
FOXO1	1060	478	261	203.56	57.44	3.09e-06	231.56	29.44	0.00264	54.6	11
LHX3	553	246	140	106.2	33.8	0.00018	119.17	20.83	0.00387	56.91	11
FOXF2	1228	537	289	235.82	53.18	4.11e-05	260.14	28.86	0.00471	53.82	11
FOXO4	1052	480	258	202.02	55.98	4.9e-06	232.53	25.47	0.00814	53.75	11
ELK4	563	202	115	108.12	6.88	0.241	97.85	17.15	0.00831	56.93	11
FOXF1A	602	249	139	115.61	23.39	0.00853	120.62	18.38	0.00996	55.82	11
NFIL3	812	325	178	155.93	22.07	0.025	157.44	20.56	0.011	54.77	11
ONECUT2	562	242	134	107.92	26.08	0.00306	117.23	16.77	0.016	55.37	11
CDX2	575	264	145	110.42	34.58	0.000169	127.89	17.11	0.018	54.92	11
CDX1	575	264	145	110.42	34.58	0.000169	127.89	17.11	0.018	54.92	11
HNF4A	1625	720	441	271.54	169.46	1.76e-30	303.5	137.5	4.17e-29	61.25	12
USF1	1441	562	338	240.79	97.21	1.35e-12	236.9	101.1	5.55e-20	60.14	12
NR5A1	733	335	220	122.49	97.51	1.94e-20	141.21	78.79	2.18e-19	65.67	12
BHLHE41	853	385	243	142.54	100.46	2.93e-19	162.29	80.71	5.1e-18	63.12	12
PIK3R3	602	290	192	100.6	91.4	3.85e-21	122.24	69.76	1.49e-17	66.21	12
ERG	602	290	192	100.6	91.4	3.85e-21	122.24	69.76	1.49e-17	66.21	12
PSMD12	602	290	192	100.6	91.4	3.85e-21	122.24	69.76	1.49e-17	66.21	12
FSCN1	602	290	192	100.6	91.4	3.85e-21	122.24	69.76	1.49e-17	66.21	12
ATM	602	290	192	100.6	91.4	3.85e-21	122.24	69.76	1.49e-17	66.21	12
ELK3	602	290	192	100.6	91.4	3.85e-21	122.24	69.76	1.49e-17	66.21	12
SLC6A2	602	290	192	100.6	91.4	3.85e-21	122.24	69.76	1.49e-17	66.21	12
ELF4	602	290	192	100.6	91.4	3.85e-21	122.24	69.76	1.49e-17	66.21	12
EPHB1	602	290	192	100.6	91.4	3.85e-21	122.24	69.76	1.49e-17	66.21	12
TNFRSF1A	602	290	192	100.6	91.4	3.85e-21	122.24	69.76	1.49e-17	66.21	12
KCNH6	602	290	192	100.6	91.4	3.85e-21	122.24	69.76	1.49e-17	66.21	12
FOSL1	1103	445	270	184.31	85.69	2.89e-12	187.58	82.42	1.26e-16	60.67	12
KLF12	581	276	182	97.09	84.91	3.88e-19	116.34	65.66	2.09e-16	65.94	12
ZIC2	574	275	181	95.92	85.08	2.25e-19	115.92	65.08	3.4e-16	65.82	12
FOSL2	893	367	229	149.22	79.78	1.23e-12	154.7	74.3	3.84e-16	62.4	12
PPARA	1070	468	280	178.8	101.2	1.43e-16	197.28	82.72	4.47e-16	59.83	12
TLX1	561	226	26	20.91	5.09	0.148	21.25	4.75	0.16	11.5	13
PPARG	1047	406	43	39.03	3.97	0.272	38.18	4.82	0.219	10.59	13
ZFP238	576	224	22	21.47	0.53	0.485	21.06	0.94	0.448	9.82	13
ALX4	530	225	22	19.76	2.24	0.332	21.16	0.84	0.457	9.78	13
MEF2A	2339	946	87	87.2	-0.2	0.529	88.96	-1.96	0.616	9.2	13
NR6A1	558	212	19	20.8	-1.8	0.692	19.94	-0.94	0.625	8.96	13
IL6	567	246	22	21.14	0.86	0.455	23.13	-1.13	0.634	8.94	13
ZBTB7A	566	261	23	21.1	1.9	0.364	24.54	-1.54	0.664	8.81	13
EGR4	587	261	23	21.88	1.12	0.433	24.54	-1.54	0.664	8.81	13
SRF	1950	767	69	72.69	-3.69	0.704	72.13	-3.13	0.684	9	13
STAT5A	1883	832	75	70.2	4.8	0.281	78.24	-3.24	0.684	9.01	13
NR1H2	551	210	18	20.54	-2.54	0.753	19.75	-1.75	0.699	8.57	13
RREB1	890	391	34	33.18	0.82	0.467	36.77	-2.77	0.718	8.7	13
MEIS1	1424	593	52	53.09	-1.09	0.587	55.77	-3.77	0.736	8.77	13
NFIC	970	421	36	36.16	-0.16	0.537	39.59	-3.59	0.76	8.55	13
PAX5	1506	632	55	56.14	-1.14	0.588	59.43	-4.43	0.762	8.7	13
EGR2	1384	600	52	51.59	0.41	0.498	56.42	-4.42	0.767	8.67	13
E2F5	566	208	17	21.1	-4.1	0.853	19.56	-2.56	0.767	8.17	13
E2F2	566	208	17	21.1	-4.1	0.853	19.56	-2.56	0.767	8.17	13
TOPORS	536	200	16	19.98	-3.98	0.853	18.81	-2.81	0.791	8	13
ARNT	2041	36	35	49.22	-14.22	0.992	31.7	3.3	0.051	97.22	14
POU2F2	861	16	16	20.76	-4.76	0.891	14.09	1.91	0.124	100	14
SLC22A1	861	16	16	20.76	-4.76	0.891	14.09	1.91	0.124	100	14
AHR	1526	27	26	36.8	-10.8	0.982	23.78	2.22	0.139	96.3	14
FOXF2	1228	14	14	29.62	-15.62	1	12.33	1.67	0.162	100	14
TGIF1	594	13	13	14.33	-1.33	0.681	11.45	1.55	0.185	100	14
NFE2	979	13	13	23.61	-10.61	0.995	11.45	1.55	0.185	100	14
IL10	594	13	13	14.33	-1.33	0.681	11.45	1.55	0.185	100	14
ESR1	576	12	12	13.89	-1.89	0.74	10.57	1.43	0.212	100	14
VSX2	552	12	12	13.31	-1.31	0.686	10.57	1.43	0.212	100	14
ZEB1	1480	22	21	35.69	-14.69	0.998	19.37	1.63	0.233	95.45	14
NFE2L1	1393	11	11	33.6	-22.6	1	9.69	1.31	0.241	100	14
BACH1	1067	11	11	25.73	-14.73	1	9.69	1.31	0.241	100	14
UBE4A	1094	10	10	26.38	-16.38	1	8.81	1.19	0.275	100	14
UBE4B	1094	10	10	26.38	-16.38	1	8.81	1.19	0.275	100	14
HIC1	877	10	10	21.15	-11.15	0.998	8.81	1.19	0.275	100	14
PBX1	1278	20	19	30.82	-11.82	0.994	17.61	1.39	0.283	95	14
EGR3	1384	20	19	33.38	-14.38	0.998	17.61	1.39	0.283	95	14
AIRE	1033	19	18	24.91	-6.91	0.947	16.73	1.27	0.311	94.74	14
RELA	581	9	9	14.01	-5.01	0.945	7.93	1.07	0.314	100	14
IL6	567	10	5	1.85	3.15	0.036	1.19	3.81	0.00306	50	15
PPARG	1047	31	9	3.42	5.58	0.00575	3.7	5.3	0.00565	29.03	15
MYOD1	1256	16	5	4.11	0.89	0.393	1.91	3.09	0.031	31.25	15
NR2F1	540	13	4	1.77	2.23	0.099	1.55	2.45	0.056	30.77	15
PAX1	552	13	4	1.81	2.19	0.105	1.55	2.45	0.056	30.77	15
TCF3	1448	21	5	4.74	0.26	0.521	2.51	2.49	0.09	23.81	15
STAT5A	1883	21	5	6.16	-1.16	0.759	2.51	2.49	0.09	23.81	15
MTF1	565	10	3	1.85	1.15	0.281	1.19	1.81	0.104	30	15
STAT2	1810	22	5	5.92	-0.92	0.725	2.63	2.37	0.106	22.73	15
STAT5B	1081	17	4	3.53	0.47	0.476	2.03	1.97	0.131	23.53	15
STAT6	1526	11	3	4.99	-1.99	0.891	1.31	1.69	0.132	27.27	15
TMEM37	1365	24	5	4.46	0.54	0.466	2.87	2.13	0.143	20.83	15
PGR	1365	24	5	4.46	0.54	0.466	2.87	2.13	0.143	20.83	15
ARID5B	1320	18	4	4.32	-0.32	0.64	2.15	1.85	0.154	22.22	15
IRF8	1116	12	3	3.65	-0.65	0.72	1.43	1.57	0.162	25	15
STAT4	1327	12	3	4.34	-1.34	0.824	1.43	1.57	0.162	25	15
TBP	1386	25	5	4.53	0.47	0.48	2.99	2.01	0.163	20	15
USF1	1441	19	4	4.71	-0.71	0.709	2.27	1.73	0.179	21.05	15
STAT1	2053	26	5	6.71	-1.71	0.825	3.1	1.9	0.185	19.23	15
IRF7	1241	13	3	4.06	-1.06	0.786	1.55	1.45	0.193	23.08	15
REST	1141	14	6	5.22	0.78	0.425	2.85	3.15	0.043	42.86	16
NFE2L1	1393	15	5	6.38	-1.38	0.78	3.05	1.95	0.168	33.33	16
BPTF	583	4	2	2.67	-0.67	0.754	0.81	1.19	0.185	50	16
MEIS1	1424	20	6	6.52	-0.52	0.648	4.07	1.93	0.201	30	16
GLI3	585	1	1	2.68	-1.68	0.936	0.2	0.8	0.204	100	16
GLI1	585	1	1	2.68	-1.68	0.936	0.2	0.8	0.204	100	16
ARNT	2041	17	5	9.34	-4.34	0.968	3.46	1.54	0.249	29.41	16
FOXP3	588	5	2	2.69	-0.69	0.758	1.02	0.98	0.269	40	16
NF1	1089	14	4	4.99	-0.99	0.747	2.85	1.15	0.312	28.57	16
DDIT3	585	10	3	2.68	0.32	0.505	2.04	0.96	0.332	30	16
VSX2	552	10	3	2.53	0.47	0.467	2.04	0.96	0.332	30	16
MYC	2011	19	5	9.21	-4.21	0.965	3.87	1.13	0.339	26.32	16
HERPUD1	530	6	2	2.43	-0.43	0.705	1.22	0.78	0.354	33.33	16
E2F7	568	6	2	2.6	-0.6	0.741	1.22	0.78	0.354	33.33	16
NFIL3	812	15	4	3.72	0.28	0.515	3.05	0.95	0.364	26.67	16
KLF12	581	2	1	2.66	-1.66	0.935	0.41	0.59	0.366	50	16
ZFP354C	560	2	1	2.56	-1.56	0.928	0.41	0.59	0.366	50	16
SREBF2	575	2	1	2.63	-1.63	0.933	0.41	0.59	0.366	50	16
ATF2	919	7	2	4.21	-2.21	0.93	1.43	0.57	0.434	28.57	16
MITF	581	7	2	2.66	-0.66	0.752	1.43	0.57	0.434	28.57	16
IRF7	1241	23	23	22.22	0.78	0.463	18.32	4.68	0.00414	100	17
IRF1	1763	20	20	31.56	-11.56	0.993	15.93	4.07	0.00873	100	17
POU2F1	2888	40	37	51.71	-14.71	0.994	31.85	5.15	0.018	92.5	17
PDX1	1671	15	15	29.92	-14.92	1	11.95	3.05	0.03	100	17
IRF5	870	15	15	15.58	-0.58	0.599	11.95	3.05	0.03	100	17
IRF3	870	15	15	15.58	-0.58	0.599	11.95	3.05	0.03	100	17
IRF4	870	15	15	15.58	-0.58	0.599	11.95	3.05	0.03	100	17
POU2F2	861	15	15	15.42	-0.42	0.583	11.95	3.05	0.03	100	17
SLC22A1	861	15	15	15.42	-0.42	0.583	11.95	3.05	0.03	100	17
FOXJ2	1052	15	15	18.83	-3.83	0.855	11.95	3.05	0.03	100	17
IRF9	609	14	14	10.9	3.1	0.203	11.15	2.85	0.038	100	17
POU3F2	1816	35	32	32.51	-0.51	0.569	27.87	4.13	0.044	91.43	17
TBP	1386	27	25	24.81	0.19	0.516	21.5	3.5	0.057	92.59	17
VDR	1545	12	12	27.66	-15.66	1	9.56	2.44	0.061	100	17
IRF8	1116	19	18	19.98	-1.98	0.715	15.13	2.87	0.07	94.74	17
SRY	1325	11	11	23.72	-12.72	0.999	8.76	2.24	0.078	100	17
NFKB1	1761	31	28	31.53	-3.53	0.781	24.69	3.31	0.085	90.32	17
FOXF2	1228	18	17	21.99	-4.99	0.897	14.33	2.67	0.086	94.44	17
CEBPD	1122	10	10	20.09	-10.09	0.997	7.96	2.04	0.098	100	17
AR	1484	17	16	26.57	-10.57	0.993	13.54	2.46	0.104	94.12	17
POU2F1	2888	283	106	119.47	-13.47	0.934	96.76	9.24	0.112	37.46	18
FOXI1	781	64	26	32.31	-6.31	0.9	21.88	4.12	0.165	40.62	18
RELA	581	56	23	24.03	-1.03	0.618	19.15	3.85	0.167	41.07	18
LHX3	553	25	11	22.88	-11.88	0.998	8.55	2.45	0.201	44	18
ALX4	530	42	17	21.92	-4.92	0.89	14.36	2.64	0.238	40.48	18
ZBTB16	527	69	26	21.8	4.2	0.201	23.59	2.41	0.307	37.68	18
NFYA	1312	169	61	54.27	6.73	0.18	57.78	3.22	0.318	36.09	18
POU2F2	861	75	28	35.62	-7.62	0.929	25.64	2.36	0.318	37.33	18
SLC22A1	861	75	28	35.62	-7.62	0.929	25.64	2.36	0.318	37.33	18
ONECUT2	562	65	24	23.25	0.75	0.466	22.22	1.78	0.362	36.92	18
FOXL1	964	57	21	39.88	-18.88	1	19.49	1.51	0.382	36.84	18
NKX2-2	563	41	15	23.29	-8.29	0.977	14.02	0.98	0.43	36.59	18
NFIL3	812	71	25	33.59	-8.59	0.956	24.27	0.73	0.472	35.21	18
HERPUD1	530	45	16	21.92	-5.92	0.93	15.39	0.61	0.479	35.56	18
FOXF1A	602	40	14	24.9	-10.9	0.995	13.68	0.32	0.517	35	18
CDX2	575	49	17	23.79	-6.79	0.947	16.75	0.25	0.525	34.69	18
CDX1	575	49	17	23.79	-6.79	0.947	16.75	0.25	0.525	34.69	18
NFYB	1137	149	51	47.03	3.97	0.289	50.94	0.06	0.529	34.23	18
SOX18	587	61	21	24.28	-3.28	0.786	20.86	0.14	0.534	34.43	18
SOX12	587	61	21	24.28	-3.28	0.786	20.86	0.14	0.534	34.43	18
SP1	1132	200	176	90.14	85.86	2.1e-19	131.62	44.38	2.04e-14	88	19
SP4	917	161	142	73.02	68.98	1.74e-15	105.96	36.04	7.84e-12	88.2	19
USF2	1288	188	162	102.56	59.44	8.4e-10	123.72	38.28	1.8e-11	86.17	19
ELK1	1367	184	157	108.85	48.15	7.4e-07	121.09	35.91	2.23e-10	85.33	19
SP2	797	141	124	63.46	60.54	9.91e-14	92.79	31.21	3.38e-10	87.94	19
STAT3	1591	223	185	126.69	58.31	2.29e-08	146.76	38.24	6.84e-10	82.96	19
MYC	2011	270	219	160.13	58.87	2.03e-07	177.69	41.31	8.95e-10	81.11	19
ARNT	2041	265	215	162.52	52.48	3.3e-06	174.4	40.6	1.29e-09	81.13	19
SP3	1198	201	168	95.39	72.61	3.69e-14	132.28	35.72	1.57e-09	83.58	19
HIF1A	1039	173	147	82.73	64.27	1e-12	113.85	33.15	1.84e-09	84.97	19
SETD2	1039	173	147	82.73	64.27	1e-12	113.85	33.15	1.84e-09	84.97	19
MAX	2138	284	228	170.24	57.76	5.67e-07	186.9	41.1	2.47e-09	80.28	19
TEAD2	575	102	92	45.79	46.21	4.46e-11	67.13	24.87	4.17e-09	90.2	19
ETS1	1017	150	129	80.98	48.02	3.61e-08	98.72	30.28	4.18e-09	86	19
EGR2	1384	228	186	110.2	75.8	7.34e-14	150.05	35.95	1.02e-08	81.58	19
VDR	1545	235	191	123.02	67.98	7.68e-11	154.66	36.34	1.12e-08	81.28	19
EGR3	1384	230	187	110.2	76.8	3.66e-14	151.36	35.64	1.58e-08	81.3	19
E2F1	2038	328	257	162.28	94.72	7.35e-16	215.86	41.14	1.8e-08	78.35	19
TCFAP2A	571	106	94	45.47	48.53	5.18e-12	69.76	24.24	2.39e-08	88.68	19
SFPI1	875	135	116	69.67	46.33	1.69e-08	88.84	27.16	3.26e-08	85.93	19
E2F7	568	568	130	81.49	48.51	1.59e-08	82.84	47.16	4.23e-08	22.89	2
NFE2	979	979	195	140.46	54.54	4.09e-07	142.77	52.23	1.28e-06	19.92	2
NFE2L3	597	597	128	85.66	42.34	9.92e-07	87.06	40.94	2.35e-06	21.44	2
MAFG	597	597	128	85.66	42.34	9.92e-07	87.06	40.94	2.35e-06	21.44	2
MAFF	597	597	128	85.66	42.34	9.92e-07	87.06	40.94	2.35e-06	21.44	2
MAFK	597	597	128	85.66	42.34	9.92e-07	87.06	40.94	2.35e-06	21.44	2
MAF	597	597	128	85.66	42.34	9.92e-07	87.06	40.94	2.35e-06	21.44	2
MAFB	597	597	128	85.66	42.34	9.92e-07	87.06	40.94	2.35e-06	21.44	2
UBE4A	1094	1094	210	156.96	53.04	2.29e-06	159.55	50.45	7.03e-06	19.2	2
UBE4B	1094	1094	210	156.96	53.04	2.29e-06	159.55	50.45	7.03e-06	19.2	2
P2RX5	575	575	120	82.5	37.5	8.63e-06	83.86	36.14	1.86e-05	20.87	2
NR5A2	575	575	120	82.5	37.5	8.63e-06	83.86	36.14	1.86e-05	20.87	2
MTF1	565	565	117	81.06	35.94	1.62e-05	82.4	34.6	3.39e-05	20.71	2
E2F5	566	566	116	81.21	34.79	2.86e-05	82.54	33.46	5.83e-05	20.49	2
E2F2	566	566	116	81.21	34.79	2.86e-05	82.54	33.46	5.83e-05	20.49	2
E2F4	1636	1636	289	234.73	54.27	3.42e-05	238.59	50.41	0.000115	17.67	2
ZIC2	574	574	114	82.36	31.64	0.000132	83.71	30.29	0.000254	19.86	2
SP1	1132	1132	205	162.41	42.59	0.000133	165.09	39.91	0.000334	18.11	2
TFDP1	1601	1601	279	229.71	49.29	0.00013	233.48	45.52	0.000391	17.43	2
EP300	575	575	113	82.5	30.5	0.000218	83.86	29.14	0.000411	19.65	2
NKX6-1	524	47	19	14.31	4.69	0.127	11.16	7.84	0.00725	40.43	20
TRAF4	559	77	25	15.26	9.74	0.011	18.28	6.72	0.047	32.47	20
ALX1	559	77	25	15.26	9.74	0.011	18.28	6.72	0.047	32.47	20
STAT3	1591	181	50	43.44	6.56	0.159	42.97	7.03	0.112	27.62	20
PAX8	1068	123	33	29.16	3.84	0.251	29.2	3.8	0.23	26.83	20
STAT5B	1081	133	35	29.52	5.48	0.165	31.57	3.43	0.262	26.32	20
HERPUD1	530	50	14	14.47	-0.47	0.59	11.87	2.13	0.284	28	20
RUNX3	837	94	25	22.85	2.15	0.349	22.31	2.69	0.287	26.6	20
NR6A1	558	75	20	15.24	4.76	0.13	17.8	2.2	0.312	26.67	20
PAX1	552	59	16	15.07	0.93	0.44	14.01	1.99	0.313	27.12	20
FOXL1	964	108	28	26.32	1.68	0.394	25.64	2.36	0.326	25.93	20
IRF2	1184	133	34	32.33	1.67	0.404	31.57	2.43	0.335	25.56	20
TMEM37	1365	162	41	37.27	3.73	0.28	38.46	2.54	0.34	25.31	20
PGR	1365	162	41	37.27	3.73	0.28	38.46	2.54	0.34	25.31	20
RELA	581	69	18	15.86	2.14	0.324	16.38	1.62	0.365	26.09	20
STAT2	1810	205	51	49.42	1.58	0.427	48.66	2.34	0.368	24.88	20
DDIT3	585	57	15	15.97	-0.97	0.637	13.53	1.47	0.37	26.32	20
CUX1	2511	286	70	68.56	1.44	0.444	67.89	2.11	0.398	24.48	20
VDR	1545	182	44	42.19	1.81	0.406	43.2	0.8	0.473	24.18	20
LHX3	553	69	17	15.1	1.9	0.342	16.38	0.62	0.477	24.64	20
CEBPD	1122	112	102	98.42	3.58	0.363	85.41	16.59	2.53e-05	91.07	21
ELK1	1367	141	126	119.91	6.09	0.283	107.53	18.47	2.9e-05	89.36	21
MEF2A	2339	300	254	205.18	48.82	6.2e-05	228.78	25.22	4.63e-05	84.67	21
EGR4	587	71	66	51.49	14.51	0.021	54.15	11.85	0.000162	92.96	21
CEBPE	605	63	59	53.07	5.93	0.21	48.04	10.96	0.000211	93.65	21
HIF1A	1039	124	109	91.14	17.86	0.025	94.56	14.44	0.000551	87.9	21
SETD2	1039	124	109	91.14	17.86	0.025	94.56	14.44	0.000551	87.9	21
NR1H4	1307	146	126	114.65	11.35	0.131	111.34	14.66	0.00116	86.3	21
JUNB	1491	192	163	130.79	32.21	0.00127	146.42	16.58	0.00116	84.9	21
FOS	1491	192	163	130.79	32.21	0.00127	146.42	16.58	0.00116	84.9	21
FOSB	1491	192	163	130.79	32.21	0.00127	146.42	16.58	0.00116	84.9	21
JUND	1491	192	163	130.79	32.21	0.00127	146.42	16.58	0.00116	84.9	21
E2F5	566	67	61	49.65	11.35	0.052	51.1	9.9	0.00136	91.04	21
E2F2	566	67	61	49.65	11.35	0.052	51.1	9.9	0.00136	91.04	21
JUN	1898	239	200	166.49	33.51	0.00214	182.27	17.73	0.00154	83.68	21
TFDP2	643	78	70	56.4	13.6	0.033	59.48	10.52	0.00164	89.74	21
NKX2-2	563	66	60	49.39	10.61	0.064	50.33	9.67	0.00165	90.91	21
TAL1	594	71	64	52.11	11.89	0.048	54.15	9.85	0.002	90.14	21
FOXD1	1019	121	105	89.39	15.61	0.042	92.28	12.72	0.00206	86.78	21
NRF1	1116	115	100	97.9	2.1	0.425	87.7	12.3	0.00228	86.96	21
IRF7	1241		53	29.62	23.38	1.82e-05					22
HOXA4	600		31	14.32	16.68	4.24e-05					22
IRF1	1763		67	42.09	24.91	5.32e-05					22
NKX6-1	524		27	12.51	14.49	0.000141					22
IRF9	609		29	14.54	14.46	0.000306					22
IRF2	1184		47	28.26	18.74	0.000331					22
FOXL1	964		40	23.01	16.99	0.000403					22
NKX6-2	595		28	14.2	13.8	0.000471					22
FOXD3	818		35	19.53	15.47	0.000549					22
FOXF1A	602		28	14.37	13.63	0.000566					22
IRF8	1116		44	26.64	17.36	0.000605					22
IRF5	870		36	20.77	15.23	0.000842					22
IRF3	870		36	20.77	15.23	0.000842					22
IRF4	870		36	20.77	15.23	0.000842					22
FOXP3	588		27	14.04	12.96	0.000861					22
POU2F1	2888		92	68.94	23.06	0.00112					22
HMGA2	606		27	14.47	12.53	0.00134					22
SRY	1325		48	31.63	16.37	0.00207					22
NKX3-1	885		35	21.13	13.87	0.00216					22
GATA1	1914		64	45.69	18.31	0.00262					22
PITX2	617		279	171.3	107.7	1.53e-21					23
ELK4	563		234	156.31	77.69	3.84e-13					23
NKX3-1	885		329	245.7	83.3	1.63e-10					23
POU2F1	2888		922	801.8	120.2	8.62e-09					23
FOXD3	818		296	227.1	68.9	3.37e-08					23
GATA1	1914		629	531.39	97.61	5.04e-08					23
HLF	880		312	244.32	67.68	1.4e-07					23
FOXJ2	1052		360	292.07	67.93	9.3e-07					23
STAT2	1810		582	502.51	79.49	4.51e-06					23
AIRE	1033		348	286.79	61.21	7.3e-06					23
IRF2	1184		393	328.72	64.28	8.95e-06					23
CUX1	2511		773	697.14	75.86	9.19e-05					23
IRF1	1763		555	489.47	65.53	0.000107					23
SREBF1	1454		461	403.68	57.32	0.000226					23
FOXF1A	602		205	167.13	37.87	0.000306					23
ZBTB16	527		180	146.31	33.69	0.000595					23
IRF7	1241		393	344.54	48.46	0.000754					23
FOXD1	1019		327	282.91	44.09	0.000824					23
NFIL3	812		265	225.44	39.56	0.000888					23
ARNT	2041		625	566.65	58.35	0.000934					23
NKX3-1	885	885	480	368.63	111.37	3.44e-15	374.69	105.31	9.34e-14	54.24	3
PITX2	617	617	343	257	86	6.02e-13	261.23	81.77	7.39e-12	55.59	3
FOXD3	818	818	430	340.72	89.28	4.91e-11	346.33	83.67	6.89e-10	52.57	3
POU2F1	2888	2888	1361	1202.94	158.06	5.95e-12	1222.73	138.27	1.46e-09	47.13	3
ELK4	563	563	303	234.51	68.49	1.78e-09	238.37	64.63	1.31e-08	53.82	3
FOXJ2	1052	1052	523	438.19	84.81	2.1e-08	445.4	77.6	2.71e-07	49.71	3
IRF1	1763	1763	832	734.34	97.66	2.18e-07	746.43	85.57	4.84e-06	47.19	3
IRF2	1184	1184	573	493.17	79.83	4.91e-07	501.29	71.71	5.6e-06	48.4	3
FOXF1A	602	602	305	250.75	54.25	2.99e-06	254.88	50.12	1.48e-05	50.66	3
POU3F2	1816	1816	845	756.42	88.58	2.99e-06	768.86	76.14	5.07e-05	46.53	3
STAT2	1810	1810	839	753.92	85.08	6.7e-06	766.32	72.68	0.000102	46.35	3
GATA1	1914	1914	882	797.24	84.76	1.12e-05	810.36	71.64	0.000172	46.08	3
HLF	880	880	423	366.55	56.45	3.88e-05	372.58	50.42	0.000213	48.07	3
IRF7	1241	1241	584	516.91	67.09	2.82e-05	525.42	58.58	0.000223	47.06	3
CDC5L	577	577	285	240.34	44.66	7.29e-05	244.29	40.71	0.000275	49.39	3
NFIL3	812	812	390	338.22	51.78	8.53e-05	343.79	46.21	0.000406	48.03	3
FOXL1	964	964	456	401.54	54.46	0.000128	408.14	47.86	0.00067	47.3	3
FOXO3	1010	1010	476	420.7	55.3	0.000138	427.62	48.38	0.000749	47.13	3
LHX3	553	553	269	230.34	38.66	0.000403	234.13	34.87	0.00128	48.64	3
FOXD1	1019	1019	477	424.44	52.56	0.00029	431.43	45.57	0.00145	46.81	3
SRY	1325	622	617	525.26	91.74	3.53e-08	581.81	35.19	1.39e-13	99.2	4
STAT6	1526	695	684	604.94	79.06	6.16e-06	650.09	33.91	8.19e-11	98.42	4
SOX5	1021	474	470	404.74	65.26	8.57e-06	443.37	26.63	2.82e-10	99.16	4
PDX1	1671	788	772	662.42	109.58	2.71e-09	737.08	34.92	5.09e-10	97.97	4
GATA2	1310	632	622	519.31	102.69	6.73e-10	591.16	30.84	7.13e-10	98.42	4
ELK1	1367	602	593	541.91	51.09	0.00155	563.1	29.9	8.69e-10	98.5	4
SOX10	959	462	457	380.17	76.83	9.58e-08	432.14	24.86	4.36e-09	98.92	4
CEBPA	1976	878	856	783.32	72.68	0.000152	821.26	34.74	6.28e-09	97.49	4
STAT5A	1883	853	832	746.46	85.54	7.24e-06	797.88	34.12	7.27e-09	97.54	4
SOX9	1238	560	551	490.77	60.23	0.000135	523.81	27.19	1.01e-08	98.39	4
NFE2L1	1393	606	595	552.21	42.79	0.00707	566.84	28.16	1.37e-08	98.18	4
PAX2	1353	655	642	536.36	105.64	3.88e-10	612.67	29.33	1.41e-08	98.02	4
FOXL1	964	442	437	382.15	54.85	0.000105	413.44	23.56	1.49e-08	98.87	4
FOXJ2	1052	438	433	417.03	15.97	0.154	409.7	23.3	1.91e-08	98.86	4
CEBPD	1122	517	509	444.78	64.22	2.49e-05	483.59	25.41	2.59e-08	98.45	4
E2F1	2038	848	826	807.9	18.1	0.191	793.2	32.8	2.82e-08	97.41	4
GATA6	802	399	395	317.93	77.07	7.35e-09	373.22	21.78	3.27e-08	99	4
GATA3	1224	590	579	485.22	93.78	5.9e-09	551.87	27.13	3.33e-08	98.14	4
GATA1	1914	849	826	758.75	67.25	0.000356	794.14	31.86	7.69e-08	97.29	4
POU2F1	2888	1204	1163	1144.86	18.14	0.221	1126.2	36.8	1.17e-07	96.59	4
NR1H2	551	233	23	15.09	7.91	0.029	15.06	7.94	0.026	9.87	5
RXRA	1247	526	37	34.15	2.85	0.327	33.99	3.01	0.313	7.03	5
PPARG	1047	437	31	28.67	2.33	0.351	28.24	2.76	0.316	7.09	5
PRDM1	583	279	19	15.97	3.03	0.248	18.03	0.97	0.44	6.81	5
SRF	1950	819	52	53.41	-1.41	0.608	52.93	-0.93	0.582	6.35	5
REST	1141	520	32	31.25	0.75	0.471	33.6	-1.6	0.647	6.15	5
MEF2A	2339	1008	62	64.06	-2.06	0.636	65.14	-3.14	0.695	6.15	5
NR2F1	540	230	13	14.79	-1.79	0.723	14.86	-1.86	0.735	5.65	5
PAX1	552	241	13	15.12	-2.12	0.751	15.57	-2.57	0.792	5.39	5
XBP1	553	225	12	15.15	-3.15	0.834	14.54	-2.54	0.797	5.33	5
TOPORS	536	211	11	14.68	-3.68	0.874	13.64	-2.64	0.813	5.21	5
ARNT2	554	251	13	15.17	-2.17	0.756	16.22	-3.22	0.836	5.18	5
TLX1	561	238	12	15.36	-3.36	0.848	15.38	-3.38	0.854	5.04	5
NR6A1	558	223	11	15.28	-4.28	0.903	14.41	-3.41	0.864	4.93	5
MAZ	557	281	14	15.25	-1.25	0.668	18.16	-4.16	0.88	4.98	5
P2RX5	575	252	12	15.75	-3.75	0.87	16.28	-4.28	0.9	4.76	5
NR5A2	575	252	12	15.75	-3.75	0.87	16.28	-4.28	0.9	4.76	5
ZBTB6	566	217	10	15.5	-5.5	0.951	14.02	-4.02	0.904	4.61	5
ALX4	530	236	11	14.52	-3.52	0.865	15.25	-4.25	0.906	4.66	5
TGIF1	594	276	13	16.27	-3.27	0.834	17.84	-4.84	0.915	4.71	5
TRAF4	559	56	16	12.57	3.43	0.192	8.77	7.23	0.00921	28.57	6
ALX1	559	56	16	12.57	3.43	0.192	8.77	7.23	0.00921	28.57	6
IRF9	609	50	14	13.69	0.31	0.505	7.83	6.17	0.017	28	6
AIRE	1033	132	25	23.22	1.78	0.38	20.68	4.32	0.17	18.94	6
IRF5	870	75	15	19.56	-4.56	0.889	11.75	3.25	0.184	20	6
IRF3	870	75	15	19.56	-4.56	0.889	11.75	3.25	0.184	20	6
IRF4	870	75	15	19.56	-4.56	0.889	11.75	3.25	0.184	20	6
NKX6-2	595	28	6	13.38	-7.38	0.993	4.39	1.61	0.267	21.43	6
NKX3-1	885	64	12	19.9	-7.9	0.982	10.03	1.97	0.294	18.75	6
POU3F2	1816	205	35	40.83	-5.83	0.862	32.12	2.88	0.309	17.07	6
MEF2A	2339	283	47	52.59	-5.59	0.827	44.34	2.66	0.346	16.61	6
IRF7	1241	134	23	27.9	-4.9	0.864	21	2	0.348	17.16	6
LHX3	553	31	6	12.43	-6.43	0.987	4.86	1.14	0.356	19.35	6
NFIL3	812	86	15	18.26	-3.26	0.82	13.48	1.52	0.367	17.44	6
RELA	581	68	12	13.06	-1.06	0.661	10.66	1.34	0.374	17.65	6
IRF8	1116	115	19	25.09	-6.09	0.923	18.02	0.98	0.439	16.52	6
POU2F2	861	90	15	19.36	-4.36	0.88	14.1	0.9	0.441	16.67	6
SLC22A1	861	90	15	19.36	-4.36	0.88	14.1	0.9	0.441	16.67	6
FOXJ2	1052	91	15	23.65	-8.65	0.982	14.26	0.74	0.46	16.48	6
IRF2	1184	111	18	26.62	-8.62	0.975	17.39	0.61	0.478	16.22	6
E2F1	2038	343	328	246.59	81.41	2.78e-09	289.25	38.75	7.43e-13	95.63	7
BACH2	1021	182	179	123.53	55.47	7.58e-08	153.48	25.52	5.14e-11	98.35	7
SP1	1132	205	200	136.97	63.03	6.07e-09	172.88	27.12	8.59e-11	97.56	7
NRF1	1116	187	183	135.03	47.97	5.41e-06	157.7	25.3	2.13e-10	97.86	7
PTGDR	1805	304	289	218.39	70.61	5.65e-08	256.36	32.64	3.01e-10	95.07	7
SRPR	1805	304	289	218.39	70.61	5.65e-08	256.36	32.64	3.01e-10	95.07	7
E2F4	1636	289	275	197.95	77.05	1.03e-09	243.72	31.28	6.6e-10	95.16	7
GABPA	1293	187	182	156.45	25.55	0.013	157.7	24.3	1.68e-09	97.33	7
TFDP1	1601	279	265	193.71	71.29	1.05e-08	235.28	29.72	2.85e-09	94.98	7
NFE2	979	195	189	118.45	70.55	8.87e-12	164.44	24.56	3.09e-09	96.92	7
NFE2L3	597	128	127	72.23	54.77	5.55e-11	107.94	19.06	3.65e-09	99.22	7
MAFG	597	128	127	72.23	54.77	5.55e-11	107.94	19.06	3.65e-09	99.22	7
MAFF	597	128	127	72.23	54.77	5.55e-11	107.94	19.06	3.65e-09	99.22	7
MAFK	597	128	127	72.23	54.77	5.55e-11	107.94	19.06	3.65e-09	99.22	7
MAF	597	128	127	72.23	54.77	5.55e-11	107.94	19.06	3.65e-09	99.22	7
MAFB	597	128	127	72.23	54.77	5.55e-11	107.94	19.06	3.65e-09	99.22	7
UBE4A	1094	210	202	132.37	69.63	1.04e-10	177.09	24.91	9.52e-09	96.19	7
UBE4B	1094	210	202	132.37	69.63	1.04e-10	177.09	24.91	9.52e-09	96.19	7
EGR3	1384	241	230	167.46	62.54	8.87e-08	203.24	26.76	9.73e-09	95.44	7
SP3	1198	209	201	144.95	56.05	3.31e-07	176.25	24.75	1.11e-08	96.17	7
ERF	607	249	93	69.82	23.18	0.00213	68.76	24.24	0.000387	37.35	8
WT1	559	170	67	64.3	2.7	0.377	46.95	20.05	0.000469	39.41	8
ZIC2	574	176	66	66.03	-0.03	0.522	48.6	17.4	0.00235	37.5	8
NFE2	979	365	124	112.61	11.39	0.128	100.8	23.2	0.00333	33.97	8
NFE2L3	597	196	71	68.67	2.33	0.399	54.13	16.87	0.00453	36.22	8
MAFG	597	196	71	68.67	2.33	0.399	54.13	16.87	0.00453	36.22	8
MAFF	597	196	71	68.67	2.33	0.399	54.13	16.87	0.00453	36.22	8
MAFK	597	196	71	68.67	2.33	0.399	54.13	16.87	0.00453	36.22	8
MAF	597	196	71	68.67	2.33	0.399	54.13	16.87	0.00453	36.22	8
MAFB	597	196	71	68.67	2.33	0.399	54.13	16.87	0.00453	36.22	8
TRP53	1423	562	182	163.68	18.32	0.059	155.2	26.8	0.00467	32.38	8
FLI1	870	329	112	100.07	11.93	0.105	90.85	21.15	0.00481	34.04	8
CUZD1	870	329	112	100.07	11.93	0.105	90.85	21.15	0.00481	34.04	8
KLF12	581	194	70	66.83	3.17	0.356	53.57	16.43	0.00535	36.08	8
MAZ	557	172	63	64.07	-1.07	0.579	47.5	15.5	0.00547	36.63	8
XBP1	553	247	86	63.61	22.39	0.00201	68.21	17.79	0.00663	34.82	8
GTF2I	563	180	65	64.76	0.24	0.508	49.71	15.29	0.00698	36.11	8
ETS1	1017	370	123	116.98	6.02	0.283	102.18	20.82	0.00777	33.24	8
GTF2A2	584	192	68	67.18	0.82	0.477	53.02	14.98	0.00972	35.42	8
GTF2A1	584	192	68	67.18	0.82	0.477	53.02	14.98	0.00972	35.42	8
HOXA4	600	204	31	14.32	16.68	4.24e-05	11.69	19.31	3.77e-07	15.2	9
IRF7	1241	584	53	29.62	23.38	1.82e-05	33.47	19.53	0.000343	9.08	9
NKX6-1	524	239	27	12.51	14.49	0.000141	13.7	13.3	0.000465	11.3	9
FOXP3	588	242	27	14.04	12.96	0.000861	13.87	13.13	0.000567	11.16	9
IRF1	1763	832	67	42.09	24.91	5.32e-05	47.68	19.32	0.00157	8.05	9
IRF9	609	286	29	14.54	14.46	0.000306	16.39	12.61	0.00167	10.14	9
HMGA2	606	263	27	14.47	12.53	0.00134	15.07	11.93	0.00201	10.27	9
POU3F1	1003	405	37	23.94	13.06	0.00518	23.21	13.79	0.00264	9.14	9
NKX6-2	595	283	28	14.2	13.8	0.000471	16.22	11.78	0.00288	9.89	9
FOXL1	964	456	40	23.01	16.99	0.000403	26.13	13.87	0.00371	8.77	9
IRF8	1116	515	44	26.64	17.36	0.000605	29.52	14.48	0.00386	8.54	9
SRY	1325	578	48	31.63	16.37	0.00207	33.13	14.87	0.00446	8.3	9
IRF5	870	407	36	20.77	15.23	0.000842	23.33	12.67	0.00515	8.85	9
IRF3	870	407	36	20.77	15.23	0.000842	23.33	12.67	0.00515	8.85	9
IRF4	870	407	36	20.77	15.23	0.000842	23.33	12.67	0.00515	8.85	9
IRF2	1184	573	47	28.26	18.74	0.000331	32.84	14.16	0.0062	8.2	9
FOXF1A	602	305	28	14.37	13.63	0.000566	17.48	10.52	0.00815	9.18	9
SOX5	1021	436	37	24.37	12.63	0.00686	24.99	12.01	0.00893	8.49	9
SRF	1950	817	62	46.55	15.45	0.0095	46.82	15.18	0.00958	7.59	9
CDX2	575	254	24	13.73	10.27	0.0056	14.56	9.44	0.00993	9.45	9
REST	1141		6	5.22	0.78	0.425					A
VSX2	552		3	2.53	0.47	0.467					A
DDIT3	585		3	2.68	0.32	0.505					A
NFIL3	812		4	3.72	0.28	0.515					A
AIRE	1033		5	4.73	0.27	0.517					A
MEIS1	1424		6	6.52	-0.52	0.648					A
SRF	1950		8	8.93	-0.93	0.688					A
NKX6-1	524		2	2.4	-0.4	0.699					A
HERPUD1	530		2	2.43	-0.43	0.705					A
NR1H2	551		2	2.52	-0.52	0.725					A
TLX1	561		2	2.57	-0.57	0.734					A
ONECUT2	562		2	2.57	-0.57	0.735					A
MTF1	565		2	2.59	-0.59	0.738					A
E2F7	568		2	2.6	-0.6	0.741					A
STAT5B	1081		4	4.95	-0.95	0.741					A
NF1	1089		4	4.99	-0.99	0.747					A
ZFP238	576		2	2.64	-0.64	0.748					A
MITF	581		2	2.66	-0.66	0.752					A
BPTF	583		2	2.67	-0.67	0.754					A
PRDM1	583		2	2.67	-0.67	0.754					A
TRAF4	559		15	10.01	4.99	0.077					B
ALX1	559		15	10.01	4.99	0.077					B
IRF9	609		14	10.9	3.1	0.203					B
AIRE	1033		20	18.49	1.51	0.391					B
NFKB2	899		17	16.1	0.9	0.444					B
PSIP1	899		17	16.1	0.9	0.444					B
FKBP4	899		17	16.1	0.9	0.444					B
IRF7	1241		23	22.22	0.78	0.463					B
RELA	581		11	10.4	0.6	0.469					B
TBP	1386		25	24.81	0.19	0.516					B
ONECUT2	562		10	10.06	-0.06	0.554					B
POU3F2	1816		32	32.51	-0.51	0.569					B
POU2F2	861		15	15.42	-0.42	0.583					B
SLC22A1	861		15	15.42	-0.42	0.583					B
IRF5	870		15	15.58	-0.58	0.599					B
IRF3	870		15	15.58	-0.58	0.599					B
IRF4	870		15	15.58	-0.58	0.599					B
NR2F1	540		9	9.67	-0.67	0.635					B
MEF2A	2339		40	41.88	-1.88	0.655					B
TLX1	561		9	10.04	-1.04	0.68					B
RB1	571		30	23.62	6.38	0.106					C
E2F5	566		29	23.41	5.59	0.137					C
E2F2	566		29	23.41	5.59	0.137					C
NFYA	1312		61	54.27	6.73	0.18					C
ZBTB16	527		26	21.8	4.2	0.201					C
NFYB	1137		51	47.03	3.97	0.289					C
GLI3	585		26	24.2	1.8	0.381					C
GLI1	585		26	24.2	1.8	0.381					C
E2F7	568		25	23.5	1.5	0.403					C
REST	1141		49	47.2	1.8	0.412					C
PKNOX1	575		25	23.79	1.21	0.428					C
HOXC6	575		25	23.79	1.21	0.428					C
PBX2	575		25	23.79	1.21	0.428					C
HOXB1	575		25	23.79	1.21	0.428					C
HOXB8	575		25	23.79	1.21	0.428					C
HOXB7	575		25	23.79	1.21	0.428					C
ONECUT2	562		24	23.25	0.75	0.466					C
HOXA7	593		25	24.53	0.47	0.491					C
SMAD7	600		25	24.82	0.18	0.515					C
SMAD5	600		25	24.82	0.18	0.515					C
TRAF4	559		25	15.26	9.74	0.011					D
ALX1	559		25	15.26	9.74	0.011					D
NKX6-1	524		19	14.31	4.69	0.127					D
NR6A1	558		20	15.24	4.76	0.13					D
STAT3	1591		50	43.44	6.56	0.159					D
STAT5B	1081		35	29.52	5.48	0.165					D
POU3F2	1816		56	49.59	6.41	0.177					D
PAX8	1068		33	29.16	3.84	0.251					D
TMEM37	1365		41	37.27	3.73	0.28					D
PGR	1365		41	37.27	3.73	0.28					D
ERF	607		19	16.57	2.43	0.302					D
CNTN2	1068		32	29.16	2.84	0.316					D
RELA	581		18	15.86	2.14	0.324					D
LHX3	553		17	15.1	1.9	0.342					D
RUNX3	837		25	22.85	2.15	0.349					D
FOXL1	964		28	26.32	1.68	0.394					D
MYC	2011		57	54.91	2.09	0.4					D
IRF2	1184		34	32.33	1.67	0.404					D
VDR	1545		44	42.19	1.81	0.406					D
ESR1	576		17	15.73	1.27	0.406					D
PITX2	617		279	171.3	107.7	1.53e-21					E
ELK4	563		234	156.31	77.69	3.84e-13					E
NKX3-1	885		329	245.7	83.3	1.63e-10					E
POU2F1	2888		922	801.8	120.2	8.62e-09					E
FOXD3	818		296	227.1	68.9	3.37e-08					E
GATA1	1914		629	531.39	97.61	5.04e-08					E
HLF	880		312	244.32	67.68	1.4e-07					E
FOXJ2	1052		360	292.07	67.93	9.3e-07					E
STAT2	1810		582	502.51	79.49	4.51e-06					E
AIRE	1033		348	286.79	61.21	7.3e-06					E
IRF2	1184		393	328.72	64.28	8.95e-06					E
CUX1	2511		773	697.14	75.86	9.19e-05					E
IRF1	1763		555	489.47	65.53	0.000107					E
SREBF1	1454		461	403.68	57.32	0.000226					E
FOXF1A	602		205	167.13	37.87	0.000306					E
ZBTB16	527		180	146.31	33.69	0.000595					E
IRF7	1241		393	344.54	48.46	0.000754					E
FOXD1	1019		327	282.91	44.09	0.000824					E
NFIL3	812		265	225.44	39.56	0.000888					E
ARNT	2041		625	566.65	58.35	0.000934					E
IRF7	1241		53	29.62	23.38	1.82e-05					F
HOXA4	600		31	14.32	16.68	4.24e-05					F
IRF1	1763		67	42.09	24.91	5.32e-05					F
NKX6-1	524		27	12.51	14.49	0.000141					F
IRF9	609		29	14.54	14.46	0.000306					F
IRF2	1184		47	28.26	18.74	0.000331					F
FOXL1	964		40	23.01	16.99	0.000403					F
NKX6-2	595		28	14.2	13.8	0.000471					F
FOXD3	818		35	19.53	15.47	0.000549					F
FOXF1A	602		28	14.37	13.63	0.000566					F
IRF8	1116		44	26.64	17.36	0.000605					F
IRF5	870		36	20.77	15.23	0.000842					F
IRF3	870		36	20.77	15.23	0.000842					F
IRF4	870		36	20.77	15.23	0.000842					F
FOXP3	588		27	14.04	12.96	0.000861					F
POU2F1	2888		92	68.94	23.06	0.00112					F
HMGA2	606		27	14.47	12.53	0.00134					F
SRY	1325		48	31.63	16.37	0.00207					F
NKX3-1	885		35	21.13	13.87	0.00216					F
GATA1	1914		64	45.69	18.31	0.00262					F
MEF2A	2339		254	205.18	48.82	6.2e-05					G
NFIL3	812		97	71.23	25.77	0.000909					G
XBP1	553		70	48.51	21.49	0.00105					G
JUNB	1491		163	130.79	32.21	0.00127					G
FOS	1491		163	130.79	32.21	0.00127					G
FOSB	1491		163	130.79	32.21	0.00127					G
JUND	1491		163	130.79	32.21	0.00127					G
ERF	607		74	53.25	20.75	0.00213					G
JUN	1898		200	166.49	33.51	0.00214					G
ZFP238	576		68	50.53	17.47	0.00674					G
IL6	567		67	49.74	17.26	0.00698					G
FOXO3	1010		110	88.6	21.4	0.00892					G
USF1	1441		151	126.41	24.59	0.00954					G
TFDP1	1601		166	140.44	25.56	0.0098					G
POU2F2	861		95	75.53	19.47	0.01					G
SLC22A1	861		95	75.53	19.47	0.01					G
FOSL2	893		98	78.33	19.67	0.011					G
POU3F2	1816		185	159.3	25.7	0.013					G
FOSL1	1103		117	96.76	20.24	0.015					G
TRP53	1423		147	124.83	22.17	0.017					G
SP1	1132		176	90.14	85.86	2.1e-19					H
NFE2	979		154	77.96	76.04	2.03e-17					H
UBE4A	1094		165	87.11	77.89	7.35e-17					H
UBE4B	1094		165	87.11	77.89	7.35e-17					H
E2F1	2038		257	162.28	94.72	7.35e-16					H
SP4	917		142	73.02	68.98	1.74e-15					H
E2F4	1636		216	130.27	85.73	2.58e-15					H
TFDP1	1601		211	127.48	83.52	7.4e-15					H
NFE2L3	597		103	47.54	55.46	2.04e-14					H
MAFG	597		103	47.54	55.46	2.04e-14					H
MAFF	597		103	47.54	55.46	2.04e-14					H
MAFK	597		103	47.54	55.46	2.04e-14					H
MAF	597		103	47.54	55.46	2.04e-14					H
MAFB	597		103	47.54	55.46	2.04e-14					H
E2F7	568		99	45.23	53.77	3.55e-14					H
EGR3	1384		187	110.2	76.8	3.66e-14					H
SP3	1198		168	95.39	72.61	3.69e-14					H
EGR2	1384		186	110.2	75.8	7.34e-14					H
SP2	797		124	63.46	60.54	9.91e-14					H
PTGDR	1805		225	143.73	81.27	3.4e-13					H
SRY	1325		356	254.45	101.55	3.21e-13					I
SOX5	1021		267	196.07	70.93	8.29e-09					I
HMGA2	606		168	116.37	51.63	1.11e-07					I
FOXL1	964		243	185.12	57.88	1.06e-06					I
FOXO1	1060		261	203.56	57.44	3.09e-06					I
FOXO4	1052		258	202.02	55.98	4.9e-06					I
OTX1	591		155	113.49	41.51	1.14e-05					I
OTX2	591		155	113.49	41.51	1.14e-05					I
FOXJ2	1052		254	202.02	51.98	1.97e-05					I
NKX6-2	595		154	114.26	39.74	2.6e-05					I
FOXF2	1228		289	235.82	53.18	4.11e-05					I
VSX2	552		141	106	35	0.000111					I
IRF1	1763		395	338.56	56.44	0.000158					I
CDX2	575		145	110.42	34.58	0.000169					I
CDX1	575		145	110.42	34.58	0.000169					I
LHX3	553		140	106.2	33.8	0.00018					I
HOXA4	600		149	115.22	33.78	0.000294					I
SOX18	587		146	112.73	33.27	0.000313					I
SOX12	587		146	112.73	33.27	0.000313					I
SOX15	587		146	112.73	33.27	0.000313					I
HNF4A	1625		441	271.54	169.46	1.76e-30					J
SFPI1	875		256	146.21	109.79	4.96e-22					J
PIK3R3	602		192	100.6	91.4	3.85e-21					J
ERG	602		192	100.6	91.4	3.85e-21					J
PSMD12	602		192	100.6	91.4	3.85e-21					J
FSCN1	602		192	100.6	91.4	3.85e-21					J
ATM	602		192	100.6	91.4	3.85e-21					J
ELK3	602		192	100.6	91.4	3.85e-21					J
SLC6A2	602		192	100.6	91.4	3.85e-21					J
ELF4	602		192	100.6	91.4	3.85e-21					J
EPHB1	602		192	100.6	91.4	3.85e-21					J
TNFRSF1A	602		192	100.6	91.4	3.85e-21					J
KCNH6	602		192	100.6	91.4	3.85e-21					J
MYB	756		226	126.33	99.67	9.53e-21					J
NR5A1	733		220	122.49	97.51	1.94e-20					J
USF2	1288		338	215.23	122.77	2.85e-20					J
TLX2	573		183	95.75	87.25	3e-20					J
TBX5	1209		321	202.03	118.97	4.52e-20					J
ZIC2	574		181	95.92	85.08	2.25e-19					J
BHLHE41	853		243	142.54	100.46	2.93e-19					J
TLX1	561		26	20.91	5.09	0.148					K
PPARG	1047		43	39.03	3.97	0.272					K
STAT5A	1883		75	70.2	4.8	0.281					K
ALX4	530		22	19.76	2.24	0.332					K
BPTF	583		24	21.73	2.27	0.337					K
ZBTB7A	566		23	21.1	1.9	0.364					K
EGR4	587		23	21.88	1.12	0.433					K
IL6	567		22	21.14	0.86	0.455					K
RREB1	890		34	33.18	0.82	0.467					K
ZFP238	576		22	21.47	0.53	0.485					K
EGR2	1384		52	51.59	0.41	0.498					K
EGR1	1334		50	49.73	0.27	0.507					K
TMEM37	1365		51	50.89	0.11	0.516					K
PGR	1365		51	50.89	0.11	0.516					K
MEF2A	2339		87	87.2	-0.2	0.529					K
GTF2I	563		21	20.99	0.01	0.532					K
NFIC	970		36	36.16	-0.16	0.537					K
MEIS1	1424		52	53.09	-1.09	0.587					K
PAX5	1506		55	56.14	-1.14	0.588					K
MAZ	557		20	20.76	-0.76	0.602					K
NR1H2	551		20	13.29	6.71	0.045					L
PRDM1	583		16	14.06	1.94	0.333					L
RXRA	1247		31	30.07	0.93	0.457					L
REST	1141		28	27.52	0.48	0.491					L
MEF2A	2339		55	56.41	-1.41	0.607					L
SRF	1950		45	47.03	-2.03	0.653					L
TGIF1	594		13	14.33	-1.33	0.681					L
IL10	594		13	14.33	-1.33	0.681					L
VSX2	552		12	13.31	-1.31	0.686					L
ARNT2	554		12	13.36	-1.36	0.69					L
MAZ	557		12	13.43	-1.43	0.697					L
EP300	575		12	13.87	-1.87	0.738					L
ESR1	576		12	13.89	-1.89	0.74					L
PPARG	1047		22	25.25	-3.25	0.782					L
TLX1	561		11	13.53	-2.53	0.8					L
SREBF2	575		11	13.87	-2.87	0.825					L
ALX4	530		10	12.78	-2.78	0.828					L
XBP1	553		10	13.34	-3.34	0.864					L
POU2F2	861		16	20.76	-4.76	0.891					L
SLC22A1	861		16	20.76	-4.76	0.891					L
PPARG	1047		9	3.42	5.58	0.00575					M
IL6	567		5	1.85	3.15	0.036					M
NR2F1	540		4	1.77	2.23	0.099					M
PAX1	552		4	1.81	2.19	0.105					M
RXRA	1247		6	4.08	1.92	0.219					M
NR1H2	551		3	1.8	1.2	0.268					M
MTF1	565		3	1.85	1.15	0.281					M
PRDM1	583		3	1.91	1.09	0.297					M
MYOD1	1256		5	4.11	0.89	0.393					M
SRF	1950		7	6.38	0.62	0.459					M
TMEM37	1365		5	4.46	0.54	0.466					M
PGR	1365		5	4.46	0.54	0.466					M
PPARA	1070		4	3.5	0.5	0.468					M
STAT5B	1081		4	3.53	0.47	0.476					M
TBP	1386		5	4.53	0.47	0.48					M
REST	1141		4	3.73	0.27	0.52					M
TCF3	1448		5	4.74	0.26	0.521					M
TOPORS	536		2	1.75	0.25	0.528					M
XBP1	553		2	1.81	0.19	0.546					M
MAZ	557		2	1.82	0.18	0.55					M

## Sheet: Gene Tracks
	Tracks
TREM2	T-1
RETNLA	T-1
P4HA3	T-1
PSRC1	T-1
SPP1	T-1
COL24A1	T-1
C3AR1	T-1
THBS4	T-1
RGS16	T-1
GM10800	T-1
ETV4	T-1
MS4A7	T-1
CEMIP	T-1
ANKRD34B	T-1
MMP12	T-1
LAMA1	T-1
GJB4	T-1
ACKR1	T-1
GCNT4	T-1
GREM1	T-1
THBS2	T-1
HAS2	T-1
STRA6L	T-1
TNFSF18	T-1
ARG1	T-1
SAA3	T-1
ATG9B	T-1
PTX3	T-1
FRZB	T-1
PDYN	T-1
GBX2	T-1
KCNT1	T-1
COL11A1	T-1
CHODL	T-1
KNG2	T-1
GP2	T-1
PDCD1	T-1
LRRC15	T-1
MAB21L3	T-1
DMBT1	T-1
DKK2	T-1
SPRR2A2	T-1
TM4SF19	T-1
CHIL4	T-1
CLCA1	T-1
CXCL9	T-1
H2-M2	T-1
KRT17	T-1
FBLN7	T-1
FER1L6	T-1
KRT5	T-1
IBSP	T-1
KRT14	T-1
JCHAIN	T-1
KRT4	T-1
PLCD4	T-1
TNC	T-2
COL28A1	T-2
FN1	T-2
CLEC4N	T-2
SFRP1	T-2
C1QB	T-2
CTSS	T-2
C1QC	T-2
C1QA	T-2
ADAM12	T-2
COL5A2	T-2
ILDR2	T-2
LRG1	T-2
FBN1	T-2
NRCAM	T-2
CTSK	T-2
TOP2A	T-2
MMP2	T-2
SYT12	T-2
CLCA3A1	T-2
LHFPL2	T-2
FCGR2B	T-2
LTBP2	T-2
GM49339	T-2
GTSE1	T-2
GPR176	T-2
CCL8	T-2
TIMP1	T-2
CCR5	T-2
CD200R1	T-2
CILP	T-2
SHC4	T-2
MSR1	T-2
NCAPG2	T-2
TPX2	T-2
CCN4	T-2
KIF2C	T-2
ELN	T-2
CCNA2	T-2
S100A14	T-2
CCNB1	T-2
SPRR1A	T-2
FST	T-2
IGF1	T-2
TNFRSF9	T-2
CLSPN	T-2
TLR8	T-2
FBN2	T-2
CDK1	T-2
DDIAS	T-2
LIF	T-2
FCRLS	T-2
FCRLB	T-2
HPGDS	T-2
CGREF1	T-2
WFDC17	T-2
ADAMTS4	T-2
TGM1	T-2
MEGF11	T-2
CCDC80	T-2
ZRANB3	T-2
KIF11	T-2
ADAMTS12	T-2
TNIP3	T-2
CLDN4	T-2
CENPF	T-2
NXPE5	T-2
PIMREG	T-2
PRRX2	T-2
GPNMB	T-2
CLDN2	T-2
CIP2A	T-2
MEGF10	T-2
MS4A14	T-2
EREG	T-2
CD109	T-2
ALDH1L2	T-2
MS4A6D	T-2
EDA2R	T-2
CCL12	T-2
CTHRC1	T-2
TFAP2A	T-2
AA467197	T-2
PBK	T-2
KIF18B	T-2
CHL1	T-2
PLA1A	T-2
RELN	T-2
CREG2	T-2
MT2	T-2
GJB3	T-2
KNTC1	T-2
INHBA	T-2
TNFRSF23	T-2
PROX1	T-2
GM21188	T-2
FMOD	T-2
CHRNA7	T-2
NOG	T-2
MEST	T-2
SGO2A	T-2
SEMA3D	T-2
PRRG4	T-2
SHCBP1	T-2
TMEM26	T-2
CCL9	T-2
CXCL13	T-2
DIO3	T-2
COL8A1	T-2
HSD11B2	T-2
SYT13	T-2
ECRG4	T-2
STAB2	T-2
CCL2	T-2
CENPM	T-2
DEPDC1A	T-2
FCGR1	T-2
FGF23	T-2
FRMPD3	T-2
CFI	T-2
PKHD1	T-2
GDF6	T-2
LCN2	T-2
LILR4B	T-2
SPEER4C	T-2
KIF20B	T-2
CDHR1	T-2
ALX4	T-2
PRSS22	T-2
CCL7	T-2
PTGER3	T-2
CXCL10	T-2
DSPP	T-2
ANKRD37	T-2
CLDN6	T-2
LUM	T-2
CTLA4	T-2
TAF1	T-2
ZFP382	T-2
PARPBP	T-2
CSMD1	T-2
MDK	T-2
ELK4	T-2
KCNN3	T-2
CHD2	T-2
SLC26A4	T-2
MMP13	T-2
PAPPA2	T-2
SECTM1B	T-2
TAL2	T-2
CEP192	T-2
LTF	T-2
FXYD4	T-2
ATAD5	T-2
NTRK2	T-2
CDKN2A	T-2
FOXP3	T-2
STAC2	T-2
CD209E	T-2
GPR84	T-2
DCHS2	T-2
EYA4	T-2
DCSTAMP	T-2
PHGR1	T-2
CD300LD4	T-2
E030018B13RIK	T-2
CERS3	T-2
NTS	T-2
ANO3	T-2
MYMK	T-2
COMP	T-2
PIANP	T-2
GM11027	T-2
SECTM1A	T-2
PLCH1	T-2
EMILIN3	T-2
SH3GL3	T-2
SDSL	T-2
CLCA2	T-2
KCNS1	T-2
1700012B07RIK	T-2
CWH43	T-2
TNNI1	T-2
RGS5	T-2
TET2	T-2
DUOX1	T-2
MUCL1	T-2
TM4SF5	T-2
STRA6	T-2
LIPN	T-2
SNHG4	T-2
PLA2G4C	T-2
VSIG1	T-2
GLOD5	T-2
VMN2R7	T-2
BEND4	T-2
UBD	T-2
CXCL3	T-2
C1QTNF3	T-2
HOXD4	T-2
GM29695	T-2
MYBPC2	T-2
D6ERTD527E	T-2
PRND	T-2
APOL7C	T-2
CBLIF	T-2
UPK3A	T-2
NPY	T-2
FUT1	T-2
A930017K11RIK	T-2
DLK1	T-2
RLN3	T-2
GM21958	T-2
SYNB	T-2
PCARE	T-2
GDF7	T-2
ALPK2	T-2
D830030K20RIK	T-2
DYNLT2A3	T-2
BMP1	T-3
CCNG1	T-3
COL3A1	T-3
COL15A1	T-3
CTPS	T-3
MMP14	T-3
PPIC	T-3
SH3PXD2B	T-3
BRINP1	T-3
COL1A2	T-3
COL1A1	T-3
COL5A1	T-3
SEMA6B	T-3
LGMN	T-3
BHLHE40	T-3
C1QTNF6	T-3
SERPINE2	T-3
SORCS2	T-3
PRUNE2	T-3
LRP12	T-3
FSTL1	T-3
COL4A1	T-3
PTGER4	T-3
MKI67	T-3
ROR2	T-3
CPXM1	T-3
CD68	T-3
GAS2L3	T-3
ENC1	T-3
CTSD	T-3
LGALS1	T-3
ARHGAP19	T-3
SCN1B	T-3
PTGS1	T-3
ARHGAP11A	T-3
CDKN1A	T-3
F7	T-3
SOCS3	T-3
MAFB	T-3
CD276	T-3
MGP	T-3
ACP5	T-3
SCAMP5	T-3
FSCN1	T-3
CTSH	T-3
TBXAS1	T-3
ULBP1	T-3
MRC1	T-3
MMP19	T-3
NUP205	T-3
LOXL2	T-3
KIF22	T-3
ADAMTS2	T-3
SERPINA3I	T-3
MARK1	T-3
PCDHGC5	T-3
NRG1	T-3
FAT1	T-3
FOXM1	T-3
FCGR3	T-3
FAM110D	T-3
SPSB1	T-3
PCDH7	T-3
PTH1R	T-3
AKR1B8	T-3
CH25H	T-3
UCK2	T-3
CHSY3	T-3
TMEM37	T-3
CYP7B1	T-3
MYO5A	T-3
RRM2	T-3
ATP8B1	T-3
CCNB2	T-3
E2F8	T-3
VCAN	T-3
TFPI2	T-3
SMC2	T-3
COL5A3	T-3
ASPM	T-3
CAPN6	T-3
PRR11	T-3
ANLN	T-3
KNSTRN	T-3
RAB3IL1	T-3
KIFC1	T-3
ADGRE1	T-3
PMEPA1	T-3
SLC19A2	T-3
CCL6	T-3
CD248	T-3
GATM	T-3
PRC1	T-3
MDGA1	T-3
GAS7	T-3
B4GALT6	T-3
SIGLEC1	T-3
RASL10B	T-3
KIF20A	T-3
CENPE	T-3
SLC37A2	T-3
TFEC	T-3
AURKB	T-3
KLHDC8A	T-3
TACC3	T-3
ZFP469	T-3
POLE	T-3
ARMCX4	T-3
FAM20C	T-3
ADAMTS7	T-3
DCLK1	T-3
DIAPH3	T-3
UHRF1	T-3
GADD45G	T-3
BHLHE22	T-3
DLGAP5	T-3
SLC7A2	T-3
DPEP2	T-3
LOXL4	T-3
COL7A1	T-3
CSF2RB2	T-3
OAF	T-3
CDCA8	T-3
XIAP	T-3
FKBP5	T-3
SPAG5	T-3
CLCN5	T-3
BIRC5	T-3
ITM2A	T-3
RACGAP1	T-3
ATAD2	T-3
LOX	T-3
MMRN1	T-3
PCLAF	T-3
SCUBE1	T-3
CKAP2	T-3
BASP1	T-3
MALT1	T-3
RIN1	T-3
PGF	T-3
NCAPG	T-3
FIGNL1	T-3
ACKR3	T-3
BRCA1	T-3
KNL1	T-3
NUF2	T-3
NEIL3	T-3
APOE	T-3
SLC39A14	T-3
CEP55	T-3
IQGAP3	T-3
CDCA3	T-3
BUB1B	T-3
SLC7A8	T-3
MT1	T-3
PASK	T-3
CD84	T-3
GDF15	T-3
SLC7A11	T-3
FBLN2	T-3
PDPR	T-3
MPEG1	T-3
CLEC4A2	T-3
H2AC24	T-3
PDGFRL	T-3
ADGRG2	T-3
SFN	T-3
IL2RA	T-3
MASTL	T-3
1500009L16RIK	T-3
CD200R4	T-3
SLAMF9	T-3
SH2B2	T-3
KIF15	T-3
CHAF1B	T-3
AURKA	T-3
PLK1	T-3
CKAP2L	T-3
TGFBI	T-3
WNT7B	T-3
CDCA2	T-3
CDC20	T-3
PDE10A	T-3
UBE2C	T-3
PLAU	T-3
HELLS	T-3
ZWILCH	T-3
SHROOM2	T-3
PSAT1	T-3
NHS	T-3
CDCA5	T-3
PAPPA	T-3
ITGB8	T-3
HCN1	T-3
CKS1B	T-3
INAVA	T-3
IGLON5	T-3
ESPL1	T-3
TICRR	T-3
SPDL1	T-3
TRIO	T-3
IFI207	T-3
MFAP5	T-3
SLFN9	T-3
SH2D5	T-3
MMS22L	T-3
ENPP1	T-3
CRLF1	T-3
RNF128	T-3
ATP6V0D2	T-3
RAD51	T-3
MELK	T-3
CLEC5A	T-3
NDC80	T-3
FANCD2	T-3
CCL17	T-3
GPR173	T-3
HAPLN1	T-3
CD80	T-3
MCHR1	T-3
CD300C2	T-3
ZFP991	T-3
BCL2A1B	T-3
AIF1	T-3
AHSG	T-3
FXYD6	T-3
UGGT2	T-3
PTPRT	T-3
KIF26B	T-3
ORM1	T-3
LAIR1	T-3
RAD51AP1	T-3
MCM10	T-3
RGS4	T-3
S100A4	T-3
CENPI	T-3
LDLRAD4	T-3
MEX3A	T-3
ECT2	T-3
GJB5	T-3
FAM83D	T-3
RNF152	T-3
CENPN	T-3
CLIP4	T-3
TROAP	T-3
PDGFC	T-3
REPS2	T-3
BAALC	T-3
GM5431	T-3
UPRT	T-3
MIS18BP1	T-3
CPZ	T-3
SGO1	T-3
FOSL1	T-3
ESCO2	T-3
NUSAP1	T-3
CSF2RB	T-3
CCNF	T-3
IFI205	T-3
HOOK1	T-3
GINS2	T-3
TLR13	T-3
ZBED6	T-3
BATF3	T-3
SPC25	T-3
PIWIL2	T-3
TTK	T-3
GAL3ST2	T-3
GDA	T-3
CDC25C	T-3
TNFRSF11B	T-3
KIF23	T-3
RAD54L	T-3
DOK2	T-3
AOAH	T-3
TRIP13	T-3
OLR1	T-3
NEB	T-3
DIO2	T-3
DTL	T-3
IFI211	T-3
ITGAX	T-3
SHISA3	T-3
TTLL4	T-3
RAD54B	T-3
PHEX	T-3
TMC5	T-3
KIF14	T-3
D430041D05RIK	T-3
PIRA2	T-3
4930562C15RIK	T-3
MXD3	T-3
IL6	T-3
EGR2	T-3
PPFIA4	T-3
DOCK9	T-3
FFAR2	T-3
EXO1	T-3
MCTP1	T-3
MTFR2	T-3
TNFSF8	T-3
ERFE	T-3
CCR1	T-3
SHC2	T-3
TMEM213	T-3
AK5	T-3
CALCR	T-3
CMAH	T-3
TNFSF11	T-3
HIPK2	T-3
SLFN3	T-3
FANCI	T-3
TNFAIP8L1	T-3
ITIH3	T-3
IGSF9B	T-3
SKA1	T-3
PROCR	T-3
DOK5	T-3
PFKFB2	T-3
KCNJ10	T-3
SKA3	T-3
CCL21D	T-3
STIL	T-3
ADRA2A	T-3
RHBDL2	T-3
ERCC6L2	T-3
MORC1	T-3
AMN	T-3
CD300LF	T-3
BUB1	T-3
PIEZO2	T-3
CD177	T-3
KLHL4	T-3
ENOX1	T-3
SYT8	T-3
VPS13D	T-3
CALCA	T-3
FHOD3	T-3
CDC6	T-3
SERPINA10	T-3
DUSP13	T-3
LRRK2	T-3
DMP1	T-3
EEF1AKMT3	T-3
HTR2B	T-3
PABPC1L	T-3
EME1	T-3
ANKRD34A	T-3
PSAPL1	T-3
ASB4	T-3
DSCAML1	T-3
ALKAL1	T-3
SASS6	T-3
4933430I17RIK	T-3
TMEM273	T-3
ORC1	T-3
CDH3	T-3
CCR8	T-3
SLAMF7	T-3
CHP2	T-3
ST8SIA6	T-3
MUC2	T-3
TNFRSF4	T-3
CHEK1	T-3
CCL21A	T-3
EAR6	T-3
RIPOR3	T-3
NOS2	T-3
WNT6	T-3
DHRS9	T-3
MUC5AC	T-3
DCST2	T-3
CDK19	T-3
OLFR1388	T-3
GM49369	T-3
CD164L2	T-3
SPSB4	T-3
AUNIP	T-3
9930111J21RIK1	T-3
ATP10B	T-3
GLP2R	T-3
GM26566	T-3
CXCL1	T-3
IL4I1	T-3
PDCD1LG2	T-3
IFI204	T-3
NNAT	T-3
CACNG5	T-3
ANKFN1	T-3
MYO3B	T-3
TWIST1	T-3
CDA	T-3
CXCL5	T-3
FBXO48	T-3
BTBD17	T-3
HOXD9	T-3
GPR20	T-3
OLFR78	T-3
TFR2	T-3
PBP2	T-3
MYO5C	T-3
SVOP	T-3
TNF	T-3
ZFP551	T-3
GUCA1A	T-3
DGKK	T-3
LGALS7	T-3
LRR1	T-3
DNAJC22	T-3
KCNA3	T-3
GXYLT2	T-3
FAM167B	T-3
SPINK2	T-3
MYH15	T-3
MATN3	T-3
OAS1E	T-3
SYTL5	T-3
SLC38A11	T-3
FLT3	T-3
2610318N02RIK	T-3
ITGAE	T-3
CD5L	T-3
GPR63	T-3
TNS4	T-3
HNF4A	T-3
CPXM2	T-3
PTPRQ	T-3
NAGS	T-3
ODAPH	T-3
FCGBP	T-3
CX3CR1	T-3
CLGN	T-3
POLQ	T-3
PVRIG	T-3
B930094E09RIK	T-3
ATP1A4	T-3
NR1H4	T-3
ZFP369	T-3
TTC22	T-3
VEPH1	T-3
DLK2	T-3
CRABP2	T-3
RNASE10	T-3
BMP8A	T-3
1700109H08RIK	T-3
CD200R2	T-3
ADAMTS19	T-3
C1S2	T-3
FADS2B	T-3
PIF1	T-3
GM31160	T-3
TGTP1	T-3
CYP21A1	T-3
VMN2R72	T-3
CHADL	T-3
NKX2-9	T-3
IL12B	T-3
HTR7	T-3
OSM	T-3
CCL20	T-3
NUGGC	T-3
GM29106	T-3
BMP8B	T-3
PHF11A	T-3
REG1	T-3
PGC	T-3
TMEM132E	T-3
GPR82	T-3
IL10	T-3
WDR86	T-3
CDH15	T-3
OLFR544	T-3
OLFR558	T-3
MYCN	T-3
GCSAM	T-3
XCR1	T-3
SYT2	T-3
GPR141B	T-3
GRHL3	T-3
SLAMF8	T-3
OAS1G	T-3
KRT15	T-3
CCR4	T-3
1700066B19RIK	T-3
OLFR536	T-3
CYP4F37	T-3
C4BP	T-3
SSU2	T-3
COLEC11	T-3
ZFP985	T-3
AADAC	T-3
B3GALT5	T-3
ACOT12	T-3
ANKRD34C	T-3
LRP2BP	T-3
SLC12A1	T-3
HSF5	T-3
PRSS16	T-3
DIPK2B	T-3
SLX4IP	T-3
PRG2	T-3
TNFRSF17	T-3
ZFP976	T-3
AU018091	T-3
SLC26A10	T-3
H4C3	T-3
LAMC2	T-4
PHLDA3	T-4
CD63	T-4
PDZRN3	T-4
OSMR	T-4
DBN1	T-4
SCARB1	T-4
SGPL1	T-4
CTSB	T-4
IL1R1	T-4
MYOF	T-4
PLD3	T-4
NEK6	T-4
IL1RL2	T-4
SBNO2	T-4
AEN	T-4
GALC	T-4
FNDC3B	T-4
WNT5A	T-4
TGFBR1	T-4
NSD2	T-4
PCDHB9	T-4
BOK	T-4
UNC5B	T-4
IGF2R	T-4
CSTB	T-4
STEAP2	T-4
KDELR3	T-4
LUZP1	T-4
GAREM1	T-4
FNIP2	T-4
GUSB	T-4
AXL	T-4
CXCL16	T-4
AHNAK2	T-4
APBB2	T-4
NDNF	T-4
SDK1	T-4
LIPA	T-4
EXOC4	T-4
TPCN2	T-4
E2F7	T-4
HAVCR2	T-4
RAB7B	T-4
S100A11	T-4
IGDCC4	T-4
LGALS3	T-4
HEATR5A	T-4
HEXB	T-4
GOLM1	T-4
HIF1A	T-4
RNF180	T-4
CAR13	T-4
LRRC8C	T-4
COL12A1	T-4
NRP2	T-4
LACC1	T-4
DSN1	T-4
NAIP2	T-4
CACNB3	T-4
ESYT2	T-4
STING1	T-4
FMN1	T-4
P2RY6	T-4
CTSZ	T-4
CSF2RA	T-4
C1QTNF5	T-4
LOXL3	T-4
ZFP423	T-4
TUG1	T-4
HGF	T-4
COTL1	T-4
SLC27A6	T-4
NREP	T-4
TNRC6A	T-4
P2RY14	T-4
INHBB	T-4
EPHA3	T-4
ATP7A	T-4
PSAP	T-4
LPL	T-4
DOCK7	T-4
CLASP1	T-4
MARCKSL1	T-4
LCLAT1	T-4
TNFRSF11A	T-4
SLC4A8	T-4
PPA1	T-4
MYO7A	T-4
NCAPD3	T-4
TENM3	T-4
LGI2	T-4
CEP170	T-4
TIFA	T-4
ARL11	T-4
ZFYVE28	T-4
CDCP1	T-4
CD86	T-4
ARSI	T-4
RCAN1	T-4
TLR2	T-4
DBF4	T-4
FLNA	T-4
GNA15	T-4
FCER1G	T-4
BCL3	T-4
ICE1	T-4
RASSF4	T-4
UBR5	T-4
VILL	T-4
ZFC3H1	T-4
IER5L	T-4
NCKAP1L	T-4
NR2C2	T-4
F10	T-4
CYBB	T-4
ANKRD17	T-4
ABCC9	T-4
SYNPO	T-4
ITGA6	T-4
GPR39	T-4
HMMR	T-4
GBGT1	T-4
SULF1	T-4
TTPAL	T-4
PKIB	T-4
WNK1	T-4
VMN1R88	T-4
CPT1C	T-4
MTHFD2	T-4
NBAS	T-4
HEATR1	T-4
CEP295	T-4
APOBEC1	T-4
MYO19	T-4
GPR34	T-4
CAMK1D	T-4
BIRC6	T-4
CLU	T-4
LPCAT2	T-4
CAV3	T-4
ADAM8	T-4
ITGB2	T-4
CYTH4	T-4
PIK3C2A	T-4
KCNN4	T-4
KYNU	T-4
ADAMTS9	T-4
LAMA2	T-4
MAL	T-4
NAIP6	T-4
SLC29A3	T-4
NRTN	T-4
CFP	T-4
EVI2A	T-4
ABCA1	T-4
ADCY7	T-4
TMC7	T-4
ALPK1	T-4
MYBL1	T-4
LRP8	T-4
CXCL12	T-4
MUC4	T-4
ZZEF1	T-4
ADNP	T-4
EFNA4	T-4
HASPIN	T-4
TNFRSF1B	T-4
PRR16	T-4
AJAP1	T-4
KCND1	T-4
FUT2	T-4
ZFP169	T-4
COL14A1	T-4
4930503L19RIK	T-4
LCOR	T-4
PTK6	T-4
CCL22	T-4
DZIP3	T-4
LIN9	T-4
IL1RN	T-4
CLEC12A	T-4
CLEC11A	T-4
COL22A1	T-4
PIK3CG	T-4
FRYL	T-4
MYSM1	T-4
SLC15A3	T-4
PIK3R3	T-4
SLC11A1	T-4
SHISA4	T-4
MCOLN2	T-4
PLCE1	T-4
BHLHE41	T-4
STEAP1	T-4
CYSLTR1	T-4
SOX9	T-4
MATK	T-4
LAT2	T-4
GPC6	T-4
GM10521	T-4
NSL1	T-4
ANKFY1	T-4
ITGA7	T-4
FOLR1	T-4
SV2C	T-4
SLC40A1	T-4
LHX6	T-4
GPR35	T-4
UBE2T	T-4
PLA2G7	T-4
ARTN	T-4
GPR85	T-4
AMD1	T-4
BCL2A1D	T-4
PODNL1	T-4
LY86	T-4
FRK	T-4
NUDT17	T-4
NLRP10	T-4
ROBO2	T-4
PPARGC1B	T-4
FNDC1	T-4
LRRC25	T-4
GEN1	T-4
NLRP1B	T-4
MGMT	T-4
FAM83B	T-4
ARNTL2	T-4
PLD4	T-4
ZMYND15	T-4
RPH3A	T-4
DCST1	T-4
PRKCB	T-4
SLC5A1	T-4
GM10718	T-4
RAET1E	T-4
OLFR46	T-4
FCGR4	T-4
A2ML1	T-4
AGR2	T-4
SLC5A9	T-4
CCR2	T-4
NFKBIE	T-4
TMEM95	T-4
IRF7	T-4
MFRP	T-4
TRP63	T-4
FAM180A	T-4
MBNL3	T-4
VWA1	T-4
CD300LD3	T-4
ST18	T-4
HECW1	T-4
GPR65	T-4
TIGIT	T-4
GHRL	T-4
TGFB3	T-4
SFRP4	T-4
BNC2	T-4
TUB	T-4
BCL2A1A	T-4
H4C9	T-4
PTAFR	T-4
ASGR2	T-4
OAS2	T-4
MLANA	T-4
CD72	T-4
RUNDC3A	T-4
SERTAD4	T-4
ADORA1	T-4
MGL2	T-4
SMARCA1	T-4
TMEM121	T-4
OAS1A	T-4
UVSSA	T-4
CCNA1	T-4
P2RX2	T-4
PLEK2	T-4
BPIFA2	T-4
MYH2	T-4
ADAM5	T-4
ZFP599	T-4
AMD2	T-4
GDF11	T-4
SEPTIN3	T-4
GM21897	T-4
HOXD8	T-4
IL17RB	T-4
MAG	T-4
KSR2	T-4
ANO9	T-4
KCNA4	T-4
RBP2	T-4
AI854703	T-4
GPRIN2	T-4
DRP2	T-4
ANXA13	T-4
DCTD	T-4
OLFR1312	T-4
OLFR1023	T-4
ZFP786	T-4
FBXW14	T-4
ATP6V1G3	T-4
MYH1	T-4
KLRG1	T-4
SPTSSB	T-4
TLR11	T-4
TMEM139	T-4
LY6K	T-4
1110032F04RIK	T-4
TMEM54	T-4
KCNB2	T-4
H2BC8	T-4
DSC2	T-4
VMN1R17	T-4
FOXL1	T-4
H1F3	T-4
DDX11	T-4
KLRI1	T-4
SH2D4B	T-4
TERT	T-4
CCDC7A	T-4
THPO	T-4
VSX2	T-4
GALR2	T-4
OLFR111	T-4
SPATA25	T-4
KDM4D	T-4
PTCHD1	T-4
MINAR1	T-4
OLFR286	T-4
GM21750	T-4
BEX6	T-4
FAM167A	T-5
CKMT1	T-5
MAP3K9	T-5
SH2D4A	T-5
PLXNB1	T-5
BEND7	T-5
F8	T-5
GSAP	T-5
ATP11A	T-5
TFRC	T-5
REM1	T-5
ARFGEF3	T-5
CFAP46	T-5
FAT2	T-5
MUC1	T-5
EPPK1	T-5
GJA1	T-5
GM2004	T-5
DENND1B	T-5
SLC18A1	T-5
SERPINB9	T-5
GJA4	T-5
SEL1L3	T-5
LRP2	T-5
CCDC136	T-5
ASPN	T-5
SOX4	T-5
LAMA3	T-5
GALNT16	T-5
SERPINB6B	T-5
INKA2	T-5
SCD1	T-5
GM37240	T-5
CXCR6	T-5
HOMER2	T-5
CELSR1	T-5
H2-AA	T-5
ARL4C	T-5
SMIM24	T-5
H2-EB1	T-5
LARGE2	T-5
MMP11	T-5
H2-AB1	T-5
ANO1	T-5
DNASE1L3	T-5
MFSD13A	T-5
REC8	T-5
CD74	T-5
MTUS2	T-5
SP5	T-5
D630003M21RIK	T-5
CALML3	T-5
SUSD4	T-5
DISP2	T-5
SOWAHB	T-5
SYT15	T-5
SLC6A20A	T-5
VNN1	T-5
VMN1R72	T-5
H1F4	T-5
GM45623	T-5
CIITA	T-5
SCN2B	T-5
RIPK4	T-5
TMC4	T-5
TEDDM2	T-5
CIDEB	T-5
CXCR3	T-5
GPR162	T-5
IGSF9	T-5
MYO5B	T-5
PLA2G5	T-5
CACNG8	T-5
RRAD	T-5
KRTAP17-1	T-5
THSD7B	T-5
AIFM3	T-5
GM13420	T-5
GREB1	T-5
GPR33	T-5
KCNJ9	T-5
PLCXD1	T-5
MATN4	T-5
KLK13	T-5
CLDN11	T-5
NPY4R	T-5
AKAP5	T-5
TMEM79	T-5
H2-Q2	T-5
EDAR	T-5
CCDC120	T-5
PDE1C	T-5
HAS3	T-5
BANP	T-5
DGKB	T-5
DAAM2	T-5
PTPN5	T-5
BHLHA15	T-5
PSME2B	T-5
PLA2G4F	T-5
XNTRPC	T-5
TEX15	T-5
SLC26A1	T-5
KLK10	T-5
F2RL2	T-5
CLNK	T-5
LY6G6C	T-5
HIPK4	T-5
OLFR481	T-5
GM44511	T-5
CD83	T-5
MUCL3	T-5
H4C14	T-5
FAM71E1	T-5
TMEM82	T-5
FAM83C	T-5
ZMAT4	T-5
GAL3ST2B	T-5
ACR	T-5
PDZK1	T-5
ADAM10	T-6
TBC1D9	T-6
RAB8B	T-6
SHTN1	T-6
WDR7	T-6
2610507B11RIK	T-6
GLG1	T-6
CD44	T-6
KPNA3	T-6
ANKIB1	T-6
LAP3	T-6
RAI14	T-6
UHRF1BP1L	T-6
KIF3B	T-6
NHLRC3	T-6
SNX30	T-6
HTT	T-6
PHLDB2	T-6
TNFRSF21	T-6
ABCC5	T-6
PLXNB2	T-6
ZFP507	T-6
RFTN1	T-6
NCOA6	T-6
TPR	T-6
ADAP2	T-6
CHD8	T-6
TES	T-6
EDEM3	T-6
ALG8	T-6
HES6	T-6
IQGAP2	T-6
SCYL2	T-6
RGS10	T-6
PLXNC1	T-6
VWA8	T-6
NPC2	T-6
TGFB2	T-6
CLCN3	T-6
LTBP3	T-6
UGGT1	T-6
SPG11	T-6
CTSC	T-6
SERAC1	T-6
ATG2B	T-6
ITSN2	T-6
DKK3	T-6
ANKRD28	T-6
PLIN2	T-6
TOGARAM1	T-6
SEC16A	T-6
TCHH	T-6
KRT8	T-6
NFXL1	T-6
MRTFB	T-6
CNOT1	T-6
ZFP568	T-6
RBM41	T-6
CCDC93	T-6
AP4E1	T-6
TEP1	T-6
TACSTD2	T-6
ARID2	T-6
BPTF	T-6
HEXA	T-6
EP400	T-6
PPIP5K2	T-6
SESN2	T-6
LAPTM5	T-6
ST14	T-6
HERC2	T-6
GIGYF2	T-6
EML4	T-6
EPG5	T-6
ANKHD1	T-6
RASSF2	T-6
SDC1	T-6
SEMA3A	T-6
DYNC1H1	T-6
MTMR4	T-6
PDS5B	T-6
SLC26A2	T-6
SPINT1	T-6
UNC93B1	T-6
SVIL	T-6
TMEM132A	T-6
ARHGEF6	T-6
DOCK10	T-6
BTAF1	T-6
MDN1	T-6
GM42669	T-6
CNTRL	T-6
NLRC4	T-6
PNPLA7	T-6
HEBP1	T-6
MICALL2	T-6
ACSL4	T-6
ZFP236	T-6
AGTPBP1	T-6
BRWD3	T-6
ASAH2	T-6
SMCHD1	T-6
SMC6	T-6
TICAM2	T-6
ARID5B	T-6
RASL11B	T-6
LAMC3	T-6
SLC16A6	T-6
RILPL2	T-6
PRCP	T-6
TGOLN1	T-6
PKD1	T-6
THADA	T-6
NCOR1	T-6
SECISBP2L	T-6
GPR160	T-6
SLC12A6	T-6
COL4A4	T-6
DDX58	T-6
ALDOC	T-6
CD48	T-6
TRPV4	T-6
OSBPL3	T-6
PON3	T-6
YLPM1	T-6
TANC2	T-6
SESN3	T-6
AGRN	T-6
ICAM5	T-6
ELFN2	T-6
UBR4	T-6
FLNB	T-6
BID	T-6
FUT4	T-6
GLIPR1	T-6
NT5M	T-6
OPCML	T-6
NANP	T-6
ATPSCKMT	T-6
PBX4	T-6
GOLGA1	T-6
EPSTI1	T-6
TATDN3	T-6
FYB	T-6
CYP4F39	T-6
ANKUB1	T-6
SLC7A7	T-6
PRELID2	T-6
NRXN1	T-6
ZFP941	T-6
GPR68	T-6
ZFP41	T-6
GALNT12	T-6
PPP1R14D	T-6
ZFP90	T-6
2810021J22RIK	T-6
ZBTB37	T-6
SLC15A1	T-6
LYRM1	T-6
CXADR	T-6
ZFP827	T-6
JADE3	T-6
ASAP3	T-6
TBC1D31	T-6
GLI1	T-6
SHROOM4	T-6
MYO1E	T-6
PLEKHH2	T-6
PCBD1	T-6
RRAGD	T-6
MISP	T-6
SORT1	T-6
H2-DMB1	T-6
HS2ST1	T-6
CRYBG1	T-6
CD59A	T-6
PDE7A	T-6
9930111J21RIK2	T-6
PRDM15	T-6
DPP7	T-6
PLCB1	T-6
ZFP109	T-6
KLC3	T-6
ADORA2B	T-6
ITPR1	T-6
9530077C05RIK	T-6
DSP	T-6
DSG2	T-6
PLEKHN1	T-6
FUT7	T-6
LY9	T-6
PROKR1	T-6
TPK1	T-6
USP35	T-6
OLFR648	T-6
OLFR1489	T-6
AREG	T-6
H2-DMA	T-6
ARHGAP8	T-6
ACVR2B	T-6
PADI3	T-6
AMZ1	T-6
EXPH5	T-6
STK36	T-6
DNAH1	T-6
AQP3	T-6
KLHL38	T-6
RAB30	T-6
DAB1	T-6
ADGRG4	T-6
SLC9A7	T-6
OLFR1238	T-6
WFDC13	T-6
ADGRV1	T-6
RNF222	T-6
MSX3	T-6
EMILIN1	T-7
AK1	T-7
SLC39A1	T-7
P3H1	T-7
COL4A2	T-7
SPARC	T-7
FBLIM1	T-7
PTGER2	T-7
LAMC1	T-7
TMEM176A	T-7
FZD1	T-7
SLC36A1	T-7
LITAF	T-7
SARDH	T-7
CKAP4	T-7
EFEMP2	T-7
NID1	T-7
UBTD1	T-7
COLGALT1	T-7
EXT1	T-7
CDH11	T-7
EMP1	T-7
BEX3	T-7
GRN	T-7
SLIT2	T-7
ACTN1	T-7
TUBB3	T-7
TCEAL9	T-7
RUNX1	T-7
NLGN2	T-7
KIRREL	T-7
SVEP1	T-7
MITF	T-7
IL4RA	T-7
TMEM176B	T-7
INCENP	T-7
COL18A1	T-7
ZMAT3	T-7
GRB10	T-7
GPX7	T-7
C4B	T-7
ADAMTS15	T-7
HMOX1	T-7
IGFBP4	T-7
GALNS	T-7
DAB2	T-7
RAB11FIP5	T-7
GLA	T-7
DCAKD	T-7
INF2	T-7
IL3RA	T-7
DDX3Y	T-7
RAB20	T-7
TBC1D2	T-7
AMMECR1	T-7
CERCAM	T-7
SNAI1	T-7
RRM1	T-7
MAP2	T-7
SPARCL1	T-7
ARSG	T-7
TSHZ3	T-7
COL6A3	T-7
IQGAP1	T-7
PPP1R13L	T-7
PRRX1	T-7
RAP2B	T-7
SLC7A5	T-7
DERA	T-7
PLOD1	T-7
MAN2B1	T-7
KPNA2	T-7
PIGN	T-7
TUBA1C	T-7
PLAT	T-7
ANXA1	T-7
CTSA	T-7
RIC1	T-7
BAZ1A	T-7
RNF150	T-7
ARPC1B	T-7
CAPG	T-7
APAF1	T-7
MGAT4A	T-7
AEBP1	T-7
BMP2K	T-7
ANK	T-7
PDLIM7	T-7
MAN2A1	T-7
LDHA	T-7
GPC4	T-7
RNF149	T-7
NDC1	T-7
CRLF2	T-7
ROR1	T-7
SLC41A2	T-7
SULF2	T-7
SRPX2	T-7
WEE1	T-7
TTF2	T-7
ARFGEF2	T-7
SSC5D	T-7
LPP	T-7
PDE3B	T-7
ITGAV	T-7
FEN1	T-7
SLC36A4	T-7
1700017B05RIK	T-7
PPP1R14B	T-7
B4GALT2	T-7
FJX1	T-7
RHOD	T-7
TTC39C	T-7
TBC1D1	T-7
CYBA	T-7
MATN2	T-7
RAB32	T-7
POLA1	T-7
SLC7A6	T-7
GALNT7	T-7
SNX10	T-7
BST1	T-7
SIRPA	T-7
NDRG1	T-7
SLA	T-7
IFI30	T-7
SNX7	T-7
ADAM15	T-7
FGF2	T-7
FLRT2	T-7
TCF19	T-7
ZFP385A	T-7
SCARA3	T-7
SEMA5A	T-7
DNASE2A	T-7
ABHD12	T-7
TTYH2	T-7
KCNK1	T-7
CDC45	T-7
MCM5	T-7
KIF1A	T-7
ESD	T-7
PODN	T-7
PAK6	T-7
UHRF1BP1	T-7
ENO1	T-7
DPY19L1	T-7
TCP11L1	T-7
PALS2	T-7
GM20390	T-7
ZFPM2	T-7
MYBL2	T-7
OLFML2B	T-7
NT5E	T-7
TLR7	T-7
PDE1A	T-7
WDHD1	T-7
SH3BP2	T-7
SMCR8	T-7
GAPDH	T-7
SDK2	T-7
EZH2	T-7
GLI3	T-7
MCM6	T-7
ABL2	T-7
STEAP4	T-7
ZDHHC15	T-7
TIAM1	T-7
TIMELESS	T-7
TMEM106A	T-7
SLC39A11	T-7
GPC1	T-7
SCN3B	T-7
KCTD11	T-7
ALDH18A1	T-7
ZFP618	T-7
PTRH1	T-7
NEPRO	T-7
LAMB3	T-7
OTULINL	T-7
STC2	T-7
DMXL2	T-7
TMTC3	T-7
ITGA5	T-7
ZFP809	T-7
ABCB1B	T-7
MARCHF3	T-7
GNPTAB	T-7
FKBP1B	T-7
MMP23	T-7
NCAPD2	T-7
MON2	T-7
SIRPB1C	T-7
TCIRG1	T-7
GTF3C4	T-7
CERS6	T-7
CKS2	T-7
CEP152	T-7
TVP23A	T-7
SERINC2	T-7
PCSK5	T-7
RCC1	T-7
RB1CC1	T-7
ABCA9	T-7
ASF1B	T-7
CP	T-7
DENND4A	T-7
CLMP	T-7
MAT1A	T-7
NTM	T-7
TPBG	T-7
PYCARD	T-7
NINJ1	T-7
IL17RA	T-7
BRCA2	T-7
PLK4	T-7
APOL6	T-7
CTSL	T-7
ERCC6L	T-7
CASP3	T-7
DTX4	T-7
LGALS3BP	T-7
CPNE2	T-7
2200002D01RIK	T-7
MAD2L1	T-7
PHETA2	T-7
PRDX4	T-7
CD34	T-7
EIF2AK2	T-7
SPC24	T-7
CD14	T-7
KIRREL3	T-7
SYNE3	T-7
ISLR	T-7
GNPDA1	T-7
AFDN	T-7
KIF18A	T-7
NRIP1	T-7
CERK	T-7
LMLN	T-7
NCAPH	T-7
FRMD5	T-7
RNF24	T-7
CENPW	T-7
LMNB1	T-7
EXOC3L2	T-7
WFDC21	T-7
MLEC	T-7
UGT1A7C	T-7
FREM1	T-7
P2RY2	T-7
KRT18	T-7
TEDC1	T-7
BRIP1	T-7
TIAM2	T-7
TMEM86A	T-7
FAM160B1	T-7
PYCR1	T-7
SHISA6	T-7
ADAMTS3	T-7
NEK2	T-7
USP40	T-7
DNMT3A	T-7
MLKL	T-7
LONRF3	T-7
NLRC3	T-7
MCTP2	T-7
FGD6	T-7
H1F2	T-7
NCF1	T-7
ADAMTSL3	T-7
LRFN4	T-7
PDE1B	T-7
DHFR	T-7
SOX12	T-7
TMEM268	T-7
POLE2	T-7
TUBB2B	T-7
GINS1	T-7
LINGO1	T-7
HSD17B7	T-7
WDFY3	T-7
CREB5	T-7
ARNT2	T-7
GALNT17	T-7
JUNB	T-7
SH2D1B1	T-7
RHBDL3	T-7
PLCXD2	T-7
DAGLB	T-7
GOLGB1	T-7
ZFYVE16	T-7
TAF9	T-7
FBXO5	T-7
SLC4A7	T-7
GK	T-7
DCTPP1	T-7
LPXN	T-7
SAMD14	T-7
APBA2	T-7
P2RY12	T-7
EFCAB11	T-7
XYLT1	T-7
JAK3	T-7
PLEKHA4	T-7
ZFP521	T-7
STRIP2	T-7
DGLUCY	T-7
NFASC	T-7
GPER1	T-7
GM13889	T-7
ADAM17	T-7
CYP1B1	T-7
ACSBG1	T-7
ANKRD6	T-7
SLC39A2	T-7
MFSD12	T-7
RBFOX1	T-7
CDKL3	T-7
ATM	T-7
TPBGL	T-7
ABITRAM	T-7
ADAMTS1	T-7
IL20RB	T-7
CMTM3	T-7
CDYL2	T-7
VMN2R73	T-7
NWD2	T-7
CLEC4A3	T-7
DDR2	T-7
PNP2	T-7
NAIP5	T-7
TRAF4	T-7
TYROBP	T-7
4930579G24RIK	T-7
MAST4	T-7
LY75	T-7
DDIT4	T-7
METRNL	T-7
DNA2	T-7
MS4A6C	T-7
DOP1A	T-7
IFIT1	T-7
BARD1	T-7
USP45	T-7
PEAK1	T-7
CCNE2	T-7
MTMR11	T-7
VPS37D	T-7
RANBP17	T-7
HHAT	T-7
MBOAT1	T-7
SPI1	T-7
PPP1R3A	T-7
FHL2	T-7
HVCN1	T-7
CCDC122	T-7
SLC22A4	T-7
MEIS3	T-7
PTPN7	T-7
RTTN	T-7
CHTF18	T-7
RELCH	T-7
CHIL3	T-7
MEMO1	T-7
MCPH1	T-7
OCSTAMP	T-7
IL18BP	T-7
YTHDC2	T-7
ARHGEF39	T-7
B4GALNT4	T-7
CELF5	T-7
B3GNT7	T-7
PDLIM4	T-7
UBE2CBP	T-7
NR6A1	T-7
ADGRG3	T-7
RELB	T-7
CGAS	T-7
KIF24	T-7
GM13285	T-7
CASP4	T-7
PHF19	T-7
EPHB1	T-7
THA1	T-7
TNFAIP8L2	T-7
GM6710	T-7
ADAM11	T-7
IL1RL1	T-7
PCDH9	T-7
SLIT1	T-7
S100B	T-7
POLN	T-7
YDJC	T-7
DEPDC1B	T-7
PTGER1	T-7
TIFAB	T-7
OACYL	T-7
CELA1	T-7
KLHL30	T-7
RNF165	T-7
FETUB	T-7
PLEKHO1	T-7
UCN2	T-7
ZFP992	T-7
DDIT4L	T-7
FOXRED2	T-7
ADAMTS6	T-7
ITGBL1	T-7
IKBKE	T-7
GM4841	T-7
REV3L	T-7
CIT	T-7
PALB2	T-7
FAP	T-7
TNFRSF10B	T-7
NFATC2	T-7
ITGB6	T-7
PLEKHG1	T-7
TRP53INP1	T-7
TNFRSF8	T-7
DNMT3L	T-7
CNGA2	T-7
MRPL23	T-7
PTGIR	T-7
PIRA13	T-7
FOXC2	T-7
ACHE	T-7
FAM163B	T-7
IRF5	T-7
ZFP993	T-7
KIFC5B	T-7
CDH8	T-7
CHST5	T-7
KLHL11	T-7
AFF2	T-7
TMEM191C	T-7
CCL11	T-7
GDF10	T-7
KRT87	T-7
PIRB	T-7
GPR55	T-7
CCK	T-7
SPACA6	T-7
CEP290	T-7
EIF4E1B	T-7
DNPH1	T-7
TRIM59	T-7
ZDHHC23	T-7
TBC1D4	T-7
LRRN4CL	T-7
A930007A09RIK	T-7
MAPK13	T-7
CENPL	T-7
ECHDC2	T-7
TLL1	T-7
DSCAM	T-7
SCIN	T-7
PTPRR	T-7
TRIM29	T-7
BDP1	T-7
PYROXD2	T-7
THY1	T-7
PGBD5	T-7
CENPS	T-7
GLIPR2	T-7
PCDHB5	T-7
CCL3	T-7
SLC22A21	T-7
TUBE1	T-7
PCDHB2	T-7
FZD10	T-7
KHDRBS2	T-7
ANKRD55	T-7
RECQL4	T-7
HPCA	T-7
TENM4	T-7
H1F10	T-7
SDF2L1	T-7
SYN2	T-7
ALDH1B1	T-7
RASL11A	T-7
HMCN1	T-7
NECAB2	T-7
NAV3	T-7
HSPB9	T-7
AICDA	T-7
HRH2	T-7
RTN4R	T-7
HRH1	T-7
FASTKD3	T-7
SPRN	T-7
PARM1	T-7
SLC1A6	T-7
FOXN4	T-7
TMEM200C	T-7
MPZL2	T-7
SEMA5B	T-7
SLFN8	T-7
ORM2	T-7
PCDHGB1	T-7
ZFP174	T-7
PCDHB21	T-7
EGFEM1	T-7
SYCE2	T-7
LPCAT2B	T-7
MYO1F	T-7
TCERG1L	T-7
HTRA4	T-7
ZBP1	T-7
SUSD2	T-7
KLHL35	T-7
RMI2	T-7
EPHA6	T-7
EML6	T-7
DENND2C	T-7
KCNT2	T-7
CLEC4D	T-7
SH2D1B2	T-7
FBXO47	T-7
FCOR	T-7
GSG1	T-7
FUT9	T-7
PAMR1	T-7
SGCD	T-7
CNTN2	T-7
VMN1R233	T-7
CD300A	T-7
PILRA	T-7
A930003A15RIK	T-7
EGLN3	T-7
PKD1L2	T-7
CDSN	T-7
ADGRB1	T-7
3110021N24RIK	T-7
SCIMP	T-7
LRRC3	T-7
TRP53I11	T-7
CDH24	T-7
STK32C	T-7
ANO5	T-7
PALM3	T-7
RAD51B	T-7
IKZF2	T-7
B3GALT2	T-7
F2RL3	T-7
LAD1	T-7
COL6A4	T-7
[truncated: 1,211 more rows]

## Sheet: KEGG
Category ID	Track	#Genes Category	#Genes Assigned	#Genes Expected	#Genes Enriched	p-value	Corrected p-value	Fold
cGMP-PKG signaling pathway	L	125	6	2.7	3.3	0.06	1	2.2
Platelet activation	L	106	7	2.3	4.7	0.0083	1	3
Neuroactive ligand-receptor interaction	L	158	14	3.4	10.6	8.8e-06	0.003	4.1
Natural killer cell mediated cytotoxicity	L	85	9	1.8	7.2	9.2e-05	0.028	4.9
JAK-STAT signaling pathway	L	110	5	2.4	2.6	0.09	1	2.1
IL-17 signaling pathway	L	70	5	1.5	3.5	0.02	1	3.3
ECM-receptor interaction	L	78	6	1.7	4.3	0.0069	1	3.5
Cytokine-cytokine receptor interaction	L	195	10	4.2	5.8	0.01	1	2.4
Calcium signaling pathway	L	132	9	2.9	6.1	0.0024	0.715	3.1
cGMP-PKG signaling pathway	K	125	8	2.6	5.4	0.0045	1	3.1
cAMP signaling pathway	K	138	7	2.9	4.1	0.03	1	2.4
Serotonergic synapse	K	72	5	1.5	3.5	0.02	1	3.3
Retinol metabolism	K	31	6	0.6	5.4	3.6e-05	0.011	9.3
Rap1 signaling pathway	K	173	5	3.6	1.4	0.29	1	1.4
PI3K-Akt signaling pathway	K	273	5	5.7	-0.7	0.67	1	0.9
Oxytocin signaling pathway	K	110	5	2.3	2.7	0.08	1	2.2
MAPK signaling pathway	K	236	7	4.9	2.1	0.22	1	1.4
Leukocyte transendothelial migration	K	89	5	1.8	3.2	0.04	1	2.7
Focal adhesion	K	175	5	3.6	1.4	0.3	1	1.4
Endocytosis	K	207	5	4.3	0.7	0.43	1	1.2
Cytokine-cytokine receptor interaction	K	195	6	4	2	0.22	1	1.5
Cell adhesion molecules (CAMs)	K	119	5	2.5	2.5	0.1	1	2
Calcium signaling pathway	K	132	6	2.7	3.3	0.06	1	2.2
Aldosterone synthesis and secretion	K	70	7	1.5	5.5	0.0006	0.183	4.8
Th17 cell differentiation	J	86	6	2.2	3.8	0.02	1	2.7
Th1 and Th2 cell differentiation	J	73	5	1.9	3.1	0.04	1	2.7
T cell receptor signaling pathway	J	83	5	2.1	2.9	0.06	1	2.3
Ras signaling pathway	J	180	8	4.6	3.4	0.09	1	1.7
Rap1 signaling pathway	J	173	8	4.5	3.5	0.08	1	1.8
Protein digestion and absorption	J	57	5	1.5	3.5	0.02	1	3.4
Phagosome	J	130	6	3.3	2.7	0.12	1	1.8
PI3K-Akt signaling pathway	J	273	7	7	0	0.56	1	1
Neuroactive ligand-receptor interaction	J	158	6	4.1	1.9	0.22	1	1.5
Natural killer cell mediated cytotoxicity	J	85	5	2.2	2.8	0.07	1	2.3
MAPK signaling pathway	J	236	8	6.1	1.9	0.26	1	1.3
FoxO signaling pathway	J	108	5	2.8	2.2	0.15	1	1.8
Endocytosis	J	207	6	5.3	0.7	0.44	1	1.1
Cytokine-cytokine receptor interaction	J	195	9	5	4	0.07	1	1.8
Cell adhesion molecules (CAMs)	J	119	7	3.1	3.9	0.03	1	2.3
Antigen processing and presentation	J	57	6	1.5	4.5	0.0033	1	4.1
Neuroactive ligand-receptor interaction	I	158	6	1.4	4.6	0.003	0.912	4.2
Phagosome	H	130	6	2.2	3.8	0.02	1	2.7
PI3K-Akt signaling pathway	H	273	9	4.6	4.4	0.04	1	1.9
Neuroactive ligand-receptor interaction	H	158	11	2.7	8.3	7.7e-05	0.023	4.1
Cytokine-cytokine receptor interaction	H	195	8	3.3	4.7	0.02	1	2.4
Complement and coagulation cascades	H	62	10	1	9	7.7e-08	2.4e-05	9.5
Calcium signaling pathway	H	132	5	2.2	2.8	0.07	1	2.2
p53 signaling pathway	G	61	6	2.8	3.2	0.06	1	2.1
mTOR signaling pathway	G	117	6	5.4	0.6	0.46	1	1.1
cAMP signaling pathway	G	138	7	6.4	0.6	0.46	1	1.1
Wnt signaling pathway	G	125	5	5.8	-0.8	0.69	1	0.9
Toll-like receptor signaling pathway	G	69	6	3.2	2.8	0.1	1	1.9
Tight junction	G	128	5	5.9	-0.9	0.71	1	0.8
Th17 cell differentiation	G	86	5	4	1	0.37	1	1.3
TNF signaling pathway	G	90	5	4.2	0.8	0.41	1	1.2
Signaling pathways regulating pluripotency of stem cells	G	100	6	4.6	1.4	0.32	1	1.3
Ras signaling pathway	G	180	5	8.3	-3.3	0.92	1	0.6
Rap1 signaling pathway	G	173	5	8	-3	0.91	1	0.6
Purine metabolism	G	97	7	4.5	2.5	0.16	1	1.6
Protein digestion and absorption	G	57	5	2.6	2.4	0.12	1	1.9
Phagosome	G	130	10	6	4	0.08	1	1.7
PI3K-Akt signaling pathway	G	273	16	12.7	3.3	0.2	1	1.3
Osteoclast differentiation	G	103	13	4.8	8.2	0.00092	0.28	2.7
Neuroactive ligand-receptor interaction	G	158	9	7.3	1.7	0.31	1	1.2
Necroptosis	G	91	6	4.2	1.8	0.25	1	1.4
Natural killer cell mediated cytotoxicity	G	85	6	3.9	2.1	0.2	1	1.5
NOD-like receptor signaling pathway	G	125	6	5.8	0.2	0.52	1	1
MAPK signaling pathway	G	236	8	10.9	-2.9	0.86	1	0.7
Leukocyte transendothelial migration	G	89	6	4.1	1.9	0.23	1	1.5
JAK-STAT signaling pathway	G	110	5	5.1	-0.1	0.58	1	1
IL-17 signaling pathway	G	70	6	3.2	2.8	0.11	1	1.8
Homologous recombination	G	29	6	1.3	4.7	0.0018	0.56	4.5
HIF-1 signaling pathway	G	77	6	3.6	2.4	0.15	1	1.7
Glycosaminoglycan biosynthesis	G	41	5	1.9	3.1	0.04	1	2.6
Focal adhesion	G	175	10	8.1	1.9	0.29	1	1.2
Endocytosis	G	207	6	9.6	-3.6	0.92	1	0.6
ECM-receptor interaction	G	78	8	3.6	4.4	0.03	1	2.2
DNA replication	G	28	6	1.3	4.7	0.0015	0.462	4.6
Cytokine-cytokine receptor interaction	G	195	11	9	2	0.29	1	1.2
Chemokine signaling pathway	G	149	5	6.9	-1.9	0.83	1	0.7
Cellular senescence	G	139	5	6.4	-1.4	0.78	1	0.8
Cell cycle	G	104	7	4.8	2.2	0.21	1	1.5
Cell adhesion molecules (CAMs)	G	119	6	5.5	0.5	0.48	1	1.1
Calcium signaling pathway	G	132	5	6.1	-1.1	0.74	1	0.8
C-type lectin receptor signaling pathway	G	88	6	4.1	1.9	0.22	1	1.5
Axon guidance	G	143	9	6.6	2.4	0.22	1	1.4
Apoptosis	G	112	8	5.2	2.8	0.15	1	1.5
ECM-receptor interaction	F	78	5	1.4	3.6	0.01	1	3.6
Cell adhesion molecules (CAMs)	F	119	5	2.1	2.9	0.06	1	2.4
Phagosome	E	130	5	1.3	3.7	0.009	1	3.9
Cell adhesion molecules (CAMs)	E	119	5	1.2	3.8	0.0063	1	4.3
Antigen processing and presentation	E	57	7	0.6	6.4	1.3e-06	0.00039	12.5
mTOR signaling pathway	D	117	5	3.2	1.8	0.22	1	1.6
cAMP signaling pathway	D	138	6	3.8	2.2	0.18	1	1.6
Thyroid hormone signaling pathway	D	90	5	2.5	2.5	0.1	1	2
Sphingolipid signaling pathway	D	98	5	2.7	2.3	0.13	1	1.9
Ras signaling pathway	D	180	6	4.9	1.1	0.37	1	1.2
Rap1 signaling pathway	D	173	7	4.7	2.3	0.19	1	1.5
Phospholipase D signaling pathway	D	112	5	3.1	1.9	0.19	1	1.6
Phagosome	D	130	7	3.5	3.5	0.07	1	2
PI3K-Akt signaling pathway	D	273	10	7.5	2.5	0.21	1	1.3
Oxytocin signaling pathway	D	110	6	3	3	0.08	1	2
Osteoclast differentiation	D	103	5	2.8	2.2	0.15	1	1.8
Neuroactive ligand-receptor interaction	D	158	9	4.3	4.7	0.03	1	2.1
Natural killer cell mediated cytotoxicity	D	85	6	2.3	3.7	0.03	1	2.6
NOD-like receptor signaling pathway	D	125	8	3.4	4.6	0.02	1	2.3
NF-kappa B signaling pathway	D	73	6	2	4	0.01	1	3
Mineral absorption	D	32	5	0.9	4.1	0.0016	0.492	5.7
MAPK signaling pathway	D	236	8	6.4	1.6	0.32	1	1.2
Leukocyte transendothelial migration	D	89	5	2.4	2.6	0.1	1	2.1
Hippo signaling pathway	D	131	5	3.6	1.4	0.29	1	1.4
Focal adhesion	D	175	9	4.8	4.2	0.05	1	1.9
Endocytosis	D	207	5	5.7	-0.7	0.67	1	0.9
ECM-receptor interaction	D	78	6	2.1	3.9	0.02	1	2.8
Cytokine-cytokine receptor interaction	D	195	17	5.3	11.7	2.5e-05	0.008	3.2
Chemokine signaling pathway	D	149	8	4.1	3.9	0.05	1	2
Cellular senescence	D	139	5	3.8	1.2	0.33	1	1.3
Cell adhesion molecules (CAMs)	D	119	5	3.2	1.8	0.23	1	1.5
Calcium signaling pathway	D	132	9	3.6	5.4	0.01	1	2.5
Axon guidance	D	143	7	3.9	3.1	0.1	1	1.8
Apoptosis	D	112	7	3.1	3.9	0.03	1	2.3
secretion and action	C	83	5	3.4	1.6	0.26	1	1.5
p53 signaling pathway	C	61	7	2.5	4.5	0.01	1	2.8
Ubiquitin mediated proteolysis	C	95	5	3.9	1.1	0.36	1	1.3
TNF signaling pathway	C	90	7	3.7	3.3	0.08	1	1.9
Relaxin signaling pathway	C	103	6	4.3	1.7	0.25	1	1.4
Ras signaling pathway	C	180	6	7.4	-1.4	0.76	1	0.8
Pyrimidine metabolism	C	46	6	1.9	4.1	0.01	1	3.2
Purine metabolism	C	97	5	4	1	0.37	1	1.2
Protein digestion and absorption	C	57	10	2.4	7.6	0.0001	0.031	4.2
Platelet activation	C	106	5	4.4	0.6	0.45	1	1.1
Phagosome	C	130	5	5.4	-0.4	0.63	1	0.9
PI3K-Akt signaling pathway	C	273	12	11.3	0.7	0.46	1	1.1
Osteoclast differentiation	C	103	9	4.3	4.7	0.03	1	2.1
Neuroactive ligand-receptor interaction	C	158	9	6.5	2.5	0.21	1	1.4
NOD-like receptor signaling pathway	C	125	7	5.2	1.8	0.26	1	1.4
NF-kappa B signaling pathway	C	73	7	3	4	0.03	1	2.3
MAPK signaling pathway	C	236	6	9.8	-3.8	0.93	1	0.6
JAK-STAT signaling pathway	C	110	9	4.6	4.4	0.04	1	2
IL-17 signaling pathway	C	70	8	2.9	5.1	0.0081	1	2.8
Homologous recombination	C	29	5	1.2	3.8	0.0062	1	4.2
Hippo signaling pathway	C	131	5	5.4	-0.4	0.64	1	0.9
FoxO signaling pathway	C	108	6	4.5	1.5	0.29	1	1.3
Focal adhesion	C	175	8	7.2	0.8	0.44	1	1.1
Cytokine-cytokine receptor interaction	C	195	28	8.1	19.9	7.9e-09	2.4e-06	3.5
Complement and coagulation cascades	C	62	6	2.6	3.4	0.04	1	2.3
Chemokine signaling pathway	C	149	12	6.2	5.8	0.02	1	1.9
Cellular senescence	C	139	7	5.8	1.2	0.35	1	1.2
Cell cycle	C	104	14	4.3	9.7	9.3e-05	0.028	3.3
Cell adhesion molecules (CAMs)	C	119	8	4.9	3.1	0.12	1	1.6
C-type lectin receptor signaling pathway	C	88	7	3.6	3.4	0.07	1	1.9
Apoptosis	C	112	9	4.6	4.4	0.04	1	1.9
p53 signaling pathway	B	61	5	1.1	3.9	0.0046	1	4.6
TNF signaling pathway	B	90	5	1.6	3.4	0.02	1	3.1
TGF-beta signaling pathway	B	73	6	1.3	4.7	0.0019	0.586	4.6
Ras signaling pathway	B	180	6	3.2	2.8	0.1	1	1.9
Phagosome	B	130	6	2.3	3.7	0.03	1	2.6
PI3K-Akt signaling pathway	B	273	8	4.9	3.1	0.12	1	1.6
Neuroactive ligand-receptor interaction	B	158	5	2.8	2.2	0.15	1	1.8
MAPK signaling pathway	B	236	6	4.2	1.8	0.25	1	1.4
IL-17 signaling pathway	B	70	7	1.3	5.7	0.00025	0.075	5.6
Focal adhesion	B	175	6	3.1	2.9	0.09	1	1.9
Cytokine-cytokine receptor interaction	B	195	15	3.5	11.5	2.2e-06	0.00067	4.3
Chemokine signaling pathway	B	149	10	2.7	7.3	0.00034	0.105	3.7
Cell adhesion molecules (CAMs)	B	119	5	2.1	2.9	0.06	1	2.3
PI3K-Akt signaling pathway	A	273	5	1.2	3.8	0.0081	1	4
Focal adhesion	A	175	5	0.8	4.2	0.0012	0.364	6.2
ECM-receptor interaction	A	78	5	0.4	4.6	2.7e-05	0.008	14

## Sheet: GO
Category Name	Track	#Genes Category	#Genes Assigned	#Genes Expected	#Genes Enriched	p-value	Corrected p-value	Fold
extracellular matrix organization (GO:0030198)	A	241	9	1.1	7.9	1.3e-06	0.007	8.2
positive regulation of cellular process (GO:0048522)	A	466	5	2.1	2.9	0.06	1	2.3
extracellular matrix organization (GO:0030198)	B	241	19	4.3	14.7	6.3e-08	0.00032	4.4
lymphocyte chemotaxis (GO:0048247)	B	25	5	0.4	4.6	7e-05	0.356	11.2
extracellular matrix disassembly (GO:0022617)	B	44	6	0.8	5.2	0.00012	0.628	7.6
granulocyte chemotaxis (GO:0071621)	B	46	6	0.8	5.2	0.00016	0.809	7.3
regulation of immune effector process (GO:0002697)	B	30	5	0.5	4.5	0.00017	0.888	9.3
skeletal system morphogenesis (GO:0048705)	B	31	5	0.6	4.4	0.0002	1	9
cellular response to molecule of bacterial origin (GO:0071219)	B	77	7	1.4	5.6	0.00045	1	5.1
skin development (GO:0043588)	B	58	6	1	5	0.00057	1	5.8
inflammatory response (GO:0006954)	B	159	10	2.8	7.2	0.00058	1	3.5
mitotic spindle organization (GO:0007052)	B	126	8	2.3	5.7	0.0019	1	3.5
kidney development (GO:0001822)	B	50	5	0.9	4.1	0.0019	1	5.6
response to lipopolysaccharide (GO:0032496)	B	107	7	1.9	5.1	0.0031	1	3.7
regulation of cytokine production (GO:0001817)	B	109	7	2	5	0.0034	1	3.6
skeletal system development (GO:0001501)	B	111	7	2	5	0.0038	1	3.5
cytokine-mediated signaling pathway (GO:0019221)	B	436	16	7.8	8.2	0.0053	1	2
microtubule cytoskeleton organization involved in mitosis (GO:1902850)	B	106	6	1.9	4.1	0.01	1	3.2
mitotic sister chromatid segregation (GO:0000070)	B	77	5	1.4	3.6	0.01	1	3.6
regulated exocytosis (GO:0045055)	B	133	7	2.4	4.6	0.01	1	2.9
regulation of immune response (GO:0050776)	B	112	6	2	4	0.02	1	3
defense response to bacterium (GO:0042742)	B	85	5	1.5	3.5	0.02	1	3.3
negative regulation of cellular process (GO:0048523)	B	418	14	7.5	6.5	0.02	1	1.9
positive regulation of cellular process (GO:0048522)	B	466	15	8.3	6.7	0.02	1	1.8
regulation of cell cycle (GO:0051726)	B	227	9	4.1	4.9	0.02	1	2.2
negative regulation of multicellular organismal process (GO:0051241)	B	162	7	2.9	4.1	0.03	1	2.4
proteolysis (GO:0006508)	B	183	7	3.3	3.7	0.05	1	2.1
cellular response to oxygen-containing compound (GO:1901701)	B	221	8	4	4	0.05	1	2
nervous system development (GO:0007399)	B	280	9	5	4	0.06	1	1.8
mitotic cell cycle phase transition (GO:0044772)	B	165	6	3	3	0.08	1	2
central nervous system development (GO:0007417)	B	173	6	3.1	2.9	0.09	1	1.9
cellular protein metabolic process (GO:0044267)	B	304	9	5.4	3.6	0.1	1	1.7
regulation of cell growth (GO:0001558)	B	155	5	2.8	2.2	0.15	1	1.8
positive regulation of multicellular organismal process (GO:0051240)	B	247	7	4.4	2.6	0.16	1	1.6
innate immune response (GO:0045087)	B	171	5	3.1	1.9	0.19	1	1.6
MAPK cascade (GO:0000165)	B	229	6	4.1	1.9	0.23	1	1.5
cellular response to DNA damage stimulus (GO:0006974)	B	257	5	4.6	0.4	0.49	1	1.1
neutrophil degranulation (GO:0043312)	B	348	6	6.2	-0.2	0.6	1	1
microtubule cytoskeleton organization involved in mitosis (GO:1902850)	C	106	25	4.4	20.6	8.1e-13	4.2e-09	5.7
mitotic sister chromatid segregation (GO:0000070)	C	77	20	3.2	16.8	2.4e-11	1.2e-07	6.3
mitotic spindle organization (GO:0007052)	C	126	25	5.2	19.8	4.8e-11	2.4e-07	4.8
extracellular matrix organization (GO:0030198)	C	241	28	10	18	7.6e-07	0.004	2.8
sister chromatid segregation (GO:0000819)	C	27	9	1.1	7.9	7.9e-07	0.004	8.1
mitotic cytokinesis (GO:0000281)	C	38	10	1.6	8.4	2.2e-06	0.011	6.4
mitotic metaphase plate congression (GO:0007080)	C	39	10	1.6	8.4	2.9e-06	0.015	6.2
second-messenger-mediated signaling (GO:0019932)	C	65	12	2.7	9.3	1.2e-05	0.061	4.5
cytoskeleton-dependent cytokinesis (GO:0061640)	C	55	11	2.3	8.7	1.2e-05	0.064	4.8
collagen fibril organization (GO:0030199)	C	79	13	3.3	9.7	1.9e-05	0.098	4
mitotic G2/M transition checkpoint (GO:0044818)	C	31	8	1.3	6.7	2.8e-05	0.141	6.2
skeletal system development (GO:0001501)	C	111	15	4.6	10.4	5e-05	0.258	3.3
inflammatory response (GO:0006954)	C	159	17	6.6	10.4	0.00031	1	2.6
response to ionizing radiation (GO:0010212)	C	47	8	1.9	6.1	0.00061	1	4.1
cellular response to radiation (GO:0071478)	C	20	5	0.8	4.2	0.0011	1	6
regulation of cell cycle (GO:0051726)	C	227	20	9.4	10.6	0.0012	1	2.1
proteolysis (GO:0006508)	C	183	17	7.6	9.4	0.0015	1	2.2
mitotic chromosome condensation (GO:0007076)	C	22	5	0.9	4.1	0.0017	1	5.5
positive regulation of cellular process (GO:0048522)	C	466	33	19.3	13.7	0.0018	1	1.7
monocyte chemotaxis (GO:0002548)	C	23	5	1	4	0.0022	1	5.3
cellular response to molecule of bacterial origin (GO:0071219)	C	77	9	3.2	5.8	0.0044	1	2.8
cytokine-mediated signaling pathway (GO:0019221)	C	436	30	18	12	0.0044	1	1.7
cell chemotaxis (GO:0060326)	C	51	7	2.1	4.9	0.0047	1	3.3
positive regulation of multicellular organismal process (GO:0051240)	C	247	19	10.2	8.8	0.007	1	1.9
regulation of cytokine production (GO:0001817)	C	109	10	4.5	5.5	0.01	1	2.2
response to lipopolysaccharide (GO:0032496)	C	107	10	4.4	5.6	0.01	1	2.3
DNA metabolic process (GO:0006259)	C	189	15	7.8	7.2	0.01	1	1.9
regulation of cell division (GO:0051302)	C	59	7	2.4	4.6	0.01	1	2.9
regulation of immune response (GO:0050776)	C	112	10	4.6	5.4	0.02	1	2.2
mitotic cell cycle phase transition (GO:0044772)	C	165	13	6.8	6.2	0.02	1	1.9
cellular response to oxygen-containing compound (GO:1901701)	C	221	16	9.1	6.9	0.02	1	1.8
protein maturation (GO:0051604)	C	68	7	2.8	4.2	0.02	1	2.5
extracellular matrix disassembly (GO:0022617)	C	44	5	1.8	3.2	0.03	1	2.7
skin development (GO:0043588)	C	58	6	2.4	3.6	0.03	1	2.5
antigen processing and presentation of peptide antigen via MHC class II (GO:0002495)	C	71	7	2.9	4.1	0.03	1	2.4
antigen processing and presentation of exogenous peptide antigen (GO:0002478)	C	70	7	2.9	4.1	0.03	1	2.4
epidermis development (GO:0008544)	C	45	5	1.9	3.1	0.04	1	2.7
central nervous system development (GO:0007417)	C	173	12	7.2	4.8	0.06	1	1.7
cell cycle G2/M phase transition (GO:0044839)	C	102	8	4.2	3.8	0.06	1	1.9
positive regulation of transport (GO:0051050)	C	77	6	3.2	2.8	0.1	1	1.9
cellular response to DNA damage stimulus (GO:0006974)	C	257	15	10.6	4.4	0.11	1	1.4
cellular protein metabolic process (GO:0044267)	C	304	17	12.6	4.4	0.13	1	1.4
modulation of chemical synaptic transmission (GO:0050804)	C	65	5	2.7	2.3	0.13	1	1.9
actin filament organization (GO:0007015)	C	124	8	5.1	2.9	0.14	1	1.6
epithelial cell differentiation (GO:0030855)	C	71	5	2.9	2.1	0.17	1	1.7
regulation of protein binding (GO:0043393)	C	96	6	4	2	0.21	1	1.5
negative regulation of multicellular organismal process (GO:0051241)	C	162	9	6.7	2.3	0.23	1	1.3
nitrogen compound transport (GO:0071705)	C	100	6	4.1	1.9	0.23	1	1.5
positive regulation of metabolic process (GO:0009893)	C	80	5	3.3	1.7	0.24	1	1.5
cellular macromolecule biosynthetic process (GO:0034645)	C	229	12	9.5	2.5	0.24	1	1.3
regulation of cellular component organization (GO:0051128)	C	105	6	4.3	1.7	0.27	1	1.4
positive regulation of developmental process (GO:0051094)	C	128	7	5.3	1.7	0.28	1	1.3
defense response to bacterium (GO:0042742)	C	85	5	3.5	1.5	0.28	1	1.4
regulated exocytosis (GO:0045055)	C	133	7	5.5	1.5	0.31	1	1.3
cell-cell adhesion via plasma-membrane adhesion molecules (GO:0098742)	C	118	6	4.9	1.1	0.36	1	1.2
cellular response to organic substance (GO:0071310)	C	98	5	4.1	0.9	0.38	1	1.2
enzyme linked receptor protein signaling pathway (GO:0007167)	C	109	5	4.5	0.5	0.47	1	1.1
MAPK cascade (GO:0000165)	C	229	10	9.5	0.5	0.48	1	1.1
nervous system development (GO:0007399)	C	280	12	11.6	0.4	0.49	1	1
neutrophil degranulation (GO:0043312)	C	348	14	14.4	-0.4	0.58	1	1
regulation of signal transduction (GO:0009966)	C	152	6	6.3	-0.3	0.6	1	1
regulation of cell growth (GO:0001558)	C	155	6	6.4	-0.4	0.62	1	0.9
negative regulation of cellular process (GO:0048523)	C	418	16	17.3	-1.3	0.66	1	0.9
apoptotic process (GO:0006915)	C	164	6	6.8	-0.8	0.68	1	0.9
innate immune response (GO:0045087)	C	171	6	7.1	-1.1	0.72	1	0.8
phosphate-containing compound metabolic process (GO:0006796)	C	144	5	6	-1	0.72	1	0.8
axon guidance (GO:0007411)	C	161	5	6.7	-1.7	0.8	1	0.8
protein transport (GO:0015031)	C	264	5	10.9	-5.9	0.99	1	0.5
neutrophil degranulation (GO:0043312)	D	348	25	9.5	15.5	1e-05	0.052	2.6
innate immune response (GO:0045087)	D	171	15	4.7	10.3	6.9e-05	0.353	3.2
mesenchymal cell differentiation (GO:0048762)	D	41	6	1.1	4.9	0.00079	1	5.4
collagen fibril organization (GO:0030199)	D	79	8	2.2	5.8	0.0014	1	3.7
inflammatory response (GO:0006954)	D	159	12	4.3	7.7	0.0014	1	2.8
granulocyte chemotaxis (GO:0071621)	D	46	6	1.3	4.7	0.0015	1	4.8
second-messenger-mediated signaling (GO:0019932)	D	65	7	1.8	5.2	0.0019	1	3.9
positive regulation of cellular process (GO:0048522)	D	466	24	12.7	11.3	0.0022	1	1.9
cytokine-mediated signaling pathway (GO:0019221)	D	436	22	11.9	10.1	0.0042	1	1.8
wound healing (GO:0042060)	D	57	6	1.6	4.4	0.0045	1	3.9
axon guidance (GO:0007411)	D	161	11	4.4	6.6	0.0047	1	2.5
extracellular matrix organization (GO:0030198)	D	241	14	6.6	7.4	0.0065	1	2.1
cellular response to oxygen-containing compound (GO:1901701)	D	221	13	6	7	0.0077	1	2.2
positive regulation of multicellular organismal process (GO:0051240)	D	247	14	6.7	7.3	0.008	1	2.1
defense response to bacterium (GO:0042742)	D	85	7	2.3	4.7	0.0085	1	3
response to lipopolysaccharide (GO:0032496)	D	107	8	2.9	5.1	0.0089	1	2.7
regulation of cytokine production (GO:0001817)	D	109	8	3	5	0.0099	1	2.7
regulation of response to external stimulus (GO:0032101)	D	92	7	2.5	4.5	0.01	1	2.8
defense response to virus (GO:0051607)	D	75	6	2	4	0.02	1	2.9
cellular response to molecule of bacterial origin (GO:0071219)	D	77	6	2.1	3.9	0.02	1	2.9
neuron differentiation (GO:0030182)	D	102	7	2.8	4.2	0.02	1	2.5
neuron development (GO:0048666)	D	102	7	2.8	4.2	0.02	1	2.5
positive regulation of cell adhesion (GO:0045785)	D	62	5	1.7	3.3	0.03	1	3
sphingolipid metabolic process (GO:0006665)	D	84	6	2.3	3.7	0.03	1	2.6
skeletal system development (GO:0001501)	D	111	7	3	4	0.03	1	2.3
response to cytokine (GO:0034097)	D	119	7	3.2	3.8	0.04	1	2.2
positive regulation of cellular component biogenesis (GO:0044089)	D	70	5	1.9	3.1	0.04	1	2.6
cell-cell adhesion via plasma-membrane adhesion molecules (GO:0098742)	D	118	7	3.2	3.8	0.04	1	2.2
actin filament organization (GO:0007015)	D	124	7	3.4	3.6	0.05	1	2.1
positive regulation of transport (GO:0051050)	D	77	5	2.1	2.9	0.06	1	2.4
positive regulation of metabolic process (GO:0009893)	D	80	5	2.2	2.8	0.07	1	2.3
regulation of cell differentiation (GO:0045595)	D	106	6	2.9	3.1	0.07	1	2.1
regulated exocytosis (GO:0045055)	D	133	7	3.6	3.4	0.07	1	1.9
nervous system development (GO:0007399)	D	280	12	7.6	4.4	0.08	1	1.6
regulation of signal transduction (GO:0009966)	D	152	7	4.2	2.8	0.12	1	1.7
muscle contraction (GO:0006936)	D	97	5	2.6	2.4	0.13	1	1.9
positive regulation of developmental process (GO:0051094)	D	128	6	3.5	2.5	0.14	1	1.7
regulation of immune response (GO:0050776)	D	112	5	3.1	1.9	0.19	1	1.6
regulation of cell growth (GO:0001558)	D	155	6	4.2	1.8	0.25	1	1.4
mitotic spindle organization (GO:0007052)	D	126	5	3.4	1.6	0.26	1	1.5
cellular response to DNA damage stimulus (GO:0006974)	D	257	9	7	2	0.27	1	1.3
central nervous system development (GO:0007417)	D	173	6	4.7	1.3	0.33	1	1.3
negative regulation of cellular process (GO:0048523)	D	418	13	11.4	1.6	0.36	1	1.1
phosphate-containing compound metabolic process (GO:0006796)	D	144	5	3.9	1.1	0.36	1	1.3
regulation of cell cycle (GO:0051726)	D	227	7	6.2	0.8	0.43	1	1.1
proteolysis (GO:0006508)	D	183	5	5	0	0.56	1	1
DNA metabolic process (GO:0006259)	D	189	5	5.2	-0.2	0.59	1	1
cellular protein localization (GO:0034613)	D	236	6	6.4	-0.4	0.63	1	0.9
MAPK cascade (GO:0000165)	D	229	5	6.3	-1.3	0.75	1	0.8
protein transport (GO:0015031)	D	264	5	7.2	-2.2	0.85	1	0.7
organelle assembly (GO:0070925)	D	301	5	8.2	-3.2	0.92	1	0.6
neutrophil degranulation (GO:0043312)	F	348	14	6.1	7.9	0.0035	1	2.3
cell-cell junction organization (GO:0045216)	F	69	5	1.2	3.8	0.0074	1	4.1
central nervous system development (GO:0007417)	F	173	8	3.1	4.9	0.01	1	2.6
regulation of cell motility (GO:2000145)	F	88	5	1.6	3.4	0.02	1	3.2
intracellular protein transport (GO:0006886)	F	242	9	4.3	4.7	0.03	1	2.1
proteolysis (GO:0006508)	F	183	7	3.2	3.8	0.04	1	2.2
cell-cell adhesion via plasma-membrane adhesion molecules (GO:0098742)	F	118	5	2.1	2.9	0.06	1	2.4
mitotic spindle organization (GO:0007052)	F	126	5	2.2	2.8	0.07	1	2.2
extracellular matrix organization (GO:0030198)	F	241	7	4.3	2.7	0.14	1	1.6
cilium organization (GO:0044782)	F	158	5	2.8	2.2	0.15	1	1.8
axon guidance (GO:0007411)	F	161	5	2.8	2.2	0.16	1	1.8
organelle assembly (GO:0070925)	F	301	8	5.3	2.7	0.16	1	1.5
protein transport (GO:0015031)	F	264	7	4.7	2.3	0.19	1	1.5
cellular protein localization (GO:0034613)	F	236	6	4.2	1.8	0.24	1	1.4
negative regulation of cellular process (GO:0048523)	F	418	9	7.4	1.6	0.32	1	1.2
cellular response to DNA damage stimulus (GO:0006974)	F	257	5	4.5	0.5	0.48	1	1.1
positive regulation of cellular process (GO:0048522)	F	466	7	8.2	-1.2	0.72	1	0.9
extracellular matrix organization (GO:0030198)	G	241	26	11.2	14.8	5.3e-05	0.271	2.3
cell junction assembly (GO:0034329)	G	75	11	3.5	7.5	0.00064	1	3.2
synapse assembly (GO:0007416)	G	45	8	2.1	5.9	0.00096	1	3.8
collagen fibril organization (GO:0030199)	G	79	11	3.7	7.3	0.00099	1	3
cell-cell adhesion via plasma-membrane adhesion molecules (GO:0098742)	G	118	14	5.5	8.5	0.0011	1	2.6
DNA metabolic process (GO:0006259)	G	189	19	8.8	10.2	0.0012	1	2.2
cell-matrix adhesion (GO:0007160)	G	87	11	4	7	0.0022	1	2.7
integrin-mediated signaling pathway (GO:0007229)	G	64	9	3	6	0.0026	1	3
regulation of synapse assembly (GO:0051963)	G	32	6	1.5	4.5	0.0031	1	4
neutrophil degranulation (GO:0043312)	G	348	27	16.1	10.9	0.0061	1	1.7
defense response to virus (GO:0051607)	G	75	9	3.5	5.5	0.0076	1	2.6
regulation of transcription involved in G1/S transition of mitotic cell cycle (GO:0000083)	G	29	5	1.3	3.7	0.0099	1	3.7
carbohydrate catabolic process (GO:0016052)	G	29	5	1.3	3.7	0.0099	1	3.7
nervous system development (GO:0007399)	G	280	22	13	9	0.01	1	1.7
extracellular matrix disassembly (GO:0022617)	G	44	6	2	4	0.02	1	2.9
apoptotic process (GO:0006915)	G	164	14	7.6	6.4	0.02	1	1.8
positive regulation of cell adhesion (GO:0045785)	G	62	7	2.9	4.1	0.02	1	2.4
response to hydrogen peroxide (GO:0042542)	G	36	5	1.7	3.3	0.02	1	3
regulation of secretion by cell (GO:1903530)	G	39	5	1.8	3.2	0.03	1	2.8
establishment of protein localization to membrane (GO:0090150)	G	51	6	2.4	3.6	0.03	1	2.5
vesicle organization (GO:0016050)	G	40	5	1.9	3.1	0.04	1	2.7
axon guidance (GO:0007411)	G	161	13	7.5	5.5	0.04	1	1.7
substrate adhesion-dependent cell spreading (GO:0034446)	G	42	5	1.9	3.1	0.04	1	2.6
cytoskeleton organization (GO:0007010)	G	103	9	4.8	4.2	0.05	1	1.9
response to cytokine (GO:0034097)	G	119	10	5.5	4.5	0.05	1	1.8
epidermis development (GO:0008544)	G	45	5	2.1	2.9	0.06	1	2.4
I-kappaB kinase/NF-kappaB signaling (GO:0007249)	G	45	5	2.1	2.9	0.06	1	2.4
intrinsic apoptotic signaling pathway (GO:0097193)	G	75	7	3.5	3.5	0.06	1	2
cellular macromolecule biosynthetic process (GO:0034645)	G	229	16	10.6	5.4	0.07	1	1.5
proteolysis (GO:0006508)	G	183	13	8.5	4.5	0.08	1	1.5
negative regulation of cellular process (GO:0048523)	G	418	26	19.4	6.6	0.08	1	1.3
response to molecule of bacterial origin (GO:0002237)	G	50	5	2.3	2.7	0.08	1	2.2
cell-cell junction organization (GO:0045216)	G	69	6	3.2	2.8	0.1	1	1.9
innate immune response (GO:0045087)	G	171	12	7.9	4.1	0.1	1	1.5
neuron differentiation (GO:0030182)	G	102	8	4.7	3.3	0.1	1	1.7
lymphocyte differentiation (GO:0030098)	G	54	5	2.5	2.5	0.1	1	2
microtubule cytoskeleton organization involved in mitosis (GO:1902850)	G	106	8	4.9	3.1	0.12	1	1.6
inflammatory response (GO:0006954)	G	159	11	7.4	3.6	0.12	1	1.5
regulation of response to external stimulus (GO:0032101)	G	92	7	4.3	2.7	0.13	1	1.6
skeletal system development (GO:0001501)	G	111	8	5.1	2.9	0.14	1	1.6
cellular response to DNA damage stimulus (GO:0006974)	G	257	16	11.9	4.1	0.14	1	1.3
positive regulation of transport (GO:0051050)	G	77	6	3.6	2.4	0.15	1	1.7
negative regulation of cell adhesion (GO:0007162)	G	62	5	2.9	2.1	0.16	1	1.7
cytokine-mediated signaling pathway (GO:0019221)	G	436	25	20.2	4.8	0.16	1	1.2
second-messenger-mediated signaling (GO:0019932)	G	65	5	3	2	0.18	1	1.7
cellular response to organonitrogen compound (GO:0071417)	G	68	5	3.2	1.8	0.21	1	1.6
ciliary basal body-plasma membrane docking (GO:0097711)	G	70	5	3.2	1.8	0.22	1	1.5
cellular response to oxygen-containing compound (GO:1901701)	G	221	13	10.2	2.8	0.23	1	1.3
mitotic spindle organization (GO:0007052)	G	126	8	5.8	2.2	0.23	1	1.4
regulation of cytokine production (GO:0001817)	G	109	7	5.1	1.9	0.24	1	1.4
protein glycosylation (GO:0006486)	G	94	6	4.4	1.6	0.27	1	1.4
regulated exocytosis (GO:0045055)	G	133	8	6.2	1.8	0.28	1	1.3
regulation of anatomical structure morphogenesis (GO:0022603)	G	100	6	4.6	1.4	0.32	1	1.3
nitrogen compound transport (GO:0071705)	G	100	6	4.6	1.4	0.32	1	1.3
negative regulation of multicellular organismal process (GO:0051241)	G	162	9	7.5	1.5	0.34	1	1.2
response to lipopolysaccharide (GO:0032496)	G	107	6	5	1	0.38	1	1.2
regulation of cell motility (GO:2000145)	G	88	5	4.1	0.9	0.39	1	1.2
enzyme linked receptor protein signaling pathway (GO:0007167)	G	109	6	5.1	0.9	0.39	1	1.2
organic substance transport (GO:0071702)	G	89	5	4.1	0.9	0.4	1	1.2
sulfur compound biosynthetic process (GO:0044272)	G	91	5	4.2	0.8	0.41	1	1.2
positive regulation of cellular process (GO:0048522)	G	466	23	21.6	1.4	0.41	1	1.1
cellular response to oxidative stress (GO:0034599)	G	97	5	4.5	0.5	0.47	1	1.1
positive regulation of multicellular organismal process (GO:0051240)	G	247	12	11.4	0.6	0.48	1	1
cellular response to organic substance (GO:0071310)	G	98	5	4.5	0.5	0.48	1	1.1
cell cycle G2/M phase transition (GO:0044839)	G	102	5	4.7	0.3	0.51	1	1.1
actin filament organization (GO:0007015)	G	124	6	5.7	0.3	0.52	1	1
regulation of cell differentiation (GO:0045595)	G	106	5	4.9	0.1	0.55	1	1
cellular protein metabolic process (GO:0044267)	G	304	14	14.1	-0.1	0.55	1	1
central nervous system development (GO:0007417)	G	173	8	8	0	0.55	1	1
cilium organization (GO:0044782)	G	158	7	7.3	-0.3	0.6	1	1
organelle assembly (GO:0070925)	G	301	13	14	-1	0.64	1	0.9
mitotic cell cycle phase transition (GO:0044772)	G	165	7	7.6	-0.6	0.65	1	0.9
protein transport (GO:0015031)	G	264	11	12.2	-1.2	0.68	1	0.9
regulation of cell cycle (GO:0051726)	G	227	9	10.5	-1.5	0.73	1	0.9
protein stabilization (GO:0050821)	G	132	5	6.1	-1.1	0.74	1	0.8
cellular protein localization (GO:0034613)	G	236	9	10.9	-1.9	0.77	1	0.8
intracellular protein transport (GO:0006886)	G	242	9	11.2	-2.2	0.8	1	0.8
MAPK cascade (GO:0000165)	G	229	8	10.6	-2.6	0.84	1	0.8
regulation of cell growth (GO:0001558)	G	155	5	7.2	-2.2	0.85	1	0.7
neuropeptide signaling pathway (GO:0007218)	H	30	5	0.5	4.5	0.00013	0.682	9.8
cartilage development (GO:0051216)	H	36	5	0.6	4.4	0.00033	1	8.2
extracellular matrix organization (GO:0030198)	H	241	12	4.1	7.9	0.00082	1	2.9
cellular amide metabolic process (GO:0043603)	H	78	5	1.3	3.7	0.01	1	3.8
defense response to bacterium (GO:0042742)	H	85	5	1.4	3.6	0.01	1	3.5
regulated exocytosis (GO:0045055)	H	133	6	2.3	3.7	0.03	1	2.7
positive regulation of cellular process (GO:0048522)	H	466	14	7.9	6.1	0.03	1	1.8
cytokine-mediated signaling pathway (GO:0019221)	H	436	13	7.4	5.6	0.03	1	1.8
neutrophil degranulation (GO:0043312)	H	348	9	5.9	3.1	0.14	1	1.5
innate immune response (GO:0045087)	H	171	5	2.9	2.1	0.16	1	1.7
central nervous system development (GO:0007417)	H	173	5	2.9	2.1	0.17	1	1.7
cellular response to oxygen-containing compound (GO:1901701)	H	221	6	3.7	2.3	0.17	1	1.6
regulation of cell cycle (GO:0051726)	H	227	6	3.8	2.2	0.19	1	1.6
proteolysis (GO:0006508)	H	183	5	3.1	1.9	0.2	1	1.6
positive regulation of multicellular organismal process (GO:0051240)	H	247	6	4.2	1.8	0.24	1	1.4
nervous system development (GO:0007399)	H	280	6	4.7	1.3	0.34	1	1.3
protein transport (GO:0015031)	H	264	5	4.5	0.5	0.46	1	1.1
negative regulation of cellular process (GO:0048523)	H	418	7	7.1	-0.1	0.57	1	1
cellular protein metabolic process (GO:0044267)	H	304	5	5.1	-0.1	0.59	1	1
regulation of signal transduction (GO:0009966)	I	152	6	1.4	4.6	0.0025	1	4.4
nervous system development (GO:0007399)	I	280	5	2.5	2.5	0.11	1	2
regulation of potassium ion transmembrane transport (GO:1901379)	J	39	6	1	5	0.00044	1	6
T cell activation (GO:0042110)	J	55	5	1.4	3.6	0.01	1	3.5
cellular amino acid catabolic process (GO:0009063)	J	67	5	1.7	3.3	0.03	1	2.9
regulation of cell motility (GO:2000145)	J	88	5	2.3	2.7	0.08	1	2.2
muscle contraction (GO:0006936)	J	97	5	2.5	2.5	0.11	1	2
MAPK cascade (GO:0000165)	J	229	7	5.9	1.1	0.38	1	1.2
inflammatory response (GO:0006954)	J	159	5	4.1	0.9	0.39	1	1.2
proteolysis (GO:0006508)	J	183	5	4.7	0.3	0.51	1	1.1
positive regulation of cellular process (GO:0048522)	J	466	11	12	-1	0.66	1	0.9
cytokine-mediated signaling pathway (GO:0019221)	J	436	7	11.2	-4.2	0.94	1	0.6
negative regulation of cellular process (GO:0048523)	J	418	5	10.8	-5.8	0.98	1	0.5
myofibril assembly (GO:0030239)	K	36	7	0.7	6.3	7.6e-06	0.039	9.4
muscle contraction (GO:0006936)	K	97	10	2	8	3.2e-05	0.164	5
vasculogenesis (GO:0001570)	K	28	5	0.6	4.4	0.00025	1	8.6
actomyosin structure organization (GO:0031032)	K	63	7	1.3	5.7	0.00031	1	5.4
neurogenesis (GO:0022008)	K	35	5	0.7	4.3	0.00072	1	6.9
blood circulation (GO:0008015)	K	41	5	0.9	4.1	0.0015	1	5.9
lymphocyte differentiation (GO:0030098)	K	54	5	1.1	3.9	0.0051	1	4.5
T cell activation (GO:0042110)	K	55	5	1.1	3.9	0.0055	1	4.4
regulation of immune response (GO:0050776)	K	112	7	2.3	4.7	0.0088	1	3
cellular response to transforming growth factor beta stimulus (GO:0071560)	K	96	6	2	4	0.01	1	3
epithelial cell differentiation (GO:0030855)	K	71	5	1.5	3.5	0.02	1	3.4
fatty acid metabolic process (GO:0006631)	K	76	5	1.6	3.4	0.02	1	3.2
sulfur compound biosynthetic process (GO:0044272)	K	91	5	1.9	3.1	0.04	1	2.6
epithelium development (GO:0060429)	K	89	5	1.8	3.2	0.04	1	2.7
cellular response to organic substance (GO:0071310)	K	98	5	2	3	0.05	1	2.5
neuron differentiation (GO:0030182)	K	102	5	2.1	2.9	0.06	1	2.4
regulation of signal transduction (GO:0009966)	K	152	6	3.2	2.8	0.1	1	1.9
cell-cell adhesion via plasma-membrane adhesion molecules (GO:0098742)	K	118	5	2.5	2.5	0.1	1	2
regulation of cell growth (GO:0001558)	K	155	6	3.2	2.8	0.1	1	1.9
positive regulation of cellular process (GO:0048522)	K	466	13	9.7	3.3	0.17	1	1.3
nervous system development (GO:0007399)	K	280	8	5.8	2.2	0.23	1	1.4
negative regulation of multicellular organismal process (GO:0051241)	K	162	5	3.4	1.6	0.25	1	1.5
negative regulation of cellular process (GO:0048523)	K	418	11	8.7	2.3	0.25	1	1.3
positive regulation of multicellular organismal process (GO:0051240)	K	247	6	5.1	0.9	0.41	1	1.2
organelle assembly (GO:0070925)	K	301	6	6.3	-0.3	0.6	1	1
muscle contraction (GO:0006936)	L	97	11	2.1	8.9	8e-06	0.041	5.2
cellular defense response (GO:0006968)	L	31	5	0.7	4.3	0.0005	1	7.4
glutathione metabolic process (GO:0006749)	L	35	5	0.8	4.2	0.00089	1	6.6
innate immune response (GO:0045087)	L	171	11	3.7	7.3	0.0013	1	3
granulocyte chemotaxis (GO:0071621)	L	46	5	1	4	0.0031	1	5
peptide metabolic process (GO:0006518)	L	62	5	1.3	3.7	0.01	1	3.7
second-messenger-mediated signaling (GO:0019932)	L	65	5	1.4	3.6	0.01	1	3.5
response to lipid (GO:0033993)	L	78	5	1.7	3.3	0.03	1	2.9
response to lipopolysaccharide (GO:0032496)	L	107	6	2.3	3.7	0.03	1	2.6
actin filament organization (GO:0007015)	L	124	6	2.7	3.3	0.05	1	2.2
inflammatory response (GO:0006954)	L	159	7	3.5	3.5	0.06	1	2
regulated exocytosis (GO:0045055)	L	133	6	2.9	3.1	0.07	1	2.1
apoptotic process (GO:0006915)	L	164	7	3.6	3.4	0.07	1	2
negative regulation of multicellular organismal process (GO:0051241)	L	162	6	3.5	2.5	0.14	1	1.7
regulation of macromolecule metabolic process (GO:0060255)	L	127	5	2.8	2.2	0.14	1	1.8
nervous system development (GO:0007399)	L	280	9	6.1	2.9	0.16	1	1.5
positive regulation of multicellular organismal process (GO:0051240)	L	247	8	5.4	2.6	0.17	1	1.5
neutrophil degranulation (GO:0043312)	L	348	10	7.6	2.4	0.23	1	1.3
positive regulation of cellular process (GO:0048522)	L	466	12	10.1	1.9	0.32	1	1.2
central nervous system development (GO:0007417)	L	173	5	3.8	1.2	0.32	1	1.3
extracellular matrix organization (GO:0030198)	L	241	6	5.2	0.8	0.43	1	1.1
cellular response to oxygen-containing compound (GO:1901701)	L	221	5	4.8	0.2	0.53	1	1
MAPK cascade (GO:0000165)	L	229	5	5	0	0.56	1	1
cytokine-mediated signaling pathway (GO:0019221)	L	436	9	9.5	-0.5	0.61	1	0.9
negative regulation of cellular process (GO:0048523)	L	418	8	9.1	-1.1	0.69	1	0.9
cellular protein metabolic process (GO:0044267)	L	304	5	6.6	-1.6	0.8	1	0.8
