# Supplementary material for: An Integrative Multiomics Framework for Identification of Therapeutic Targets in Pulmonary Fibrosis
Source: Adv Sci (Weinh). 2023 Apr 10;10(16):2207454. doi: 10.1002/advs.202207454 (PMC10238219; doi:10.1002/advs.202207454)
Supplement: Supplementary file 8 — Supporting Table 7 [file ADVS-10-2207454-s005.xlsx]

## Sheet: Legend
Supplementary Table 7: Metadata, Pulmonary Function Tests, RNA-seq Count and TPM, Differential Expression and Functional Analysis (PIANO) Results from control wild-type and 14 days post-bleomycin (wild-type and CB1R-KO).

## Sheet: Metadata and PFTs
Study group	Sample ID	Central airway resistance	Peripheral airway resistance	Stiffnes Index	Inspiratory capacity	Forced Expiratory Volume	Forced Vital Capacity
Control	3-wt-c	0.219679	3.97827	23.0765	0.833302	1.02191	1.159
Control	21-wt-c	0.217985	4.00185	22.4951	0.862457	1.10205	1.12726
Control	24-wt-c	0.22989	4.85676	27.354	0.708827	0.879487	0.956552
Control	26-Wt-C	0.297249	4.75676	27.447	0.667147	0.985669	1.28092
wild-type+ Bleomycin	4-wt-bleo	0.215284	6.31067	44.598	0.578498	0.671985	0.754272
wild-type+ Bleomycin	2-wt-bleo	0.2284	6.44507	46.7038	0.60485	0.723366	0.832451
wild-type+ Bleomycin	5-wt-bleo	0.24807	10.3295	68.2933	0.404518	0.48061	0.60804
wild-type+ Bleomycin	4-Wt-Bleo-B2	0.293696	9.13516	54.699	0.424973	0.471493	0.590169
wild-type+ Bleomycin	7-Wt-Bleo	0.142007	8.84396	57.2323	0.429461	0.524517	0.588616
Global CB1R KO + Bleomycin	8-cb1rko-bleo	0.271639	4.45879	28.2437	0.668725	0.817948	0.822794
Global CB1R KO + Bleomycin	9-cb1rko-bleo	0.249024	4.88403	27.0699	0.718638	0.851352	0.871521
Global CB1R KO + Bleomycin	10-cb1rko-bleo	0.207328	4.80102	28.2788	0.722128	0.796575	0.898985
Global CB1R KO + Bleomycin	11-cb1rko-bleo	0.22182	4.52249	31.5693	0.625553	0.715115	0.81208

## Sheet: Hydroxyproline
	Hydroxyproline
Control	809.504
Control	882.12
Control	902.824
Control	918.373
wild-type+ Bleomycin	1308.35
wild-type+ Bleomycin	1308.28
wild-type+ Bleomycin	1268.75
wild-type+ Bleomycin	1212.91
wild-type+ Bleomycin	1173.21
Global CB1R KO + Bleomycin	811.718
Global CB1R KO + Bleomycin	945.485
Global CB1R KO + Bleomycin	816.296
Global CB1R KO + Bleomycin	1255.64

## Sheet: qPCR
sampleID	conds	IRF5	IRF7	Mef2a	Traf4	Nfil3
1-wt Bleo 27	WT-Bleo	1.62911	1.75386	0.974988	1.53585	2.86603
2-wt Bleo 25	WT-Bleo	1.67924	3.877	0.736325	1.73592	3.55999
3-wt Ctrl 8	Control	1.41009	1.41329	0.658391	0.964249	1.3831
4-wt Bleo 7	WT-Bleo	4.08844	2.83322	0.555511	1.33791	1.83431
5-wt Bleo 22	WT-Bleo	5.14193	2.37535	0.840742	1.85645	2.32863
6-cb1r ko Bleo 1	CB1R KO-Bleo	1.147	1.83693	0.454055	1.2857	1.33025
7-cb1r ko Bleo 2	CB1R KO-Bleo	1.47856	1.55604	0.482828	1.43174	1.97595
8-cb1r ko Bleo 3	CB1R KO-Bleo	1.48965	1.78266	0.919819	1.3208	1.68327
9-cb1r ko Bleo 4	CB1R KO-Bleo	0.734039	1.61688	0.683332	1.04217	1.76479
10-cb1r ko Bleo 5	CB1R KO-Bleo	0.99898	2.59596	0.394066	1.34747	1.67463
11-cb1r ko Bleo 6	CB1R KO-Bleo	0.928026	1.78538	0.875157	0.924285	0.914299
21-wt Ctrl 11	Control	0.6765	1.06444	0.714379	0.976022	0.74356
23-mycb1r wt Ctrl 20	Control	1.09161	1.32596	0.975182	1.00655	0.968169
24-wt Ctrl 21	Control	1.0051	0.795206	1.18078	0.909427	0.724095
25-wt Ctrl 23	Control	1.04776	0.804129	1.29019	0.993086	1.01721
26-wt Ctrl 26	Control	0.911895	0.783992	1.43112	1.16886	1.36356

## Sheet: DEGs Bleo WT vs Control
rownames	L2FC	P-VALUE	P-ADJ	DIRECTION
Spp1	3.8021	2.74821e-113	4.9083e-109	UP
Ppic	1.47023	3.81809e-107	3.40955e-103	UP
Ccng1	1.35766	1.52334e-98	9.06898e-95	UP
Lamc2	1.46696	1.08322e-94	4.83656e-91	UP
Sh3pxd2b	1.93252	1.47433e-94	5.2663e-91	UP
C1qb	2.97436	1.44229e-90	4.29323e-87	UP
Ctss	2.18035	1.9622e-82	5.00641e-79	UP
C1qa	2.86353	1.91537e-81	4.27606e-78	UP
Bex2	-3.2037	9.65179e-78	1.91534e-74	DOWN
Nrcam	2.71496	6.09693e-76	1.08891e-72	UP
Aox3	-1.71655	1.68978e-75	2.74359e-72	DOWN
Slc39a14	2.04107	7.41341e-74	1.10336e-70	UP
C1qc	2.67839	2.95959e-73	4.06602e-70	UP
Fbn1	2.49446	8.9779e-73	1.14532e-69	UP
Ctsb	1.24293	7.52286e-72	8.95722e-69	UP
Col4a1	1.56222	1.83371e-71	2.04688e-68	UP
Adamts2	1.86836	2.51707e-69	2.64441e-66	UP
Adamts4	4.95196	9.745e-69	9.66921e-66	UP
Ildr2	2.37207	1.05432e-67	9.91058e-65	UP
Fn1	2.94829	6.6861e-67	5.97068e-64	UP
Gstm1	-1.53032	3.69071e-65	3.13886e-62	DOWN
Sparc	1.34738	6.22674e-65	5.05498e-62	UP
Cldn4	3.24394	1.03184e-64	8.01247e-62	UP
Col4a2	1.22936	1.79135e-63	1.33306e-60	UP
Tubb6	2.06475	2.15321e-63	1.53825e-60	UP
Col5a2	2.87708	4.12701e-62	2.83494e-59	UP
Tnc	4.42901	6.39337e-61	4.22909e-58	UP
Col3a1	2.79631	1.59369e-60	1.01655e-57	UP
Igf1	3.1315	2.66094e-59	1.63877e-56	UP
Lgmn	1.45978	1.84022e-58	1.09555e-55	UP
P4ha3	3.90929	3.80868e-56	2.19429e-53	UP
Msr1	3.11095	6.49976e-56	3.62768e-53	UP
Lcn2	2.20198	1.00037e-55	5.41412e-53	UP
Tnfrsf12a	2.0435	2.65686e-55	1.39564e-52	UP
Tbxas1	1.80371	2.98001e-55	1.52066e-52	UP
Ndnf	1.55662	5.50111e-55	2.72916e-52	UP
Tek	-0.935085	6.51919e-55	3.14683e-52	DOWN
Thbs1	2.15619	1.78407e-54	8.38515e-52	UP
Adamts12	3.60326	2.67366e-54	1.2244e-51	UP
Serpine1	1.91683	3.27145e-54	1.4607e-51	UP
Rgs16	4.22091	8.27854e-54	3.60621e-51	UP
Adam9	0.725466	1.32614e-53	5.63927e-51	UP
S100a4	1.86507	1.82783e-52	7.59186e-50	UP
Psrc1	3.89164	2.33029e-52	9.45887e-50	UP
Cxcl16	1.15818	4.02613e-52	1.59793e-49	UP
Col28a1	3.5969	9.65804e-52	3.74984e-49	UP
Pld3	1.18272	5.54321e-51	2.10642e-48	UP
Sfrp1	3.019	7.29709e-51	2.71513e-48	UP
Fcgr2b	2.21102	7.67033e-51	2.79576e-48	UP
Thbs4	6.12027	8.34887e-51	2.98222e-48	UP
Serpina3n	2.51145	1.16612e-50	4.08371e-48	UP
Il1r1	1.25922	1.27698e-50	4.38592e-48	UP
Gdf15	3.03088	1.61939e-50	5.45705e-48	UP
Syt12	3.18608	6.57633e-50	2.17506e-47	UP
Cyp2f2	-1.39896	9.94205e-50	3.22845e-47	DOWN
Phlda3	1.30164	1.15243e-49	3.67544e-47	UP
Mmp14	2.47999	5.1023e-49	1.59872e-46	UP
Igfbp3	-2.6732	5.94136e-49	1.82953e-46	DOWN
Nlgn2	1.07046	7.98691e-49	2.41773e-46	UP
Prune2	2.28963	9.7533e-48	2.87421e-45	UP
Ctsd	1.51423	9.81672e-48	2.87421e-45	UP
Nek6	1.38277	1.43164e-47	4.12405e-45	UP
Mgp	1.76699	2.84521e-47	8.06593e-45	UP
Ccr5	2.63133	3.42699e-47	9.56343e-45	UP
Lhfpl2	2.12119	6.42972e-47	1.76669e-44	UP
Fstl1	1.97846	7.30583e-47	1.977e-44	UP
Cstb	1.25531	8.53847e-47	2.27608e-44	UP
Fat1	0.875088	8.68785e-47	2.28184e-44	UP
Tspan7	-1.12481	1.28329e-46	3.32168e-44	DOWN
Socs3	2.62311	2.03735e-46	5.19815e-44	UP
Serpine2	1.7423	2.42069e-46	6.08923e-44	UP
Mmp2	2.23536	2.5e-46	6.20139e-44	UP
Tbc1d2	1.04352	3.00051e-46	7.34098e-44	UP
Trem2	3.25568	3.3787e-46	8.15453e-44	UP
Megf11	3.1087	3.4282e-46	8.16368e-44	UP
Gm10800	4.94953	1.12499e-45	2.64372e-43	UP
Vcan	2.52586	3.94788e-45	9.15703e-43	UP
Mgl2	1.37215	5.97185e-45	1.3674e-42	UP
Anxa2	0.634078	8.81944e-45	1.99386e-42	UP
Wfdc17	2.55901	2.76104e-44	6.16402e-42	UP
Sorcs2	1.48227	1.73963e-43	3.83578e-41	UP
Clcn5	1.55976	2.31878e-43	5.05041e-41	UP
Inmt	-2.72758	3.94337e-43	8.48538e-41	DOWN
Cdkn1a	2.38589	5.01569e-43	1.06643e-40	UP
Snx7	1.12132	6.42983e-43	1.35102e-40	UP
Col5a3	3.02752	7.13698e-43	1.48217e-40	UP
Lox	2.4072	9.68392e-43	1.98799e-40	UP
Ccl9	2.17974	1.1368e-42	2.30718e-40	UP
Chsy3	2.15142	2.62513e-42	5.26796e-40	UP
Igfbp6	-2.11447	6.99938e-42	1.38899e-39	DOWN
Eda2r	2.4824	8.47539e-42	1.66341e-39	UP
Mafb	1.83954	1.03886e-41	2.01674e-39	UP
Ckmt1	1.22584	1.65231e-41	3.17315e-39	UP
Col15a1	2.92957	7.56913e-41	1.43814e-38	UP
Col1a2	2.39987	9.95986e-41	1.87245e-38	UP
Apoe	1.56666	1.89114e-40	3.51831e-38	UP
Clec4n	2.87744	1.96155e-40	3.61168e-38	UP
Ear1	-2.45415	3.05488e-40	5.56736e-38	DOWN
Clu	1.26697	4.57454e-40	8.25265e-38	UP
Npr1	-0.860382	5.33264e-40	9.43596e-38	DOWN
Plat	1.10986	5.33612e-40	9.43596e-38	UP
Gid4	-1.05727	6.39357e-40	1.1195e-37	DOWN
Zmat3	1.06929	1.08131e-39	1.87497e-37	UP
Col5a1	2.49798	2.09658e-39	3.60047e-37	UP
Ereg	3.59952	2.44454e-39	4.15805e-37	UP
Eln	4.21446	8.41518e-39	1.41788e-36	UP
Litaf	1.5299	9.40983e-39	1.57065e-36	UP
Cxcl10	3.62881	1.28167e-38	2.1195e-36	UP
Lgals1	1.66635	1.66982e-38	2.73606e-36	UP
Dbn1	1.7913	2.99412e-38	4.86136e-36	UP
Igf2r	0.759815	3.76313e-38	6.05492e-36	UP
Ltbp2	2.03324	6.53567e-38	1.04221e-35	UP
Kdelr3	1.69623	9.97721e-38	1.57693e-35	UP
Cd14	1.3253	1.04672e-37	1.63986e-35	UP
Cd63	1.22765	1.07286e-37	1.6662e-35	UP
Ctps	1.50175	1.10662e-37	1.70381e-35	UP
Ndrg2	-1.39926	1.45735e-37	2.22463e-35	DOWN
Tubb2b	1.68908	1.86154e-37	2.81755e-35	UP
Dixdc1	-1.37033	3.24111e-37	4.86439e-35	DOWN
Tgm1	2.51782	5.22558e-37	7.77741e-35	UP
Cpxm1	2.35474	6.6793e-37	9.85887e-35	UP
Pla1a	3.12986	7.69743e-37	1.12685e-34	UP
Ptger4	1.62017	1.33912e-36	1.94445e-34	UP
Klhdc8a	2.30142	1.59299e-36	2.29442e-34	UP
Cat	-0.966634	2.26067e-36	3.23004e-34	DOWN
Acvrl1	-0.917013	2.34502e-36	3.32398e-34	DOWN
Ltbp4	-1.18472	2.69922e-36	3.7959e-34	DOWN
Selenop	-0.858567	3.26713e-36	4.55867e-34	DOWN
Bmp1	1.64749	3.53409e-36	4.89293e-34	UP
Scamp5	1.51762	3.67175e-36	5.04442e-34	UP
Vmp1	0.777985	4.55972e-36	6.21653e-34	UP
Tmem176a	1.067	4.61431e-36	6.2433e-34	UP
Psat1	1.55249	4.76421e-36	6.39766e-34	UP
Tmem176b	0.914524	5.01128e-36	6.67921e-34	UP
Sgpl1	0.731326	5.92136e-36	7.83374e-34	UP
Ms4a6d	2.38378	6.99448e-36	9.1854e-34	UP
Shc1	0.51365	1.44391e-35	1.88235e-33	UP
Mex3a	2.208	1.69874e-35	2.19851e-33	UP
Gzma	-1.86997	4.44683e-35	5.71369e-33	DOWN
Nrxn2	-2.103	4.81766e-35	6.14595e-33	DOWN
Rcan1	1.60464	6.95462e-35	8.80919e-33	UP
Dclk1	1.9198	8.85638e-35	1.11391e-32	UP
Timp1	4.58479	1.0606e-34	1.32464e-32	UP
Fst	3.01505	1.43955e-34	1.78544e-32	UP
Sbno2	1.38947	2.38008e-34	2.9316e-32	UP
Pappa2	2.58122	2.58325e-34	3.16005e-32	UP
Fscn1	2.41479	4.76055e-34	5.7839e-32	UP
S100a14	2.55169	4.9756e-34	6.00434e-32	UP
Grem2	-1.51066	5.64352e-34	6.76465e-32	DOWN
Fndc3b	0.946945	7.89509e-34	9.40042e-32	UP
Csf2rb2	1.67431	9.0798e-34	1.07394e-31	UP
Basp1	2.18677	1.06392e-33	1.2501e-31	UP
Mark1	1.7517	1.30912e-33	1.52817e-31	UP
Ppp1r14a	-1.38256	1.45386e-33	1.6861e-31	DOWN
Mki67	2.6253	1.46915e-33	1.69284e-31	UP
Tmem106a	0.910502	1.70419e-33	1.93879e-31	UP
Mfap5	1.70292	1.70731e-33	1.93879e-31	UP
Mest	2.53459	1.71516e-33	1.93879e-31	UP
Fuca2	0.629197	2.09362e-33	2.3517e-31	UP
Mmp28	-1.39859	2.53961e-33	2.83484e-31	DOWN
Itga5	1.18821	3.5145e-33	3.89869e-31	UP
Ssr2	0.726965	3.5599e-33	3.92468e-31	UP
Plscr4	-1.13888	3.78634e-33	4.14872e-31	DOWN
Csf2ra	1.12464	5.25354e-33	5.72123e-31	UP
Col18a1	1.2328	6.47489e-33	7.00858e-31	UP
Gpnmb	2.25188	7.79134e-33	8.38273e-31	UP
Saa3	4.37576	9.72231e-33	1.03976e-30	UP
Fmo1	-1.69873	1.35625e-32	1.44183e-30	DOWN
Kif1a	1.1378	1.46538e-32	1.54862e-30	UP
Ddias	2.89361	1.96088e-32	2.06008e-30	UP
Fkbp10	1.3672	2.20963e-32	2.30783e-30	UP
Gpr176	3.07443	2.35773e-32	2.4482e-30	UP
Rnf128	1.32211	2.47762e-32	2.55782e-30	UP
Ccnd1	0.877279	2.61474e-32	2.68387e-30	UP
Mturn	-1.63783	2.64058e-32	2.6949e-30	DOWN
B4galt6	1.3923	2.70014e-32	2.74002e-30	UP
Synm	-1.46626	2.89784e-32	2.92403e-30	DOWN
Itm2a	1.33704	3.65171e-32	3.66402e-30	UP
Scn1b	1.53964	4.12472e-32	4.11551e-30	UP
Capg	1.03379	4.20157e-32	4.16889e-30	UP
Loxl2	2.02954	5.45774e-32	5.38537e-30	UP
Has2	4.95966	5.86649e-32	5.75689e-30	UP
Pmepa1	1.74493	6.47093e-32	6.31534e-30	UP
Crlf1	1.72837	7.20426e-32	6.99283e-30	UP
Anxa1	1.13188	7.4157e-32	7.15915e-30	UP
Cfb	1.56274	7.58026e-32	7.27868e-30	UP
Gtse1	2.75064	8.13409e-32	7.76871e-30	UP
Cd109	2.10963	8.27297e-32	7.85933e-30	UP
Faim2	-3.01219	1.25795e-31	1.18873e-29	DOWN
Sprr1a	3.70734	1.58795e-31	1.49267e-29	UP
Tmem132d	-2.61	1.91573e-31	1.79136e-29	DOWN
Shisa4	1.9425	2.38494e-31	2.21849e-29	UP
Aen	1.0156	2.77553e-31	2.56844e-29	UP
Mybpc2	1.70931	3.6988e-31	3.40519e-29	UP
Akr1b8	1.54496	3.94914e-31	3.61701e-29	UP
Enc1	1.72437	4.3197e-31	3.93622e-29	UP
Hexa	0.866902	4.62902e-31	4.19667e-29	UP
Acp5	1.54946	4.77968e-31	4.31137e-29	UP
Shc4	3.21341	5.6443e-31	5.04779e-29	UP
Atg9b	4.25368	5.65262e-31	5.04779e-29	UP
Col24a1	4.29798	6.79921e-31	6.04148e-29	UP
Lgals3bp	1.0812	1.23616e-30	1.09296e-28	UP
Crebl2	-0.995843	1.31897e-30	1.16043e-28	DOWN
Nid1	0.841407	3.48805e-30	3.05375e-28	UP
Lrp12	1.13332	3.93549e-30	3.42868e-28	UP
Tnip3	2.85283	4.10064e-30	3.55522e-28	UP
Cbx7	-1.29693	5.47338e-30	4.72245e-28	DOWN
Chrna7	2.94384	5.55637e-30	4.771e-28	UP
Dglucy	1.05111	6.34432e-30	5.42151e-28	UP
Calu	0.832841	9.58029e-30	8.14781e-28	UP
Fcgr1	2.21864	1.69888e-29	1.43801e-27	UP
Wnt10b	-1.85674	1.83134e-29	1.54282e-27	DOWN
Cyp4b1	-1.96093	1.94194e-29	1.62831e-27	DOWN
Slc39a1	0.938585	2.14864e-29	1.79321e-27	UP
Atp8b1	1.37672	2.23871e-29	1.85969e-27	UP
Tspan13	-1.26384	2.62848e-29	2.17336e-27	DOWN
Wscd1	-1.33104	3.20034e-29	2.63402e-27	DOWN
Olfml2b	1.13656	3.43177e-29	2.81153e-27	UP
Ankrd34b	4.6631	3.59997e-29	2.93587e-27	UP
Rhou	1.12181	4.02391e-29	3.26669e-27	UP
Efemp2	1.0024	4.36412e-29	3.52684e-27	UP
Gm49339	2.07112	4.54635e-29	3.65756e-27	UP
Tes	0.839787	5.0209e-29	4.02122e-27	UP
Tfpi2	2.45975	5.83778e-29	4.65458e-27	UP
Mlec	0.831679	5.91028e-29	4.69145e-27	UP
Osmr	1.26807	6.17414e-29	4.87921e-27	UP
Galnt15	-1.1283	7.23916e-29	5.69566e-27	DOWN
Brinp1	2.70414	7.41968e-29	5.81208e-27	UP
Ripply3	-0.79488	9.46546e-29	7.38223e-27	DOWN
Fmo5	-1.33584	1.0846e-28	8.42216e-27	DOWN
Pltp	-0.961673	1.24148e-28	9.5986e-27	DOWN
Lifr	-0.966599	1.27632e-28	9.82549e-27	DOWN
Map2	1.78597	1.34628e-28	1.03195e-26	UP
B4galt5	1.02185	1.52058e-28	1.16058e-26	UP
Tgfbr1	0.790905	1.96816e-28	1.4958e-26	UP
Clca3a1	2.88762	2.24425e-28	1.6984e-26	UP
Pgm5	-0.979223	2.34923e-28	1.77034e-26	DOWN
Aldh6a1	-0.993748	2.36704e-28	1.77628e-26	DOWN
Cd276	1.8195	2.47755e-28	1.85143e-26	UP
Edem1	0.686081	2.51481e-28	1.87144e-26	UP
Ifi211	2.04568	2.53267e-28	1.87691e-26	UP
Cyp7b1	2.15263	3.01655e-28	2.22626e-26	UP
Map4k2	-1.30742	3.31552e-28	2.43684e-26	DOWN
Ckap4	1.3922	3.47374e-28	2.54267e-26	UP
Myc	1.65506	3.71041e-28	2.6983e-26	UP
Cp	0.767757	3.71658e-28	2.6983e-26	UP
Fcrls	2.48518	3.87067e-28	2.79879e-26	UP
Lgi2	1.19457	3.96376e-28	2.85455e-26	UP
Ms4a7	2.82036	4.27623e-28	3.06721e-26	UP
Col6a3	1.31739	4.53626e-28	3.23527e-26	UP
Prxl2c	-1.04575	4.54676e-28	3.23527e-26	DOWN
Coro1c	0.543321	4.60734e-28	3.26536e-26	UP
Dok2	1.41125	4.77861e-28	3.37179e-26	UP
Inhba	3.06328	4.79527e-28	3.37179e-26	UP
Prf1	-1.76374	4.85561e-28	3.40083e-26	DOWN
Gja1	1.2138	7.43292e-28	5.18563e-26	UP
Sfn	2.0306	8.33056e-28	5.78925e-26	UP
Cdk1	3.21426	1.35347e-27	9.36935e-26	UP
Gabarapl1	-0.642407	1.44018e-27	9.93111e-26	DOWN
Clec14a	-1.53736	2.25283e-27	1.54752e-25	DOWN
Lap3	1.03328	2.70221e-27	1.8491e-25	UP
Ntn4	-0.70489	2.77402e-27	1.89099e-25	DOWN
Tuba1c	1.37823	3.05266e-27	2.07302e-25	UP
Sulf2	1.12468	3.25665e-27	2.20317e-25	UP
G0s2	-1.93288	3.58052e-27	2.41314e-25	DOWN
Fmod	2.25625	3.6176e-27	2.42896e-25	UP
Csf2rb	1.22663	4.05711e-27	2.71385e-25	UP
Cd86	1.43685	4.17134e-27	2.77986e-25	UP
Cd300c2	1.32908	4.22478e-27	2.805e-25	UP
C130074G19Rik	-1.11339	4.30043e-27	2.84466e-25	DOWN
Ppp2r5a	-0.694525	4.67527e-27	3.08119e-25	DOWN
Pi15	1.56927	4.72297e-27	3.10119e-25	UP
Clec11a	1.79617	6.06006e-27	3.96456e-25	UP
Ctsz	1.03323	6.46377e-27	4.21325e-25	UP
Ak1	1.08833	9.26784e-27	6.01904e-25	UP
Uhrf1	2.26353	9.8451e-27	6.37078e-25	UP
Baiap3	-2.12487	1.07422e-26	6.92618e-25	DOWN
Hpgds	1.96612	1.26495e-26	8.12665e-25	UP
Sdcbp	0.723739	1.32603e-26	8.48852e-25	UP
Hbegf	1.01233	1.3685e-26	8.72906e-25	UP
Crim1	-0.863234	1.46262e-26	9.29622e-25	DOWN
Fcgr3	1.65117	1.88548e-26	1.19414e-24	UP
Cbr2	-1.90587	2.05074e-26	1.29421e-24	DOWN
Cacna2d4	-1.66294	2.11835e-26	1.32817e-24	DOWN
Scube2	-1.51137	2.11942e-26	1.32817e-24	DOWN
Chrdl1	-1.62377	2.15417e-26	1.34523e-24	DOWN
Pcolce2	-1.85288	2.51183e-26	1.56311e-24	DOWN
Tpcn2	1.50131	2.67441e-26	1.65851e-24	UP
Phlpp1	-0.889402	2.77344e-26	1.71397e-24	DOWN
Tbc1d30	-1.20244	3.28534e-26	2.02332e-24	DOWN
Mettl7a1	-1.69935	3.43883e-26	2.11056e-24	DOWN
Bex4	-1.78229	3.46473e-26	2.11918e-24	DOWN
Col1a1	3.12939	3.86255e-26	2.35444e-24	UP
Cyp2d22	-1.70747	5.15339e-26	3.1306e-24	DOWN
Ppa1	1.36944	5.2159e-26	3.15783e-24	UP
Ccl2	3.5364	5.5666e-26	3.35876e-24	UP
Fabp1	-3.69988	5.82243e-26	3.5013e-24	DOWN
Snhg11	-1.55253	6.53524e-26	3.91676e-24	DOWN
Il4ra	1.47294	7.3354e-26	4.38162e-24	UP
Foxo4	-0.892415	8.41266e-26	5.00833e-24	DOWN
Atp1a2	-1.59702	1.2052e-25	7.15112e-24	DOWN
Rin1	1.40936	1.22136e-25	7.223e-24	UP
Tmem189	0.612308	1.25599e-25	7.4033e-24	UP
Pllp	-1.4922	1.32903e-25	7.80808e-24	DOWN
Calcoco1	-0.877613	1.46198e-25	8.56096e-24	DOWN
Abhd14b	-0.848655	1.62116e-25	9.46208e-24	DOWN
Ctsh	1.51474	1.65243e-25	9.61316e-24	UP
Etv4	4.40788	1.6697e-25	9.68207e-24	UP
Zfp385a	1.23237	1.78073e-25	1.02925e-23	UP
Col12a1	1.19345	1.82437e-25	1.05107e-23	UP
Cenpe	2.57273	2.10874e-25	1.211e-23	UP
Arpc1b	0.910163	2.23138e-25	1.27732e-23	UP
Serpinh1	1.27548	2.41939e-25	1.38052e-23	UP
Ptprb	-0.81716	2.58435e-25	1.46995e-23	DOWN
Phex	1.56623	2.62138e-25	1.48628e-23	UP
Ctsa	0.718791	2.69878e-25	1.52533e-23	UP
Tril	-1.98099	2.86353e-25	1.61333e-23	DOWN
Ext1	0.935996	3.34098e-25	1.8707e-23	UP
Mal	1.17369	3.34129e-25	1.8707e-23	UP
Spop	-0.518827	3.46418e-25	1.93345e-23	DOWN
Krt79	-2.43112	4.48226e-25	2.4893e-23	DOWN
Foxm1	2.29288	4.48798e-25	2.4893e-23	UP
Pdk1	-0.844058	4.7214e-25	2.61066e-23	DOWN
Rab3il1	1.60026	4.91813e-25	2.71104e-23	UP
E2f8	2.34467	5.73955e-25	3.1541e-23	UP
Slfn9	1.6976	5.8331e-25	3.19568e-23	UP
Rps27l	0.866965	5.85138e-25	3.19589e-23	UP
Isg15	1.75851	6.17794e-25	3.36396e-23	UP
Cd44	0.858982	8.10418e-25	4.39941e-23	UP
Smad9	-1.79117	8.43473e-25	4.56498e-23	DOWN
Grem1	4.66851	9.09105e-25	4.90532e-23	UP
Tmem100	-1.3414	9.7594e-25	5.25009e-23	DOWN
Eif4ebp2	-0.442841	1.14103e-24	6.11973e-23	DOWN
Cemip	5.80501	1.22964e-24	6.57525e-23	UP
Slc37a2	1.58606	1.37467e-24	7.32885e-23	UP
Chl1	5.34001	1.49831e-24	7.96422e-23	UP
Lrrc59	0.835903	1.63297e-24	8.65425e-23	UP
Adam12	2.65284	1.96204e-24	1.03675e-22	UP
Glrx	1.08869	2.02581e-24	1.06729e-22	UP
Emp1	1.21903	2.08736e-24	1.09648e-22	UP
Rasgrp2	-1.4818	2.15942e-24	1.131e-22	DOWN
Dkk2	3.35228	2.36715e-24	1.23618e-22	UP
Epas1	-1.00935	2.97756e-24	1.55041e-22	DOWN
Edn3	-1.41889	3.02656e-24	1.57135e-22	DOWN
Bgn	1.02035	3.27757e-24	1.69673e-22	UP
Pclaf	2.62047	3.29725e-24	1.70199e-22	UP
Tnfrsf10b	1.36801	3.36065e-24	1.72972e-22	UP
Dpysl3	0.88118	3.38307e-24	1.73626e-22	UP
Lgals3	1.06234	3.64477e-24	1.86421e-22	UP
Gsn	-1.71526	3.65327e-24	1.86421e-22	DOWN
Add3	-0.855221	3.72501e-24	1.89541e-22	DOWN
Plxnb2	0.586955	3.85078e-24	1.95383e-22	UP
Capn6	1.67317	4.1813e-24	2.11552e-22	UP
Epha1	-1.39972	4.48789e-24	2.26423e-22	DOWN
Sema3g	-1.00023	4.58599e-24	2.30721e-22	DOWN
Tmem254a	0.523102	5.22731e-24	2.62246e-22	UP
Aldh2	-0.848469	5.32186e-24	2.66242e-22	DOWN
Ccdc80	2.08631	6.11555e-24	3.05094e-22	UP
Aass	-1.58937	6.2334e-24	3.10107e-22	DOWN
Sh2b2	1.91923	8.88499e-24	4.40794e-22	UP
C3ar1	2.30238	8.99044e-24	4.4479e-22	UP
Bex3	1.09812	9.95545e-24	4.91172e-22	UP
Arhgef3	-0.716296	1.07754e-23	5.30163e-22	DOWN
Kif11	2.45372	1.13488e-23	5.56839e-22	UP
Glp1r	-1.96924	1.21422e-23	5.94136e-22	DOWN
Sdc1	0.657245	1.21957e-23	5.95125e-22	UP
Phlda1	1.13813	1.47474e-23	7.1768e-22	UP
Mmp3	1.71119	1.48765e-23	7.21994e-22	UP
Eng	-0.819998	1.58535e-23	7.67328e-22	DOWN
Reck	-1.29819	1.84729e-23	8.91691e-22	DOWN
Jpt2	1.10815	1.95826e-23	9.41095e-22	UP
S1pr5	-2.06727	1.96018e-23	9.41095e-22	DOWN
Dcakd	0.945431	1.97762e-23	9.46925e-22	UP
Hexb	1.06218	1.99954e-23	9.54861e-22	UP
Ccnb1	3.31525	2.0522e-23	9.77396e-22	UP
Nrn1	-2.16579	2.29386e-23	1.08958e-21	DOWN
Atp2a3	-1.37049	2.38596e-23	1.13033e-21	DOWN
Psap	0.982886	2.42333e-23	1.14499e-21	UP
Gas2l3	2.20704	4.48467e-23	2.11336e-21	UP
Mmp19	1.64749	5.06558e-23	2.38082e-21	UP
Gcnt4	2.82183	5.16801e-23	2.42259e-21	UP
Ostc	0.756003	5.49343e-23	2.56839e-21	UP
C1qtnf6	2.04732	5.66116e-23	2.6399e-21	UP
Pde8b	-1.57715	6.00228e-23	2.79169e-21	DOWN
Lmna	0.754291	6.46981e-23	3.00132e-21	UP
Ldha	0.746408	6.99193e-23	3.23513e-21	UP
Exoc4	0.729622	7.08361e-23	3.26908e-21	UP
Prkar2a	0.482671	7.95862e-23	3.66343e-21	UP
Lif	3.25643	8.19638e-23	3.76317e-21	UP
Fzd1	1.19535	8.517e-23	3.90035e-21	UP
Rnf149	1.12216	8.87472e-23	4.05377e-21	UP
Cybrd1	-1.102	9.18969e-23	4.18055e-21	DOWN
Gas7	1.28785	9.19908e-23	4.18055e-21	UP
Ackr4	-3.02843	1.0624e-22	4.81585e-21	DOWN
Oas1a	1.53907	1.08373e-22	4.9001e-21	UP
Hsd11b2	2.33091	1.08986e-22	4.9154e-21	UP
Pimreg	3.6198	1.32148e-22	5.94501e-21	UP
Cd68	1.37002	1.47178e-22	6.60453e-21	UP
Tubb5	0.864027	1.75039e-22	7.83507e-21	UP
Emilin1	1.34156	1.80651e-22	8.06608e-21	UP
Cgref1	2.82135	2.00568e-22	8.93302e-21	UP
Hba-a1	-1.08839	2.1034e-22	9.32503e-21	DOWN
Picalm	0.566131	2.10414e-22	9.32503e-21	UP
Arhgef38	-1.32629	2.13426e-22	9.43511e-21	DOWN
Igfbp2	1.03927	2.22707e-22	9.82112e-21	UP
Mgat4a	0.764855	2.43876e-22	1.07282e-20	UP
Pgam1	0.719292	2.56059e-22	1.12364e-20	UP
Col8a1	1.56301	2.94236e-22	1.288e-20	UP
Bcl2a1b	1.70489	3.09181e-22	1.35012e-20	UP
Cthrc1	2.64512	3.36499e-22	1.46582e-20	UP
Specc1l	-1.0496	3.54538e-22	1.54064e-20	DOWN
Myof	0.725517	4.3947e-22	1.90508e-20	UP
Gjb4	4.48707	4.58461e-22	1.98259e-20	UP
Adamts9	1.49445	4.95894e-22	2.13929e-20	UP
Cep55	3.04889	5.10398e-22	2.19655e-20	UP
Sipa1l2	-0.773639	5.68038e-22	2.43874e-20	DOWN
Lama1	4.37509	6.07832e-22	2.60333e-20	UP
Vtn	-1.25564	6.45791e-22	2.75929e-20	DOWN
Clec4a2	1.54524	6.63653e-22	2.82884e-20	UP
Serpinb9	0.793901	6.93192e-22	2.94772e-20	UP
Man2b1	0.73177	7.03757e-22	2.98553e-20	UP
Lamc1	0.614656	7.08317e-22	2.99776e-20	UP
Tmem163	-1.08731	8.0686e-22	3.40674e-20	DOWN
Sipa1l1	-0.674013	8.87217e-22	3.73719e-20	DOWN
Itga7	1.31401	9.38327e-22	3.94318e-20	UP
Cd34	0.725631	9.54353e-22	4.00111e-20	UP
Slc4a5	-1.32325	9.59719e-22	4.01419e-20	DOWN
Npc2	0.705019	9.71288e-22	4.05309e-20	UP
Fgfr4	-1.86556	9.96279e-22	4.14768e-20	DOWN
Il17rd	-0.726344	1.09063e-21	4.52994e-20	DOWN
Ramp2	-1.12756	1.19756e-21	4.96252e-20	DOWN
Naaa	0.694783	1.24277e-21	5.13793e-20	UP
Anxa3	0.533241	1.25953e-21	5.19522e-20	UP
Cd200r4	1.66419	1.56255e-21	6.4302e-20	UP
Pdzrn3	1.29001	1.59147e-21	6.53418e-20	UP
Arap3	-0.875819	1.60495e-21	6.57442e-20	DOWN
Col6a2	1.07969	1.61641e-21	6.60619e-20	UP
Ppp1r13l	1.07685	1.67869e-21	6.84508e-20	UP
St14	0.750984	1.72475e-21	7.01686e-20	UP
Steap2	1.16738	1.73658e-21	7.04893e-20	UP
Acss1	-0.868719	1.74204e-21	7.05507e-20	DOWN
Slc16a11	-1.37241	1.86082e-21	7.51906e-20	DOWN
Sting1	1.54491	2.12945e-21	8.58508e-20	UP
P3h1	1.02425	2.2397e-21	9.00925e-20	UP
Cavin2	-1.22577	2.25735e-21	9.05984e-20	DOWN
Mvd	0.833746	2.3025e-21	9.22033e-20	UP
Frzb	4.67026	2.32801e-21	9.30164e-20	UP
Dlgap5	2.692	2.43368e-21	9.70211e-20	UP
Cd248	1.56093	2.54877e-21	1.01364e-19	UP
Pag1	-0.700698	2.55396e-21	1.01364e-19	DOWN
Pcdh7	1.37908	2.65499e-21	1.0514e-19	UP
Marcksl1	1.70327	2.73784e-21	1.08181e-19	UP
Pla2r1	-0.800405	2.77134e-21	1.09263e-19	DOWN
Dpep1	-1.3825	2.89165e-21	1.13755e-19	DOWN
Ckap2l	2.39312	3.08097e-21	1.20936e-19	UP
Spag5	2.40387	3.11652e-21	1.22064e-19	UP
Ccnb2	2.65904	3.47425e-21	1.35777e-19	UP
Tmem132a	1.04097	3.49647e-21	1.36347e-19	UP
Atp6v0c	0.674447	3.80271e-21	1.47966e-19	UP
Stat3	0.503299	3.82467e-21	1.48497e-19	UP
Atp6v1c2	-1.27434	4.02017e-21	1.55749e-19	DOWN
Adam10	0.549049	4.25313e-21	1.64418e-19	UP
Sun1	-0.693237	4.41173e-21	1.7018e-19	DOWN
Nme2	0.806958	4.47212e-21	1.72138e-19	UP
Grn	0.732585	4.60968e-21	1.77051e-19	UP
Mtcl1	-1.00482	4.76792e-21	1.82736e-19	DOWN
Flt3l	-1.06227	4.93949e-21	1.88906e-19	DOWN
Cd200r1	1.82343	5.2651e-21	2.00929e-19	UP
Eno1	0.830691	6.31556e-21	2.40503e-19	UP
Egr2	1.52695	6.7105e-21	2.54999e-19	UP
Myo5a	0.985763	7.0087e-21	2.65765e-19	UP
Pon1	-1.50606	7.56866e-21	2.8639e-19	DOWN
Ncaph	1.70064	7.82294e-21	2.95386e-19	UP
Itgax	1.14064	7.89013e-21	2.97295e-19	UP
Tsc2	-0.5291	8.3563e-21	3.14197e-19	DOWN
Wnt7b	1.75859	8.47038e-21	3.17817e-19	UP
Tmem159	-0.641384	8.61194e-21	3.22451e-19	DOWN
Tnfsf18	5.59152	8.68693e-21	3.24579e-19	UP
Lpp	0.662505	9.13316e-21	3.40539e-19	UP
Espl1	2.10847	9.59347e-21	3.56957e-19	UP
Pole	1.84927	1.06647e-20	3.95989e-19	UP
Nans	0.944203	1.08624e-20	4.02493e-19	UP
Zfp991	1.30064	1.14099e-20	4.21905e-19	UP
Dmd	-0.856082	1.15137e-20	4.24866e-19	DOWN
F7	1.66999	1.23738e-20	4.55663e-19	UP
Nr3c1	-0.5448	1.30991e-20	4.81377e-19	DOWN
Slc16a9	-0.73518	1.3562e-20	4.97367e-19	DOWN
Adgra3	-0.703675	1.43722e-20	5.25999e-19	DOWN
Mid1ip1	-0.687564	1.4599e-20	5.32953e-19	DOWN
Armcx4	1.84805	1.46219e-20	5.32953e-19	UP
Eif1a	0.763936	1.61398e-20	5.8708e-19	UP
Plekhm2	0.602075	1.69024e-20	6.13572e-19	UP
Myo6	-0.786337	1.82734e-20	6.61993e-19	DOWN
Uck2	1.28362	1.89244e-20	6.84192e-19	UP
Top2a	2.80782	1.93857e-20	6.99451e-19	UP
Ccna2	2.54966	1.98004e-20	7.12974e-19	UP
Itgae	1.14113	2.0542e-20	7.38189e-19	UP
Plpp3	-1.04619	2.08137e-20	7.46453e-19	DOWN
Actg1	0.492049	2.3428e-20	8.38526e-19	UP
Hpgd	-1.66942	2.39168e-20	8.54307e-19	DOWN
Anln	2.34152	2.58762e-20	9.22453e-19	UP
Gpm6a	-0.787509	2.66189e-20	9.4704e-19	DOWN
Tnfrsf9	2.7025	2.86489e-20	1.01724e-18	UP
Pno1	0.767913	2.96428e-20	1.05044e-18	UP
Mpeg1	1.12756	3.02479e-20	1.06976e-18	UP
Cds2	-0.606709	3.04735e-20	1.07424e-18	DOWN
Psmd8	0.650593	3.04948e-20	1.07424e-18	UP
Cttn	0.595151	3.14657e-20	1.10625e-18	UP
Troap	3.52347	3.22347e-20	1.13106e-18	UP
Rrm2	2.20676	3.29405e-20	1.15356e-18	UP
Gpd1l	-0.607686	3.37198e-20	1.17854e-18	DOWN
Clip4	1.15436	3.70703e-20	1.29312e-18	UP
Lum	1.55547	3.82095e-20	1.33026e-18	UP
Fbln5	0.678585	4.14311e-20	1.43961e-18	UP
Srxn1	0.89457	4.27657e-20	1.48178e-18	UP
Ccnf	2.27257	4.28108e-20	1.48178e-18	UP
Rai14	0.5828	4.47516e-20	1.54596e-18	UP
Dpep2	1.1203	4.59133e-20	1.58303e-18	UP
Itgav	0.754461	4.79581e-20	1.65035e-18	UP
Gspt1	0.472987	4.8747e-20	1.67427e-18	UP
Clstn1	-0.670767	5.21384e-20	1.78732e-18	DOWN
Cacnb3	1.10805	5.45282e-20	1.86566e-18	UP
Slc36a1	0.742872	5.53952e-20	1.8917e-18	UP
Axl	0.890415	5.8272e-20	1.98614e-18	UP
Colq	-3.43359	5.87813e-20	1.99968e-18	DOWN
Sdf2l1	1.33408	5.92958e-20	2.01335e-18	UP
Tubb3	2.49588	6.7193e-20	2.27717e-18	UP
Abcb1a	-0.858875	7.50182e-20	2.53755e-18	DOWN
Inpp5k	-0.884362	8.42551e-20	2.84461e-18	DOWN
Stard8	-1.18564	9.04992e-20	3.04965e-18	DOWN
Ubtd1	0.955036	9.33651e-20	3.1403e-18	UP
Malt1	0.999299	9.5155e-20	3.19449e-18	UP
Phf24	-1.89356	9.64926e-20	3.23332e-18	DOWN
Cldn2	3.2035	9.91073e-20	3.31471e-18	UP
Ccl17	2.00477	1.00093e-19	3.34141e-18	UP
Tpm4	0.570749	1.00756e-19	3.3573e-18	UP
Rhoc	0.953032	1.04597e-19	3.47878e-18	UP
Phactr2	-0.827038	1.14102e-19	3.78784e-18	DOWN
Cd84	0.931269	1.15711e-19	3.83413e-18	UP
Grap	-0.903432	1.20426e-19	3.98298e-18	DOWN
P2ry6	1.3125	1.21718e-19	4.01827e-18	UP
Pdk2	-0.958781	1.25984e-19	4.15141e-18	DOWN
Fbn2	3.15731	1.26389e-19	4.15709e-18	UP
H2-DMb1	0.754865	1.48903e-19	4.88862e-18	UP
Npr2	-0.789673	1.51914e-19	4.97832e-18	DOWN
Ackr1	4.25214	1.60078e-19	5.23624e-18	UP
Havcr2	1.04637	1.60612e-19	5.24411e-18	UP
Mdga1	2.5192	1.61422e-19	5.26095e-18	UP
Cdkn1b	-0.723593	1.68204e-19	5.47198e-18	DOWN
Mapt	-1.4768	1.79127e-19	5.81673e-18	DOWN
Tubb2a	0.733598	1.82544e-19	5.91696e-18	UP
Arhgap19	1.33389	1.87665e-19	6.07193e-18	UP
Arhgap11a	1.57734	1.9855e-19	6.41248e-18	UP
Chpt1	-0.73607	2.04189e-19	6.58271e-18	DOWN
Aspm	2.83801	2.04849e-19	6.58283e-18	UP
Cmtm3	0.88795	2.0493e-19	6.58283e-18	UP
Colgalt1	0.874196	2.06858e-19	6.63282e-18	UP
Mthfd2	1.57923	2.12134e-19	6.7898e-18	UP
Cracr2b	-0.73138	2.12783e-19	6.7984e-18	DOWN
Naglu	0.781046	2.52192e-19	8.04311e-18	UP
Glrx3	0.578113	2.62002e-19	8.34109e-18	UP
Cers4	-0.863713	2.78862e-19	8.86206e-18	DOWN
Aoah	1.90386	2.86178e-19	9.07839e-18	UP
Bst1	0.84208	2.99475e-19	9.48339e-18	UP
Adgre5	-1.20384	3.02824e-19	9.57245e-18	DOWN
Nxpe5	2.42812	3.24295e-19	1.02331e-17	UP
Tgfbi	1.36772	4.09289e-19	1.28922e-17	UP
Zfp740	-0.640305	4.1442e-19	1.30309e-17	DOWN
Lrrc8c	0.823644	4.20638e-19	1.32032e-17	UP
Fcer1g	1.12572	4.29719e-19	1.34645e-17	UP
Fxyd6	1.41372	4.33703e-19	1.35656e-17	UP
Fgf23	5.06462	4.52991e-19	1.41441e-17	UP
Gusb	1.03719	4.5983e-19	1.43326e-17	UP
Tmem37	1.30706	4.69316e-19	1.46028e-17	UP
Shisa2	-1.82972	4.87763e-19	1.51503e-17	DOWN
Otud1	-1.11921	5.00256e-19	1.55114e-17	DOWN
Golm1	0.730207	5.02134e-19	1.55427e-17	UP
Gp2	3.3896	5.16092e-19	1.5947e-17	UP
Ehd4	-0.966367	5.24892e-19	1.6191e-17	DOWN
Cd300lg	-1.51147	5.58407e-19	1.71951e-17	DOWN
Ch25h	2.20839	5.64861e-19	1.73639e-17	UP
Dock6	-0.619312	6.03494e-19	1.85196e-17	DOWN
Slc7a8	1.54158	6.11613e-19	1.87365e-17	UP
Chodl	5.72678	6.33704e-19	1.93801e-17	UP
Igfbp7	0.972246	6.45028e-19	1.96927e-17	UP
Susd6	0.651485	6.78923e-19	2.06921e-17	UP
Npw	-1.68821	7.3427e-19	2.23408e-17	DOWN
Ezh1	-0.738631	7.42331e-19	2.25477e-17	DOWN
Clspn	2.56384	8.35754e-19	2.53422e-17	UP
Kif20a	2.66859	8.41938e-19	2.54865e-17	UP
Il1rl2	0.9972	8.44934e-19	2.55339e-17	UP
Unc45b	-0.860123	8.80248e-19	2.65561e-17	DOWN
Mib2	-0.79347	9.18822e-19	2.76731e-17	DOWN
Pgrmc1	-0.693883	9.61115e-19	2.88982e-17	DOWN
Myo7a	1.04426	1.04332e-18	3.1317e-17	UP
Tnxb	-1.55449	1.16569e-18	3.49314e-17	DOWN
Plau	1.73038	1.20615e-18	3.60835e-17	UP
Ccl8	3.78822	1.24185e-18	3.70894e-17	UP
Smim14	-0.704951	1.27065e-18	3.78861e-17	DOWN
H2ac24	2.04129	1.31969e-18	3.92829e-17	UP
Ppm1l	-0.913773	1.40468e-18	4.17429e-17	DOWN
Nuf2	2.97858	1.42488e-18	4.2273e-17	UP
Tdrp	-1.2707	1.45385e-18	4.30609e-17	DOWN
St8sia6	1.14852	1.60156e-18	4.73573e-17	UP
Eif2s1	0.647194	1.85968e-18	5.48991e-17	UP
Pbk	3.20015	1.86613e-18	5.49985e-17	UP
Slc41a2	1.1228	1.89745e-18	5.58293e-17	UP
Dio2	3.07083	1.9736e-18	5.79745e-17	UP
Galnt1	0.615255	2.03969e-18	5.98176e-17	UP
Map3k5	-0.624857	2.06729e-18	6.05277e-17	DOWN
Glipr2	1.1614	2.17502e-18	6.35775e-17	UP
Kif22	2.5368	2.22726e-18	6.4998e-17	UP
Ammecr1	1.06746	2.34908e-18	6.84414e-17	UP
Mrc1	1.0547	2.37351e-18	6.90406e-17	UP
Procr	1.39963	2.60822e-18	7.57445e-17	UP
Zranb3	1.65858	2.6226e-18	7.60385e-17	UP
Grtp1	-1.5748	2.65675e-18	7.69038e-17	DOWN
Dcstamp	2.97709	2.79143e-18	8.06714e-17	UP
Pcmtd1	-0.556892	2.91006e-18	8.39639e-17	DOWN
Bdkrb1	1.97516	2.9801e-18	8.58461e-17	UP
A2m	4.40408	3.05562e-18	8.78799e-17	UP
Morf4l2	0.674223	3.18805e-18	9.15411e-17	UP
Ulbp1	1.6352	3.47048e-18	9.94908e-17	UP
Cyth3	-0.921665	3.5116e-18	1.00508e-16	DOWN
Tmem109	-0.514736	3.97584e-18	1.13614e-16	DOWN
Ube2c	2.47769	4.12868e-18	1.17793e-16	UP
Cdca8	2.59918	4.18426e-18	1.19188e-16	UP
Lclat1	0.835438	4.44126e-18	1.26304e-16	UP
Thbd	-0.956734	4.44822e-18	1.26304e-16	DOWN
Serpinb9b	2.20569	4.46251e-18	1.26509e-16	UP
Col14a1	0.986674	4.58563e-18	1.29793e-16	UP
Klhl24	-0.668176	4.83235e-18	1.3656e-16	DOWN
Stat5b	-0.578614	5.4587e-18	1.54016e-16	DOWN
Prrx2	3.12284	5.56946e-18	1.56894e-16	UP
Bax	0.785335	5.6076e-18	1.57719e-16	UP
Slc9a3r2	-0.8598	5.72695e-18	1.60823e-16	DOWN
Gdf6	2.17449	5.74894e-18	1.61187e-16	UP
Tspan12	-0.929328	5.99907e-18	1.67936e-16	DOWN
C1qtnf5	1.28322	6.27715e-18	1.75446e-16	UP
Ogn	-1.31754	6.33325e-18	1.76737e-16	DOWN
Rab6b	-1.19138	6.35912e-18	1.77182e-16	DOWN
Slc39a11	0.824486	6.52486e-18	1.81468e-16	UP
Tacstd2	0.994955	6.53325e-18	1.81468e-16	UP
Gnmt	-2.04344	6.72573e-18	1.86524e-16	DOWN
Pcdhac2	-2.02314	7.0711e-18	1.95798e-16	DOWN
Vamp2	-0.686463	7.28372e-18	2.01373e-16	DOWN
Dpysl5	-1.87108	7.31477e-18	2.01919e-16	DOWN
Celf5	2.49197	7.35145e-18	2.02619e-16	UP
Pdgfrl	1.74945	7.39938e-18	2.03626e-16	UP
Ssc5d	1.27208	8.01099e-18	2.20117e-16	UP
Kif18b	2.70264	8.50296e-18	2.33276e-16	UP
Ccl12	2.77355	8.54107e-18	2.33962e-16	UP
Ifi30	0.912587	8.9915e-18	2.45924e-16	UP
Tmcc3	-0.739673	9.2958e-18	2.53858e-16	DOWN
Sgo2a	2.47173	9.74883e-18	2.65823e-16	UP
Arid3b	-0.969895	1.00494e-17	2.73601e-16	DOWN
Sparcl1	0.725715	1.02242e-17	2.77937e-16	UP
Gpx7	1.18612	1.02845e-17	2.7915e-16	UP
Brca1	2.06498	1.09122e-17	2.95738e-16	UP
Knl1	2.23037	1.09401e-17	2.96045e-16	UP
Gjb3	2.3998	1.10991e-17	2.99893e-16	UP
Furin	0.690313	1.12298e-17	3.02967e-16	UP
Melk	2.39173	1.16177e-17	3.12959e-16	UP
Ccdc25	0.799201	1.21661e-17	3.2724e-16	UP
Lair1	1.07143	1.25433e-17	3.36878e-16	UP
Arl4c	0.602679	1.27638e-17	3.42285e-16	UP
Cbfa2t3	-0.700619	1.29234e-17	3.46045e-16	DOWN
Aoc1	1.86861	1.31529e-17	3.51662e-16	UP
Cotl1	1.14222	1.33675e-17	3.56866e-16	UP
Paqr7	-0.695346	1.37527e-17	3.66308e-16	DOWN
Ces1d	-1.10635	1.37623e-17	3.66308e-16	DOWN
Ror2	1.65236	1.37827e-17	3.66308e-16	UP
Smc2	1.49386	1.46086e-17	3.87682e-16	UP
Tgfb3	1.14408	1.50352e-17	3.98412e-16	UP
Synpo	1.15702	1.59505e-17	4.22039e-16	UP
Slc7a11	2.08011	1.64306e-17	4.34099e-16	UP
Wdr1	0.469634	1.82766e-17	4.82156e-16	UP
Siglec1	1.40494	1.83276e-17	4.82789e-16	UP
Wnt2	-1.26477	1.90982e-17	5.01619e-16	DOWN
Sesn1	-0.807745	1.90986e-17	5.01619e-16	DOWN
Cers3	2.61792	1.91921e-17	5.03334e-16	UP
Kank4	-1.37517	1.92889e-17	5.05133e-16	DOWN
Rnf144b	-0.668688	2.21624e-17	5.79532e-16	DOWN
Snai1	1.57416	2.24006e-17	5.84905e-16	UP
Rasgef1a	-0.978945	2.52846e-17	6.59246e-16	DOWN
Gxylt2	1.87885	2.53407e-17	6.59744e-16	UP
Ap3s1	0.818866	2.55253e-17	6.63582e-16	UP
Col7a1	1.48087	2.57864e-17	6.69398e-16	UP
Gabbr1	-0.591873	2.65373e-17	6.8789e-16	DOWN
Slc38a5	-1.21438	2.82114e-17	7.30225e-16	DOWN
Kntc1	2.63149	3.05154e-17	7.88719e-16	UP
Mdk	1.51096	3.05916e-17	7.89547e-16	UP
Nxpe3	-1.39142	3.18304e-17	8.20334e-16	DOWN
Ecm2	-1.36884	3.33488e-17	8.58226e-16	DOWN
Klrb1c	-1.37165	3.38392e-17	8.69593e-16	DOWN
Hif1a	0.841699	3.50471e-17	8.9934e-16	UP
Lyz1	-1.61574	3.59374e-17	9.20863e-16	DOWN
Pdlim7	1.064	3.66876e-17	9.38739e-16	UP
Dipk2a	-0.984924	3.70462e-17	9.4656e-16	DOWN
Nipal3	-1.02548	3.91912e-17	9.99935e-16	DOWN
Msl2	-0.423555	3.93754e-17	1.0032e-15	DOWN
Prps2	-0.69182	3.96333e-17	1.00833e-15	DOWN
Egln1	-0.454697	4.06122e-17	1.03177e-15	DOWN
Rps6ka1	-0.443102	4.12096e-17	1.04546e-15	DOWN
Atox1	0.824709	4.15141e-17	1.05169e-15	UP
Lrg1	2.35296	4.16331e-17	1.05321e-15	UP
Mcm5	1.39497	4.18816e-17	1.058e-15	UP
Ldb1	-0.48971	4.2762e-17	1.07871e-15	DOWN
Ccl21a	1.52756	4.66851e-17	1.17602e-15	UP
Krt8	0.868567	4.92085e-17	1.23784e-15	UP
Arpc2	0.382158	4.9516e-17	1.24382e-15	UP
Oaf	1.60108	5.81072e-17	1.45758e-15	UP
Enpp1	1.07854	5.92283e-17	1.48361e-15	UP
Lipa	0.920795	6.12552e-17	1.53224e-15	UP
Racgap1	1.80157	6.30726e-17	1.57549e-15	UP
Fignl1	2.48461	6.35196e-17	1.58444e-15	UP
Itga2b	-1.43236	6.49404e-17	1.61762e-15	DOWN
Adrb3	-1.76175	6.66939e-17	1.65899e-15	DOWN
Fam20c	1.2186	6.73753e-17	1.67361e-15	UP
Serinc2	0.954966	6.85805e-17	1.70118e-15	UP
Mcam	0.587572	7.29546e-17	1.80717e-15	UP
Cxcl9	3.18809	7.34138e-17	1.81603e-15	UP
Igsf9b	1.25662	7.39797e-17	1.8256e-15	UP
Tnfrsf11a	1.03842	7.40053e-17	1.8256e-15	UP
Myzap	-1.02334	7.57223e-17	1.86538e-15	DOWN
Scarb1	1.20799	8.05079e-17	1.98054e-15	UP
Bambi	-1.15861	8.91869e-17	2.19103e-15	DOWN
Krt18	0.882925	9.00242e-17	2.20856e-15	UP
Plekha2	-0.636835	9.37343e-17	2.29643e-15	DOWN
Tpst1	-0.648162	9.94336e-17	2.43272e-15	DOWN
Tppp3	-1.21806	1.01089e-16	2.46471e-15	DOWN
Unc5b	1.27893	1.01106e-16	2.46471e-15	UP
Tfdp1	0.747049	1.01155e-16	2.46471e-15	UP
Bcl3	1.67904	1.02952e-16	2.50508e-15	UP
E2f7	2.04718	1.03296e-16	2.51003e-15	UP
Fibin	-1.90105	1.10017e-16	2.66971e-15	DOWN
Aif1	1.81921	1.26442e-16	3.06411e-15	UP
Gprasp1	-0.868882	1.32315e-16	3.2021e-15	DOWN
Bmp6	-1.72544	1.34753e-16	3.25668e-15	DOWN
Aldh18a1	1.08976	1.391e-16	3.35719e-15	UP
Fhl3	1.43794	1.41583e-16	3.41252e-15	UP
Tubb1	-2.33855	1.46664e-16	3.53022e-15	DOWN
Rnf152	1.44066	1.55249e-16	3.73183e-15	UP
Cfp	1.29625	1.56165e-16	3.74881e-15	UP
Rnf167	-1.03328	1.57405e-16	3.77349e-15	DOWN
Notch3	-0.522175	1.59529e-16	3.81928e-15	DOWN
Plekha4	1.08817	1.62475e-16	3.88461e-15	UP
Thap3	-0.877282	1.79103e-16	4.27644e-15	DOWN
Cald1	0.655437	1.84249e-16	4.39344e-15	UP
Prc1	2.62453	1.91814e-16	4.56774e-15	UP
Sema6b	1.51411	1.95544e-16	4.65036e-15	UP
Fgf2	0.961651	2.01963e-16	4.79662e-15	UP
Cltc	0.415555	2.2503e-16	5.33736e-15	UP
Arf2	0.701563	2.30175e-16	5.45215e-15	UP
Septin5	1.11723	2.4082e-16	5.69676e-15	UP
Cst8	-3.27915	2.5423e-16	6.00602e-15	DOWN
Ccl7	2.68323	2.55426e-16	6.02631e-15	UP
Prickle1	-1.42998	2.58949e-16	6.09688e-15	DOWN
Adam15	0.950178	2.591e-16	6.09688e-15	UP
Kank3	-0.96619	2.62866e-16	6.17736e-15	DOWN
Egfl7	-0.53205	2.64198e-16	6.20049e-15	DOWN
Cytl1	-1.97402	2.6886e-16	6.30164e-15	DOWN
Inhbb	1.88418	2.75084e-16	6.43906e-15	UP
Ppib	0.463585	2.95698e-16	6.91252e-15	UP
Neil3	2.58849	2.96346e-16	6.91861e-15	UP
Cadps2	-0.665654	2.99607e-16	6.98562e-15	DOWN
Glb1l2	-0.99801	3.00804e-16	7.00438e-15	DOWN
Thbs2	3.1329	3.07169e-16	7.14328e-15	UP
Tubb4a	-1.19282	3.09117e-16	7.17923e-15	DOWN
Cpz	2.10046	3.13282e-16	7.26651e-15	UP
Mtmr3	-0.396685	3.18494e-16	7.37784e-15	DOWN
Clec1a	-1.40027	3.20131e-16	7.40615e-15	DOWN
Tlr2	1.06514	3.39144e-16	7.83584e-15	UP
Il13ra1	0.767662	3.4305e-16	7.91585e-15	UP
Loxl1	1.49512	3.46188e-16	7.97795e-15	UP
Gpr155	-1.53254	3.57919e-16	8.23768e-15	DOWN
Rrm1	1.13322	3.58535e-16	8.24123e-15	UP
Hes2	-3.01228	3.63845e-16	8.35253e-15	DOWN
Cyp27a1	-0.844813	3.71132e-16	8.50888e-15	DOWN
Knstrn	2.28576	3.74413e-16	8.5731e-15	UP
Denn2b	-0.783196	3.7517e-16	8.57942e-15	DOWN
Ywhag	0.436731	4.05705e-16	9.26584e-15	UP
Inava	2.24636	4.25212e-16	9.69896e-15	UP
Galc	0.750236	4.31857e-16	9.83796e-15	UP
Zbtb4	-0.67756	4.37651e-16	9.95725e-15	DOWN
Clec5a	2.03534	4.46832e-16	1.01532e-14	UP
Scpep1	0.510253	4.47754e-16	1.01612e-14	UP
Steap4	1.192	4.68761e-16	1.06245e-14	UP
Ier5l	1.40458	4.70267e-16	1.06451e-14	UP
Ednrb	-1.75364	4.73034e-16	1.06942e-14	DOWN
Cip2a	2.1592	4.924e-16	1.11179e-14	UP
Ppbp	-2.16958	5.05466e-16	1.13985e-14	DOWN
1810010H24Rik	-0.930997	5.10158e-16	1.14898e-14	DOWN
Syde2	-1.45825	5.12862e-16	1.15303e-14	DOWN
Zfp39	-1.17282	5.13247e-16	1.15303e-14	DOWN
Cdca2	2.37408	5.30154e-16	1.18952e-14	UP
Gpr153	0.84068	5.36163e-16	1.20149e-14	UP
Wnt5a	1.14199	5.37538e-16	1.20306e-14	UP
Dera	0.887983	5.42216e-16	1.21201e-14	UP
Ms4a4d	-1.45088	5.78552e-16	1.29162e-14	DOWN
Ptgfr	-2.38836	6.02198e-16	1.34273e-14	DOWN
Ifit1	1.25994	6.15036e-16	1.36964e-14	UP
Crebrf	-0.874293	6.29698e-16	1.40055e-14	DOWN
Ip6k1	-0.540667	6.39351e-16	1.42025e-14	DOWN
Tmem167	0.695917	6.51931e-16	1.4464e-14	UP
Spcs3	0.572505	6.56243e-16	1.45416e-14	UP
Adgrl4	-0.80055	6.82567e-16	1.51061e-14	DOWN
Ivd	-0.711319	6.84334e-16	1.51265e-14	DOWN
Pdcd1	3.00127	6.93504e-16	1.53102e-14	UP
Pofut2	0.525859	7.29956e-16	1.60951e-14	UP
Kif2c	2.6947	7.39841e-16	1.62929e-14	UP
Nfkb2	0.855832	7.5862e-16	1.66686e-14	UP
Ly86	1.29053	7.58768e-16	1.66686e-14	UP
Nos2	2.01278	8.14137e-16	1.7863e-14	UP
Nectin2	0.746967	8.31772e-16	1.82275e-14	UP
Actn1	0.8936	8.44123e-16	1.84755e-14	UP
Rdx	-0.483806	8.58445e-16	1.8766e-14	DOWN
Rasl11a	1.61436	8.98681e-16	1.96216e-14	UP
Icam1	0.544158	9.05607e-16	1.97486e-14	UP
Tfap2a	2.61036	9.29088e-16	2.0236e-14	UP
Iqgap3	3.10765	1.01408e-15	2.20602e-14	UP
Rtkn2	-0.970972	1.02497e-15	2.227e-14	DOWN
Serpina3i	2.74532	1.05253e-15	2.28201e-14	UP
Lrtm2	-1.18773	1.05284e-15	2.28201e-14	DOWN
Ciao2a	0.730312	1.0835e-15	2.34476e-14	UP
Pkm	0.546031	1.08442e-15	2.34476e-14	UP
Megf10	2.72811	1.14839e-15	2.48008e-14	UP
Gm12216	-1.46812	1.19269e-15	2.57265e-14	DOWN
Tmem204	-1.22753	1.20878e-15	2.60421e-14	DOWN
Prkce	-0.859817	1.24472e-15	2.67841e-14	DOWN
Mtus1	-0.680229	1.2879e-15	2.76797e-14	DOWN
Myo19	1.21891	1.30316e-15	2.7974e-14	UP
Abca8a	-1.30465	1.32318e-15	2.83698e-14	DOWN
Ripk3	0.861296	1.34857e-15	2.88794e-14	UP
Ckap2	3.35653	1.39554e-15	2.98495e-14	UP
Sptb	-1.33039	1.39793e-15	2.98649e-14	DOWN
Adam8	1.18017	1.40539e-15	2.99883e-14	UP
Kif15	2.91642	1.43697e-15	3.06257e-14	UP
Nnat	1.48658	1.45834e-15	3.1044e-14	UP
Fcrlb	3.06636	1.48271e-15	3.1506e-14	UP
Tgfbr2	0.529542	1.48357e-15	3.1506e-14	UP
Cd80	1.41425	1.51326e-15	3.20983e-14	UP
Ifngr2	0.566131	1.53878e-15	3.26011e-14	UP
Ccpg1	-0.567366	1.56821e-15	3.31851e-14	DOWN
Ccrl2	-1.10527	1.58327e-15	3.34641e-14	DOWN
Rrbp1	0.495229	1.69965e-15	3.58815e-14	UP
Ccl6	1.32209	1.71628e-15	3.61899e-14	UP
Bmpr2	-0.924447	1.75385e-15	3.69384e-14	DOWN
Tcirg1	0.754445	1.81307e-15	3.81407e-14	UP
Kng2	5.59862	1.94687e-15	4.09072e-14	UP
Hacd1	0.968079	1.9689e-15	4.13214e-14	UP
Pdpn	0.625412	2.0179e-15	4.23002e-14	UP
Chaf1b	1.50196	2.0362e-15	4.26337e-14	UP
Slc6a9	-0.94282	2.08065e-15	4.35134e-14	DOWN
Gjb5	2.89339	2.12256e-15	4.4338e-14	UP
Syt13	2.38122	2.36825e-15	4.94123e-14	UP
Hopx	-0.842531	2.37703e-15	4.95377e-14	DOWN
Col6a1	0.821783	2.42415e-15	5.04608e-14	UP
Erp29	0.63157	2.43337e-15	5.05937e-14	UP
Clec9a	-1.15026	2.4478e-15	5.08346e-14	DOWN
Nrp2	0.827824	2.4599e-15	5.10264e-14	UP
Nr3c2	-1.28501	2.79719e-15	5.79558e-14	DOWN
Adgre1	1.27444	2.90004e-15	6.00171e-14	UP
Mllt6	-0.696128	2.93318e-15	6.06326e-14	DOWN
Plekhb1	-0.647573	2.99414e-15	6.17825e-14	DOWN
Bmp3	-0.926904	2.99573e-15	6.17825e-14	DOWN
Plk1	2.09214	3.02619e-15	6.23269e-14	UP
Add1	-0.322174	3.0291e-15	6.23269e-14	DOWN
Acaa1b	-2.19195	3.14962e-15	6.47321e-14	DOWN
1700017B05Rik	0.81725	3.16594e-15	6.49927e-14	UP
Ptpn1	0.750771	3.18494e-15	6.53077e-14	UP
Sirpa	0.772121	3.22957e-15	6.61469e-14	UP
Camk2n1	-0.696704	3.24095e-15	6.6304e-14	DOWN
Gba	0.5558	3.26791e-15	6.6779e-14	UP
Tmem45a	1.23193	3.29934e-15	6.73442e-14	UP
Gab1	-0.619041	3.53366e-15	7.20448e-14	DOWN
1500009L16Rik	1.60352	3.54346e-15	7.21621e-14	UP
Cfi	2.57271	3.63964e-15	7.40365e-14	UP
Eps15	-0.456358	3.71201e-15	7.54226e-14	DOWN
Cdo1	-1.25868	3.72984e-15	7.56989e-14	DOWN
Tspan18	-1.29537	3.76297e-15	7.62846e-14	DOWN
Hmgcs2	-1.18232	3.86312e-15	7.82259e-14	DOWN
Dpy19l1	0.583	4.04991e-15	8.18277e-14	UP
Trim39	-0.561616	4.05015e-15	8.18277e-14	DOWN
Gigyf1	-0.616256	4.16837e-15	8.41211e-14	DOWN
Rgs9	-1.14673	4.23239e-15	8.53166e-14	DOWN
Fuca1	0.524459	4.27735e-15	8.61257e-14	UP
Aff3	-1.15089	4.31435e-15	8.67729e-14	DOWN
Snx10	0.767032	4.57114e-15	9.1807e-14	UP
Cdc20	2.2283	4.57493e-15	9.1807e-14	UP
Col16a1	1.25241	4.61018e-15	9.24106e-14	UP
Ctsk	2.09345	4.63093e-15	9.27225e-14	UP
Fbln2	2.24987	4.64477e-15	9.28954e-14	UP
Phf1	-0.873237	4.72998e-15	9.44937e-14	DOWN
Syf2	-0.594271	4.7763e-15	9.53125e-14	DOWN
Bbs2	-0.710688	4.83459e-15	9.6368e-14	DOWN
Ccl22	1.38499	4.85075e-15	9.65824e-14	UP
Lamb3	0.670166	4.98793e-15	9.92032e-14	UP
Vegfa	-0.543949	5.06424e-15	1.00529e-13	DOWN
Ltbr	0.565594	5.06587e-15	1.00529e-13	UP
6430548M08Rik	-0.609688	5.0891e-15	1.00878e-13	DOWN
Pitpna	0.413401	5.31497e-15	1.05239e-13	UP
Pth1r	1.27947	5.38159e-15	1.0644e-13	UP
Acoxl	-1.7971	5.44791e-15	1.07632e-13	DOWN
Lrp2	0.922804	5.79899e-15	1.14442e-13	UP
Dab2	1.03195	6.15357e-15	1.21305e-13	UP
Robo4	-0.502998	6.22089e-15	1.22497e-13	DOWN
Btbd3	-0.805958	6.26443e-15	1.23219e-13	DOWN
Gpr39	1.47889	6.56653e-15	1.29019e-13	UP
Esco2	2.53351	6.60939e-15	1.29718e-13	UP
Tacc3	1.78879	6.87083e-15	1.34701e-13	UP
Art3	-1.28804	6.89548e-15	1.35037e-13	DOWN
Nrg1	1.28863	6.91559e-15	1.35282e-13	UP
P2ry14	0.879433	6.98906e-15	1.3657e-13	UP
Asap3	0.843548	7.01267e-15	1.36881e-13	UP
Kdr	-1.01809	7.22464e-15	1.40865e-13	DOWN
C4b	0.912839	7.59196e-15	1.47865e-13	UP
B4galt2	1.14049	8.06454e-15	1.56898e-13	UP
Prr11	2.05828	8.17044e-15	1.58786e-13	UP
Ect2	2.15728	8.25412e-15	1.60238e-13	UP
Rab11fip5	0.667892	8.29819e-15	1.60918e-13	UP
Plod3	0.471804	8.37398e-15	1.62212e-13	UP
Tgfbr3	-1.17327	8.55577e-15	1.65554e-13	DOWN
Rasl10b	2.2088	8.61848e-15	1.66587e-13	UP
Fgf1	-0.962186	8.66315e-15	1.67269e-13	DOWN
Arxes2	-1.22639	8.76963e-15	1.69142e-13	DOWN
Tppp	-1.62036	9.38399e-15	1.80603e-13	DOWN
Parpbp	2.79091	9.38407e-15	1.80603e-13	UP
Tsr1	0.583922	9.75366e-15	1.87514e-13	UP
Zwilch	1.67099	1.00044e-14	1.92127e-13	UP
Slc7a10	-3.04313	1.00232e-14	1.92281e-13	DOWN
Sec61a1	0.441291	1.03065e-14	1.97504e-13	UP
Tmed3	0.636257	1.04328e-14	1.99711e-13	UP
Lef1	-1.13067	1.05503e-14	2.01744e-13	DOWN
Fjx1	1.40101	1.09825e-14	2.09784e-13	UP
Cd46	-1.02298	1.10822e-14	2.11461e-13	DOWN
Ccn4	2.60859	1.2235e-14	2.33209e-13	UP
Tagln	0.793355	1.26599e-14	2.4105e-13	UP
Hnrnph3	-0.791098	1.30316e-14	2.47864e-13	DOWN
Nog	3.32657	1.40419e-14	2.66797e-13	UP
Esd	0.773328	1.41269e-14	2.68126e-13	UP
Dgkz	-0.546644	1.44125e-14	2.73049e-13	DOWN
Glb1l3	-2.68285	1.44168e-14	2.73049e-13	DOWN
Speer4c	5.57948	1.45512e-14	2.753e-13	UP
Sgip1	-1.11279	1.5426e-14	2.91543e-13	DOWN
Ldhb	-0.574008	1.55186e-14	2.92984e-13	DOWN
Shcbp1	2.86059	1.56156e-14	2.94503e-13	UP
Cpne5	-3.33221	1.56701e-14	2.95219e-13	DOWN
Ckb	1.08815	1.61832e-14	3.04565e-13	UP
Arhgef18	-0.664048	1.62307e-14	3.05137e-13	DOWN
Bnip3l	-0.416657	1.71885e-14	3.22804e-13	DOWN
Pard3	-0.402322	1.73235e-14	3.24998e-13	DOWN
Ahnak	-0.689467	1.78484e-14	3.34494e-13	DOWN
Ppp1r9a	-0.858085	1.8104e-14	3.38929e-13	DOWN
Gpc4	0.742793	1.8232e-14	3.40966e-13	UP
Tpx2	2.83018	1.86219e-14	3.47894e-13	UP
Lrrn3	-1.65037	1.86713e-14	3.48454e-13	DOWN
Muc4	1.44943	1.89036e-14	3.52112e-13	UP
Traf4	0.888283	1.89068e-14	3.52112e-13	UP
Nnmt	1.1658	1.9462e-14	3.61791e-13	UP
Heca	-0.606906	1.9467e-14	3.61791e-13	DOWN
Tceal9	1.08118	1.95554e-14	3.63056e-13	UP
Slamf9	1.28898	1.97095e-14	3.65537e-13	UP
Pdzd2	-1.03534	2.01214e-14	3.72789e-13	DOWN
Plec	0.555034	2.04839e-14	3.7911e-13	UP
Pkhd1	2.42145	2.05401e-14	3.79758e-13	UP
Myo1b	-0.709764	2.08062e-14	3.8428e-13	DOWN
H2az1	0.795455	2.37269e-14	4.37771e-13	UP
Sash1	-0.500931	2.41313e-14	4.44602e-13	DOWN
Timm23	0.653814	2.41469e-14	4.44602e-13	UP
Asf1b	1.74806	2.49068e-14	4.5812e-13	UP
Pcna	0.697836	2.59293e-14	4.76438e-13	UP
D230025D16Rik	-0.66136	2.60297e-14	4.77791e-13	DOWN
Asb13	-0.585289	2.65918e-14	4.87204e-13	DOWN
Zfp641	-1.27087	2.65971e-14	4.87204e-13	DOWN
Tbx3	-1.02463	2.72786e-14	4.99176e-13	DOWN
Psmd2	0.393205	2.8737e-14	5.25279e-13	UP
Pptc7	-0.544334	2.87639e-14	5.25279e-13	DOWN
Selp	2.26531	2.8923e-14	5.27646e-13	UP
S100a11	1.01201	2.91728e-14	5.3166e-13	UP
Tgif1	0.809113	2.97954e-14	5.42452e-13	UP
Cav1	-0.93489	3.01695e-14	5.48704e-13	DOWN
Aurkb	2.24485	3.18803e-14	5.79229e-13	UP
Frmpd3	3.65724	3.2669e-14	5.92956e-13	UP
ARVCF	-0.953538	3.28357e-14	5.95377e-13	DOWN
Rnf141	-0.568915	3.31219e-14	5.99956e-13	DOWN
Alox12	-1.53766	3.33577e-14	6.03615e-13	DOWN
Ola1	0.73883	3.3691e-14	6.09029e-13	UP
Meis1	-1.17746	3.38523e-14	6.11327e-13	DOWN
Hs3st1	-0.998949	3.47932e-14	6.27684e-13	DOWN
Gda	1.46649	3.50376e-14	6.31455e-13	UP
Rcn3	0.880771	3.51639e-14	6.33092e-13	UP
Gins2	1.26209	3.56833e-14	6.41797e-13	UP
Dgka	-0.760605	3.65635e-14	6.56966e-13	DOWN
Rad51ap1	2.47146	3.67849e-14	6.6028e-13	UP
Cks1b	1.63634	3.75663e-14	6.73628e-13	UP
Tspan31	0.41816	3.76775e-14	6.74946e-13	UP
Pdia3	0.550235	3.95066e-14	7.07001e-13	UP
Birc5	2.2182	3.9932e-14	7.13899e-13	UP
Afap1l1	-0.782093	4.00059e-14	7.14505e-13	DOWN
Rgs4	1.25027	4.01052e-14	7.15563e-13	UP
Pde3a	-0.663573	4.101e-14	7.3057e-13	DOWN
Calr	0.71701	4.10281e-14	7.3057e-13	UP
Fbxl3	-0.484539	4.12101e-14	7.32357e-13	DOWN
Mamdc2	-1.13277	4.12104e-14	7.32357e-13	DOWN
Gata2	-1.05223	4.21795e-14	7.48832e-13	DOWN
Chst3	-1.46676	4.3619e-14	7.73619e-13	DOWN
Hmmr	1.75773	4.54568e-14	8.05416e-13	UP
Tlr8	1.15489	4.74066e-14	8.3913e-13	UP
Ccdc82	-0.601568	4.93372e-14	8.72438e-13	DOWN
Uqcrq	0.581524	5.21614e-14	9.21466e-13	UP
Rnf186	-1.03751	5.24318e-14	9.25329e-13	DOWN
Erlin2	0.429464	5.28094e-14	9.31072e-13	UP
Dap	0.559603	5.5166e-14	9.71661e-13	UP
Ctdsp1	-0.452928	5.58484e-14	9.82712e-13	DOWN
Pcdhgc5	2.00297	5.77428e-14	1.01505e-12	UP
Rtn4rl2	2.31691	5.80175e-14	1.01887e-12	UP
Cfl1	0.659837	5.82673e-14	1.02225e-12	UP
Hdlbp	0.484019	5.96323e-14	1.04517e-12	UP
Loxl4	1.25512	6.25451e-14	1.09515e-12	UP
Polr3gl	-0.644723	6.3441e-14	1.10975e-12	DOWN
Cpt1c	0.933976	6.35972e-14	1.11139e-12	UP
Cped1	-1.03101	6.46768e-14	1.12916e-12	DOWN
Cdc42ep3	-0.62835	6.50705e-14	1.13492e-12	DOWN
P4htm	-1.01728	6.60224e-14	1.1504e-12	DOWN
Ankrd63	-3.01235	6.69299e-14	1.16508e-12	DOWN
Pgf	1.46043	6.74351e-14	1.17273e-12	UP
Fbxl12	-0.811474	6.85324e-14	1.19065e-12	DOWN
Prkaa2	-0.710641	6.89092e-14	1.19546e-12	DOWN
Rab31	0.508952	6.89429e-14	1.19546e-12	UP
Slc15a3	1.00884	6.91448e-14	1.19779e-12	UP
Por	-0.853081	7.17112e-14	1.24105e-12	DOWN
Cd300e	-2.13407	7.50943e-14	1.29834e-12	DOWN
Spry4	1.02617	7.59572e-14	1.31199e-12	UP
Gnao1	-1.2918	7.68626e-14	1.32634e-12	DOWN
Tgfb2	0.832925	7.80687e-14	1.34586e-12	UP
1600014C10Rik	0.654099	7.85668e-14	1.35314e-12	UP
Tk1	2.10786	7.88729e-14	1.3571e-12	UP
Cx3cl1	-0.811461	7.89527e-14	1.35717e-12	DOWN
Maob	-0.766164	8.02257e-14	1.37772e-12	DOWN
Adcy8	-1.33707	8.25664e-14	1.41656e-12	DOWN
Tmem28	-1.84835	8.29524e-14	1.42181e-12	DOWN
Hp	0.472792	8.31673e-14	1.42413e-12	UP
Npl	1.47536	8.36877e-14	1.43167e-12	UP
Kif4	2.07012	8.64765e-14	1.47796e-12	UP
Tns2	-1.06316	8.84004e-14	1.5094e-12	DOWN
Sipa1	-0.537273	9.05437e-14	1.54452e-12	DOWN
Sft2d2	-0.582776	9.29786e-14	1.58454e-12	DOWN
Sema6a	-1.01125	9.32261e-14	1.58724e-12	DOWN
Inf2	0.683341	9.68863e-14	1.64767e-12	UP
Surf4	0.47706	9.69595e-14	1.64767e-12	UP
Ttyh2	0.813999	9.71972e-14	1.64885e-12	UP
Stim1	-0.429397	9.7214e-14	1.64885e-12	DOWN
Mgat2	0.474756	9.97691e-14	1.69058e-12	UP
Ltbp3	0.750493	1.0047e-13	1.70085e-12	UP
Sox11	-1.79301	1.04524e-13	1.76757e-12	DOWN
Fabp3	-1.53119	1.04609e-13	1.76757e-12	DOWN
Wnt10a	5.39039	1.05162e-13	1.77523e-12	UP
Chek1	2.93012	1.05709e-13	1.78278e-12	UP
Ampd2	0.621025	1.06237e-13	1.79e-12	UP
Lpar3	-1.06135	1.08071e-13	1.81917e-12	DOWN
Nol12	0.803812	1.09486e-13	1.84126e-12	UP
Gprasp2	-1.68007	1.10775e-13	1.86119e-12	DOWN
She	-0.613988	1.11558e-13	1.87258e-12	DOWN
Fgfbp1	-1.82407	1.14351e-13	1.91766e-12	DOWN
Coq8a	-1.1121	1.15922e-13	1.94219e-12	DOWN
Car4	-0.985053	1.19653e-13	2.00281e-12	DOWN
Prdx5	0.658938	1.2424e-13	2.07765e-12	UP
Igdcc4	1.40634	1.30219e-13	2.17559e-12	UP
Pcdh1	-0.835309	1.30524e-13	2.17866e-12	DOWN
Arl11	0.930526	1.34653e-13	2.24548e-12	UP
Stil	2.16692	1.38929e-13	2.31461e-12	UP
Lasp1	0.554814	1.41481e-13	2.35493e-12	UP
Cercam	1.22616	1.47381e-13	2.45086e-12	UP
Hba-a2	-1.12037	1.48048e-13	2.45967e-12	DOWN
Dele1	-0.599361	1.51465e-13	2.51409e-12	DOWN
Tmc6	-0.475162	1.51635e-13	2.51457e-12	DOWN
Nkg7	-1.40778	1.60348e-13	2.6566e-12	DOWN
Eif4a1	0.728052	1.6052e-13	2.65699e-12	UP
Eif2ak2	0.658136	1.60813e-13	2.65937e-12	UP
Ftl1	0.661144	1.64496e-13	2.71776e-12	UP
Ptx3	3.84151	1.66111e-13	2.74191e-12	UP
Pnkd	-0.831147	1.66651e-13	2.74829e-12	DOWN
S100b	1.91	1.77637e-13	2.92675e-12	UP
Ifi204	1.55417	1.85417e-13	3.05212e-12	UP
Prkd2	-0.69462	1.90858e-13	3.13879e-12	DOWN
Tmc5	2.21475	1.92021e-13	3.15501e-12	UP
Lrrc15	4.65683	1.92631e-13	3.16212e-12	UP
Kctd11	0.863875	1.93419e-13	3.17214e-12	UP
Cited2	-0.808555	1.94259e-13	3.183e-12	DOWN
Prrx1	0.803487	1.9651e-13	3.21693e-12	UP
Batf3	2.02207	2.03418e-13	3.32697e-12	UP
Wasf3	-0.830623	2.0488e-13	3.3478e-12	DOWN
Mastl	2.29336	2.20439e-13	3.59876e-12	UP
Ica1	-0.616147	2.27702e-13	3.71394e-12	DOWN
Lamp2	0.429079	2.42652e-13	3.9529e-12	UP
Pfn1	0.614921	2.42796e-13	3.9529e-12	UP
Tmem121b	-2.87547	2.49766e-13	4.0591e-12	DOWN
Gm20594	-0.709668	2.49773e-13	4.0591e-12	DOWN
Ppp1r14b	1.19097	2.75954e-13	4.48048e-12	UP
Tor1aip2	0.425455	2.78943e-13	4.5249e-12	UP
Islr	0.957163	2.80124e-13	4.53994e-12	UP
Tnfrsf1a	0.489685	2.80405e-13	4.54038e-12	UP
Kif14	1.93311	2.8388e-13	4.59247e-12	UP
Itga8	-1.30019	2.87253e-13	4.64284e-12	DOWN
Ncapg	2.37729	2.93452e-13	4.73875e-12	UP
Cystm1	0.61999	2.98719e-13	4.81944e-12	UP
Bcl2a1d	1.38292	3.08165e-13	4.96558e-12	UP
St3gal6	-0.804495	3.08333e-13	4.96558e-12	DOWN
Zfp469	1.63912	3.20317e-13	5.15393e-12	UP
Fosl2	0.782034	3.21846e-13	5.17388e-12	UP
Ralgps2	-1.18617	3.26183e-13	5.23888e-12	DOWN
Ces2g	-1.16506	3.31716e-13	5.32295e-12	DOWN
Cdca3	2.72399	3.62132e-13	5.80581e-12	UP
Grrp1	1.66876	3.62572e-13	5.80766e-12	UP
Plod1	0.718872	3.66871e-13	5.87126e-12	UP
Ccdc85a	-1.28297	3.75433e-13	6.0029e-12	DOWN
Flt1	-0.467513	3.76366e-13	6.01243e-12	DOWN
Gla	0.847686	3.8015e-13	6.06745e-12	UP
Cdh11	0.69068	3.8221e-13	6.09488e-12	UP
Ptprt	1.896	3.83899e-13	6.11636e-12	UP
Mfsd12	0.662515	3.85628e-13	6.13842e-12	UP
Gria1	-3.28375	3.90839e-13	6.21584e-12	DOWN
Mmrn1	1.35132	4.05082e-13	6.43662e-12	UP
Syngr2	0.501057	4.14407e-13	6.57706e-12	UP
Ypel3	-0.595108	4.14657e-13	6.57706e-12	DOWN
Actg2	1.08999	4.19028e-13	6.64049e-12	UP
Hp1bp3	-0.358195	4.25336e-13	6.73448e-12	DOWN
Spats2	0.636408	4.3133e-13	6.82335e-12	UP
Cavin3	0.684913	4.34375e-13	6.86544e-12	UP
Sox13	-0.804193	4.40272e-13	6.95249e-12	DOWN
Epm2a	-0.839458	4.44507e-13	7.01315e-12	DOWN
Depdc1a	2.39866	4.54759e-13	7.16858e-12	UP
Cyp51	0.66513	4.55292e-13	7.17064e-12	UP
Pnisr	-0.478977	4.58696e-13	7.21789e-12	DOWN
Svip	-0.940534	4.67247e-13	7.34597e-12	DOWN
Rnase4	-0.867075	4.77742e-13	7.50437e-12	DOWN
Gm20390	1.2635	4.90917e-13	7.70455e-12	UP
Epb41l4b	-1.08458	4.9577e-13	7.77388e-12	DOWN
Stard13	-0.728658	4.998e-13	7.8302e-12	DOWN
Eno3	-1.18532	5.06813e-13	7.93311e-12	DOWN
Efhd2	0.582865	5.13729e-13	8.03433e-12	UP
Bub1	1.97459	5.21682e-13	8.15156e-12	UP
Cyba	0.78982	5.23543e-13	8.17349e-12	UP
Alas2	-1.12686	5.30799e-13	8.27954e-12	DOWN
Dio3	4.59362	5.495e-13	8.56376e-12	UP
Prcp	0.749784	5.50918e-13	8.57838e-12	UP
Hadh	-0.547174	5.5517e-13	8.63705e-12	DOWN
Zfp869	-0.651773	5.86549e-13	9.1173e-12	DOWN
Zmym5	-0.621763	5.89157e-13	9.14987e-12	DOWN
Phactr1	-0.906006	6.46372e-13	1.00297e-11	DOWN
Gle1	-0.469178	6.59031e-13	1.02173e-11	DOWN
Kctd17	0.904815	6.6104e-13	1.02395e-11	UP
Abhd12	0.505507	6.67041e-13	1.03235e-11	UP
Ppp1r13b	-0.673997	6.84529e-13	1.0585e-11	DOWN
Fam20a	1.00454	7.09337e-13	1.09591e-11	UP
Klra8	-2.04227	7.10393e-13	1.0966e-11	DOWN
Ywhah	0.403062	7.15151e-13	1.10299e-11	UP
Rps6ka3	0.445922	7.17183e-13	1.10517e-11	UP
Nhlrc2	-0.838346	7.20787e-13	1.10976e-11	DOWN
Olfm1	0.865755	7.25238e-13	1.11565e-11	UP
Gimap6	-0.811	7.45376e-13	1.14565e-11	DOWN
Icam2	-0.69419	7.53443e-13	1.15705e-11	DOWN
Dse	0.57179	7.80939e-13	1.19825e-11	UP
Trp53bp2	-0.653276	8.07387e-13	1.23776e-11	DOWN
Pvr	0.720568	8.22386e-13	1.25968e-11	UP
Nubp1	0.764703	8.25209e-13	1.26292e-11	UP
Nipa2	0.60703	8.34477e-13	1.27601e-11	UP
Rhod	1.04637	8.43848e-13	1.28923e-11	UP
Prox1	1.86681	8.54558e-13	1.30448e-11	UP
Vldlr	-0.786955	8.9453e-13	1.36433e-11	DOWN
Cks2	1.4646	9.18596e-13	1.39984e-11	UP
Rnf19b	0.783094	9.28024e-13	1.413e-11	UP
Kctd5	0.545737	9.3069e-13	1.41585e-11	UP
Tcp11l2	-0.814617	9.32872e-13	1.41797e-11	DOWN
Slc20a1	0.722199	9.34801e-13	1.41969e-11	UP
Aktip	-0.504993	9.45135e-13	1.43416e-11	DOWN
Rad51	1.95129	9.47991e-13	1.43728e-11	UP
Fgfr2	-0.968375	9.6937e-13	1.46844e-11	DOWN
Lims2	-1.26737	9.73625e-13	1.47347e-11	DOWN
Sec14l4	-1.17551	9.74338e-13	1.47347e-11	DOWN
Zmynd15	1.20799	9.77419e-13	1.47688e-11	UP
BC028528	-0.605061	9.88466e-13	1.49231e-11	DOWN
Kirrel	0.64609	9.96827e-13	1.50366e-11	UP
Adgrf5	-0.993758	1.00065e-12	1.50816e-11	DOWN
Nedd8	0.42092	1.01583e-12	1.52974e-11	UP
Ncr1	-1.89563	1.02897e-12	1.54822e-11	DOWN
Lrfn4	0.952079	1.0463e-12	1.57298e-11	UP
Cenpf	2.92453	1.04737e-12	1.57325e-11	UP
Ptgr1	0.650564	1.06548e-12	1.59912e-11	UP
Itgb2	0.912481	1.07787e-12	1.61636e-11	UP
Irf7	1.18435	1.07878e-12	1.61636e-11	UP
Igfbp4	1.18694	1.10933e-12	1.66074e-11	UP
Syne2	-0.83822	1.11629e-12	1.66976e-11	DOWN
Gch1	0.730164	1.14867e-12	1.71676e-11	UP
Gstm2	-0.460252	1.15106e-12	1.71889e-11	DOWN
Adcy4	-0.674084	1.16477e-12	1.73791e-11	DOWN
Dbf4	1.12955	1.17503e-12	1.75076e-11	UP
Tor2a	0.641811	1.17535e-12	1.75076e-11	UP
Pcmtd2	-0.666235	1.2035e-12	1.7912e-11	DOWN
Il6	2.37123	1.20524e-12	1.7923e-11	UP
S100a10	0.632687	1.23167e-12	1.83009e-11	UP
Tns1	-1.12411	1.35324e-12	2.00906e-11	DOWN
Mcm2	0.969782	1.36217e-12	2.02062e-11	UP
Ifi207	1.19755	1.3807e-12	2.04642e-11	UP
Inpp5b	-0.452292	1.38805e-12	2.05561e-11	DOWN
Dnase2a	0.69646	1.40069e-12	2.07261e-11	UP
Pard6g	-0.737261	1.43381e-12	2.11985e-11	DOWN
Tbkbp1	-0.520526	1.48646e-12	2.19588e-11	DOWN
Rhbdf2	0.589389	1.48791e-12	2.1962e-11	UP
Haspin	1.30789	1.49196e-12	2.20037e-11	UP
Evc	-0.641761	1.51413e-12	2.23121e-11	DOWN
Amigo1	-0.93624	1.52267e-12	2.24196e-11	DOWN
Clec12a	1.09558	1.54359e-12	2.27089e-11	UP
Hspa5	0.598175	1.59638e-12	2.34662e-11	UP
Tyrobp	0.855508	1.6055e-12	2.35808e-11	UP
Prdx1	0.684872	1.62546e-12	2.38543e-11	UP
Omd	-2.10576	1.64936e-12	2.41852e-11	DOWN
Bmx	-0.961265	1.66502e-12	2.43948e-11	DOWN
Ces1e	-1.56328	1.66861e-12	2.44273e-11	DOWN
Capzb	0.348604	1.74025e-12	2.54553e-11	UP
Psma4	0.508268	1.74389e-12	2.54876e-11	UP
Zscan26	-0.665647	1.78118e-12	2.60113e-11	DOWN
Dop1b	-0.665373	1.80686e-12	2.63648e-11	DOWN
Rnaset2a	0.619966	1.83381e-12	2.67362e-11	UP
Ccdc88a	0.539059	1.88553e-12	2.74678e-11	UP
Bicral	-0.702881	1.89893e-12	2.76405e-11	DOWN
Bhlhe40	1.22929	1.9215e-12	2.79463e-11	UP
Atp6v0d1	0.305341	1.96342e-12	2.85327e-11	UP
Hey1	-1.14435	1.98534e-12	2.88278e-11	DOWN
Aurka	2.20981	2.04591e-12	2.96831e-11	UP
Memo1	0.706124	2.05319e-12	2.97646e-11	UP
Ssr4	0.693624	2.06902e-12	2.99698e-11	UP
Rhpn2	-0.729275	2.07741e-12	3.0067e-11	DOWN
Anks1	-0.561316	2.08066e-12	3.00895e-11	DOWN
Cdan1	-0.574526	2.15843e-12	3.1189e-11	DOWN
Cav2	-0.871077	2.16423e-12	3.12476e-11	DOWN
Hs6st1	0.709714	2.17019e-12	3.13082e-11	UP
Lman1	0.338842	2.31599e-12	3.33846e-11	UP
Ap1s1	0.759103	2.38813e-12	3.43967e-11	UP
Nipsnap3b	0.648859	2.40037e-12	3.45452e-11	UP
Rnf4	0.378097	2.53506e-12	3.64542e-11	UP
Lacc1	1.13184	2.66175e-12	3.82453e-11	UP
Ptgs1	1.00218	2.83009e-12	4.06314e-11	UP
Car13	1.25757	2.88067e-12	4.13243e-11	UP
Dnajb11	0.491524	3.02766e-12	4.33981e-11	UP
Ccdc92	-0.980604	3.16167e-12	4.52827e-11	DOWN
Csrp2	0.899523	3.22696e-12	4.61806e-11	UP
Canx	0.381832	3.23895e-12	4.63152e-11	UP
Dag1	0.454244	3.28931e-12	4.69977e-11	UP
Atf7ip	-0.536523	3.30656e-12	4.72063e-11	DOWN
Tnfrsf1b	0.953071	3.35801e-12	4.79027e-11	UP
Kif23	1.57512	3.38351e-12	4.82279e-11	UP
Cyp2b10	-1.31828	3.41989e-12	4.87076e-11	DOWN
Nusap1	1.95141	3.42894e-12	4.87976e-11	UP
Zmynd11	-0.493559	3.52474e-12	5.01209e-11	DOWN
Gpc1	0.916802	3.5896e-12	5.09884e-11	UP
Hells	1.66175	3.59145e-12	5.09884e-11	UP
Macrod1	-0.718346	3.60775e-12	5.1179e-11	DOWN
Pir	-0.713267	3.61882e-12	5.12953e-11	DOWN
Car14	-1.21172	3.64917e-12	5.16845e-11	DOWN
Cdkl5	-1.13781	3.69006e-12	5.22223e-11	DOWN
Atp11a	0.372878	3.69543e-12	5.22568e-11	UP
Ets2	-0.71993	3.71508e-12	5.24931e-11	DOWN
Ifi27	0.499226	3.74447e-12	5.28666e-11	UP
Fam13a	-1.20947	3.76655e-12	5.31364e-11	DOWN
Pdyn	5.3025	3.77988e-12	5.32824e-11	UP
H2ax	1.02379	3.80044e-12	5.35299e-11	UP
Nhp2	0.836525	3.81748e-12	5.37275e-11	UP
Itm2b	-0.492278	3.85252e-12	5.41779e-11	DOWN
Pprc1	0.696626	3.88473e-12	5.45879e-11	UP
Frmd6	-0.826338	3.90431e-12	5.482e-11	DOWN
Prnp	0.501955	4.00908e-12	5.62467e-11	UP
Abi3bp	-1.10333	4.12656e-12	5.78496e-11	DOWN
Rsad2	1.41127	4.14208e-12	5.80216e-11	UP
Bok	1.20752	4.2109e-12	5.89394e-11	UP
Kifc1	2.22964	4.22705e-12	5.90995e-11	UP
Kcna2	-2.10758	4.22896e-12	5.90995e-11	DOWN
Hspg2	0.685719	4.3036e-12	6.00957e-11	UP
Ctsc	0.682099	4.56787e-12	6.37361e-11	UP
Osbpl6	-0.92085	4.57525e-12	6.37892e-11	DOWN
Gpx8	0.59102	4.62421e-12	6.44215e-11	UP
Acsl1	-0.907149	4.68665e-12	6.52405e-11	DOWN
Kcnk13	1.3044	4.7297e-12	6.57885e-11	UP
Atpif1	0.600809	4.99782e-12	6.94639e-11	UP
Fbl	0.497957	5.10488e-12	7.08967e-11	UP
Shc2	1.47291	5.22331e-12	7.24851e-11	UP
Prrg4	1.04625	5.24056e-12	7.26681e-11	UP
Incenp	1.11885	5.27496e-12	7.30882e-11	UP
Pros1	0.512611	5.46132e-12	7.55873e-11	UP
Tfec	1.51632	5.46532e-12	7.55873e-11	UP
Ttk	2.66701	5.46802e-12	7.55873e-11	UP
Nudcd2	0.787374	5.50333e-12	7.5962e-11	UP
Sgo1	2.54767	5.50363e-12	7.5962e-11	UP
Sntb1	-0.671355	5.59984e-12	7.72302e-11	DOWN
Erg	-0.564199	5.6308e-12	7.75973e-11	DOWN
Hdac11	-1.00249	5.74638e-12	7.91291e-11	DOWN
Brip1	1.45707	5.84496e-12	8.04245e-11	UP
Ptprn	1.22887	6.01367e-12	8.26822e-11	UP
Erh	0.73914	6.0227e-12	8.27426e-11	UP
Mmp13	2.51441	6.14641e-12	8.43773e-11	UP
Pcnx	-0.701796	6.40804e-12	8.79014e-11	DOWN
Cyyr1	-0.867935	6.41885e-12	8.79821e-11	DOWN
Fam193b	-0.742697	6.8896e-12	9.43622e-11	DOWN
Itgb4	0.681715	6.92327e-12	9.47433e-11	UP
Fchsd2	-0.451481	6.92804e-12	9.47433e-11	DOWN
Pgap4	-0.632399	6.94786e-12	9.49416e-11	DOWN
Lpl	0.935356	6.95474e-12	9.49473e-11	UP
Prodh	-0.960845	6.9589e-12	9.49473e-11	DOWN
Glb1	0.536429	7.02478e-12	9.57154e-11	UP
Colgalt2	-1.48433	7.02592e-12	9.57154e-11	DOWN
Gal3st2	1.81844	7.13613e-12	9.71427e-11	UP
Tnfrsf4	1.38842	7.22772e-12	9.83146e-11	UP
Dctpp1	0.990771	7.25741e-12	9.86434e-11	UP
Spc25	1.96586	7.39349e-12	1.00416e-10	UP
Diaph3	1.55379	7.45429e-12	1.01165e-10	UP
Cracr2a	-0.784989	7.51976e-12	1.01976e-10	DOWN
Actr2	0.364572	7.57218e-12	1.02609e-10	UP
Clic1	0.664114	7.71825e-12	1.04509e-10	UP
Sesn3	0.617249	7.82761e-12	1.0591e-10	UP
Gpbp1l1	-0.498999	7.89007e-12	1.06674e-10	DOWN
Mtfr2	2.65796	7.98892e-12	1.07929e-10	UP
Tgoln1	0.379877	8.06117e-12	1.08823e-10	UP
Nckap5	-0.88051	8.10908e-12	1.09387e-10	DOWN
Vcam1	0.537948	8.13048e-12	1.09593e-10	UP
Vnn3	-1.10095	8.33804e-12	1.12306e-10	DOWN
Tmod1	-1.13596	8.36543e-12	1.1257e-10	DOWN
Tcf19	1.31512	8.37026e-12	1.1257e-10	UP
Aldh1a1	-1.1437	8.40621e-12	1.12968e-10	DOWN
Txnip	-1.09065	8.46316e-12	1.13648e-10	DOWN
Scube1	0.920607	8.5403e-12	1.14598e-10	UP
Slc12a6	-0.644529	8.562e-12	1.14803e-10	DOWN
Rapgef4	-0.847049	8.67458e-12	1.16225e-10	DOWN
Cyth4	1.07059	8.71406e-12	1.16667e-10	UP
Mmut	-0.379806	8.74356e-12	1.16974e-10	DOWN
Csmd1	3.8072	8.96453e-12	1.1984e-10	UP
Sftpa1	-1.16797	9.06433e-12	1.21084e-10	DOWN
Dock4	-0.733895	9.25919e-12	1.23594e-10	DOWN
S1pr4	-1.20018	9.26975e-12	1.23643e-10	DOWN
Ifi205	1.62753	9.37647e-12	1.24973e-10	UP
Sec13	0.458476	9.46161e-12	1.26014e-10	UP
Mrc2	0.971398	9.72154e-12	1.29379e-10	UP
Clmp	1.5818	9.78132e-12	1.30078e-10	UP
Ryr2	-1.88769	9.8476e-12	1.30862e-10	DOWN
Sat1	0.641857	9.89043e-12	1.31333e-10	UP
Alpl	1.16417	9.93425e-12	1.31817e-10	UP
Creg2	2.13755	1.0025e-11	1.32923e-10	UP
Sh3tc2	-0.724391	1.0492e-11	1.38935e-10	DOWN
Xpc	-0.750601	1.0494e-11	1.38935e-10	DOWN
Nfil3	1.46995	1.05148e-11	1.39106e-10	UP
Pias1	-0.461112	1.05913e-11	1.40016e-10	DOWN
Dhdh	-0.783061	1.07266e-11	1.41699e-10	DOWN
1700020L24Rik	-1.16245	1.0767e-11	1.42128e-10	DOWN
Ang	-0.751381	1.07872e-11	1.42289e-10	DOWN
Jun	-0.627581	1.07954e-11	1.42292e-10	DOWN
Sbk3	-2.30219	1.08911e-11	1.43448e-10	DOWN
Nectin3	-0.544685	1.10273e-11	1.45071e-10	DOWN
Pphln1	-0.433	1.10306e-11	1.45071e-10	DOWN
Pycr1	1.39623	1.11199e-11	1.46138e-10	UP
Hcn1	2.02826	1.13154e-11	1.48598e-10	UP
Tbc1d9	0.43874	1.15354e-11	1.51375e-10	UP
Bhlhe22	1.83979	1.15462e-11	1.51406e-10	UP
Rrm2b	-0.798365	1.16071e-11	1.52093e-10	DOWN
Arhgef15	-0.838094	1.16724e-11	1.52807e-10	DOWN
Serpina3g	2.12026	1.16787e-11	1.52807e-10	UP
Taok2	-0.594389	1.17861e-11	1.54099e-10	DOWN
Slc16a7	-0.923782	1.18312e-11	1.54576e-10	DOWN
Crtap	0.638746	1.21502e-11	1.58628e-10	UP
Dhrs7	-0.605761	1.25614e-11	1.63877e-10	DOWN
Lin52	-0.703486	1.27039e-11	1.65614e-10	DOWN
Tspan2	-0.96252	1.27519e-11	1.66118e-10	DOWN
Septin4	-0.760637	1.28556e-11	1.67348e-10	DOWN
Tmem43	0.373334	1.28666e-11	1.67368e-10	UP
Foxp3	1.75245	1.33331e-11	1.73311e-10	UP
Sftpc	-0.83738	1.35417e-11	1.75895e-10	DOWN
Sorbs1	-1.19701	1.38299e-11	1.79507e-10	DOWN
Pecam1	-0.498849	1.4143e-11	1.83438e-10	DOWN
Prg4	1.81456	1.44909e-11	1.87814e-10	UP
Htr2b	2.13856	1.45238e-11	1.88103e-10	UP
Ei24	0.292116	1.52544e-11	1.97423e-10	UP
Zfp68	-0.432462	1.5648e-11	2.02371e-10	DOWN
Calm1	0.406275	1.57976e-11	2.04157e-10	UP
Ctdspl	-0.829896	1.59253e-11	2.05659e-10	DOWN
Ace2	-0.860336	1.59457e-11	2.05773e-10	DOWN
Hsd17b7	0.834352	1.61925e-11	2.08807e-10	UP
Rarres2	-0.565387	1.663e-11	2.14293e-10	DOWN
Serpina10	2.47886	1.66419e-11	2.14293e-10	UP
Adgrg3	1.04481	1.68227e-11	2.16465e-10	UP
P2ry2	1.0383	1.68403e-11	2.16535e-10	UP
Lrch1	-0.554391	1.68868e-11	2.16977e-10	DOWN
Has1	1.67544	1.69719e-11	2.17914e-10	UP
Hnrnpab	0.572477	1.76265e-11	2.26156e-10	UP
Taf3	-0.580339	1.78682e-11	2.29093e-10	DOWN
Pgd	0.597743	1.78913e-11	2.29225e-10	UP
Il6ra	-0.91127	1.80707e-11	2.31356e-10	DOWN
Inpp5a	-0.461392	1.81614e-11	2.32345e-10	DOWN
Pira2	1.17959	1.81739e-11	2.32345e-10	UP
Dnmbp	-0.47283	1.83214e-11	2.34063e-10	DOWN
Ran	0.733013	1.84069e-11	2.34835e-10	UP
Shtn1	0.482836	1.84081e-11	2.34835e-10	UP
Rgs12	-0.759247	1.84996e-11	2.35834e-10	DOWN
Synrg	-0.3812	1.85207e-11	2.35934e-10	DOWN
Hdac7	-0.535402	1.8564e-11	2.36317e-10	DOWN
Tlcd3b	-1.57955	1.88694e-11	2.40033e-10	DOWN
Rasgrf2	-0.949089	1.91138e-11	2.4297e-10	DOWN
Anp32a	-0.500314	1.92304e-11	2.44279e-10	DOWN
Mill2	-1.21447	1.93447e-11	2.45555e-10	DOWN
E2f3	0.872272	2.04627e-11	2.59562e-10	UP
Ndrg1	0.800819	2.14623e-11	2.72049e-10	UP
Lig1	1.12063	2.15035e-11	2.72378e-10	UP
Tcta	-0.474137	2.18509e-11	2.76581e-10	DOWN
Rab15	0.641066	2.21037e-11	2.79431e-10	UP
Ushbp1	-0.865622	2.21073e-11	2.79431e-10	DOWN
P4hb	0.562687	2.247e-11	2.83814e-10	UP
Atp6v0e	0.426913	2.2577e-11	2.84965e-10	UP
Nme1	0.907506	2.29952e-11	2.90038e-10	UP
Rap2b	0.881798	2.30813e-11	2.90919e-10	UP
Mrpl20	0.57518	2.32698e-11	2.93088e-10	UP
Prelid3b	0.501372	2.35372e-11	2.96247e-10	UP
Gucy1b1	-0.819795	2.36177e-11	2.97051e-10	DOWN
Slc7a4	-0.930412	2.54459e-11	3.1982e-10	DOWN
Sun2	-0.533916	2.59234e-11	3.25592e-10	DOWN
Ddost	0.380102	2.63888e-11	3.31205e-10	UP
Ppp1r14c	-0.88755	2.65995e-11	3.33615e-10	DOWN
Ttll12	0.601168	2.67176e-11	3.34861e-10	UP
Apex1	0.842391	2.72011e-11	3.40682e-10	UP
Ttc28	-0.615083	2.73612e-11	3.42446e-10	DOWN
Slc9a1	0.557427	2.74487e-11	3.43301e-10	UP
Spdl1	2.05876	2.75379e-11	3.44175e-10	UP
Mdm2	0.392461	2.7653e-11	3.45373e-10	UP
Ttc39c	0.951305	2.79024e-11	3.48085e-10	UP
Slc12a4	0.42775	2.79091e-11	3.48085e-10	UP
Mcub	0.764925	2.868e-11	3.57449e-10	UP
Ptger3	1.82614	2.88557e-11	3.59389e-10	UP
Dll4	-0.86539	2.90255e-11	3.61251e-10	DOWN
Ccne1	1.76886	2.9098e-11	3.61902e-10	UP
Prnd	1.66445	2.98297e-11	3.70744e-10	UP
Git2	-0.689625	3.02254e-11	3.75178e-10	DOWN
Pgap6	-0.724408	3.02285e-11	3.75178e-10	DOWN
Ankrd37	2.14013	3.11086e-11	3.85833e-10	UP
Phldb2	0.378425	3.14431e-11	3.89711e-10	UP
Ms4a14	1.97579	3.17056e-11	3.92693e-10	UP
Tnfrsf11b	1.5325	3.17327e-11	3.92755e-10	UP
Reln	1.47591	3.22605e-11	3.99011e-10	UP
Zfp423	1.48385	3.35099e-11	4.14178e-10	UP
Crlf2	0.72539	3.39012e-11	4.18724e-10	UP
Ctdsp2	-0.36908	3.41093e-11	4.21003e-10	DOWN
Col11a1	5.13426	3.44507e-11	4.24923e-10	UP
Snrk	-0.847394	3.48544e-11	4.29606e-10	DOWN
Disp2	1.28824	3.50481e-11	4.31696e-10	UP
Bmp2k	0.52445	3.50743e-11	4.31721e-10	UP
Lyrm9	-0.869324	3.51425e-11	4.32263e-10	DOWN
Tacc2	-0.787226	3.52586e-11	4.33391e-10	DOWN
Ift172	-0.377279	3.61237e-11	4.4372e-10	DOWN
Zer1	-0.535662	3.631e-11	4.45703e-10	DOWN
Dhfr	1.05072	3.69475e-11	4.53216e-10	UP
4833420G17Rik	-0.605797	3.70645e-11	4.5434e-10	DOWN
Megf6	-0.790777	3.78723e-11	4.63923e-10	DOWN
Isyna1	0.787158	3.83916e-11	4.69962e-10	UP
Plekho1	0.691306	4.10071e-11	5.01635e-10	UP
Ktn1	-0.36181	4.23117e-11	5.17239e-10	DOWN
Ppp4r4	-1.15326	4.30403e-11	5.25786e-10	DOWN
Cenpi	3.29025	4.37974e-11	5.3467e-10	UP
Oard1	-0.612578	4.41466e-11	5.38564e-10	DOWN
Cyp39a1	-0.759783	4.43132e-11	5.40228e-10	DOWN
Adrb1	-1.01088	4.45181e-11	5.42355e-10	DOWN
Ranbp1	0.690727	4.61255e-11	5.61555e-10	UP
Mme	-1.02014	4.64882e-11	5.65586e-10	DOWN
Atp2c1	-0.402204	4.68535e-11	5.69642e-10	DOWN
Fam171a1	-0.521224	4.71844e-11	5.73274e-10	DOWN
Scgb1a1	-0.844718	4.72813e-11	5.74062e-10	DOWN
Sh2d5	2.35167	4.75454e-11	5.76876e-10	UP
Tmed9	0.490393	4.81269e-11	5.83535e-10	UP
Prkcz	-0.569262	4.96001e-11	6.00989e-10	DOWN
Mxd3	2.73737	4.9706e-11	6.01864e-10	UP
Pdgfc	1.92852	4.99888e-11	6.04878e-10	UP
Bdkrb2	1.16061	5.14936e-11	6.22664e-10	UP
Hsd17b12	0.431832	5.1741e-11	6.25233e-10	UP
Myh9	0.329074	5.20578e-11	6.28636e-10	UP
Hbb-bs	-1.04206	5.29871e-11	6.39425e-10	DOWN
Adcy9	-0.82116	5.32505e-11	6.4217e-10	DOWN
Prickle2	-0.738811	5.42395e-11	6.53656e-10	DOWN
Sp4	-0.771347	5.46745e-11	6.58453e-10	DOWN
Nkain4	-0.71088	5.49075e-11	6.60813e-10	DOWN
Ppp2r3a	-0.61302	5.50075e-11	6.61572e-10	DOWN
Cdhr1	4.38172	5.58608e-11	6.71383e-10	UP
Ddb1	0.296034	5.69359e-11	6.83843e-10	UP
Ptch1	-0.618471	5.80001e-11	6.96157e-10	DOWN
Cenpm	2.41365	5.83737e-11	7.00171e-10	UP
Fam234a	0.44393	5.84401e-11	7.00497e-10	UP
Col4a5	0.52473	6.02533e-11	7.21747e-10	UP
Slc7a6	0.808014	6.07345e-11	7.27023e-10	UP
Tpra1	-0.42002	6.08604e-11	7.28042e-10	DOWN
Stk4	-0.717243	6.15144e-11	7.35373e-10	DOWN
Tex11	-2.03606	6.30344e-11	7.52896e-10	DOWN
Rtn1	-0.814813	6.30645e-11	7.52896e-10	DOWN
Mfng	-0.513246	6.33715e-11	7.5559e-10	DOWN
Atp6v1b1	-1.594	6.33748e-11	7.5559e-10	DOWN
Pgr	-1.98784	6.45981e-11	7.69661e-10	DOWN
Nebl	-0.50548	6.46809e-11	7.70133e-10	DOWN
Gsta3	-1.76159	6.58702e-11	7.83772e-10	DOWN
Tmem38a	-0.946866	6.74812e-11	8.02406e-10	DOWN
Actr3	0.468945	6.7679e-11	8.04114e-10	UP
Cdc45	1.46432	6.77149e-11	8.04114e-10	UP
Spc24	1.67036	7.01544e-11	8.3253e-10	UP
Vash1	0.685565	7.14995e-11	8.47929e-10	UP
Fitm2	-0.526083	7.21986e-11	8.55652e-10	DOWN
Lmod2	-2.4585	7.2639e-11	8.60301e-10	DOWN
Naip2	0.986716	7.30799e-11	8.64948e-10	UP
Patz1	-0.722976	7.49559e-11	8.86565e-10	DOWN
Cdcp1	0.649713	7.60069e-11	8.98401e-10	UP
Krt7	0.689778	7.69756e-11	9.09249e-10	UP
Dyrk2	-0.626694	7.90234e-11	9.3282e-10	DOWN
Stt3a	0.380178	8.01344e-11	9.4531e-10	UP
Capza1	0.492632	8.15178e-11	9.60995e-10	UP
Eif5a	0.525071	8.16314e-11	9.617e-10	UP
Trim56	-0.448854	8.20893e-11	9.66457e-10	DOWN
Kcnn4	1.06832	8.22742e-11	9.67995e-10	UP
Pcdhb9	0.847501	8.31323e-11	9.77448e-10	UP
Rsbn1l	-0.519497	8.50822e-11	9.99716e-10	DOWN
Ripor3	1.80761	8.67868e-11	1.01907e-09	UP
Gzmb	-1.00698	8.73037e-11	1.02447e-09	DOWN
Ackr3	1.87444	8.77832e-11	1.02942e-09	UP
Lipg	-0.993983	8.78832e-11	1.02992e-09	DOWN
Mid2	-0.567044	8.96283e-11	1.04968e-09	DOWN
Rgmb	-0.622468	9.02308e-11	1.05604e-09	DOWN
Tmsb10	0.818885	9.25957e-11	1.08301e-09	UP
Tmem252	1.11679	9.33461e-11	1.09107e-09	UP
Smad6	-1.28061	9.39423e-11	1.09732e-09	DOWN
Dpp4	-0.922314	9.44252e-11	1.10224e-09	DOWN
Plekho2	0.726675	9.54733e-11	1.11375e-09	UP
Kcnj5	-2.05026	9.56714e-11	1.11533e-09	DOWN
Mydgf	0.590898	9.64523e-11	1.1237e-09	UP
Casp3	0.864375	9.70351e-11	1.12934e-09	UP
Agrn	0.428613	9.70625e-11	1.12934e-09	UP
Ttc22	1.61953	9.89465e-11	1.15051e-09	UP
Psmd1	0.357331	9.94648e-11	1.15578e-09	UP
Arsi	2.40868	1.00403e-10	1.16593e-09	UP
Itgb8	1.73736	1.00948e-10	1.1715e-09	UP
Sod1	-0.658695	1.01865e-10	1.18137e-09	DOWN
E2f1	0.904271	1.03455e-10	1.19879e-09	UP
Slc25a13	0.842972	1.03501e-10	1.19879e-09	UP
Relb	1.04236	1.04217e-10	1.20629e-09	UP
Zbp1	1.28452	1.0607e-10	1.22695e-09	UP
Stmn2	-0.85001	1.07418e-10	1.24174e-09	DOWN
Atp6v0e2	-0.628256	1.07872e-10	1.24618e-09	DOWN
Erfe	2.6495	1.08323e-10	1.25058e-09	UP
Clec1b	-1.31006	1.09262e-10	1.26061e-09	DOWN
Arhgap29	-0.606167	1.10062e-10	1.26902e-09	DOWN
Inka2	0.738425	1.11485e-10	1.28459e-09	UP
Plagl1	-0.714782	1.11645e-10	1.28561e-09	DOWN
Angpt1	-0.868821	1.12096e-10	1.28997e-09	DOWN
Txnrd1	0.620654	1.12228e-10	1.29066e-09	UP
Arpc4	0.551406	1.13291e-10	1.30204e-09	UP
Kpna2	0.975953	1.15462e-10	1.32614e-09	UP
Sulf1	0.777505	1.15672e-10	1.3277e-09	UP
Slc11a1	1.03032	1.19085e-10	1.366e-09	UP
Pla2g4a	0.802284	1.24098e-10	1.42258e-09	UP
Loxl3	1.09183	1.24415e-10	1.4253e-09	UP
Naga	0.379843	1.2481e-10	1.42808e-09	UP
Taf8	-0.618101	1.24817e-10	1.42808e-09	DOWN
Ykt6	0.4689	1.28112e-10	1.46484e-09	UP
Dtx4	1.12114	1.30218e-10	1.48797e-09	UP
Itpkb	-0.722602	1.30375e-10	1.48881e-09	DOWN
Opcml	1.4555	1.31318e-10	1.49862e-09	UP
Vstm4	0.779144	1.3359e-10	1.52357e-09	UP
Clec12b	-2.48718	1.35295e-10	1.54203e-09	DOWN
Nfkbie	1.24228	1.35749e-10	1.54622e-09	UP
Vsnl1	-0.987447	1.35947e-10	1.54749e-09	DOWN
Numa1	-0.5029	1.36452e-10	1.55225e-09	DOWN
4930523C07Rik	-0.809357	1.36661e-10	1.55364e-09	DOWN
Plk3	0.879155	1.37145e-10	1.55815e-09	UP
Nlrp1b	1.90762	1.38451e-10	1.57198e-09	UP
Mt2	2.98175	1.38975e-10	1.57693e-09	UP
Sh2d3c	-0.972115	1.39299e-10	1.57961e-09	DOWN
Vill	1.01707	1.39432e-10	1.58012e-09	UP
Crlf3	-0.579995	1.39801e-10	1.58329e-09	DOWN
Sec23a	0.529342	1.39976e-10	1.58426e-09	UP
Copb2	0.452181	1.44646e-10	1.63608e-09	UP
Osbpl2	-0.606568	1.44784e-10	1.63661e-09	DOWN
H2-Ab1	0.815322	1.4512e-10	1.63937e-09	UP
Dach1	-0.704576	1.46976e-10	1.65929e-09	DOWN
Tbx2	-0.736917	1.47919e-10	1.66887e-09	DOWN
Lbp	0.69871	1.48938e-10	1.67931e-09	UP
Myd88	0.609141	1.54133e-10	1.73679e-09	UP
Tpcn1	-0.602002	1.56188e-10	1.75883e-09	DOWN
Hsd11b1	-0.883855	1.57243e-10	1.7696e-09	DOWN
Mmp23	0.860535	1.57678e-10	1.77338e-09	UP
Tmeff1	-0.841219	1.63127e-10	1.83351e-09	DOWN
Slc34a2	-0.721164	1.64095e-10	1.84323e-09	DOWN
Comp	2.7433	1.66195e-10	1.86565e-09	UP
Rab8b	0.495951	1.66737e-10	1.87055e-09	UP
Zfp652	-0.618627	1.70481e-10	1.91118e-09	DOWN
Rab4b	0.654777	1.70572e-10	1.91118e-09	UP
Mad2l1	0.971038	1.72667e-10	1.93343e-09	UP
Tpm1	0.492422	1.74198e-10	1.94936e-09	UP
Dgat2	-1.47176	1.75808e-10	1.96614e-09	DOWN
Casz1	-0.524679	1.78483e-10	1.99481e-09	DOWN
Arpc5	0.31849	1.78707e-10	1.99606e-09	UP
Gna15	1.04928	1.80157e-10	2.011e-09	UP
Col17a1	-2.09052	1.8261e-10	2.03711e-09	DOWN
Epn2	-0.611483	1.8509e-10	2.06349e-09	DOWN
B4galt1	0.666678	1.85268e-10	2.06419e-09	UP
Asgr2	2.26078	1.8684e-10	2.0804e-09	UP
Lhx6	1.79057	1.87482e-10	2.08625e-09	UP
Alg8	1.04089	1.92477e-10	2.1405e-09	UP
Tdg	0.473772	1.95361e-10	2.17122e-09	UP
Rnd3	0.841063	1.97561e-10	2.1943e-09	UP
Pdzd7	-7.33097	1.97997e-10	2.19778e-09	DOWN
Pde5a	-0.781015	1.99304e-10	2.21091e-09	DOWN
Hoxb5	-1.0832	2.06094e-10	2.28482e-09	DOWN
Nts	4.65811	2.06338e-10	2.2861e-09	UP
Piezo1	0.511402	2.0841e-10	2.30763e-09	UP
Utrn	-0.47145	2.11398e-10	2.33863e-09	DOWN
Fam114a1	0.441252	2.11472e-10	2.33863e-09	UP
Sqor	-0.464011	2.13334e-10	2.35777e-09	DOWN
Srpk3	-1.55637	2.14502e-10	2.3692e-09	DOWN
Metrnl	0.911385	2.15138e-10	2.37476e-09	UP
Esm1	-1.28028	2.15515e-10	2.37745e-09	DOWN
Sardh	0.787396	2.20873e-10	2.43505e-09	UP
Aprt	0.76228	2.21948e-10	2.4454e-09	UP
Spink5	-1.33062	2.22272e-10	2.44746e-09	DOWN
Cilp2	-2.57046	2.25919e-10	2.48608e-09	DOWN
Ptpn2	0.595273	2.2993e-10	2.52866e-09	UP
Oas2	1.20615	2.30672e-10	2.53526e-09	UP
Slc22a5	-0.807139	2.33228e-10	2.56178e-09	DOWN
Slc25a25	0.50789	2.36594e-10	2.59715e-09	UP
Plpp1	-0.530775	2.38319e-10	2.61449e-09	DOWN
Mcm6	0.894336	2.40124e-10	2.63267e-09	UP
Dcaf8	-0.335394	2.40883e-10	2.63937e-09	DOWN
Chchd10	-0.66692	2.42478e-10	2.65522e-09	DOWN
Limk1	0.631517	2.4299e-10	2.65919e-09	UP
Pik3ip1	-0.788412	2.44111e-10	2.66982e-09	DOWN
Capza2	0.458091	2.47432e-10	2.70449e-09	UP
Mat2a	-0.718051	2.54537e-10	2.77958e-09	DOWN
Rgs10	0.728097	2.54613e-10	2.77958e-09	UP
Kitl	-0.690653	2.56529e-10	2.79878e-09	DOWN
Kif13a	-0.522844	2.56897e-10	2.80109e-09	DOWN
Tagap	-0.761282	2.59809e-10	2.83111e-09	DOWN
Fxyd1	-0.988679	2.62587e-10	2.85949e-09	DOWN
Lamb1	0.524918	2.62733e-10	2.85949e-09	UP
Acacb	-1.03816	2.70699e-10	2.94439e-09	DOWN
Tnnc1	-1.93993	2.74887e-10	2.98812e-09	DOWN
Tmtc2	-0.792176	2.75932e-10	2.99766e-09	DOWN
Ybx3	0.52702	2.79543e-10	3.03504e-09	UP
Retnla	3.73301	2.86465e-10	3.1083e-09	UP
Ctsl	0.44934	2.87423e-10	3.11681e-09	UP
Eif2s2	0.560727	2.90097e-10	3.14389e-09	UP
Ssr3	0.43771	3.02151e-10	3.27254e-09	UP
Pink1	-0.627649	3.03813e-10	3.28854e-09	DOWN
Itgb5	0.641911	3.121e-10	3.3762e-09	UP
Ptk2	-0.404833	3.12485e-10	3.37832e-09	DOWN
9330159F19Rik	-2.32664	3.13453e-10	3.3859e-09	DOWN
Slc39a2	1.85076	3.13577e-10	3.3859e-09	UP
Ercc6l	1.38413	3.13755e-10	3.3859e-09	UP
Ncapd2	1.26732	3.17994e-10	3.42957e-09	UP
Bub1b	1.56911	3.25081e-10	3.50389e-09	UP
Gns	0.336365	3.29978e-10	3.55453e-09	UP
Kcns3	-0.861557	3.36221e-10	3.61751e-09	DOWN
Bcl10	0.391058	3.3623e-10	3.61751e-09	UP
Ppl	-1.09996	3.44888e-10	3.70843e-09	DOWN
Ar	-0.964748	3.4929e-10	3.7535e-09	DOWN
Cnst	-0.688131	3.50471e-10	3.76393e-09	DOWN
Tmcc2	-0.962756	3.51016e-10	3.76751e-09	DOWN
Aqp11	-1.16054	3.52295e-10	3.77897e-09	DOWN
H2-T24	-0.895933	3.57925e-10	3.83706e-09	DOWN
Cep85l	-0.796492	3.65539e-10	3.91633e-09	DOWN
Cd8a	-1.13737	3.65799e-10	3.91677e-09	DOWN
Arhgap21	-0.551729	3.69201e-10	3.95083e-09	DOWN
Nrep	0.978237	3.71797e-10	3.97622e-09	UP
Slc2a3	-1.16655	3.73904e-10	3.99636e-09	DOWN
Gm2a	0.505416	3.74524e-10	4.00059e-09	UP
Tmtc1	-0.920112	3.76601e-10	4.02038e-09	DOWN
Mlkl	0.922939	3.77992e-10	4.0314e-09	UP
H2-Q6	-0.946594	3.78085e-10	4.0314e-09	DOWN
Psmb7	0.424034	3.84807e-10	4.10063e-09	UP
Ak6	0.482584	3.89918e-10	4.15262e-09	UP
Spg21	0.36154	3.97195e-10	4.22759e-09	UP
Notch4	-0.814667	3.98597e-10	4.23998e-09	DOWN
Thyn1	0.676252	4.03282e-10	4.28727e-09	UP
Scamp2	0.376069	4.03544e-10	4.2875e-09	UP
Rps6ka5	-0.88053	4.16423e-10	4.42171e-09	DOWN
Zfp663	-2.93583	4.1727e-10	4.42807e-09	DOWN
Stra6l	2.60579	4.20589e-10	4.46065e-09	UP
Tpm2	0.515702	4.26137e-10	4.5168e-09	UP
Ptrh1	1.43754	4.32475e-10	4.58126e-09	UP
Gpr85	2.52967	4.34715e-10	4.60226e-09	UP
Adgrl3	-0.995904	4.35527e-10	4.60812e-09	DOWN
Ctla4	1.61288	4.38119e-10	4.63214e-09	UP
Olr1	1.18582	4.38315e-10	4.63214e-09	UP
Grb10	0.726123	4.45135e-10	4.70142e-09	UP
Unc93b1	0.710733	4.51467e-10	4.76548e-09	UP
Nucb1	0.347835	4.72621e-10	4.98581e-09	UP
Nsf	0.418281	4.72899e-10	4.98581e-09	UP
Cct3	0.453654	4.75552e-10	5.01083e-09	UP
Elapor1	-0.669278	4.8101e-10	5.06535e-09	DOWN
Hrc	-2.19023	4.82889e-10	5.08214e-09	DOWN
Matn2	0.804191	4.8344e-10	5.08495e-09	UP
Gatm	1.76818	4.85389e-10	5.10244e-09	UP
Tmem47	-0.738202	4.94363e-10	5.19372e-09	DOWN
0610030E20Rik	-0.504045	5.06382e-10	5.31686e-09	DOWN
Cmpk1	0.515545	5.10196e-10	5.35376e-09	UP
Cyb5a	-0.494038	5.20255e-10	5.45611e-09	DOWN
Etv6	0.641552	5.34159e-10	5.59864e-09	UP
Smurf2	-0.556355	5.35839e-10	5.61295e-09	DOWN
Gucy1a1	-0.774014	5.38866e-10	5.64136e-09	DOWN
Elob	0.487074	5.39714e-10	5.64692e-09	UP
Smyd2	0.661732	5.40218e-10	5.64888e-09	UP
Rassf8	-0.415098	5.40781e-10	5.65146e-09	DOWN
Yipf5	0.49344	5.76025e-10	6.01626e-09	UP
Vpreb3	-1.3747	5.77465e-10	6.02777e-09	DOWN
Aox1	-0.641763	5.80189e-10	6.05267e-09	DOWN
Fyco1	-0.451265	5.8056e-10	6.05301e-09	DOWN
Fam83d	2.52005	5.81223e-10	6.05638e-09	UP
Apold1	1.27855	5.84749e-10	6.08957e-09	UP
B3gnt3	0.638656	5.91764e-10	6.15904e-09	UP
Rprml	-1.54648	5.93178e-10	6.16858e-09	DOWN
Tmem71	-0.925863	5.93372e-10	6.16858e-09	DOWN
Foxk1	-0.58398	5.95733e-10	6.18952e-09	DOWN
Cygb	0.753837	6.05943e-10	6.29194e-09	UP
Srpx2	0.908099	6.15482e-10	6.38728e-09	UP
Ddrgk1	-0.363284	6.15942e-10	6.38835e-09	DOWN
Tspan6	0.883136	6.17729e-10	6.40055e-09	UP
Cdca5	2.2273	6.17836e-10	6.40055e-09	UP
Evi2a	0.827886	6.26486e-10	6.4864e-09	UP
Ncapg2	1.64162	6.29595e-10	6.51481e-09	UP
Hyal1	-1.02822	6.30957e-10	6.52513e-09	DOWN
Nub1	-0.406325	6.37512e-10	6.5891e-09	DOWN
Ppp1r16b	-1.01237	6.40488e-10	6.61603e-09	DOWN
Nsg2	-1.4134	6.46847e-10	6.67786e-09	DOWN
Orai1	0.510823	6.51752e-10	6.72461e-09	UP
Acss2	-0.856687	6.59722e-10	6.80291e-09	DOWN
Ezh2	0.950845	6.60193e-10	6.80384e-09	UP
Tnfaip8l1	1.65082	6.66412e-10	6.86396e-09	UP
Mmp10	5.6257	6.69077e-10	6.88744e-09	UP
Tbcel	-0.49993	6.7342e-10	6.92815e-09	DOWN
Pgm2l1	-0.803337	6.80506e-10	6.99703e-09	DOWN
Mpp6	0.790378	6.8106e-10	6.99869e-09	UP
Notch2	-0.421405	6.86614e-10	7.05171e-09	DOWN
Kif16b	-0.469193	6.88037e-10	7.06226e-09	DOWN
Orm1	2.2025	6.92152e-10	7.10042e-09	UP
Gtf2i	-0.427779	7.08267e-10	7.26156e-09	DOWN
Smox	0.532145	7.1227e-10	7.29842e-09	UP
Nrgn	-0.864088	7.19416e-10	7.36742e-09	DOWN
Acsl6	3.01105	7.20823e-10	7.37759e-09	UP
Rab5if	0.494058	7.38724e-10	7.55648e-09	UP
Kif3b	0.349169	7.51327e-10	7.681e-09	UP
Lama5	0.412839	7.60031e-10	7.76553e-09	UP
Cdadc1	-0.502258	7.64519e-10	7.80692e-09	DOWN
Mid1	0.894472	7.71999e-10	7.8788e-09	UP
Coro2b	-0.646974	7.79525e-10	7.95107e-09	DOWN
Adgrg1	0.48304	7.82065e-10	7.97242e-09	UP
Atg13	-0.49357	7.91002e-10	8.05893e-09	DOWN
Mms22l	1.26634	7.97375e-10	8.11923e-09	UP
Eef1akmt4	1.19925	8.07592e-10	8.21858e-09	UP
Hmbox1	-0.51117	8.15851e-10	8.29789e-09	DOWN
Extl1	-1.22165	8.26155e-10	8.39791e-09	DOWN
Igf1r	-0.580907	8.28417e-10	8.41612e-09	DOWN
Galns	0.772123	8.29736e-10	8.42472e-09	UP
Baalc	2.26751	8.36226e-10	8.4858e-09	UP
Tmem80	-0.764373	8.37347e-10	8.48711e-09	DOWN
Commd3	0.660133	8.37596e-10	8.48711e-09	UP
Fhdc1	-0.945411	8.37781e-10	8.48711e-09	DOWN
Apbb1	-0.48706	8.4309e-10	8.53604e-09	DOWN
Gabre	-1.08819	8.48733e-10	8.58831e-09	DOWN
Psme4	0.308022	8.49298e-10	8.58916e-09	UP
Nek2	1.25092	8.56961e-10	8.66175e-09	UP
Il2ra	1.24309	8.58839e-10	8.67583e-09	UP
Pign	0.641048	8.59535e-10	8.67795e-09	UP
Khk	-0.852706	8.67339e-10	8.75179e-09	DOWN
Nop58	0.660211	8.68657e-10	8.76014e-09	UP
Mkln1	-0.435106	8.82624e-10	8.89597e-09	DOWN
Mcc	-1.09496	8.83212e-10	8.89688e-09	DOWN
Amph	-1.04899	8.94188e-10	9.00237e-09	DOWN
Pfdn1	0.551667	9.30485e-10	9.36252e-09	UP
Tie1	-0.591679	9.35028e-10	9.40292e-09	DOWN
Pld4	1.0038	9.48321e-10	9.53124e-09	UP
Actr8	-0.56581	9.4982e-10	9.54093e-09	DOWN
Mapre1	0.376734	9.65907e-10	9.69708e-09	UP
Cdkn2a	2.18643	9.90232e-10	9.9357e-09	UP
Sppl3	-0.323979	9.93468e-10	9.96257e-09	DOWN
Kcnh2	-0.790809	1.01256e-09	1.01483e-08	DOWN
Pfkm	-0.614734	1.03177e-09	1.0335e-08	DOWN
Tmem256	0.707047	1.06687e-09	1.06807e-08	UP
Rfc5	0.818339	1.06994e-09	1.07054e-08	UP
Actn2	-1.58975	1.07535e-09	1.07535e-08	DOWN
Zbtb44	-0.534139	1.07837e-09	1.07776e-08	DOWN
Parvb	-0.337442	1.08034e-09	1.07913e-08	DOWN
Eif4e2	0.377207	1.08137e-09	1.07956e-08	UP
Prrg1	-0.687535	1.08284e-09	1.08042e-08	DOWN
Cadm1	-0.545072	1.08835e-09	1.08503e-08	DOWN
Cpne2	0.866747	1.08867e-09	1.08503e-08	UP
Slc19a2	0.90022	1.10887e-09	1.10454e-08	UP
Cxcl17	1.14743	1.11573e-09	1.11075e-08	UP
Capns1	0.315579	1.11987e-09	1.11425e-08	UP
Fam162b	-1.45813	1.13726e-09	1.13093e-08	DOWN
Fam219a	-0.432852	1.14516e-09	1.13815e-08	DOWN
Mlxipl	-1.59634	1.16383e-09	1.15607e-08	DOWN
Tspyl4	-0.758697	1.17062e-09	1.16216e-08	DOWN
Rcc1	0.92085	1.18479e-09	1.17558e-08	UP
Anxa11	-0.386238	1.19063e-09	1.18071e-08	DOWN
Gp5	-1.76205	1.19375e-09	1.1826e-08	DOWN
Ccne2	0.953677	1.19386e-09	1.1826e-08	UP
Tmed2	0.281549	1.19748e-09	1.18553e-08	UP
Stimate	-0.545424	1.20357e-09	1.1909e-08	DOWN
Pdia6	0.587275	1.20462e-09	1.19128e-08	UP
Ssu72	0.343686	1.21503e-09	1.20091e-08	UP
Gsg1l	-1.38936	1.23054e-09	1.21557e-08	DOWN
Arpc3	0.469261	1.23146e-09	1.2158e-08	UP
Prr15	0.911972	1.23959e-09	1.22315e-08	UP
Myh7	-1.52897	1.24324e-09	1.22608e-08	DOWN
Snx21	-0.647168	1.25083e-09	1.23288e-08	DOWN
Prkcsh	0.441913	1.27909e-09	1.26004e-08	UP
Nop16	0.628684	1.28339e-09	1.26358e-08	UP
Ppfibp2	-0.62271	1.30122e-09	1.28043e-08	DOWN
Arnt2	2.08679	1.30437e-09	1.28283e-08	UP
Exd2	-0.63444	1.32361e-09	1.30103e-08	DOWN
Mybl1	1.14716	1.32955e-09	1.30615e-08	UP
Txnrd3	-0.987163	1.34165e-09	1.31731e-08	DOWN
Arfrp1	-0.683809	1.34559e-09	1.32045e-08	DOWN
Acaa2	-0.563732	1.36109e-09	1.33493e-08	DOWN
Nhs	1.38967	1.36922e-09	1.34217e-08	UP
Laptm5	0.649613	1.37342e-09	1.34555e-08	UP
Pdia4	0.501139	1.38083e-09	1.35206e-08	UP
9530068E07Rik	0.278746	1.38743e-09	1.35778e-08	UP
Fblim1	0.679799	1.40067e-09	1.36999e-08	UP
Jup	-0.512799	1.40799e-09	1.3764e-08	DOWN
Dtl	2.13958	1.43545e-09	1.40247e-08	UP
Tmem14c	0.51637	1.45302e-09	1.41886e-08	UP
Ticrr	2.05367	1.47857e-09	1.44302e-08	UP
Il18bp	0.695184	1.48479e-09	1.4483e-08	UP
Oas1g	3.65031	1.4943e-09	1.45678e-08	UP
Hdhd5	-0.569208	1.59232e-09	1.5515e-08	DOWN
Muc5ac	3.04883	1.5941e-09	1.55238e-08	UP
Pla2g1b	-1.5296	1.60499e-09	1.56213e-08	DOWN
Fzd4	-0.925887	1.60648e-09	1.56273e-08	DOWN
Enpp5	-0.552051	1.62268e-09	1.57763e-08	DOWN
Septin2	0.231456	1.6355e-09	1.58923e-08	UP
Gk	0.644343	1.64128e-09	1.59397e-08	UP
Fth1	0.52773	1.64684e-09	1.59851e-08	UP
Fmo3	-1.42427	1.65892e-09	1.60936e-08	DOWN
Slc2a1	0.606463	1.66393e-09	1.61334e-08	UP
Tcap	-2.34722	1.67414e-09	1.62236e-08	DOWN
Met	-0.528222	1.68656e-09	1.63351e-08	DOWN
Rab3a	-1.10011	1.69703e-09	1.64276e-08	DOWN
Tmem8b	-0.77117	1.70697e-09	1.65149e-08	DOWN
Nfasc	2.86485	1.7112e-09	1.65469e-08	UP
Efr3b	0.684421	1.73057e-09	1.67251e-08	UP
Pask	1.87863	1.73769e-09	1.67848e-08	UP
Adam1a	-0.87344	1.80135e-09	1.73903e-08	DOWN
Txlnb	-2.20884	1.80723e-09	1.74376e-08	DOWN
Rabac1	-0.515965	1.8232e-09	1.75823e-08	DOWN
Mylip	-0.608056	1.82632e-09	1.76029e-08	DOWN
Als2cl	-0.487059	1.84648e-09	1.77876e-08	DOWN
Zbtb14	-0.567285	1.88958e-09	1.81929e-08	DOWN
Gpt	-0.891693	1.92989e-09	1.8571e-08	DOWN
Dgke	-0.561142	1.94945e-09	1.87492e-08	DOWN
Lactb	0.612943	1.97746e-09	1.90083e-08	UP
Cers6	0.50876	2.01697e-09	1.93777e-08	UP
Vps54	-0.350849	2.02069e-09	1.9403e-08	DOWN
Kmt5b	-0.450166	2.02613e-09	1.94447e-08	DOWN
Fcho2	-0.541223	2.02946e-09	1.94663e-08	DOWN
Fzd7	-0.635455	2.09873e-09	2.01199e-08	DOWN
Pank1	-0.65927	2.11976e-09	2.03105e-08	DOWN
Ppp1r1b	-1.50454	2.12615e-09	2.03609e-08	DOWN
Rars	0.490482	2.13877e-09	2.04707e-08	UP
Efnb2	-0.88594	2.14057e-09	2.0477e-08	DOWN
Klra4	-1.83233	2.15617e-09	2.06152e-08	DOWN
Man2a1	0.624418	2.17362e-09	2.07709e-08	UP
Slc35b2	0.48213	2.17662e-09	2.07885e-08	UP
Zfyve21	-0.757669	2.19488e-09	2.09517e-08	DOWN
Runx1	0.740736	2.21207e-09	2.11044e-08	UP
F10	1.55034	2.21845e-09	2.11541e-08	UP
Atp6v0d2	0.98385	2.29115e-09	2.18357e-08	UP
Ripor2	-1.25058	2.33453e-09	2.22372e-08	DOWN
Cyria	-0.665497	2.36146e-09	2.24817e-08	DOWN
Exoc5	0.378434	2.41217e-09	2.29523e-08	UP
Ube2f	0.424273	2.4262e-09	2.30734e-08	UP
Hmg20a	-0.445382	2.47965e-09	2.35692e-08	DOWN
Casc3	-0.31933	2.48325e-09	2.35908e-08	DOWN
Il3ra	0.718382	2.49001e-09	2.36425e-08	UP
Mxi1	-0.553593	2.50546e-09	2.37766e-08	DOWN
Pla2g15	0.575978	2.53969e-09	2.40887e-08	UP
Fap	1.78662	2.55867e-09	2.42558e-08	UP
Lfng	-0.418412	2.58391e-09	2.4482e-08	DOWN
Itm2c	0.45404	2.59149e-09	2.45409e-08	UP
Ninj1	0.799445	2.60456e-09	2.46515e-08	UP
Dusp6	0.517004	2.62386e-09	2.4821e-08	UP
Pcif1	-0.447779	2.66747e-09	2.52203e-08	DOWN
Skil	0.286995	2.70316e-09	2.55442e-08	UP
Cdh24	1.03167	2.70914e-09	2.55872e-08	UP
Cox8b	-2.32165	2.73622e-09	2.58293e-08	DOWN
Paip2	-0.457609	2.74318e-09	2.58812e-08	DOWN
Ccdc191	-0.698448	2.75445e-09	2.59738e-08	DOWN
Sptbn1	-0.504402	2.87874e-09	2.71316e-08	DOWN
Thsd1	-0.485115	2.88105e-09	2.7139e-08	DOWN
Mfap1b	-0.480867	2.91212e-09	2.74172e-08	DOWN
Arhgef1	-0.418832	2.93171e-09	2.75871e-08	DOWN
Cldn6	3.4554	2.94676e-09	2.77141e-08	UP
Calcrl	-0.566687	2.94957e-09	2.77259e-08	DOWN
Dysf	0.55675	2.95926e-09	2.78024e-08	UP
Pcbp3	-0.683332	2.97286e-09	2.79155e-08	DOWN
Maf1	-0.534621	2.99493e-09	2.8108e-08	DOWN
Plin2	0.622462	3.04218e-09	2.85364e-08	UP
Spsb4	2.32484	3.07101e-09	2.87917e-08	UP
Raver2	-0.929396	3.11718e-09	2.92093e-08	DOWN
Acadm	-0.53296	3.12099e-09	2.92296e-08	DOWN
Lrp5	-0.38087	3.20368e-09	2.99883e-08	DOWN
Efcc1	-1.35383	3.21922e-09	3.0118e-08	DOWN
Cdc42ep1	-0.469456	3.23367e-09	3.02374e-08	DOWN
Sms	-0.655059	3.27822e-09	3.06379e-08	DOWN
Dapk2	-0.594019	3.28414e-09	3.06772e-08	DOWN
Prob1	-0.621172	3.29463e-09	3.07591e-08	DOWN
Tjp1	-0.477982	3.3278e-09	3.10525e-08	DOWN
Sertad2	-0.521978	3.40701e-09	3.17751e-08	DOWN
Adamts1	0.867444	3.41805e-09	3.18613e-08	UP
Gpr35	1.20636	3.42015e-09	3.18644e-08	UP
Thoc6	0.827138	3.43066e-09	3.19455e-08	UP
Dpysl2	-0.696345	3.44557e-09	3.20677e-08	DOWN
Calcr	2.14963	3.46662e-09	3.22468e-08	UP
Zeb1	-0.505343	3.50828e-09	3.26173e-08	DOWN
Slc44a3	-0.635749	3.52525e-09	3.2758e-08	DOWN
H2-M2	2.30723	3.52826e-09	3.2769e-08	UP
Cdc25c	3.15011	3.58546e-09	3.32829e-08	UP
Mcm3	1.00877	3.61531e-09	3.35426e-08	UP
Pik3r3	0.674888	3.62888e-09	3.3651e-08	UP
Sord	-0.88554	3.63459e-09	3.36864e-08	DOWN
Sh3bp2	0.763272	3.64857e-09	3.37985e-08	UP
Kmt5a	0.500391	3.67507e-09	3.40263e-08	UP
Dctn1	-0.278327	3.68112e-09	3.40647e-08	DOWN
Ddb2	-0.85918	3.69683e-09	3.41923e-08	DOWN
Marchf3	0.918512	3.71318e-09	3.43257e-08	UP
Fgfr3	-0.897109	3.75148e-09	3.46619e-08	DOWN
Rmdn2	-0.889835	3.82286e-09	3.53032e-08	DOWN
Prkcq	-0.814799	3.87719e-09	3.57864e-08	DOWN
Dcaf6	-0.450121	3.91438e-09	3.6111e-08	DOWN
Cd302	0.644307	3.94025e-09	3.63309e-08	UP
Limch1	-0.683716	4.03233e-09	3.71607e-08	DOWN
Cpxm2	1.19938	4.12626e-09	3.80067e-08	UP
Chst4	-1.29132	4.16626e-09	3.83553e-08	DOWN
Lgals9	0.488444	4.27384e-09	3.93255e-08	UP
Txndc16	-0.42509	4.28145e-09	3.93752e-08	DOWN
Marveld1	-0.495148	4.28418e-09	3.938e-08	DOWN
Gm6377	1.33927	4.32835e-09	3.97656e-08	UP
Ube2m	0.648358	4.39835e-09	4.03879e-08	UP
Psmb6	0.462772	4.45269e-09	4.08659e-08	UP
Nmt1	0.29622	4.46168e-09	4.09273e-08	UP
Mrpl54	0.571501	4.53122e-09	4.1544e-08	UP
Higd1b	-0.776089	4.57007e-09	4.18786e-08	DOWN
Kirrel3	1.39286	4.58101e-09	4.19573e-08	UP
Nav1	0.474017	4.59277e-09	4.20435e-08	UP
Pgk1	0.561688	4.59678e-09	4.20587e-08	UP
H2-Eb1	0.792112	4.61772e-09	4.22286e-08	UP
Kit	-0.541057	4.66354e-09	4.26258e-08	DOWN
Mapk13	1.29852	4.70821e-09	4.30121e-08	UP
Atp7b	-1.34187	4.75401e-09	4.34083e-08	DOWN
Adi1	-0.509813	4.79165e-09	4.37297e-08	DOWN
Arhgap31	-0.53511	4.80348e-09	4.38152e-08	DOWN
Adam3	-2.10472	4.80628e-09	4.38184e-08	DOWN
Nol7	-0.349276	4.81449e-09	4.38708e-08	DOWN
Bmf	-0.522545	5.00544e-09	4.55875e-08	DOWN
Rasd2	-1.5584	5.0925e-09	4.63568e-08	DOWN
Lmnb1	1.14255	5.09743e-09	4.63781e-08	UP
Map3k4	-0.47292	5.10336e-09	4.63889e-08	DOWN
Nr1d1	-1.18301	5.10382e-09	4.63889e-08	DOWN
Spred1	0.531469	5.186e-09	4.71119e-08	UP
Lrp11	0.903973	5.2081e-09	4.72886e-08	UP
Nup210	-0.69354	5.25124e-09	4.76326e-08	DOWN
Clptm1l	0.403012	5.25132e-09	4.76326e-08	UP
Fbxo21	-0.421139	5.3253e-09	4.82791e-08	DOWN
Srcin1	-0.652197	5.42063e-09	4.91185e-08	DOWN
Abce1	0.420737	5.45611e-09	4.94149e-08	UP
Kdm3a	-0.397096	5.52446e-09	5.00085e-08	DOWN
Hdac6	0.660434	5.53576e-09	5.0077e-08	UP
Nuak2	0.632779	5.53788e-09	5.0077e-08	UP
Pdlim4	0.969992	5.54043e-09	5.0077e-08	UP
Zbtb20	-0.584888	5.56696e-09	5.02913e-08	DOWN
Zfp704	-0.394301	5.6558e-09	5.10644e-08	DOWN
Ahnak2	0.608575	5.65825e-09	5.10644e-08	UP
Edil3	-0.863806	5.7113e-09	5.15171e-08	DOWN
Cxcr4	-0.795363	5.7724e-09	5.20419e-08	DOWN
Olfml3	0.592779	5.79082e-09	5.21817e-08	UP
Ppm1b	-0.346666	5.80423e-09	5.22761e-08	DOWN
Prdx2	0.520272	5.84077e-09	5.25787e-08	UP
Rplp0	0.426725	5.84767e-09	5.26143e-08	UP
Tgtp1	1.38497	5.86448e-09	5.2739e-08	UP
Ube2s	0.559723	5.95499e-09	5.3526e-08	UP
Sspn	-0.762208	5.99901e-09	5.38869e-08	DOWN
Hivep3	0.772573	6.00118e-09	5.38869e-08	UP
Clk4	-0.471648	6.05387e-09	5.43327e-08	DOWN
Aspa	-1.169	6.1471e-09	5.51417e-08	DOWN
Elmo1	-0.543235	6.35853e-09	5.70097e-08	DOWN
Cyp3a13	-1.33048	6.40905e-09	5.74339e-08	DOWN
Abcc5	0.319444	6.44006e-09	5.76828e-08	UP
Tox3	-1.08712	6.49628e-09	5.81572e-08	DOWN
Bysl	0.477007	6.5956e-09	5.90167e-08	UP
Pid1	-0.700478	6.64434e-09	5.94231e-08	DOWN
Fcgbp	3.39439	6.6539e-09	5.94788e-08	UP
Prmt1	0.436033	6.89249e-09	6.15807e-08	UP
[truncated: 18,271 more rows]

## Sheet: DEGs Bleo KO vs Bleo WT
rownames	L2FC	P-VALUE	P-ADJ	DIRECTION
Serpine1	-1.0431	1.5339e-17	2.32876e-13	DOWN
Slc39a14	-0.774031	8.95308e-13	6.79628e-09	DOWN
S100a4	-0.818282	2.62575e-12	1.3288e-08	DOWN
Ereg	-1.57632	5.28027e-12	2.00413e-08	DOWN
Megf11	-1.20134	2.40665e-11	7.30754e-08	DOWN
Fgf23	-2.26888	3.24533e-11	8.21178e-08	DOWN
Myc	-0.943434	7.24368e-11	1.57105e-07	DOWN
Bdnf	-0.65296	2.09812e-10	3.71902e-07	DOWN
Fst	-1.50403	2.20466e-10	3.71902e-07	DOWN
Mmp3	-1.05664	3.75008e-10	5.69337e-07	DOWN
Tagln	-0.632537	7.18311e-10	9.91399e-07	DOWN
Gzma	0.9259	1.56051e-09	1.97431e-06	UP
Serpina3n	-1.00149	2.07222e-09	2.42003e-06	DOWN
Slc38a5	0.857933	2.43513e-09	2.64072e-06	UP
Fcgr2b	-0.850682	4.30122e-09	4.35341e-06	DOWN
Slc2a1	-0.579349	5.24126e-09	4.9733e-06	DOWN
Gstm1	0.52003	7.77946e-09	6.94752e-06	UP
Fbln1	0.42567	8.32457e-09	7.02131e-06	UP
Socs3	-1.03906	1.118e-08	8.72943e-06	DOWN
Pcdhga3	-1.04669	1.14997e-08	8.72943e-06	DOWN
Plat	-0.464834	1.53423e-08	1.10918e-05	DOWN
Ccdc17	-0.757029	1.65677e-08	1.14332e-05	DOWN
Lgals1	-0.705905	3.14536e-08	2.07621e-05	DOWN
Nlgn2	-0.393038	3.3295e-08	2.09413e-05	DOWN
Pdzd7	6.38033	3.44838e-08	2.09413e-05	UP
Ptger4	-0.660913	3.84173e-08	2.24327e-05	DOWN
Cd248	-0.88067	4.91379e-08	2.763e-05	DOWN
Muc5ac	-2.73345	5.1216e-08	2.777e-05	DOWN
Thbs1	-0.751778	5.67772e-08	2.97238e-05	DOWN
Tubb2b	-0.658461	6.88711e-08	3.48534e-05	DOWN
Actg2	-0.795042	8.27113e-08	4.05072e-05	DOWN
Ripply3	0.383597	8.81985e-08	4.06544e-05	UP
Fgfr4	1.04576	8.9274e-08	4.06544e-05	UP
Sftpc	0.661674	9.10453e-08	4.06544e-05	UP
Wnt11	-0.809849	1.00845e-07	4.37435e-05	DOWN
Zswim4	-0.369753	1.06379e-07	4.48625e-05	DOWN
Hp	-0.334329	1.2393e-07	5.08514e-05	DOWN
Wscd1	0.631543	1.279e-07	5.10995e-05	UP
Cldn2	-1.60883	1.44331e-07	5.55031e-05	DOWN
Spry4	-0.71608	1.46234e-07	5.55031e-05	DOWN
Mamdc2	0.783676	1.72344e-07	6.38177e-05	UP
Inhba	-1.40385	1.79479e-07	6.48773e-05	DOWN
Sh3pxd2b	-0.468307	2.00802e-07	7.08973e-05	DOWN
Rgs16	-1.16318	2.08188e-07	7.18342e-05	DOWN
Spink5	1.08663	2.13284e-07	7.19572e-05	UP
Car14	0.900955	2.39638e-07	7.81441e-05	UP
Adamts4	-1.18479	2.41916e-07	7.81441e-05	DOWN
P4ha3	-1.03727	2.96615e-07	9.38169e-05	DOWN
Mib2	0.457166	3.56134e-07	0.000110343	UP
Lyz1	0.97315	3.93909e-07	0.000119606	UP
Foxq1	-0.724482	4.59726e-07	0.000136854	DOWN
2410002F23Rik	-0.331715	5.12e-07	0.000144934	DOWN
Inmt	0.995205	5.12045e-07	0.000144934	UP
Fn1	-0.856006	5.15507e-07	0.000144934	DOWN
Dok2	-0.611513	5.59201e-07	0.00015436	DOWN
Olfml2b	-0.4811	5.91777e-07	0.000158732	DOWN
Apold1	-1.01397	5.95951e-07	0.000158732	DOWN
Sema4f	0.57509	6.43202e-07	0.000167855	UP
Cldn4	-0.900695	6.52314e-07	0.000167855	DOWN
Crocc2	-0.648627	7.18858e-07	0.000181895	DOWN
Htra4	-0.822208	7.44838e-07	0.000185379	DOWN
Itga5	-0.483262	8.03937e-07	0.000196861	DOWN
Plk3	-0.661787	8.21414e-07	0.000197948	DOWN
Sftpa1	0.843012	8.52651e-07	0.000202265	UP
Ccdc9b	-0.3618	8.76862e-07	0.000204808	DOWN
Sbno2	-0.551058	1.06203e-06	0.000244299	DOWN
Dpep1	0.713138	1.08597e-06	0.000246077	UP
Edn3	0.68472	1.23414e-06	0.000275539	UP
Lox	-0.84526	1.31194e-06	0.000288664	DOWN
Mmp28	0.568513	1.36766e-06	0.000296626	UP
Litaf	-0.560123	1.41334e-06	0.000302217	DOWN
Ybx1	-0.354229	1.49672e-06	0.0003156	DOWN
Tnfsf18	-1.92922	1.68969e-06	0.000351409	DOWN
Tek	0.287473	1.71813e-06	0.000352496	UP
Aldh1a3	-1.35388	1.76675e-06	0.000357638	DOWN
Cfb	-0.627194	1.95627e-06	0.000388672	DOWN
Tnfrsf12a	-0.59909	1.99025e-06	0.000388672	DOWN
Ptprn	-0.81511	1.99687e-06	0.000388672	DOWN
Shc1	-0.188473	2.3716e-06	0.000455768	DOWN
Nts	-1.92855	2.7626e-06	0.000521976	DOWN
Actn1	-0.51913	2.80253e-06	0.000521976	DOWN
Gabbr1	0.327195	2.81926e-06	0.000521976	UP
Alpl	-0.751043	2.93264e-06	0.000536426	DOWN
Basp1	-0.820521	3.14061e-06	0.000567628	DOWN
Erf	-0.392421	3.54624e-06	0.000628467	DOWN
Thrsp	2.95297	3.59652e-06	0.000628467	UP
Pcolce2	0.809626	3.60141e-06	0.000628467	UP
Ubtd1	-0.466211	3.76613e-06	0.000643584	DOWN
Tubb3	-1.10639	3.77282e-06	0.000643584	DOWN
Fosl1	-2.28044	3.9625e-06	0.00066843	DOWN
Atp1a2	0.704782	4.05049e-06	0.000674313	UP
Col28a1	-0.998583	4.0862e-06	0.000674313	DOWN
Fgf2	-0.528668	5.01813e-06	0.000819196	DOWN
Anxa8	-0.769378	5.37634e-06	0.000868336	DOWN
G0s2	0.818058	5.53949e-06	0.000885268	UP
Efemp2	-0.396896	5.72367e-06	0.000901315	DOWN
Prf1	0.748507	5.86712e-06	0.000901315	UP
Tmem132c	0.566206	5.92115e-06	0.000901315	UP
Slc20a1	-0.453609	5.92238e-06	0.000901315	DOWN
Gpr39	-0.81082	5.93673e-06	0.000901315	DOWN
Serpine2	-0.548624	5.99916e-06	0.000901775	DOWN
Cavin2	0.583983	6.15756e-06	0.00091651	UP
Nkg7	0.866715	6.4634e-06	0.000952693	UP
Ccl2	-1.28058	6.52662e-06	0.00095276	DOWN
Col12a1	-0.511703	6.63599e-06	0.000952916	DOWN
Dixdc1	0.495054	6.65322e-06	0.000952916	UP
Fosl2	-0.48052	7.0171e-06	0.000995642	DOWN
Frmpd3	-1.30417	7.25182e-06	0.00101942	DOWN
Tpm2	-0.36523	7.51758e-06	0.00104233	DOWN
Cd109	-0.710653	7.55209e-06	0.00104233	DOWN
Tubb6	-0.529836	7.89001e-06	0.00107915	DOWN
Nr3c1	0.260924	8.29025e-06	0.00112377	UP
Furin	-0.357113	8.43381e-06	0.00112479	DOWN
Chrna7	-0.87231	8.44593e-06	0.00112479	DOWN
Thbd	0.490394	8.93421e-06	0.00117947	UP
Acoxl	1.0188	9.88791e-06	0.00128684	UP
Sigirr	0.459402	9.96085e-06	0.00128684	UP
Rcan1	-0.567805	1.00018e-05	0.00128684	DOWN
Lamp3	0.510391	1.03371e-05	0.00131881	UP
Gcnt4	-1.03477	1.15343e-05	0.00145929	DOWN
Gpr37	-0.907264	1.20257e-05	0.00149001	DOWN
Scube2	0.625776	1.2033e-05	0.00149001	UP
Slc7a10	1.72646	1.21194e-05	0.00149001	UP
Tmem163	0.500483	1.21697e-05	0.00149001	UP
Pgr	1.34232	1.24471e-05	0.00151177	UP
Pltp	0.378407	1.27546e-05	0.00153683	UP
Mgp	-0.532908	1.30349e-05	0.00155824	DOWN
Smurf1	-0.282757	1.45456e-05	0.00172524	DOWN
Ppm1l	0.451877	1.4923e-05	0.00175629	UP
Nub1	0.283271	1.52385e-05	0.00177963	UP
Aox3	0.405985	1.62694e-05	0.00188552	UP
Nwd2	-1.26408	1.64618e-05	0.00189336	DOWN
Sfrp1	-0.855882	1.66358e-05	0.00189899	DOWN
Klhl24	0.332129	1.70225e-05	0.00192862	UP
Lgi3	0.659085	1.72047e-05	0.00193483	UP
Lyz2	0.419497	1.77359e-05	0.0019799	UP
Phlpp1	0.360121	1.90483e-05	0.00211088	UP
Npr1	0.278768	1.93412e-05	0.00212758	UP
Dio2	-1.32263	1.94792e-05	0.00212758	DOWN
Il17rd	0.323962	2.08539e-05	0.00226146	UP
Cp	-0.294963	2.12534e-05	0.00227465	DOWN
Fcgbp	-2.44881	2.12752e-05	0.00227465	DOWN
C130074G19Rik	0.440177	2.1808e-05	0.00230312	UP
Pllp	0.61151	2.18449e-05	0.00230312	UP
Col18a1	-0.43258	2.21925e-05	0.00232363	DOWN
Sh2d5	-1.37863	2.40211e-05	0.00249787	DOWN
Atp2c1	0.256948	2.4482e-05	0.00252847	UP
Amn	-1.94389	2.47934e-05	0.00254334	DOWN
Ccn2	-0.735255	2.57861e-05	0.00262018	DOWN
Dpep2	-0.491135	2.58877e-05	0.00262018	DOWN
Aoc1	-0.868772	2.62905e-05	0.00264333	DOWN
Gal3st2	-0.99779	2.67086e-05	0.0026677	DOWN
Ildr2	-0.539909	2.75917e-05	0.00273789	DOWN
Ear1	0.797094	2.78251e-05	0.00274312	UP
Uck2	-0.572417	2.80168e-05	0.0027442	DOWN
Adra2a	-1.15795	2.95036e-05	0.00282498	DOWN
Palmd	0.662236	2.95225e-05	0.00282498	UP
Ralgapa1	0.281071	2.95558e-05	0.00282498	UP
Cavin3	-0.389264	2.95858e-05	0.00282498	DOWN
Bgn	-0.419258	2.98686e-05	0.00283415	DOWN
Adrb3	0.888202	3.08091e-05	0.00290524	UP
Chrnb4	-1.81167	3.11679e-05	0.00292093	DOWN
Ccl9	-0.647996	3.16025e-05	0.0029435	DOWN
Prg4	-1.06891	3.29026e-05	0.00304589	DOWN
Smox	-0.347004	3.37283e-05	0.00310342	DOWN
Vldlr	0.455996	3.50642e-05	0.0032069	UP
Fam110c	-0.578019	3.62961e-05	0.00329969	DOWN
Grtp1	0.751574	3.70092e-05	0.00334448	UP
Fitm2	0.330381	3.93155e-05	0.00351365	UP
Arpc1b	-0.357726	3.9344e-05	0.00351365	DOWN
Shc4	-0.948321	3.97871e-05	0.00353245	DOWN
Glp1r	0.806771	4.14285e-05	0.00365679	UP
Gsn	0.693119	4.18071e-05	0.00366888	UP
Cat	0.315017	4.23101e-05	0.00369168	UP
Myoz2	1.42819	4.38284e-05	0.0038023	UP
Ppic	-0.266035	4.44488e-05	0.00383421	DOWN
Adam9	-0.188627	4.61746e-05	0.00396058	DOWN
Col15a1	-0.874112	4.7207e-05	0.00402638	DOWN
Rapgef4	0.504097	4.94526e-05	0.00417528	UP
Ier5l	-0.683096	4.95027e-05	0.00417528	DOWN
Slc34a2	0.457626	4.9934e-05	0.00418839	UP
Col4a2	-0.29534	5.14076e-05	0.00428829	DOWN
Arap2	0.4731	5.36147e-05	0.00444797	UP
Noc4l	-0.418673	5.43042e-05	0.00448069	DOWN
Nid1	-0.295026	5.65335e-05	0.00463941	DOWN
Ppan	-0.498819	5.75806e-05	0.0046882	DOWN
Tril	0.774872	5.77455e-05	0.0046882	UP
Tnnc1	1.24001	5.84302e-05	0.00469586	UP
Slc7a5	-0.84076	5.85368e-05	0.00469586	DOWN
Clec9a	0.585982	5.87678e-05	0.00469586	UP
Calcrl	0.382916	6.06303e-05	0.00481932	UP
Ccl7	-1.15807	6.19655e-05	0.00489002	DOWN
S1pr5	0.860138	6.22397e-05	0.00489002	UP
Dio3	-1.47371	6.2595e-05	0.00489002	DOWN
Timp1	-1.46278	6.28082e-05	0.00489002	DOWN
Hnmt	0.478292	6.52675e-05	0.00505557	UP
Thrap3	-0.175888	6.56534e-05	0.00505964	DOWN
Tmem100	0.521542	6.62412e-05	0.00507146	UP
Fmod	-0.817591	6.64752e-05	0.00507146	DOWN
P2ry14	-0.433924	6.69403e-05	0.00507146	DOWN
Rasgrf1	-0.879819	6.71429e-05	0.00507146	DOWN
S100g	0.464069	6.82676e-05	0.00513089	UP
Syp	0.587666	6.9206e-05	0.0051549	UP
Ckmt2	1.86814	6.92662e-05	0.0051549	UP
Baiap3	0.804572	7.01861e-05	0.00519788	UP
Bcl10	-0.239517	7.3805e-05	0.00543936	DOWN
Enpep	0.593352	7.53352e-05	0.00552531	UP
Tmcc3	0.340934	7.75921e-05	0.00566348	UP
Plekha4	-0.481114	8.27136e-05	0.00600841	DOWN
Dgat2	0.909028	8.33924e-05	0.00602887	UP
Il4ra	-0.544574	8.43713e-05	0.00605356	DOWN
Rab43	-0.212711	8.46285e-05	0.00605356	DOWN
Mtcl1	0.420574	8.493e-05	0.00605356	UP
A530016L24Rik	2.97668	8.64371e-05	0.00613219	UP
Tex15	0.559117	8.99885e-05	0.00635445	UP
Zfp663	1.87548	9.20043e-05	0.00642183	UP
H2-Q6	0.591148	9.20931e-05	0.00642183	UP
Brd7	0.194524	9.22117e-05	0.00642183	UP
Cyp1a1	3.05413	9.31226e-05	0.00645565	UP
Retn	2.23722	9.40793e-05	0.00647489	UP
Selp	-1.13763	9.45844e-05	0.00647489	DOWN
Synpo	-0.527955	9.46795e-05	0.00647489	DOWN
Inhbb	-0.891866	9.55392e-05	0.00650438	DOWN
Tagap	0.468197	9.98844e-05	0.00670252	UP
Dipk2a	0.4556	9.99796e-05	0.00670252	UP
St8sia6	-0.481261	0.000100134	0.00670252	DOWN
Muc5b	-1.39744	0.000100233	0.00670252	DOWN
Clcn5	-0.415508	0.000100657	0.00670252	DOWN
Rasgrp2	0.56755	0.000102075	0.00676724	UP
Scube1	-0.518079	0.000103335	0.00682104	DOWN
Rps26	-0.40791	0.000104364	0.00685914	DOWN
Maff	-0.670566	0.000106819	0.00699018	DOWN
Phip	0.304778	0.000108048	0.00702296	UP
Cox8b	1.52607	0.000108245	0.00702296	UP
Mif	-0.323103	0.000109758	0.00709085	DOWN
Slc4a11	-0.965257	0.000110883	0.00713317	DOWN
Atp8a1	0.201942	0.000111374	0.00713449	UP
Cdadc1	0.313957	0.000112058	0.00714817	UP
Olfm1	-0.45886	0.000115762	0.00733633	DOWN
Pigr	-0.803176	0.000115974	0.00733633	DOWN
Zfp385a	-0.436526	0.000119222	0.007489	DOWN
Mybbp1a	-0.254393	0.000119374	0.007489	DOWN
Sftpd	0.376548	0.000122773	0.00767054	UP
Fcrlb	-1.09338	0.000123849	0.00767235	DOWN
Srpk1	-0.352297	0.000124029	0.00767235	DOWN
A2m	-1.33814	0.000124362	0.00767235	DOWN
Medag	-0.851294	0.000124839	0.00767235	DOWN
Col5a3	-0.814601	0.000125329	0.00767235	DOWN
Kctd5	-0.283164	0.000129537	0.0078981	DOWN
Kirrel	-0.342099	0.000131206	0.00796788	DOWN
Cox7a1	1.23343	0.000132115	0.0079911	UP
Hc	0.753769	0.000133834	0.00806299	UP
Prrx2	-1.1617	0.000135646	0.00813982	DOWN
Acta2	-0.532207	0.000136967	0.00818676	DOWN
Prmt1	-0.282194	0.000140024	0.00833664	DOWN
Mettl3	0.388043	0.000140757	0.00834756	UP
Echdc1	0.37544	0.000143813	0.00845265	UP
Cyp27a1	0.39597	0.000144136	0.00845265	UP
Rpl29	-0.410541	0.0001442	0.00845265	DOWN
Pcdh7	-0.538258	0.00014589	0.00850677	DOWN
Arhgef38	0.521725	0.00014645	0.00850677	UP
Gjb4	-1.05951	0.000146804	0.00850677	DOWN
Serpinb2	-1.64124	0.000150263	0.00864636	DOWN
Card19	-0.309605	0.000150352	0.00864636	DOWN
Pcmtd2	0.354868	0.000155027	0.00888161	UP
Arl8a	-0.227683	0.000158462	0.00902061	DOWN
Il1r1	-0.309784	0.000158642	0.00902061	DOWN
Eif5a	-0.304228	0.000159658	0.00904453	DOWN
Pgm5	0.338461	0.000161108	0.00907152	UP
Ssr4	-0.367287	0.000161571	0.00907152	DOWN
Rdx	0.226723	0.000162541	0.00907152	UP
Etv4	-1.08354	0.000162997	0.00907152	DOWN
Slc25a25	-0.296624	0.000164331	0.00907152	DOWN
Ppp4r4	0.661587	0.000164527	0.00907152	UP
Plau	-0.721039	0.000164789	0.00907152	DOWN
Srpx2	-0.541487	0.000165038	0.00907152	DOWN
Tfrc	0.42853	0.000166064	0.00907152	UP
Mex3a	-0.551821	0.00016611	0.00907152	DOWN
Fzd1	-0.454304	0.000168553	0.00911661	DOWN
Rpl36al	-0.268682	0.000168654	0.00911661	DOWN
Nhp2	-0.44314	0.000168956	0.00911661	DOWN
Rpl28	-0.404317	0.000169338	0.00911661	DOWN
Sparcl1	-0.317842	0.000171915	0.00922265	DOWN
Eps15	0.21713	0.000179998	0.00962231	UP
Mlc1	0.416152	0.000183296	0.00976421	UP
Thbs3	0.534575	0.000185085	0.00982502	UP
Trim39	0.266436	0.000187562	0.00991935	UP
Nme3	0.52363	0.000188265	0.00991935	UP
Sele	-1.08228	0.000189349	0.00991935	DOWN
Tspan13	0.420621	0.000189475	0.00991935	UP
Cald1	-0.296141	0.000190392	0.00993312	DOWN
Rplp0	-0.27291	0.000193663	0.0100692	DOWN
Aplp2	0.239541	0.000195604	0.0101354	UP
Plekho2	-0.414504	0.000198459	0.0102483	DOWN
St6galnac2	0.389096	0.000199229	0.0102532	UP
Gpnmb	0.690762	0.000200444	0.0102551	UP
Cybrd1	0.423258	0.000201056	0.0102551	UP
Enc1	-0.540472	0.000201292	0.0102551	DOWN
Ammecr1	-0.426969	0.000202062	0.0102599	DOWN
Atp2a3	0.511623	0.000204467	0.0103474	UP
B4galt5	-0.335626	0.000205281	0.0103541	DOWN
Inafm2	-0.306411	0.000208437	0.0104784	DOWN
Creb5	-0.499646	0.000215265	0.010786	DOWN
Ccrl2	0.51475	0.000217978	0.0108683	UP
Lrrc59	-0.299146	0.000218664	0.0108683	DOWN
Fam219b	0.276294	0.000219573	0.0108683	UP
Phb2	-0.214081	0.000219772	0.0108683	DOWN
Gp2	-1.25338	0.000228406	0.0112587	DOWN
Prmt2	0.273822	0.000230564	0.0113282	UP
Glud1	-0.14685	0.00023204	0.0113371	DOWN
H2-T24	0.526639	0.000232237	0.0113371	UP
Col5a1	-0.696565	0.00023428	0.0113642	DOWN
Ppp2r5a	0.237552	0.000236131	0.0113642	UP
Ica1	0.308506	0.000236516	0.0113642	UP
Map4k2	0.437969	0.000236823	0.0113642	UP
Fstl1	-0.50373	0.000236978	0.0113642	DOWN
Tgfbi	-0.560826	0.000237285	0.0113642	DOWN
Rmnd5a	0.20075	0.000244176	0.0116575	UP
Dspp	-2.18583	0.00024718	0.0117639	DOWN
Tnfrsf11b	-0.820349	0.000249427	0.0117852	DOWN
Slc1a3	0.522628	0.000250762	0.0117852	UP
Abcc1	-0.295125	0.000251987	0.0117852	DOWN
Mlph	-0.341528	0.000252032	0.0117852	DOWN
Snhg11	0.545494	0.000252752	0.0117852	UP
Pla2r1	0.311028	0.000253399	0.0117852	UP
Fabp3	0.758357	0.000253575	0.0117852	UP
Cspg4	-0.402922	0.000253838	0.0117852	DOWN
Epha4	-3.27909	0.000260933	0.0120564	DOWN
Tnxb	0.644181	0.000261267	0.0120564	UP
Fkbp10	-0.411226	0.000262996	0.0120994	DOWN
Col8a1	-0.57391	0.000267432	0.0122473	DOWN
Gm11808	-0.308463	0.000267825	0.0122473	DOWN
Alyref	-0.411129	0.000269423	0.0122834	DOWN
Ptgfr	1.08273	0.000271759	0.0123046	UP
Pde2a	-1.1475	0.000272275	0.0123046	DOWN
Cracd	0.692044	0.00027232	0.0123046	UP
Ppp1r14c	0.484802	0.000275883	0.0124286	UP
Lama5	-0.243161	0.00027874	0.0125202	DOWN
Tspan7	0.284905	0.000289901	0.0129831	UP
Col5a2	-0.623097	0.000295298	0.0131859	DOWN
Pcmtd1	0.23124	0.000298883	0.0133069	UP
Eif4a1	-0.355785	0.000301673	0.0133918	DOWN
Midn	-0.261565	0.000307063	0.0135914	DOWN
Sema4c	-0.463898	0.000314305	0.0138715	DOWN
Inpp5b	0.229503	0.000316076	0.0139092	UP
Rtkn2	0.436113	0.000319532	0.0139817	UP
Prune2	-0.521096	0.000319567	0.0139817	DOWN
Krt79	0.866695	0.000328827	0.0143455	UP
Chpt1	0.293537	0.000336227	0.0146264	UP
Runx1	-0.441325	0.000338981	0.014704	DOWN
Msln	-0.62515	0.00034486	0.0149164	DOWN
Plekha7	-0.332394	0.000346233	0.0149333	DOWN
Ros1	2.51282	0.000347697	0.0149539	UP
Sfrp4	-0.858571	0.000350021	0.0150113	DOWN
Ank	-0.356276	0.000351262	0.0150221	DOWN
Paqr9	1.39212	0.000355687	0.0151448	UP
Arf4	-0.361811	0.000356125	0.0151448	DOWN
Chsy3	-0.439824	0.000358438	0.0152006	DOWN
Negr1	0.700941	0.000365025	0.0154075	UP
Plekhf2	0.235266	0.000365347	0.0154075	UP
Rida	0.455694	0.000383805	0.0161411	UP
Ybx3	-0.294315	0.000385304	0.0161593	DOWN
Mkln1	0.250908	0.00039024	0.0163213	UP
Ndrg1	-0.4205	0.000392621	0.0163757	DOWN
Tfpi2	-0.650022	0.000396557	0.0164946	DOWN
Rpl32	-0.28016	0.000398718	0.016496	DOWN
Kif26b	-0.674989	0.000398763	0.016496	DOWN
Itgb4	-0.344974	0.000402111	0.0165509	DOWN
Slc20a2	-0.316941	0.000402272	0.0165509	DOWN
Slc7a1	-0.327943	0.000405335	0.0166319	DOWN
Crtap	-0.328548	0.000408607	0.0166377	DOWN
Inava	-0.922027	0.000408853	0.0166377	DOWN
Rps25	-0.200483	0.000409109	0.0166377	DOWN
Mcub	-0.386561	0.00040986	0.0166377	DOWN
Afap1l1	0.365611	0.000411151	0.0166456	UP
Tfcp2l1	0.485297	0.000414309	0.0167288	UP
Fbln2	-1.0073	0.000418325	0.0168462	DOWN
Osmr	-0.397069	0.000422007	0.0169495	DOWN
C1qtnf1	-0.413187	0.000430326	0.017238	DOWN
Adam12	-0.882267	0.000432188	0.0172671	DOWN
Zfp469	-0.766092	0.000436403	0.0173529	DOWN
Hacd3	0.25442	0.000437095	0.0173529	UP
Lpcat1	0.384372	0.000437767	0.0173529	UP
Bmper	-0.38452	0.000441698	0.0174124	DOWN
Prkd1	0.360402	0.000442003	0.0174124	UP
Tfdp1	-0.308199	0.000442708	0.0174124	DOWN
Plec	-0.254175	0.000445694	0.0174846	DOWN
Ier3	-0.525346	0.000455086	0.017807	DOWN
Pdlim7	-0.435059	0.000456835	0.0178295	DOWN
Rpl24	-0.249937	0.000461944	0.0179827	DOWN
Tppp	0.735201	0.000464549	0.0180378	UP
Rnf144b	0.276531	0.000468308	0.0181374	UP
Vmn1r88	-0.591896	0.000470558	0.0181466	DOWN
Amigo1	0.464778	0.000471349	0.0181466	UP
Pi15	-0.494807	0.000472131	0.0181466	DOWN
Arhgef3	0.249896	0.000477174	0.0182941	UP
Dmbt1	-2.46295	0.000482563	0.0184006	DOWN
Eif3i	-0.197759	0.000483455	0.0184006	DOWN
Tgif1	-0.358384	0.000484713	0.0184006	DOWN
Ppp1r14a	0.402434	0.000485757	0.0184006	UP
Sh3tc2	0.372131	0.000486013	0.0184006	UP
Bmp3	0.410691	0.000489146	0.0184732	UP
Wnt3a	0.525446	0.000493349	0.0185191	UP
Etv5	0.408803	0.000493951	0.0185191	UP
Il1rl2	-0.38044	0.000494022	0.0185191	DOWN
Sms	0.384742	0.000499281	0.0186701	UP
Bcar1	-0.228954	0.000507683	0.0189028	DOWN
Gprc5c	-0.344056	0.000507992	0.0189028	DOWN
Rin1	-0.43461	0.000512885	0.0190382	DOWN
Cyth3	0.368395	0.000516867	0.0191392	UP
Fbn1	-0.477732	0.000518602	0.0191567	DOWN
Snai1	-0.631415	0.000521738	0.0192258	DOWN
Igfbp3	0.637902	0.000525481	0.0193058	UP
Cthrc1	-0.904544	0.000526577	0.0193058	DOWN
Prkd2	0.327694	0.000527723	0.0193058	UP
Htr2a	-0.88801	0.000540368	0.0197208	DOWN
Aldh1a2	-0.441309	0.000542368	0.0197266	DOWN
Npl	-0.635806	0.000543176	0.0197266	DOWN
Kirrel3	-0.734688	0.000544425	0.0197266	DOWN
Mbip	0.330979	0.000548454	0.0198253	UP
Napsa	0.339462	0.000554357	0.0199911	UP
Myl3	1.79701	0.000556429	0.0200183	UP
Clcn2	-1.01945	0.000562232	0.0201792	DOWN
Rpl36a	-0.264964	0.000566401	0.0202809	DOWN
Scn1b	-0.430067	0.000570255	0.0203367	DOWN
Mcam	-0.24176	0.000570639	0.0203367	DOWN
Ifi211	-0.602813	0.000587335	0.0208827	DOWN
Sulf2	-0.352751	0.000598391	0.0212261	DOWN
Mtmr3	0.166312	0.000599844	0.021228	UP
Cyp4v3	0.369081	0.000601715	0.0212447	UP
Lifr	0.299714	0.000607619	0.0214034	UP
Ppp1r9a	0.384071	0.000619921	0.0217862	UP
Cxcl15	0.494851	0.000627125	0.0219885	UP
Sec13	-0.225959	0.000633112	0.0221473	DOWN
Kctd11	-0.3941	0.000635455	0.0221781	DOWN
Tyro3	-0.389505	0.000648531	0.0225826	DOWN
Tcta	0.240567	0.000658657	0.0228445	UP
Tmem252	-0.583974	0.000659064	0.0228445	DOWN
Wnt2	0.513138	0.000661131	0.0228462	UP
Egr3	-0.844586	0.000662122	0.0228462	DOWN
Angptl7	-1.18719	0.00066519	0.0229	DOWN
Hrc	1.20522	0.00066686	0.0229056	UP
Ttc33	0.319133	0.0006719	0.0230266	UP
Tshz2	-0.3378	0.000676607	0.0231022	DOWN
Hey1	0.553819	0.000677149	0.0231022	UP
Cdc37l1	0.18574	0.000683875	0.0232794	UP
Eno3	0.559817	0.000687276	0.0233428	UP
Has2	-1.13732	0.000690257	0.0233587	DOWN
Cox6a2	0.992456	0.00069082	0.0233587	UP
Igfbp6	0.530657	0.00070217	0.0236466	UP
Baalc	-1.07901	0.000702453	0.0236466	DOWN
P3h1	-0.356704	0.000707153	0.0237522	DOWN
Mturn	0.472643	0.000715533	0.0239806	UP
Synm	0.421733	0.000717798	0.0239919	UP
Ankrd1	-0.751573	0.00072004	0.0239919	DOWN
Maob	0.347719	0.00072061	0.0239919	UP
Pkhd1	-0.853389	0.000732098	0.024321	DOWN
C7	0.484873	0.000734998	0.0243493	UP
Rpl13	-0.216576	0.000736157	0.0243493	DOWN
Rtn4rl2	-0.999794	0.000757876	0.0250132	DOWN
Rbp4	0.387676	0.000765028	0.0251362	UP
Npw	0.658499	0.000765601	0.0251362	UP
Cidec	1.49711	0.000766568	0.0251362	UP
Rragd	0.374118	0.000771388	0.0251866	UP
Zfp46	-0.341936	0.000771424	0.0251866	DOWN
Anks1	0.268376	0.000778875	0.0253753	UP
Apbb1	0.266227	0.000784306	0.0254975	UP
Snrpd2	-0.297695	0.000794774	0.0257826	DOWN
Nol12	-0.34351	0.000815856	0.0262771	DOWN
Epha2	-0.349834	0.000817045	0.0262771	DOWN
Gpr176	-0.713204	0.000817255	0.0262771	DOWN
Lrp2	0.390534	0.000818534	0.0262771	UP
Ppip5k1	0.275459	0.000818671	0.0262771	UP
Pvr	-0.331327	0.000830541	0.0266018	DOWN
Pla2g1b	0.855144	0.000839396	0.0268289	UP
Rps28	-0.254513	0.000844101	0.0269226	DOWN
Htr1b	-0.654863	0.000848618	0.0270099	DOWN
Rps17	-0.240763	0.000855611	0.0271755	DOWN
Chil4	-3.13987	0.000865381	0.0274284	DOWN
Zfp740	0.238854	0.000882342	0.0279077	UP
Crlf1	-0.476494	0.000908253	0.0286405	DOWN
Rps18	-0.242675	0.000909282	0.0286405	DOWN
Plekha2	0.254149	0.000923612	0.0290316	UP
Pabpc1	-0.239984	0.000926598	0.0290653	DOWN
Smim5	-0.425264	0.000936851	0.0293263	DOWN
ARVCF	0.416745	0.000955091	0.0298358	UP
Crebl2	0.288596	0.000962369	0.0300014	UP
Oaf	-0.607394	0.000965545	0.0300388	DOWN
Gm14322	1.32363	0.000968907	0.0300536	UP
Trp53bp2	0.301146	0.000972676	0.0300536	UP
Actn2	0.86289	0.000973749	0.0300536	UP
Clec4a2	-0.506161	0.000973941	0.0300536	DOWN
Kcnj5	1.06232	0.000982578	0.0302586	UP
Rplp1	-0.217829	0.000987466	0.0303476	DOWN
Kbtbd7	0.353255	0.000996492	0.0305631	UP
Sorl1	0.284816	0.00100717	0.0308284	UP
Ninj1	-0.435213	0.00102736	0.0313832	DOWN
Fancc	0.412243	0.00104066	0.0316767	UP
Txnip	0.523652	0.00104115	0.0316767	UP
Csrp3	1.02821	0.00104863	0.0318405	UP
Igfbp7	-0.358048	0.00105414	0.0319441	DOWN
Sdc3	-0.241156	0.00105895	0.0320258	DOWN
Ch25h	-0.790792	0.00106584	0.0321293	DOWN
Ryr2	0.910441	0.00106805	0.0321293	UP
Chst11	-0.36777	0.00106927	0.0321293	DOWN
Ppp1r14b	-0.527289	0.00107084	0.0321293	DOWN
Vdr	-0.604846	0.00108228	0.0324087	DOWN
Sesn1	0.311687	0.00108703	0.0324389	UP
Cep68	0.330516	0.00108959	0.0324389	UP
Slc22a3	0.966028	0.0010897	0.0324389	UP
Sfta2	0.452655	0.00110276	0.0326876	UP
Eif3l	-0.17936	0.00110331	0.0326876	DOWN
Scara3	-0.583298	0.00110451	0.0326876	DOWN
Pitpna	-0.170908	0.0011093	0.0327654	DOWN
Bach2	0.491076	0.00111425	0.0328476	UP
Pag1	0.241446	0.00112637	0.0331407	UP
Gtf2i	0.225773	0.00113164	0.0332145	UP
Pcbp1	-0.227485	0.00113537	0.0332145	DOWN
Ptpn1	-0.307924	0.00113545	0.0332145	DOWN
Spata6	-0.260553	0.00114343	0.0333838	DOWN
Smad9	0.578594	0.00118696	0.0345428	UP
Klhdc8a	-0.565053	0.00118775	0.0345428	DOWN
Kcnt1	-2.06317	0.00118995	0.0345428	DOWN
Chmp4b	-0.19161	0.00119518	0.0346283	DOWN
Pdlim3	-0.463602	0.00119918	0.0346781	DOWN
Rps19	-0.333625	0.00120177	0.0346869	DOWN
Slc25a5	-0.242634	0.0012041	0.0346881	DOWN
Col13a1	0.360134	0.00120726	0.0347133	UP
Thsd1	0.263728	0.00120992	0.0347239	UP
Gpr3	-1.91785	0.00121525		DOWN
Mrpl27	-0.276081	0.0012173	0.0348698	DOWN
Sox2	-0.433613	0.0012314	0.0352073	DOWN
Rnf19b	-0.350857	0.00124109	0.0354178	DOWN
C6	0.365632	0.00125363	0.0357086	UP
Dhrs7	0.288555	0.00126014	0.0357955	UP
Cpm	0.622022	0.0012614	0.0357955	UP
Eif3h	-0.161923	0.00126462	0.03582	DOWN
Tmem119	0.340463	0.00127412	0.0360217	UP
Fjx1	-0.565659	0.00129331	0.0364133	DOWN
Pde8b	0.517508	0.00129399	0.0364133	UP
Naga	-0.185551	0.00129516	0.0364133	DOWN
Ogt	0.300838	0.00130242	0.0364958	UP
Ecrg4	-1.22461	0.00130469	0.0364958	DOWN
Clec1a	0.552201	0.00130531	0.0364958	UP
Spred3	-0.412676	0.00130909	0.0365343	DOWN
Dpy19l1	-0.231327	0.00131723	0.0366938	DOWN
Tnc	-0.856204	0.00132632	0.0368661	DOWN
Clec3b	0.47965	0.00132827	0.0368661	UP
Sass6	-0.69962	0.00134929	0.0373811	DOWN
Sphk1	-0.660327	0.00135838	0.0375436	DOWN
Creb1	0.25202	0.00136354	0.0375436	UP
Map3k4	0.258392	0.0013649	0.0375436	UP
Cxcr1	1.32678	0.00136594	0.0375436	UP
Colq	1.21132	0.00137012	0.0375436	UP
Anxa6	0.189014	0.00137232	0.0375436	UP
Ube2m	-0.350506	0.00137246	0.0375436	DOWN
Tmem45a	-0.4814	0.00138176	0.0376734	DOWN
Spx	-1.71869	0.00138217	0.0376734	DOWN
Fasn	0.450465	0.00139237	0.0378098	UP
Myom2	0.917717	0.00139289	0.0378098	UP
Tmc5	-0.916344	0.00139464	0.0378098	DOWN
Calu	-0.233738	0.00140015	0.0378915	DOWN
Snapin	-0.263759	0.00140806	0.0380377	DOWN
Tnip3	-0.697137	0.00141094	0.0380477	DOWN
Col17a1	1.05944	0.00141422	0.0380579	UP
Mb	1.5372	0.00141741	0.0380579	UP
Marchf3	-0.468449	0.00141884	0.0380579	DOWN
Xpo1	0.278598	0.00142781	0.0382311	UP
Acat3	-1.29314	0.00144089	0.0385133	DOWN
Serpinb9b	-0.679908	0.00145067	0.0387065	DOWN
Gid4	0.257666	0.00145822	0.0387858	UP
Kif19a	-0.538316	0.00145875	0.0387858	DOWN
Mgl2	-0.29478	0.00146647	0.0389231	DOWN
Msr1	-0.578041	0.00147059	0.0389642	DOWN
Bcl3	-0.634241	0.00147361	0.0389761	DOWN
Rrbp1	-0.196767	0.00148022	0.0390829	DOWN
Elob	-0.245555	0.00148475	0.0391346	DOWN
Gprasp1	0.335071	0.00149356	0.0392317	UP
F3	-0.546633	0.00149688	0.0392317	DOWN
Il6	-0.977905	0.0014982	0.0392317	DOWN
Xpnpep1	-0.356184	0.00150111	0.0392317	DOWN
Eif4ebp2	0.137141	0.00150136	0.0392317	UP
Asb13	0.244086	0.0015056	0.0392748	UP
Sstr4	0.886625	0.00151567	0.0394586	UP
Casd1	0.183879	0.00151927	0.0394586	UP
Nog	-1.05809	0.00152044	0.0394586	DOWN
Il2ra	-0.607449	0.00152335	0.0394667	DOWN
Folr1	-1.48642	0.00153496	0.0396658	DOWN
Col4a1	-0.276391	0.00153626	0.0396658	DOWN
Cd2	0.535373	0.00155045	0.0399643	UP
Tcap	1.23465	0.00155484	0.0400094	UP
Cdkn1b	0.253885	0.00157116	0.040361	UP
Nrg1	-0.502869	0.00159013	0.0407794	DOWN
Lrp8	-0.644744	0.00159718	0.0408911	DOWN
Tamalin	-0.296257	0.00160337	0.0409805	DOWN
Tubb5	-0.278129	0.00162656	0.0414808	DOWN
D2hgdh	0.277155	0.00162841	0.0414808	UP
Ssc5d	-0.452462	0.00165421	0.0420675	DOWN
Septin5	-0.41092	0.00165818	0.0420977	DOWN
Cd99l2	0.168471	0.00167173	0.0423709	UP
Ass1	-0.361867	0.0016853	0.0426437	DOWN
Insig1	0.330115	0.00169424	0.0427985	UP
Ppp1r18	-0.231935	0.0016985	0.0428349	DOWN
Timm23	-0.263141	0.00172952	0.043545	DOWN
Cd80	-0.504892	0.00173485	0.0436067	DOWN
Sema3c	0.559179	0.00174233	0.0437224	UP
P2ry2	-0.476064	0.00175186	0.0438231	DOWN
Brpf1	-0.220992	0.00175212	0.0438231	DOWN
Col1a2	-0.561303	0.00175858	0.0439125	DOWN
Hdac7	0.249302	0.00176376	0.0439694	UP
Atf7ip	0.24082	0.00177638	0.0440404	UP
Rnf10	-0.157442	0.0017772	0.0440404	DOWN
Lmbrd1	0.2012	0.00177812	0.0440404	UP
Scarb1	-0.45148	0.00177821	0.0440404	DOWN
Fbxo9	0.291471	0.00178679	0.0441809	UP
Ltbp2	-0.491697	0.0017998	0.0443764	DOWN
Ushbp1	0.404277	0.00180055	0.0443764	UP
Abcd3	0.231794	0.0018146	0.0446503	UP
B4galt2	-0.439111	0.00181768	0.0446537	DOWN
S1pr4	0.551017	0.00183212	0.0449358	UP
Tmem109	0.18484	0.00184415	0.0451367	UP
Fcgr3	-0.476743	0.00184626	0.0451367	DOWN
Zfp142	0.43612	0.0018616	0.0454386	UP
Galnt2	-0.286012	0.00189003	0.0460585	DOWN
Mid1ip1	0.23004	0.00190549	0.0463608	UP
Tdrp	0.456946	0.00191045	0.046407	UP
Lsamp	1.87234	0.00192065	0.0465581	UP
Srl	1.28271	0.0019228	0.0465581	UP
Lpcat4	-0.419684	0.00192702	0.0465859	DOWN
Pdzd2	0.419766	0.00193238	0.0466414	UP
Slc30a4	-0.259929	0.00193731	0.0466861	DOWN
Rack1	-0.225018	0.00195411	0.0470164	DOWN
Zfp94	0.713629	0.00195797	0.0470346	UP
Rprm	0.567785	0.00196115	0.0470367	UP
Chl1	-1.52897	0.00199533	0.047781	DOWN
Smim14	0.247885	0.00199849	0.0477813	UP
Nr1d1	0.625047	0.00202673	0.0483692	UP
Pkm	-0.209613	0.00202945	0.0483692	DOWN
Cox8a	-0.210758	0.00205507	0.048903	DOWN
Gle1	0.200496	0.00206841	0.0489895	UP
Rps20	-0.22628	0.00206887	0.0489895	DOWN
Faim2	0.810568	0.00206928	0.0489895	UP
Nme2	-0.261108	0.00207162	0.0489895	DOWN
Tle6	1.15121	0.00208405	0.0492025	UP
Pla2g4c	-1.37058	0.0020871	0.0492025	DOWN
Sting1	-0.487312	0.00211319	0.0497403	DOWN
Pcsk1	-0.965564	0.00211647	0.0497403	DOWN
Tmem94	0.213118	0.00212943	0.0499676	UP
H2-K1	0.17909	0.00214899	0.0502815	UP
Arpc3	-0.235371	0.00214943	0.0502815	DOWN
Eno1	-0.26998	0.00218129	0.0508932	DOWN
Mmp14	-0.512155	0.00218229	0.0508932	DOWN
Pip5k1a	-0.200834	0.00219928	0.0512108	DOWN
Nipsnap3b	-0.272369	0.00223608	0.051988	DOWN
Gprin3	0.53912	0.00224518	0.0521198	UP
Nbl1	0.237914	0.00225763	0.0522501	UP
Slc9a3r2	0.304205	0.00225853	0.0522501	UP
Ncoa7	0.254972	0.00226112	0.0522501	UP
Ints3	0.253074	0.00227136	0.0524069	UP
Rpl35	-0.214329	0.00228064	0.0525413	DOWN
Slc38a2	-0.263479	0.00228913	0.052657	DOWN
Specc1l	0.330936	0.00230045	0.0528372	UP
Tmem132d	0.70887	0.00231457	0.052996	UP
Tasor	0.265207	0.00231628	0.052996	UP
Col16a1	-0.480231	0.00231783	0.052996	DOWN
Cxcl17	-0.567861	0.00234125	0.053451	DOWN
Eif3c	-0.121205	0.0023824	0.0543087	DOWN
Polg	0.353082	0.00239785	0.0545565	UP
Klri2	0.78575	0.00240046	0.0545565	UP
Muc20	-0.577265	0.00240754	0.0546356	DOWN
Art3	0.505196	0.00243219	0.0551127	UP
Selenop	0.207315	0.0024367	0.0551326	UP
Dnajc25	-0.424776	0.00244387	0.0552125	DOWN
Ro60	0.179355	0.00245132	0.0552331	UP
Kxd1	-0.228061	0.00245293	0.0552331	DOWN
Orai1	-0.244385	0.00245569	0.0552331	DOWN
Hrh2	0.888102	0.00246533	0.0553678	UP
Ly86	-0.473841	0.00247703	0.0554676	DOWN
Tarm1	-1.14493	0.00247708	0.0554676	DOWN
Nedd8	-0.173876	0.00248073	0.0554676	DOWN
Iffo2	-0.341175	0.00248873	0.055518	DOWN
Arap3	0.278374	0.0024903	0.055518	UP
Rpl7a	-0.201796	0.00249567	0.0555561	DOWN
Ackr2	-0.285066	0.00250384	0.0556564	DOWN
Smoc2	-0.46318	0.00251036	0.0557196	DOWN
Il3ra	-0.357302	0.0025162	0.0557678	DOWN
Penk	-0.643224	0.00252072	0.0557866	DOWN
Myo6	0.256909	0.00253338	0.0559852	UP
Enpp1	-0.367088	0.00254739	0.0561514	DOWN
Ccl5	0.498437	0.00255175	0.0561514	UP
Mmp15	0.46644	0.002552	0.0561514	UP
Dnah8	0.587427	0.0025788	0.056659	UP
Arpc2	-0.136206	0.00258274	0.0566636	DOWN
Apol7c	1.02177	0.0025929	0.0568043	UP
Ctsh	-0.436012	0.00259719	0.0568164	DOWN
Prps2	0.248414	0.00260479	0.0569005	UP
Slc5a9	-1.77943	0.00261848	0.0571175	DOWN
Dnah7c	-0.528002	0.00262784	0.0572394	DOWN
Enpp4	0.244891	0.00263762	0.0573701	UP
Gm49339	-0.544413	0.00264266	0.0573975	DOWN
Atg9b	-0.839942	0.0026543	0.057568	DOWN
Nabp2	-0.263589	0.00267027	0.0578317	DOWN
C1qb	-0.433143	0.00269978	0.0583875	DOWN
Slc29a1	0.230853	0.00270847	0.0584921	UP
Rab5c	-0.23756	0.00272174	0.0586953	DOWN
Tcf21	0.658959	0.0027259	0.0587017	UP
Ifi207	-0.496887	0.00275845	0.0593117	DOWN
Dpp4	0.426666	0.00276204	0.0593117	UP
Ago4	0.271076	0.00277869	0.0595077	UP
Egr2	-0.470319	0.00277901	0.0595077	DOWN
Dmp1	-1.15306	0.00280941	0.0600739	DOWN
Serpina3m	-1.46462	0.00282254	0.0602697	DOWN
Tet1	0.619868	0.00283198	0.0602908	UP
Arrdc3	0.570807	0.00283525	0.0602908	UP
Scn7a	0.47203	0.00283544	0.0602908	UP
Ndel1	-0.21505	0.00285341	0.060511	DOWN
Ppara	0.784287	0.00285377	0.060511	UP
Zfp992	-0.376129	0.0028715	0.0607429	DOWN
Sun1	0.219976	0.00287374	0.0607429	UP
Zfp2	0.567772	0.00287671	0.0607429	UP
Trim65	0.526769	0.00288118	0.060753	UP
Pla1a	-0.654082	0.0028923	0.0608933	DOWN
Mmp10	-1.19878	0.00289586	0.0608933	DOWN
Capzb	-0.146117	0.00290644	0.0610312	DOWN
Sulf1	-0.356673	0.00291771	0.0611833	DOWN
Adam8	-0.433492	0.00292401	0.0612308	DOWN
Fhl3	-0.484949	0.00293077	0.0612878	DOWN
Wasf3	0.337787	0.00295536	0.0617171	UP
Rbmxl1	-0.198937	0.00297666	0.0620765	DOWN
Mettl8	0.354755	0.00298686	0.0621525	UP
Fasl	1.08241	0.00299097	0.0621525	UP
Actc1	1.14	0.00299486	0.0621525	UP
Ppp1ca	-0.200447	0.00299668	0.0621525	DOWN
Etnk1	0.212062	0.00300555	0.0622514	UP
C1qa	-0.436964	0.00301845	0.0623624	DOWN
Mt2	-1.37354	0.00301913	0.0623624	DOWN
Pim1	-0.384211	0.00302401	0.0623783	DOWN
Gtf2a2	-0.362612	0.00302998	0.062381	DOWN
Hadh	0.225084	0.00303235	0.062381	UP
Cldn1	0.541195	0.00303953	0.0624441	UP
Ckm	1.5594	0.00304443	0.0624602	UP
Tpcn2	-0.388174	0.00305839	0.0626183	DOWN
Gda	-0.570515	0.00306039	0.0626183	DOWN
Cadm1	0.264742	0.00306979	0.0627262	UP
Tnni3	1.03613	0.00307809	0.0628111	UP
Grip1	-0.516744	0.00309344	0.0630397	DOWN
Ccr5	-0.520308	0.00310425	0.0631752	DOWN
Dhrs7c	1.33341	0.00311307	0.0632699	UP
Shisa3	-0.887976	0.00312281	0.063383	DOWN
Tmem258	-0.270222	0.00313312	0.0634543	DOWN
Igfbp4	-0.492054	0.00313468	0.0634543	DOWN
Adamts17	0.954698	0.00314269	0.0634565	UP
Myl1	1.45224	0.00314315	0.0634565	UP
Megf10	-0.895229	0.00315684	0.0636482	DOWN
Sav1	-0.13154	0.00316759	0.0637334	DOWN
Gabrp	-0.325737	0.00317167	0.0637334	DOWN
Pkn3	0.474224	0.00317618	0.0637334	UP
Dab2	-0.388058	0.00317785	0.0637334	DOWN
Rbm3	-0.431464	0.00319211	0.0638732	DOWN
Adgre5	0.395995	0.00319324	0.0638732	UP
Kcns3	0.405999	0.00320597	0.0640435	UP
Sntb1	0.287685	0.00321883	0.0642158	UP
St3gal1	-0.232632	0.00323787	0.064511	DOWN
Ccdc24	-0.470852	0.00325007	0.0646692	DOWN
Itgal	0.380824	0.00326614	0.0649038	UP
Cd14	-0.293053	0.00327222	0.0649398	DOWN
Itln1	-2.37991	0.00330745		DOWN
Cfl2	0.238613	0.00332278	0.065857	UP
Gpd1l	0.194319	0.0033389	0.0660857	UP
Dpysl2	0.345988	0.00334303	0.0660857	UP
Stard3nl	0.266575	0.00336471	0.0664278	UP
Fgf1	0.363882	0.00337698	0.0665835	UP
Fbl	-0.204797	0.00339537	0.0668594	DOWN
Bok	-0.498659	0.00340517	0.0669655	DOWN
Abcb1a	0.277013	0.00341521	0.0670348	UP
Tmem106a	-0.204112	0.00341753	0.0670348	DOWN
Clca3a1	-0.733914	0.00343053	0.0672031	DOWN
Tpra1	0.186556	0.00345354	0.0675665	UP
Mdga1	-0.708995	0.00347178	0.0678359	DOWN
Gm17359	-4.16281	0.00348623		DOWN
Hpgd	0.527835	0.00349337	0.0679709	UP
Cox4i2	0.213078	0.00349467	0.0679709	UP
Lratd1	-0.430667	0.00349684	0.0679709	DOWN
Rasgrf2	0.413848	0.00349703	0.0679709	UP
Klre1	1.03196	0.00350107	0.0679709	UP
Gjb5	-0.825883	0.00351707	0.0681504	DOWN
Nrcam	-0.405174	0.0035193	0.0681504	DOWN
Pappa	-1.09688	0.00354969	0.0686264	DOWN
Ppib	-0.163611	0.00355292	0.0686264	DOWN
Klc1	0.173533	0.00357112	0.0687982	UP
Fkbp1b	-0.489279	0.00357142	0.0687982	DOWN
Zw10	0.229726	0.0035754	0.0687982	UP
Ext1	-0.257777	0.00358107	0.0688199	DOWN
Glt28d2	0.516787	0.00358599	0.0688274	UP
Cav1	0.358394	0.00359137	0.0688436	UP
Smc3	0.164681	0.00359795	0.0688826	UP
Nceh1	0.172477	0.00360247	0.0688826	UP
Retnla	-1.72169	0.00361256	0.0688845	DOWN
Nr1h3	0.320744	0.00361302	0.0688845	UP
Scamp4	-0.234368	0.00361619	0.0688845	DOWN
Gtf3c1	0.234947	0.00362261	0.0689203	UP
Gjb3	-0.731413	0.0036516	0.069385	DOWN
Glrx3	-0.181132	0.00367036	0.0696542	DOWN
Yjefn3	1.17864	0.00367687	0.069667	UP
Bcan	0.97631	0.00368021	0.069667	UP
Rps7	-0.207817	0.00369476	0.0698554	DOWN
Ddx54	-0.16888	0.0037098	0.0698965	DOWN
Zfpm1	-0.286384	0.00371637	0.0698965	DOWN
Coro2a	-0.422262	0.00371824	0.0698965	DOWN
P3h3	-0.246394	0.00371916	0.0698965	DOWN
Eef1akmt4	-0.519107	0.00372299	0.0698965	DOWN
Ccdc122	-0.558451	0.00372456	0.0698965	DOWN
Tymp	-0.334075	0.00376036	0.0704813	DOWN
Glb1l3	1.05567	0.00378191	0.0707741	UP
Fhod1	0.300337	0.00378531	0.0707741	UP
Dmd	0.268724	0.00379318	0.0708339	UP
Porcn	-0.316188	0.00380704	0.0709688	DOWN
Ubp1	-0.352199	0.00380974	0.0709688	DOWN
Npr2	0.253323	0.00381987	0.0710126	UP
Macf1	0.301014	0.00382145	0.0710126	UP
Akr1c19	0.582799	0.00384221	0.0712404	UP
Saa3	-0.99921	0.0038431	0.0712404	DOWN
Tmem37	-0.416038	0.00385301	0.0713371	DOWN
Rab4b	-0.289678	0.00387777	0.0716662	DOWN
Tiam2	-0.622202	0.00388023	0.0716662	DOWN
Fignl2	-0.342091	0.00389495	0.0718507	DOWN
Syngr2	-0.19692	0.00394259	0.0726413	DOWN
Agpat5	0.256491	0.00394908	0.0726726	UP
Klra4	0.898929	0.00395631	0.0727175	UP
Sfn	-0.525801	0.00396592	0.072806	DOWN
Hp1bp3	0.142168	0.00398333	0.0730374	UP
Ckap4	-0.35944	0.00399954	0.073246	DOWN
Tnfsf10	0.513698	0.00400567	0.07327	UP
Irf6	0.293416	0.00402424	0.0735212	UP
Cds2	0.18937	0.00405339	0.0738936	UP
Susd6	-0.20964	0.00405523	0.0738936	DOWN
Stat5b	0.192759	0.00405923	0.0738936	UP
Ltbp4	0.270781	0.00407009	0.0740026	UP
Duox2	1.18045	0.00409939	0.0744461	UP
Tgfb1	-0.299393	0.00410853	0.074523	DOWN
Hivep3	-0.376872	0.00411614	0.0745719	DOWN
Tbx1	-0.52055	0.00413751	0.0748644	DOWN
Pofut2	-0.182868	0.00414338	0.0748644	DOWN
Chaf1b	-0.501722	0.00414708	0.0748644	DOWN
Klra7	0.962435	0.00415678	0.0749491	UP
Ktn1	0.156673	0.00416165	0.0749491	UP
Adk	0.254316	0.00417871	0.0750854	UP
Fat1	-0.171542	0.00419309	0.0750854	DOWN
Vgll3	-0.392545	0.00419564	0.0750854	DOWN
Rab11fip5	-0.24245	0.00419582	0.0750854	DOWN
Camk2n2	-0.590646	0.0041969	0.0750854	DOWN
Myd88	-0.268414	0.00419889	0.0750854	DOWN
Gck	-0.712514	0.00420629	0.0751293	DOWN
S100a11	-0.380109	0.00422551	0.0753721	DOWN
Tpm4	-0.179077	0.00422981	0.0753721	DOWN
Nuak1	0.367084	0.00424229	0.0755057	UP
Tnfrsf1a	-0.190153	0.00427165	0.0759393	DOWN
Nadk2	0.284519	0.00428381	0.0759848	UP
Spp1	-0.477944	0.00428422	0.0759848	DOWN
Vsig10l	-0.453327	0.00429856	0.0761502	DOWN
Ryr3	0.731042	0.00431664	0.0763814	UP
Adamts9	-0.436922	0.0043234	0.0764119	DOWN
Dock4	0.307519	0.0043309	0.0764555	UP
Slc9a3r1	-0.193207	0.00433857	0.0765019	DOWN
Cpxm2	-0.538497	0.00438074	0.0771559	DOWN
Ulk2	0.199785	0.00439206	0.0772656	UP
Adamts1	-0.417508	0.00439859	0.077291	DOWN
Rab27b	0.451863	0.00442651	0.0775781	UP
Msx1	-0.514565	0.00442904	0.0775781	DOWN
Daam1	0.205094	0.00443091	0.0775781	UP
Klra8	0.826411	0.00443537	0.0775781	UP
Vill	-0.443548	0.00445323	0.0778009	DOWN
Tmem158	-0.653275	0.00446143	0.0778148	DOWN
Sco2	-1.1362	0.00446428	0.0778148	DOWN
Tbc1d2	-0.190982	0.00450057	0.0783574	DOWN
Slco4a1	-0.895971	0.00450719	0.0783829	DOWN
Pdlim4	-0.446433	0.00452286	0.0785653	DOWN
Fndc3b	-0.219191	0.0045403	0.0787205	DOWN
Cnn3	-0.204942	0.00454217	0.0787205	DOWN
Rpsa	-0.49197	0.00455737	0.0788939	DOWN
Astn2	0.318122	0.00456975	0.0790182	UP
Csrp2	-0.353892	0.00457594	0.0790303	DOWN
Gria1	1.29068	0.00458086	0.0790303	UP
Tbx20	1.13902	0.00458919	0.0790515	UP
Vasp	-0.218625	0.00459707	0.0790515	DOWN
Atp1a1	-0.192793	0.00459771	0.0790515	DOWN
Gm6377	-0.598652	0.00461364	0.0791631	DOWN
Zfp654	0.220081	0.00461957	0.0791631	UP
P4ha1	0.313904	0.00462201	0.0791631	UP
Rab3il1	-0.420567	0.00462591	0.0791631	DOWN
Cotl1	-0.376848	0.00463027	0.0791631	DOWN
Pik3c3	0.254492	0.00463778	0.0792022	UP
Tex11	0.908367	0.00465682	0.0794379	UP
E2f8	-0.567163	0.00468895	0.0798963	DOWN
Srf	-0.263962	0.00470688	0.080112	DOWN
Sox11	0.686809	0.0047303	0.0804204	UP
Hars2	0.230551	0.00473695	0.0804435	UP
Ckb	-0.397446	0.00475772	0.0806692	DOWN
Vipr2	0.816916	0.00476088	0.0806692	UP
Rmdn2	0.427606	0.00477702	0.0807318	UP
Prickle1	0.493623	0.00478198	0.0807318	UP
Gdi1	0.155472	0.00478246	0.0807318	UP
Kcnj3	1.76623	0.00478584	0.0807318	UP
Emp1	-0.336326	0.00479286	0.0807485	DOWN
Ccdc80	-0.579417	0.00480082	0.0807485	DOWN
Fbxl2	-0.878179	0.00480279	0.0807485	DOWN
Ago1	0.225621	0.00481913	0.0809336	UP
Gm49394	-2.10043	0.00482506		DOWN
Fam171a1	0.223307	0.0048274	0.080983	UP
Stard4	0.352756	0.00485845	0.0814138	UP
Gbx2	-1.62692	0.00487109	0.0815358	DOWN
1700017B05Rik	-0.284627	0.00489346	0.0818199	DOWN
Prkcq	0.390427	0.00492228	0.0821277	UP
Hnrnpab	-0.238668	0.00492268	0.0821277	DOWN
Tmem121b	1.13251	0.00493773	0.0822883	UP
Mid1	-0.405905	0.00498271	0.0829468	DOWN
Slc17a7	1.70142	0.00499104	0.0829945	UP
Lamc2	-0.197328	0.0050068	0.0831655	DOWN
Obscn	1.08613	0.0050183	0.0831756	UP
Eef2	-0.139156	0.00502157	0.0831756	DOWN
Ddx39a	-0.319034	0.00502385	0.0831756	DOWN
Arl2	-0.394934	0.00503551	0.0832091	DOWN
Fcgr1	-0.517997	0.00503777	0.0832091	DOWN
Ppp1r13l	-0.296816	0.00504305	0.0832091	DOWN
Sorcs2	-0.295683	0.00504779	0.0832091	DOWN
Tspan1	-0.355866	0.00507088	0.0834368	DOWN
Zcchc24	-0.280967	0.00507656	0.0834368	DOWN
Psmb2	-0.205706	0.00507809	0.0834368	DOWN
Foxc2	-0.830162	0.00509383	0.0836049	DOWN
Tspan12	0.302671	0.00510076	0.0836283	UP
Bex4	0.47973	0.00510862	0.0836667	UP
Usp46	0.259772	0.00513089	0.0837308	UP
Dbn1	-0.373064	0.00513393	0.0837308	DOWN
Pfn1	-0.23437	0.00513582	0.0837308	DOWN
Gimap4	0.369583	0.00513886	0.0837308	UP
Gpbp1l1	0.204133	0.00514011	0.0837308	UP
Banp	0.581038	0.00514665	0.0837476	UP
Ccdc71l	-0.291477	0.00515437	0.0837833	DOWN
Hnrnpa3	0.146644	0.00515994	0.0837842	UP
Dda1	-0.228616	0.00517263	0.0839006	DOWN
Chka	0.299803	0.00518857	0.0840693	UP
Ces2e	0.675373	0.0052081	0.0842957	UP
Mrps35	0.277091	0.00522134	0.08442	UP
Efcc1	0.643104	0.00525246	0.0848327	UP
Fus	-0.314097	0.00526412	0.0849307	DOWN
Klhl41	0.865799	0.00528853	0.0850063	UP
Dnajb2	0.225456	0.00529755	0.0850063	UP
Tceal1	0.363658	0.00529816	0.0850063	UP
Prr15	-0.38309	0.00529888	0.0850063	DOWN
Ltbr	-0.198866	0.00530704	0.0850063	DOWN
Galnt1	-0.194176	0.00530789	0.0850063	DOWN
Mapt	0.457086	0.00530799	0.0850063	UP
Rpl17	-0.294089	0.00532558	0.0851168	DOWN
Kansl1	0.175322	0.00532611	0.0851168	UP
Icam2	0.270011	0.00535004	0.0854094	UP
Clstn1	0.204069	0.00537545	0.0856372	UP
Mybphl	1.3688	0.00537559	0.0856372	UP
Eif2s2	-0.24529	0.00538193	0.085644	DOWN
Clec14a	0.395311	0.0053873	0.085644	UP
1700016K19Rik	-0.454345	0.00540139	0.0857586	DOWN
Fancg	0.338969	0.00540581	0.0857586	UP
Cfap77	-0.518816	0.0054273	0.0860097	DOWN
Rhbdl1	0.482231	0.00543916	0.0861078	UP
Pde1a	-0.630116	0.00545247	0.086168	DOWN
Pla2g2d	0.89116	0.00545432	0.086168	UP
Mme	0.430966	0.00547155	0.0862733	UP
Gpd1	0.440427	0.0054724	0.0862733	UP
Dazap1	-0.230764	0.00547803	0.0862733	DOWN
Srm	-0.372164	0.00549111	0.0863205	DOWN
Btbd3	0.287501	0.0054924	0.0863205	UP
Dram1	0.240485	0.00552277	0.0867081	UP
Yae1d1	0.225856	0.00553542	0.0868168	UP
Zmat1	0.365479	0.0055477	0.0869197	UP
Hif1a	-0.274885	0.0055553	0.086949	DOWN
Csf3	-2.21877	0.00555858		DOWN
Hsdl2	0.237097	0.0055644	0.0870018	UP
Vtcn1	-0.611499	0.00559464	0.0873846	DOWN
Dclk1	-0.411046	0.00565379	0.0881832	DOWN
Arfrp1	0.312751	0.00565947	0.0881832	UP
Ccpg1	0.197122	0.0056632	0.0881832	UP
Wfdc17	-0.471303	0.00567165	0.0882244	DOWN
Dnah17	-0.424524	0.00568591	0.0883557	DOWN
Sorbs1	0.491107	0.00571431	0.0885886	UP
Gnai2	-0.179547	0.00571614	0.0885886	DOWN
Acbd5	0.19521	0.00571864	0.0885886	UP
Kat14	0.197701	0.00572424	0.0885886	UP
Inf2	-0.251175	0.00574522	0.0887612	DOWN
Pfdn1	-0.242348	0.00574709	0.0887612	DOWN
Dnajc22	-1.45174	0.005759		DOWN
Fam53b	0.18176	0.00580044	0.0894942	UP
Cnbd2	-0.587045	0.00582368	0.0897284	DOWN
Ube2b	0.18851	0.00582744	0.0897284	UP
Lix1l	-0.180278	0.00585726	0.0900631	DOWN
Txlnb	1.02021	0.00586104	0.0900631	UP
Mrpl54	-0.257734	0.00587931	0.0902524	DOWN
Prelid3b	-0.199431	0.00590291	0.0904916	DOWN
Prim2	-0.325921	0.00590681	0.0904916	DOWN
Eipr1	-0.547513	0.0059153	0.0905304	DOWN
Socs5	-0.251536	0.00593407	0.0907262	DOWN
Atp6v0a4	-0.553136	0.0059489	0.0908614	DOWN
Fzd7	0.291856	0.00598452	0.0913135	UP
Tgm1	-0.503957	0.00600407	0.0915199	DOWN
Tcp11l2	0.31402	0.00604475	0.0920475	UP
Sectm1b	-1.68958	0.00606536	0.0922688	DOWN
Nckap5	0.353662	0.00608919	0.0925387	UP
Zbp1	-0.531773	0.0061021	0.092603	DOWN
Plekhg5	0.207361	0.00610682	0.092603	UP
Arhgef10	0.264311	0.00612878	0.092603	UP
Adgrg1	-0.213862	0.00613384	0.092603	DOWN
Aebp1	-0.303346	0.00613574	0.092603	DOWN
Acadm	0.246489	0.00613619	0.092603	UP
Itgb1bp2	1.05756	0.00613812	0.092603	UP
Crebrf	0.297167	0.00614222	0.092603	UP
Ptn	-0.689556	0.00616547	0.0928613	DOWN
Yipf4	0.264112	0.00617657	0.0928784	UP
Gm9747	0.872039	0.00618138	0.0928784	UP
Med25	-0.200795	0.00618496	0.0928784	DOWN
Chic2	-0.294323	0.00620513	0.0930893	DOWN
Kank4	0.446386	0.0062131	0.0930992	UP
Rasgef1a	0.317074	0.00621806	0.0930992	UP
Kremen1	-0.163802	0.00624967	0.0934649	DOWN
Phka1	0.234092	0.00625546	0.0934649	UP
Mylk3	0.959207	0.0062656	0.0934649	UP
Cops6	-0.232236	0.00627595	0.0934649	DOWN
Mamstr	-0.963011	0.00627677	0.0934649	DOWN
Bcs1l	0.315067	0.00629261	0.0934649	UP
Grb14	0.355511	0.00629453	0.0934649	UP
Dusp6	-0.236022	0.00629812	0.0934649	DOWN
Uba52	-0.311939	0.00629867	0.0934649	DOWN
Tesk2	-0.356134	0.00630405	0.0934649	DOWN
Krt10	0.527559	0.00632159	0.0936335	UP
Timd4	1.30327	0.006334	0.0937259	UP
Tes	-0.196515	0.00636263	0.0939894	DOWN
Ppp1r36	-0.450945	0.00637819	0.0939894	DOWN
Tmem59l	0.361639	0.00638184	0.0939894	UP
Pisd	-0.185106	0.00638222	0.0939894	DOWN
Ace3	0.443755	0.00638276	0.0939894	UP
Spdef	-1.03465	0.00641931	0.0943357	DOWN
Cdk18	-0.177165	0.00641993	0.0943357	DOWN
Cert1	0.163836	0.00642492	0.0943357	UP
Add1	0.111068	0.00644961	0.0945624	UP
Fchsd2	0.1791	0.00645282	0.0945624	UP
Pdha1	0.159871	0.00646417	0.0946118	UP
Cstf1	-0.209679	0.00646865	0.0946118	DOWN
Gm29106	-2.61411	0.0064844		DOWN
Nicn1	0.306997	0.00648577	0.094648	UP
Mylk4	1.171	0.00648713	0.094648	UP
U2surp	0.181211	0.00650095	0.094648	UP
Septin9	-0.281799	0.00650162	0.094648	DOWN
Heca	0.216136	0.00650861	0.094648	UP
Dpyd	0.432236	0.00651325	0.094648	UP
Golim4	-0.165814	0.00651477	0.094648	DOWN
Ccn1	-0.438411	0.00652471	0.0947018	DOWN
Flt4	-0.314948	0.00653718	0.0947922	DOWN
Zfp281	-0.236254	0.00656014	0.0950344	DOWN
Acly	0.242745	0.0065816	0.0952537	UP
Myh9	-0.135988	0.00659683	0.0952537	DOWN
St3gal6	0.300579	0.00660591	0.0952537	UP
Pde12	-0.31028	0.00660618	0.0952537	DOWN
H2-D1	0.120279	0.00660665	0.0952537	UP
Hhip	0.362559	0.00664071	0.0956539	UP
Myh6	1.19116	0.00670387	0.0964722	UP
Lmod2	1.03306	0.00671466	0.0965359	UP
Prelid1	-0.238987	0.00672561	0.0966018	DOWN
Sh2d4a	0.226373	0.00674108	0.0966725	UP
Cxcl14	-0.479498	0.00674326	0.0966725	DOWN
Pprc1	-0.266677	0.00675016	0.0966802	DOWN
Loxl4	-0.430633	0.00676257	0.0967665	DOWN
Shfl	-0.706387	0.00678407	0.0969828	DOWN
Atp8b1	-0.322584	0.00679372	0.0970294	DOWN
Fam117a	0.265656	0.00680092	0.0970409	UP
Rasd2	0.727807	0.00682341	0.0970496	UP
Rassf3	0.279397	0.00682435	0.0970496	UP
Gpc1	-0.352235	0.00683028	0.0970496	DOWN
Kmt2c	0.229253	0.00683409	0.0970496	UP
Ms4a4d	0.487691	0.0068378	0.0970496	UP
Pfdn5	-0.178443	0.00684377	0.0970496	DOWN
Irx5	0.41468	0.00684627	0.0970496	UP
Hmga1	-0.268014	0.0068763	0.0973843	DOWN
Gpr35	-0.541099	0.00691495	0.0978404	DOWN
Sipa1	0.194797	0.00692458	0.0978854	UP
Pdzrn3	-0.360153	0.00696387	0.0982556	DOWN
Wdr83os	-0.247508	0.00697052	0.0982556	DOWN
Odc1	-0.327184	0.00697738	0.0982556	DOWN
Hdc	0.41395	0.00697819	0.0982556	UP
Rassf1	-0.257602	0.00698343	0.0982556	DOWN
Ms4a4a	-0.709439	0.00699403	0.0982556	DOWN
Hs6st1	-0.269003	0.00699606	0.0982556	DOWN
Rab20	-0.506269	0.00704043	0.0987873	DOWN
Smim11	0.272752	0.00707604	0.0991952	UP
Fstl3	-0.359203	0.00708372	0.0991962	DOWN
Sh3bgrl3	-0.232069	0.00708989	0.0991962	DOWN
Ror1	-0.332808	0.00710673	0.0991962	DOWN
Lsm2	-0.383628	0.00710797	0.0991962	DOWN
Chst3	0.524594	0.00711001	0.0991962	UP
Mettl26	0.239906	0.00711531	0.0991962	UP
Acss2	0.374332	0.00712715	0.0992701	UP
Lmtk2	0.227743	0.00713481	0.0992857	UP
Fer1l4	-0.856367	0.00715478	0.0994723	DOWN
Vnn1	0.322736	0.00717316	0.0995632	UP
Ms4a6d	-0.487146	0.00718622	0.0995632	DOWN
Akr1b8	-0.346689	0.00719921	0.0995632	DOWN
Pank1	0.296341	0.00720236	0.0995632	UP
Phex	0.369513	0.0072054	0.0995632	UP
Hmg20a	0.200344	0.00720646	0.0995632	UP
Tmem38a	0.392346	0.00720722	0.0995632	UP
Ctxn1	-0.34233	0.00721441	0.0995685	DOWN
Vps9d1	-0.568962	0.00722071	0.0995685	DOWN
Pias1	0.18212	0.00723262	0.0996421	UP
Ralgps2	0.439466	0.00725824	0.0998509	UP
Cftr	0.797868	0.00726093	0.0998509	UP
Zfp1	-0.386108	0.00728882	0.100144	DOWN
Rnf31	0.194873	0.00733146	0.100562	UP
Thbs4	-0.90259	0.00733781	0.100562	DOWN
Ripk3	-0.274037	0.0073391	0.100562	DOWN
Slc13a2	-1.09208	0.00735826	0.100733	DOWN
Pde3a	0.23571	0.00736938	0.100795	UP
Wnt10b	0.450522	0.0073926	0.101021	UP
Slc12a6	0.25302	0.00742114	0.101271	UP
Acaa2	0.249144	0.00742426	0.101271	UP
Pamr1	0.319141	0.00743791	0.101318	UP
Ppp1r32	-0.550858	0.00744309	0.101318	DOWN
Scrn3	0.270046	0.00745116	0.101318	UP
Mgat4a	-0.200863	0.00745439	0.101318	DOWN
Rpl14	-0.277514	0.00746935	0.101431	DOWN
Acvr2b	0.407305	0.00748536	0.101557	UP
Ptrh1	-0.572556	0.0075489	0.102245	DOWN
Kcna2	0.819581	0.00755633	0.102245	UP
Ssh2	0.244492	0.00756148	0.102245	UP
Mcc	0.478086	0.00756297	0.102245	UP
Rnf43	0.357693	0.00760368	0.102704	UP
Cdan1	0.218605	0.00762095	0.102846	UP
Asic1	2.45407	0.00763673		UP
Ankra2	0.215092	0.00765828	0.103252	UP
Arhgdia	-0.16871	0.0076681	0.103252	DOWN
Mospd2	0.175108	0.00767149	0.103252	UP
Tppp3	0.391497	0.00767891	0.103261	UP
Arhgef2	0.188016	0.0077178	0.103614	UP
Wfdc12	-0.978911	0.00771886	0.103614	DOWN
Snx16	0.414357	0.00776278	0.104112	UP
Stard8	0.347658	0.00777996	0.104227	UP
Gpx8	-0.221368	0.00778942	0.104227	DOWN
Sfrp2	-0.584303	0.00779199	0.104227	DOWN
Trnp1	-0.45822	0.00780819	0.104352	DOWN
Casq2	1.30198	0.0078752	0.105155	UP
Fxyd5	-0.394354	0.00788964	0.105255	DOWN
Rsbn1l	0.212628	0.00790743	0.1054	UP
Car13	-0.452306	0.00792753	0.105527	DOWN
Ccn4	-0.886204	0.00793612	0.105527	DOWN
Setd1a	-0.232315	0.00794425	0.105527	DOWN
Scgb3a1	-0.973387	0.00794475	0.105527	DOWN
Bambi	0.373951	0.00798529	0.105973	UP
Fmo5	0.323369	0.00799764	0.106044	UP
Pik3ca	0.215728	0.00801561	0.106189	UP
Sec61a1	-0.149671	0.0080265	0.106241	DOWN
Scnn1b	-0.276599	0.00804597	0.106406	DOWN
Ext2	-0.124141	0.00806826	0.106605	DOWN
Zbbx	-0.764948	0.00808056	0.106605	DOWN
Ncr1	0.72092	0.00808485	0.106605	UP
Ccdc191	0.311776	0.00808908	0.106605	UP
Kif1b	0.214821	0.00812661	0.106981	UP
Msl2	0.132972	0.00813601	0.106981	UP
Tbx3	0.356755	0.00813881	0.106981	UP
Tsr1	-0.190785	0.00815349	0.107082	DOWN
Cebpb	-0.692012	0.00818152	0.107307	DOWN
Efhd2	-0.211788	0.00818609	0.107307	DOWN
Lif	-0.853507	0.00819185	0.107307	DOWN
Mgat3	-0.275446	0.00821652	0.107472	DOWN
Zfp973	0.515645	0.0082186	0.107472	UP
Ggt7	-0.523488	0.00823544	0.107599	DOWN
Scn3a	0.557098	0.00826782	0.10793	UP
Anxa1	-0.253328	0.00827791	0.107968	DOWN
Gria3	-0.517653	0.00828515	0.10797	DOWN
Fbxw2	0.187158	0.00831486	0.108264	UP
Foxn4	-0.952446	0.00835075	0.108638	DOWN
Has1	-0.614905	0.00836878	0.10878	DOWN
Rnf144a	0.535766	0.00838094	0.108845	UP
Capg	-0.226729	0.00840773	0.109039	DOWN
Sdha	0.137156	0.00842027	0.109039	UP
Oard1	0.245352	0.00842433	0.109039	UP
Trdn	1.30137	0.00842461	0.109039	UP
Plp2	-0.218141	0.00843872	0.109112	DOWN
Gfus	-0.285178	0.00844865	0.109112	DOWN
Pfkm	0.265526	0.00845535	0.109112	UP
Dap	-0.192945	0.00846222	0.109112	DOWN
Sap25	1.23498	0.00846618	0.109112	UP
Xpc	0.291426	0.00848352	0.109242	UP
Rph3al	0.331806	0.00851667	0.109576	UP
Taf8	0.253159	0.00853866	0.109766	UP
Comp	-0.838511	0.00855198	0.109844	DOWN
Fitm1	1.35771	0.0086056	0.11044	UP
Psat1	-0.303982	0.00861792	0.110504	DOWN
Prkaa2	0.250532	0.00863451	0.110624	UP
Rbm38	0.377192	0.00865959	0.110852	UP
Shc2	-0.502449	0.00872355	0.111576	DOWN
Capns1	-0.134932	0.0087369	0.111653	DOWN
Taf5l	-0.206401	0.00875668	0.111812	DOWN
Gpc4	-0.244246	0.00878191	0.111987	DOWN
Epha7	0.323757	0.00878521	0.111987	UP
Nckap5l	-0.269936	0.0088946	0.113287	DOWN
Fau	-0.176846	0.00891926	0.113506	DOWN
Mark1	-0.356023	0.0089367	0.113632	DOWN
Gja5	-0.434717	0.0089727	0.113995	DOWN
Ripor3	-0.658956	0.00900976	0.11437	DOWN
Ifi204	-0.535506	0.00902085	0.114415	DOWN
Tead3	-0.296287	0.00902998	0.114435	DOWN
Pex7	0.197559	0.00904207	0.114493	UP
Kank3	0.30826	0.00907906	0.114865	UP
Snx27	0.159153	0.00908807	0.114884	UP
Cav2	0.323559	0.00912136	0.115064	UP
Ptk7	-0.206222	0.00912459	0.115064	DOWN
Acaca	0.378835	0.0091251	0.115064	UP
Emp3	-0.306949	0.00913541	0.115082	DOWN
Atp5j	-0.151861	0.00914167	0.115082	DOWN
Nuak2	-0.276083	0.00919525	0.115661	DOWN
Pafah1b1	0.183212	0.00921035	0.115755	UP
Pnma2	-1.73607	0.00921707		DOWN
Nt5dc2	-0.354741	0.00924241	0.116061	DOWN
Sema3d	-0.449819	0.00927496	0.116374	DOWN
Palld	-0.256734	0.00928454	0.116398	DOWN
Rpl10a	-0.26973	0.00930767	0.116592	DOWN
Gpx7	-0.340517	0.00931963	0.116645	DOWN
Pde5a	0.319204	0.00935554	0.116998	UP
C1qc	-0.376562	0.00939673	0.117312	DOWN
Nlrp1b	-0.715546	0.00939929	0.117312	DOWN
Trpc3	0.596176	0.00940378	0.117312	UP
Ctu1	0.280032	0.00941772	0.117389	UP
Rpn2	-0.244639	0.00943738	0.117454	DOWN
Cd276	-0.409351	0.00943844	0.117454	DOWN
Erbb4	1.54181	0.00951077	0.118091	UP
Rgs4	-0.419438	0.00951278	0.118091	DOWN
Magi3	0.280275	0.00951289	0.118091	UP
Rpl27	-0.342775	0.00953935	0.118255	DOWN
Plekhm1	0.240088	0.00954173	0.118255	UP
Cfap299	-0.636099	0.00955792	0.118359	DOWN
Nsg2	0.603075	0.00957294	0.118449	UP
Rps6	-0.264025	0.00960318	0.11861	DOWN
P2rx6	0.396693	0.00960726	0.11861	UP
Copz2	-0.250598	0.00960942	0.11861	DOWN
Trim24	-0.256342	0.00962773	0.118703	DOWN
Loxl2	-0.442176	0.00963262	0.118703	DOWN
Chordc1	0.33521	0.00964526	0.118763	UP
Gm28729	-0.435656	0.00970965	0.119459	DOWN
Cped1	0.355854	0.00976778	0.11993	UP
Pwwp2b	0.200279	0.0097715	0.11993	UP
Ncaph	-0.439979	0.00977721	0.11993	DOWN
Dph3	-0.280631	0.00977953	0.11993	DOWN
Map3k2	0.18024	0.00981313	0.120245	UP
Lrrc26	-0.589309	0.00985071	0.120605	DOWN
AU018091	-1.49856	0.00985846	0.120605	DOWN
Khk	0.361136	0.00986717	0.120615	UP
Mmrn1	-0.47647	0.0098929	0.120811	DOWN
Tbl1xr1	0.17971	0.00989917	0.120811	UP
Zfp993	-0.923629	0.00993799	0.121155	DOWN
Lck	0.372387	0.00994329	0.121155	UP
Six1	-0.470129	0.00998128	0.12152	DOWN
Ccl17	-0.540035	0.00999743	0.121619	DOWN
Olfr975	0.802601	0.0100192	0.12178	UP
Amph	0.443356	0.0100267	0.12178	UP
Atad3a	-0.234424	0.01006	0.121956	DOWN
Tnfrsf25	0.533867	0.0100781	0.121956	UP
Bhlhe40	-0.44793	0.010086	0.121956	DOWN
Pcsk6	-0.438199	0.0100863	0.121956	DOWN
Hjv	1.05511	0.0100948	0.121956	UP
Abhd5	0.223316	0.0100953	0.121956	UP
Scn4b	0.94393	0.0100974	0.121956	UP
Tnfsf8	-0.484602	0.0101269	0.122215	DOWN
Adi1	0.223645	0.0101503	0.122401	UP
Atox1	-0.246205	0.0101869	0.122744	DOWN
Zmynd19	-0.221855	0.0102096	0.12292	DOWN
Eef1g	-0.208306	0.0102193	0.122939	DOWN
Cnga2	-0.748806	0.0102363	0.123046	DOWN
Samd1	-0.271455	0.0102592	0.123224	DOWN
D930048N14Rik	0.340247	0.0102804	0.123381	UP
Flot1	-0.260651	0.0102958	0.123469	DOWN
Denn2b	0.247174	0.0103098	0.123539	UP
Nipbl	0.200605	0.0103569	0.123949	UP
Kif1a	-0.224424	0.0103675	0.123949	DOWN
Grem2	0.321323	0.0103686	0.123949	UP
Laptm4b	0.192019	0.0103779	0.123964	UP
Nhlrc2	0.299747	0.0103993	0.124016	UP
Tusc2	0.208738	0.0104098	0.124016	UP
Rgs11	1.31063	0.0104209	0.124016	UP
Mrps16	-0.351879	0.0104242	0.124016	DOWN
Plekha1	0.171587	0.0104327	0.124016	UP
Rps23	-0.400476	0.0104348	0.124016	DOWN
Tnni3k	1.62375	0.0104395	0.124016	UP
Lrfn4	-0.334511	0.010462	0.124186	DOWN
Hkdc1	0.439115	0.0105121	0.124684	UP
Smpx	2.51309	0.0105228	0.124712	UP
Tuba1c	-0.321226	0.0105444	0.124871	DOWN
Marf1	0.235363	0.0105663	0.125018	UP
Numa1	0.200303	0.0105733	0.125018	UP
Cytl1	0.628995	0.0106387	0.125631	UP
Speer4c	-0.892569	0.0106416	0.125631	DOWN
Megf9	0.247761	0.0106836	0.126028	UP
Eif4a2	0.192642	0.0107266	0.126346	UP
Asb2	0.592114	0.0107392	0.126346	UP
Tigd5	-0.460735	0.0107437	0.126346	DOWN
Gtse1	-0.51847	0.0107438	0.126346	DOWN
Aldh3b2	1.49283	0.0107729	0.12659	UP
Poll	0.292022	0.0107825	0.126605	UP
Arl6ip1	0.231184	0.0108051	0.126772	UP
Sat1	-0.238768	0.0108144	0.126783	DOWN
Nudt4	-0.194789	0.0108358	0.126843	DOWN
Mettl7a1	0.409194	0.0108471	0.126843	UP
Bdkrb2	-0.436215	0.0108487	0.126843	DOWN
Lonrf2	1.17538	0.0108529	0.126843	UP
Fkbp4	0.316245	0.0108673	0.126914	UP
Setx	0.19902	0.0108766	0.126924	UP
Slc39a1	-0.209878	0.0109032	0.127126	DOWN
Tatdn2	-0.212054	0.0109143	0.127126	DOWN
Acsl5	0.168162	0.0109271	0.127126	UP
Itga8	0.453551	0.0109274	0.127126	UP
AW549877	0.199099	0.0109409	0.127185	UP
Egln3	-0.602991	0.0109551	0.127206	DOWN
Slc9a1	-0.210297	0.0109594	0.127206	DOWN
Hmbox1	0.211715	0.0109836	0.127389	UP
Fmn1	-0.392549	0.0110016	0.127501	DOWN
Slc8b1	0.220021	0.0110167	0.127579	UP
Mfap4	0.381909	0.0110381	0.127729	UP
Kdm5d	0.356885	0.0110484	0.12775	UP
Utp4	-0.271512	0.0110826	0.128049	DOWN
Cd3eap	-0.257285	0.0111352	0.128559	DOWN
Fabp4	1.39178	0.0111545	0.128684	UP
Med16	-0.190531	0.011204	0.129137	DOWN
Akap5	0.19203	0.0112158	0.129137	UP
Exd2	0.265816	0.0112193	0.129137	UP
Usp9x	0.132927	0.0112446	0.129241	UP
Gmppa	-0.202664	0.0112454	0.129241	DOWN
Cyp39a1	0.293468	0.0112989	0.129693	UP
Syt13	-0.582342	0.0113018	0.129693	DOWN
Zbtb40	0.266472	0.0113302	0.129921	UP
H2-Q7	0.413299	0.0113662	0.130235	UP
Clec4e	-0.949442	0.0114188	0.130738	DOWN
Egfl7	0.164455	0.0114273	0.130738	UP
Mybpc2	0.316913	0.0114893	0.131348	UP
Gtf2f1	-0.209993	0.0115248	0.131655	DOWN
Rnd3	-0.328528	0.0115472	0.131812	DOWN
Prss22	-1.7167	0.0115686	0.131956	DOWN
Septin4	0.283848	0.0116061	0.132185	UP
Ypel3	0.207458	0.0116069	0.132185	UP
Adam28	-0.257213	0.0116147	0.132185	DOWN
Tmem159	0.174118	0.0116252	0.132188	UP
Acpp	-0.450738	0.0116324	0.132188	DOWN
Vmn1r46	0.567095	0.0116792	0.132621	UP
Nek1	0.219305	0.0117242	0.133032	UP
N4bp2l2	0.257425	0.0117424	0.133139	UP
Pcid2	0.210931	0.0117582	0.133219	UP
Trub1	0.290201	0.0117806	0.133333	UP
Rnf149	-0.283668	0.0117859	0.133333	DOWN
Kif3b	-0.139112	0.0118143	0.133518	DOWN
Bex3	-0.269347	0.0118292	0.133518	DOWN
Xlr3a	-1.17948	0.0118335	0.133518	DOWN
Zfp991	-0.316695	0.0118374	0.133518	DOWN
Dhfr	-0.374798	0.0118598	0.133672	DOWN
Ampd2	-0.201239	0.0119098	0.134101	DOWN
Jcad	0.311745	0.0119156	0.134101	UP
Mtmr10	0.238893	0.0119275	0.134136	UP
Thsd7b	1.82819	0.0119279		UP
Pcyt1a	0.175484	0.0119536	0.13433	UP
Arhgef15	0.310751	0.0119773	0.134497	UP
E130308A19Rik	0.309065	0.0119948	0.13455	UP
Vmp1	-0.151941	0.0119998	0.13455	DOWN
Tie1	0.242862	0.0120225	0.134598	UP
St7	-0.263457	0.0120314	0.134598	DOWN
Hmgcs1	0.267922	0.0120351	0.134598	UP
Nmd3	-0.279866	0.0120395	0.134598	DOWN
Dipk1b	0.359135	0.0120676	0.134755	UP
Twsg1	0.180579	0.0120713	0.134755	UP
Eif4a3	-0.1975	0.012093	0.134809	DOWN
Scnn1g	-0.231352	0.0120939	0.134809	DOWN
Ldb3	0.797223	0.0121226	0.13503	UP
Hhat	-0.525336	0.0121688	0.135445	DOWN
Corin	0.916965	0.0121988	0.135576	UP
Sox9	-0.735098	0.0122007	0.135576	DOWN
Zfp14	0.455878	0.0122074	0.135576	UP
Ikbip	-0.240324	0.0122305	0.135733	DOWN
Add3	0.211855	0.0122433	0.135752	UP
Gapdh	-0.418528	0.0122501	0.135752	DOWN
Tom1l2	0.2151	0.0122732	0.135909	UP
Irs1	0.497929	0.0123039	0.13615	UP
Ccl8	-1.03745	0.0123186	0.136213	DOWN
Wnt10a	-0.879592	0.0123382	0.13633	DOWN
5730507C01Rik	-0.665615	0.0124228	0.137166	DOWN
Adgrg3	-0.364125	0.0124463	0.137322	DOWN
Rps2	-0.26452	0.012455	0.137322	DOWN
Atp2b1	0.170744	0.012479	0.137447	UP
Enpp2	0.322092	0.0124845	0.137447	UP
Blk	0.77146	0.0124969	0.137484	UP
AI413582	-0.275501	0.0125403	0.137787	DOWN
Abhd6	0.303976	0.0125426	0.137787	UP
Ldhb	0.186773	0.0125655	0.137842	UP
Plscr4	0.239558	0.0125688	0.137842	UP
Smtn	-0.253127	0.0125748	0.137842	DOWN
Rrp7a	-0.162177	0.0126024	0.138044	DOWN
Bbs10	0.573782	0.012628	0.138125	UP
1700094D03Rik	-0.350149	0.0126296	0.138125	DOWN
Me1	0.369217	0.012637	0.138125	UP
Piwil2	-0.60933	0.0126804	0.138422	DOWN
Zfp268	-0.596922	0.012713	0.138422	DOWN
Cdh16	0.749318	0.0127172	0.138422	UP
Phtf2	0.317085	0.0127173	0.138422	UP
Exosc7	0.356962	0.0127176	0.138422	UP
Ip6k1	0.166887	0.0127189	0.138422	UP
Csf1	-0.285533	0.0127501	0.138472	DOWN
Homer1	-0.374861	0.0127553	0.138472	DOWN
Lama3	0.310291	0.0127651	0.138472	UP
Slc27a1	0.247544	0.0127657	0.138472	UP
Phf24	0.525954	0.0127691	0.138472	UP
Nat8f3	0.611234	0.0127861	0.138558	UP
C2cd2	0.175765	0.0128036	0.138644	UP
Slirp	-0.266728	0.0128238	0.138644	DOWN
Tcf23	0.491601	0.0128279	0.138644	UP
Adrb1	0.382662	0.0128306	0.138644	UP
Krtcap2	-0.23247	0.012851	0.138765	DOWN
S100a6	-0.307912	0.0128616	0.138781	DOWN
Gpld1	0.360953	0.012882	0.138902	UP
Shb	-0.269155	0.0128983	0.13898	DOWN
Coro1c	-0.120727	0.0129093	0.138987	DOWN
Ano3	-1.17542	0.0129173	0.138987	DOWN
Lctl	3.24681	0.0129562		UP
Dnajc3	0.119429	0.0129566	0.139311	UP
Zfp688	0.585098	0.0130001	0.139613	UP
Aldh6a1	0.225008	0.013003	0.139613	UP
Sema4g	0.844028	0.013035	0.139857	UP
Acsl6	-0.960106	0.0130617	0.140044	DOWN
Sirt5	0.305692	0.0130856	0.140202	UP
Ralbp1	0.148874	0.0131301	0.140579	UP
Postn	-0.205444	0.0132085	0.140987	DOWN
Rcn3	-0.28558	0.0132127	0.140987	DOWN
Cxcl16	-0.183258	0.0132162	0.140987	DOWN
Gm20594	0.240515	0.0132198	0.140987	UP
Scamp5	-0.268729	0.0132209	0.140987	DOWN
Snx11	-0.201589	0.0132239	0.140987	DOWN
Adamts14	-0.298214	0.0132357	0.141014	DOWN
Omd	0.769744	0.013262	0.141195	UP
Gucy1a1	0.308859	0.0132973	0.141471	UP
Nipa1	0.232717	0.0133092	0.141498	UP
Becn1	-0.311775	0.0133611	0.141951	DOWN
Acta1	-1.67458	0.0134264		DOWN
Pitx2	1.86405	0.0134425		UP
Slc39a7	-0.156197	0.0134426	0.142659	DOWN
Cd69	0.559178	0.0134465	0.142659	UP
Nectin3	0.198237	0.0135035	0.143164	UP
Vwa1	-0.394899	0.0135507	0.143563	DOWN
Urm1	-0.212879	0.0136048	0.144036	DOWN
Timp2	-0.123451	0.0137014	0.144958	DOWN
Tvp23a	-0.470708	0.0137258	0.145074	DOWN
Fgfr1	-0.30601	0.0137314	0.145074	DOWN
Cd8a	0.452259	0.0137507	0.145107	UP
Shroom3	-0.169623	0.0137538	0.145107	DOWN
Polr2d	-0.21081	0.013783	0.145315	DOWN
Bmp1	-0.317246	0.0138277	0.145685	DOWN
Sertad1	-0.321261	0.0138672	0.146	DOWN
Fig4	0.178476	0.0138917	0.146148	UP
Hnrnph3	0.254163	0.0139005	0.146148	UP
Vmn1r26	0.838362	0.0139116	0.146163	UP
Akt1	-0.157754	0.0139381	0.14634	DOWN
Fam167a	-0.438261	0.0139522	0.14634	DOWN
Cd36	0.211358	0.0139573	0.14634	UP
Ranbp6	0.251951	0.0139733	0.146406	UP
Ndrg2	0.270993	0.0140121	0.1467	UP
AI593442	1.596	0.0140128		UP
Cmya5	0.714988	0.0140236	0.1467	UP
Zfp967	0.377384	0.0140303	0.1467	UP
Cpa4	-3.41825	0.0140449		DOWN
Reg3g	-1.37245	0.0140636	0.146912	DOWN
Nop58	-0.259772	0.01407	0.146912	DOWN
Slc13a4	0.761603	0.0141185	0.147318	UP
Gnl2	-0.190655	0.0141397	0.147438	DOWN
Rpl19	-0.165853	0.0141803	0.147712	DOWN
Zfp39	0.362829	0.0141855	0.147712	UP
Tfap2a	-0.663495	0.0142363	0.148139	DOWN
Gnpat	0.141894	0.0142727	0.148417	UP
Pcdhgb1	-0.595551	0.0143466	0.14904	DOWN
Adat1	0.417464	0.0143523	0.14904	UP
Eapp	0.178077	0.0143889	0.149229	UP
Osm	-0.776274	0.0143936	0.149229	DOWN
Svep1	-0.332593	0.0143999	0.149229	DOWN
Arhgap12	0.202145	0.0144251	0.149387	UP
Pirb	-0.649897	0.0144423	0.149442	DOWN
Ttf1	0.22324	0.0144501	0.149442	UP
Nxpe5	-0.566362	0.014472	0.149529	DOWN
Mrpl20	-0.200648	0.0144782	0.149529	DOWN
Lrat	1.20253	0.0145222	0.149881	UP
Wdr1	-0.133551	0.0145481	0.150047	DOWN
Gm21149	-0.915487	0.0145759	0.150232	DOWN
Nudt12	0.555394	0.0145917	0.150285	UP
Mtss1	0.18786	0.0146089	0.150285	UP
Rhbdf1	-0.202502	0.0146107	0.150285	DOWN
Cfap126	-0.47577	0.0146318	0.1504	DOWN
Ubap2	-0.192695	0.0146566	0.150552	DOWN
Tulp3	-0.190278	0.0146765	0.150624	DOWN
Tars2	0.216949	0.0146915	0.150624	UP
Ankrd46	0.144128	0.0146934	0.150624	UP
Myo18b	0.787517	0.0147128	0.150722	UP
Fv1	0.430023	0.0147275	0.150757	UP
Cdh11	-0.230763	0.0147429	0.150757	DOWN
Ackr4	0.783875	0.014746	0.150757	UP
Tspan18	0.402274	0.0147871	0.150996	UP
Cpne2	-0.337622	0.0147893	0.150996	DOWN
Ctdnep1	-0.193101	0.0148209	0.151217	DOWN
Csf2ra	-0.222129	0.0148549	0.151462	DOWN
Klra6	2.002	0.014959		UP
AW209491	0.300019	0.0149916	0.15273	UP
Fgfrl1	-0.236073	0.0150143	0.15273	DOWN
S100b	-0.537959	0.0150146	0.15273	DOWN
Sh2b2	-0.436557	0.0150214	0.15273	DOWN
Abat	-0.461585	0.0150295	0.15273	DOWN
Snrpb2	-0.19856	0.0150614	0.152951	DOWN
Rab9	0.211957	0.0150968	0.153208	UP
Deup1	-0.544469	0.0151145	0.153286	DOWN
Insm1	-1.22894	0.0151262		DOWN
Mmp23	-0.312328	0.0151377	0.153381	DOWN
Reps2	0.361829	0.0151442	0.153381	UP
Ccdc74a	-0.564365	0.0151625	0.153465	DOWN
Glb1l2	0.298857	0.0151741	0.15348	UP
Marchf4	-0.400387	0.0151937	0.153508	DOWN
Ccdc86	-0.363511	0.0151971	0.153508	DOWN
Khdc4	0.298968	0.0152549	0.153989	UP
Zbtb44	0.212465	0.0153556	0.154902	UP
Zfp994	0.310258	0.0153685	0.15493	UP
Arhgef7	-0.140843	0.0153878	0.155022	DOWN
Rasl11a	-0.470497	0.0154552	0.155442	DOWN
Clstn3	0.739634	0.0154592	0.155442	UP
Tdrd5	0.866641	0.0154602	0.155442	UP
Clcn3	0.184629	0.0154959	0.155697	UP
H2aw	0.355186	0.0155207	0.155844	UP
Rsph1	-0.350315	0.0155413	0.155947	DOWN
Pole	-0.446967	0.0155889	0.156321	DOWN
2310002L09Rik	2.93752	0.0156457		UP
Cpsf6	0.143902	0.0156765	0.157052	UP
Agr2	-1.34238	0.0156824	0.157052	DOWN
Wfdc1	0.346913	0.015699	0.157057	UP
Tdrkh	0.423258	0.0157121	0.157057	UP
Ints6l	0.262554	0.0157464	0.157057	UP
Col1a1	-0.714054	0.0157474	0.157057	DOWN
Cnst	0.265314	0.0157543	0.157057	UP
Trmt1l	0.409414	0.0157683	0.157057	UP
Pom121	-0.190395	0.0157704	0.157057	DOWN
Dhx57	0.218712	0.0157733	0.157057	UP
Ifitm3	-0.244315	0.0157761	0.157057	DOWN
Itm2b	0.171129	0.0158157	0.157348	UP
Hspa12b	0.211828	0.015864	0.157725	UP
Mrpl17	-0.281547	0.0158851	0.157733	DOWN
Rps11	-0.34269	0.0158855	0.157733	DOWN
Bmp2k	-0.187329	0.0158968	0.157742	DOWN
Gtf3a	-0.247381	0.0159431	0.157984	DOWN
Meis1	0.376088	0.0159508	0.157984	UP
Ppp1cb	0.16554	0.0159524	0.157984	UP
Pde1b	-0.287754	0.0159785	0.158068	DOWN
Gucy1b1	0.295842	0.0159978	0.158068	UP
Shisa2	0.513378	0.0160027	0.158068	UP
Met	0.21128	0.0160053	0.158068	UP
Ttc39b	-0.254324	0.016013	0.158068	DOWN
Tpbg	-0.597573	0.0160535	0.158366	DOWN
Smim27	0.517183	0.0160717	0.158381	UP
Plagl1	0.267455	0.0160825	0.158381	UP
Nexmif	0.431644	0.0160869	0.158381	UP
Kank1	-0.177694	0.0161218	0.158381	DOWN
Loxl3	-0.402018	0.0161321	0.158381	DOWN
Bdkrb1	-0.505113	0.0161353	0.158381	DOWN
Zwilch	-0.472429	0.016138	0.158381	DOWN
Mthfd1	0.200528	0.0161385	0.158381	UP
Sptssa	0.167915	0.0161513	0.158398	UP
Efna5	-0.425273	0.0161671	0.158398	DOWN
Klhdc3	-0.112689	0.0161716	0.158398	DOWN
Gna14	-0.263723	0.0161972	0.158547	DOWN
Gnao1	0.417036	0.0162528	0.158904	UP
Otub1	-0.181415	0.0162546	0.158904	DOWN
Pramel5	-3.5874	0.0162678		DOWN
Zfp968	0.964712	0.0162972	0.159218	UP
Cyp2e1	1.18493	0.0163159	0.159236	UP
Stk26	0.323514	0.01632	0.159236	UP
Tubb1	0.692987	0.0163807	0.159611	UP
Sema3g	0.237722	0.0163848	0.159611	UP
Slc25a37	-0.39437	0.01639	0.159611	DOWN
Smyd1	0.793364	0.0164011	0.159617	UP
Plaur	-0.353546	0.0164603	0.160054	DOWN
Chil1	0.272314	0.0164671	0.160054	UP
Pmepa1	-0.352434	0.0165262	0.160431	DOWN
Rhoc	-0.24948	0.0165386	0.160431	DOWN
Nrip3	-0.785075	0.0165399	0.160431	DOWN
Tbce	-0.319168	0.0165569	0.160431	DOWN
Sdc1	-0.156137	0.0165588	0.160431	DOWN
Sema6a	0.326239	0.0165806	0.160461	UP
Ecscr	-0.222267	0.016583	0.160461	DOWN
Gm12695	-0.739754	0.01661	0.160509	DOWN
Rtl8b	0.124999	0.016614	0.160509	UP
Oxr1	0.185621	0.0166255	0.160509	UP
Lep	2.47168	0.0166385	0.160509	UP
Zmym6	0.301321	0.0166409	0.160509	UP
Rps27l	-0.195606	0.0166592	0.160584	DOWN
Slco4c1	0.347396	0.0167047	0.160839	UP
Msh2	0.224517	0.0167068	0.160839	UP
Tnfrsf4	-0.418537	0.0167548	0.161198	DOWN
Carmil2	0.535641	0.0167774	0.161306	UP
Tmem80	0.299437	0.0167931	0.161306	UP
Sftpb	0.247207	0.0167978	0.161306	UP
Arid4b	0.167525	0.0168156	0.161375	UP
Hspb11	0.32504	0.01684	0.161457	UP
Spats2	-0.200743	0.0168455	0.161457	DOWN
St8sia4	0.384286	0.0169264	0.162069	UP
Rbl2	0.19598	0.0169307	0.162069	UP
Zscan29	0.218043	0.0169447	0.162101	UP
Cttn	-0.152737	0.0169568	0.162115	DOWN
Itgb1	-0.164687	0.0169776	0.162211	DOWN
Adcy8	0.42902	0.0170617	0.16287	UP
Fndc5	0.679169	0.017068	0.16287	UP
Ap2m1	-0.0987212	0.0170906	0.162979	DOWN
Ell	-0.203934	0.0171115	0.162979	DOWN
Unc5b	-0.362491	0.0171174	0.162979	DOWN
Naaa	-0.170737	0.0171235	0.162979	DOWN
Selenow	-0.124914	0.0171338	0.162979	DOWN
Tnfrsf9	-0.624206	0.0171439	0.162979	DOWN
Lrrn2	-0.899527	0.0172113	0.163491	DOWN
Gorasp2	-0.156784	0.0172192	0.163491	DOWN
Krt18	-0.251016	0.0172505	0.163647	DOWN
Hnrnpul1	-0.128413	0.0172572	0.163647	DOWN
Sf3b4	-0.20661	0.017304	0.163988	DOWN
Zfp273	0.478027	0.0173341	0.16416	UP
Zfhx4	-0.563268	0.0173438	0.16416	DOWN
Gm13889	-0.710538	0.017362	0.16423	DOWN
Enpp5	0.217871	0.0173741	0.164243	UP
Rassf8	0.158939	0.0173952	0.16434	UP
Trim63	1.15061	0.0174444	0.164702	UP
Nid2	-0.403939	0.0174914	0.165043	DOWN
Fahd1	0.293834	0.0175466	0.165387	UP
Trim34a	0.33211	0.0175496	0.165387	UP
Tspan3	-0.171383	0.017594	0.165702	DOWN
Acvrl1	0.173042	0.0176502	0.165973	UP
Acacb	0.392283	0.0176506	0.165973	UP
Nubp1	-0.246391	0.0176555	0.165973	DOWN
Tfe3	-0.165239	0.0176873	0.166114	DOWN
Col24a1	-0.548542	0.0177015	0.166114	DOWN
Xlr	0.388907	0.0177033	0.166114	UP
Myl4	1.17506	0.0177378	0.166302	UP
Vsig4	-1.2503	0.0177525	0.166302	DOWN
Cd209e	-1.18851	0.0177562	0.166302	DOWN
Fam104a	-0.136747	0.0177849	0.166467	DOWN
Hdlbp	-0.152155	0.0178061	0.166563	DOWN
Dgka	0.238632	0.0178605	0.166967	UP
Prkab1	-0.249129	0.0178712	0.166967	DOWN
Zfp874b	0.367777	0.0179204	0.166969	UP
Zfp52	-0.2369	0.0179237	0.166969	DOWN
Actr1b	-0.131189	0.0179336	0.166969	DOWN
Adm	-0.728408	0.0179341	0.166969	DOWN
Psmb6	-0.184347	0.0179356	0.166969	DOWN
Slurp1	-0.449477	0.0179374	0.166969	DOWN
Bop1	-0.145205	0.017954	0.167021	DOWN
Stk19	-0.305191	0.0179818	0.167176	DOWN
Dele1	0.192565	0.0180059	0.167298	UP
Cd24a	-0.245068	0.0180228	0.167353	DOWN
Col7a1	-0.407289	0.0180356	0.167363	DOWN
Spta1	1.05163	0.0180501	0.167363	UP
Lilra6	0.742997	0.018057	0.167363	UP
Tmem39b	-0.410937	0.0180856	0.167526	DOWN
Plekhg6	-0.392013	0.0181008	0.167533	DOWN
Ttn	1.02527	0.0181083	0.167533	UP
Ltf	-1.37576	0.0181215	0.167552	DOWN
Uchl1	-0.526966	0.0181524	0.167735	DOWN
Rps6ka5	0.335575	0.0182039	0.168109	UP
Mbd2	-0.144474	0.018218	0.168137	DOWN
Pcnx	0.241469	0.0182293	0.16814	UP
Sh3gl1	-0.177636	0.018292	0.168556	DOWN
Tff2	-0.873727	0.0182967	0.168556	DOWN
Cux1	-0.139465	0.0183463	0.168911	DOWN
Olfr629	-3.34107	0.018361		DOWN
Htra1	0.257042	0.018373	0.169025	UP
Kctd21	0.436551	0.018381	0.169025	UP
Alox12e	-1.71496	0.0184682		DOWN
Macc1	0.291388	0.0184879	0.169905	UP
Tubb4a	0.347014	0.0185476	0.170351	UP
Inpp4b	0.373832	0.0186145	0.170861	UP
Irf1	0.209872	0.0186447	0.171008	UP
Utrn	0.174599	0.018653	0.171008	UP
Gramd1b	-0.148595	0.0186748	0.171104	DOWN
Gzmb	0.371228	0.0187009	0.17124	UP
Rab19	0.398435	0.0187174	0.171288	UP
Csgalnact2	0.181779	0.0187316	0.171315	UP
Serpinb1b	0.907335	0.0187549	0.171362	UP
Enah	-0.182204	0.0187602	0.171362	DOWN
Itih1	0.564556	0.0187706	0.171362	UP
Pla2g4a	-0.285076	0.0188108	0.171626	DOWN
Pou6f1	-0.381716	0.0188755	0.171995	DOWN
Psma4	-0.166441	0.01888	0.171995	DOWN
Gpr171	-0.340791	0.0188853	0.171995	DOWN
Nipal3	0.28681	0.0189338	0.172334	UP
Gnal	-0.411693	0.0189684	0.172509	DOWN
Cd226	0.457572	0.0189757	0.172509	UP
Ift172	0.133222	0.0190386	0.172874	UP
Zswim6	-0.223224	0.0190681	0.172874	DOWN
Tmprss2	0.263469	0.0190772	0.172874	UP
Stard13	0.236703	0.0190826	0.172874	UP
Nt5e	-0.282113	0.0190937	0.172874	DOWN
Atg16l2	0.387966	0.0190945	0.172874	UP
Egln1	0.126749	0.0190956	0.172874	UP
Phc3	0.217354	0.0191569	0.173228	UP
Fktn	0.256813	0.0191744	0.173228	UP
Dennd4c	0.186949	0.0191759	0.173228	UP
Ncor2	-0.199573	0.0191803	0.173228	DOWN
Lmna	-0.177895	0.0192205	0.173487	DOWN
Zfp869	0.212581	0.0192363	0.173527	UP
Dnase1l3	0.636304	0.0193008	0.174005	UP
Ccr9	0.422597	0.0193242	0.174049	UP
Antxr2	0.209497	0.0193286	0.174049	UP
Gas7	-0.302885	0.0193643	0.174201	DOWN
Fcrla	0.608845	0.0193684	0.174201	UP
Mill2	0.427107	0.0193955	0.174222	UP
Wipi1	-0.18472	0.0194014	0.174222	DOWN
Klrd1	0.422309	0.0194052	0.174222	UP
Rasal3	0.380873	0.0194306	0.174329	UP
Cutal	0.322262	0.0194416	0.174329	UP
Lrpap1	-0.126276	0.0194516	0.174329	DOWN
Wfdc10	1.39643	0.0194664		UP
Acsm2	-1.01013	0.0194667	0.174362	DOWN
Coro6	-0.387155	0.0194865	0.174436	DOWN
Ddb2	0.342843	0.019511	0.174553	UP
Prxl2c	0.223891	0.01956	0.174888	UP
Rasl10b	-0.634299	0.0195773	0.17494	DOWN
Gab2	-0.158836	0.0196185	0.175205	DOWN
Rsl1	-0.351664	0.0196361	0.175259	DOWN
Chrac1	-0.247616	0.0196547	0.175322	DOWN
Serpina3f	-1.06048	0.0196898	0.175532	DOWN
Rabepk	-0.442121	0.0197314	0.175799	DOWN
Mtif3	0.217026	0.0197788	0.176118	UP
Stag1	0.158455	0.0198117	0.176266	UP
Cfp	-0.359297	0.0198186	0.176266	DOWN
Zfp68	0.148975	0.0198399	0.176352	UP
Pnpla8	0.126888	0.0198796	0.176601	UP
Gpam	0.226076	0.0198965	0.176648	UP
Klrb1c	0.390946	0.0199398	0.176929	UP
Plekhm2	-0.146783	0.0200092	0.177441	DOWN
Hhipl1	-0.579144	0.0200504	0.177703	DOWN
Gzmc	-2.02542	0.0200544		DOWN
Irx2	0.287588	0.0200978	0.177776	UP
Pphln1	0.147938	0.020111	0.177776	UP
Tmem150c	0.333023	0.0201115	0.177776	UP
Kctd20	0.168288	0.0201444	0.177776	UP
Pm20d2	0.666775	0.0201549	0.177776	UP
Got2	-0.147104	0.0201606	0.177776	DOWN
Cyb561a3	0.304667	0.0201629	0.177776	UP
Serinc2	-0.257738	0.0201742	0.177776	DOWN
Ankrd37	-0.708989	0.0201817	0.177776	DOWN
Rfc5	-0.299535	0.0201911	0.177776	DOWN
Npnt	0.398112	0.0201997	0.177776	UP
Cd209d	-0.84871	0.0202211	0.177776	DOWN
Ptpmt1	-0.287415	0.0202437	0.177776	DOWN
Abcf3	0.161981	0.0202491	0.177776	UP
Qsox1	-0.283388	0.0202526	0.177776	DOWN
Eif3d	-0.167233	0.0202631	0.177776	DOWN
Trim45	0.378196	0.0202644	0.177776	UP
Krt8	-0.2394	0.02028	0.177776	DOWN
Cemip	-1.20703	0.0202812	0.177776	DOWN
Mid2	0.203068	0.0203993	0.178708	UP
Nupr1	-0.350221	0.020449	0.179041	DOWN
Zbtb7c	-0.487829	0.0205055	0.179269	DOWN
Mfsd8	0.226367	0.0205197	0.179269	UP
Polr2j	-0.26394	0.0205238	0.179269	DOWN
Gpr173	-0.631198	0.0205334	0.179269	DOWN
Sdcbp2	-0.45991	0.0205342	0.179269	DOWN
Cd177	-0.934079	0.0205559	0.179356	DOWN
Cyp4b1	0.403546	0.0205711	0.179386	UP
Cdh22	0.580506	0.0206102	0.179624	UP
Rnf141	0.173837	0.0206425	0.179802	UP
Phkg1	0.939907	0.0206685	0.179904	UP
Dnajb5	-0.228157	0.0206827	0.179904	DOWN
Olfr1152	0.687477	0.0206897	0.179904	UP
Emg1	0.210063	0.0207382	0.180222	UP
Vti1b	-0.139205	0.0207623	0.180328	DOWN
Nectin2	-0.211876	0.020825	0.180769	DOWN
Bspry	0.258076	0.020867	0.18103	UP
Mkks	0.372693	0.0209239	0.181338	UP
Nphp4	-0.373191	0.0209264	0.181338	DOWN
Gsap	0.282891	0.020956	0.181491	UP
Ephb1	-0.677339	0.0209902	0.181623	DOWN
4931414P19Rik	0.441017	0.0209951	0.181623	UP
Itk	0.41856	0.0210229	0.18176	UP
Gnptg	0.176443	0.0210359	0.181768	UP
Arl6	-0.270336	0.0210633	0.181817	DOWN
Jak2	-0.132078	0.0210809	0.181817	DOWN
Tctn1	-0.252732	0.0210874	0.181817	DOWN
Fam47e	-0.355388	0.0210895	0.181817	DOWN
Suclg1	0.168129	0.0211447	0.182052	UP
Il11	-0.721283	0.0211524	0.182052	DOWN
Dpep3	-1.36067	0.021164	0.182052	DOWN
Mlkl	-0.327993	0.0211647	0.182052	DOWN
C3	-0.244277	0.0211956	0.182113	DOWN
Zwint	-0.155202	0.0212182	0.182113	DOWN
Car8	0.225679	0.0212276	0.182113	UP
Kctd17	-0.279285	0.021232	0.182113	DOWN
Ergic1	-0.178344	0.021241	0.182113	DOWN
Ppa2	0.187914	0.021283	0.182113	UP
Il1f9	0.705149	0.0212868	0.182113	UP
Zfp260	0.195554	0.0212924	0.182113	UP
Olfm2	-0.573166	0.0212929	0.182113	DOWN
Chpf2	-0.203877	0.0212997	0.182113	DOWN
Eef1a2	0.746263	0.0213037	0.182113	UP
Tmem95	-0.654067	0.0213628	0.182516	DOWN
Itpa	-0.220637	0.0214215	0.182914	DOWN
Helq	0.395927	0.0214684	0.18302	UP
Aoah	-0.429062	0.0214688	0.18302	DOWN
Spred1	-0.207774	0.0214798	0.18302	DOWN
Chmp5	0.142574	0.0214822	0.18302	UP
Sft2d2	0.180074	0.0214959	0.183034	UP
Mafb	-0.299454	0.0215471	0.183331	DOWN
Ptk2	0.147749	0.0215549	0.183331	UP
Vcan	-0.394171	0.021593	0.183553	DOWN
Slc28a2b	0.829371	0.0216168	0.183652	UP
Kit	0.21214	0.0216491	0.183823	UP
Fbxo21	0.165054	0.0216786	0.183971	UP
Lrrn1	-1.10251	0.0217356	0.184335	DOWN
Snx14	0.171863	0.0217457	0.184335	UP
Atn1	-0.22846	0.0217948	0.18459	DOWN
Cherp	-0.156257	0.0218094	0.18459	DOWN
Clip3	-0.361803	0.0218151	0.18459	DOWN
Lrp1	-0.221054	0.0218245	0.18459	DOWN
Snx9	-0.153728	0.021837	0.184593	DOWN
Pcyt1b	-0.398207	0.0218502	0.184602	DOWN
Pbld2	0.558941	0.0218737	0.184644	UP
Pgm2	-0.215545	0.0218795	0.184644	DOWN
Rela	-0.140965	0.0219181	0.184867	DOWN
Chrnb2	-0.88221	0.0219881	0.185355	DOWN
Sema6b	-0.416439	0.0220152	0.18548	DOWN
Pof1b	0.330969	0.0220427	0.185539	UP
Hsd17b4	0.142362	0.0220467	0.185539	UP
Lhfp	-0.146523	0.0220798	0.185606	DOWN
Des	-0.204892	0.0220815	0.185606	DOWN
Adamts8	0.26933	0.0220913	0.185606	UP
Kdelr1	-0.105095	0.022142	0.185724	DOWN
Itgav	-0.185576	0.0221504	0.185724	DOWN
Fam50a	0.19416	0.022151	0.185724	UP
Prrg4	-0.310555	0.0221542	0.185724	DOWN
1810009A15Rik	-0.315371	0.0222609	0.186515	DOWN
Scg2	-1.34078	0.0222626		DOWN
9330159F19Rik	0.858045	0.0223018	0.186745	UP
Unc13b	0.170068	0.022313	0.186745	UP
Med9	-0.236445	0.0223522	0.186971	DOWN
Zscan26	0.215928	0.0224109	0.187358	UP
B3gnt5	0.533343	0.0224254	0.187376	UP
Kif13a	0.188854	0.0224588	0.187523	UP
Ptch1	0.215809	0.0224676	0.187523	UP
Ttc7b	0.143478	0.0225299	0.187883	UP
Ipo5	-0.23172	0.0225356	0.187883	DOWN
Mus81	0.240895	0.02258	0.18815	UP
Mcidas	-0.955955	0.0226304	0.188466	DOWN
Ncor1	0.135659	0.022666	0.18866	UP
Stc2	-0.447136	0.0227155	0.188968	DOWN
Slc38a10	-0.156546	0.02273	0.188985	DOWN
1700008O03Rik	2.47816	0.0227458		UP
Senp6	0.151568	0.0227532	0.189074	UP
Arhgap24	-0.260594	0.0228155	0.189337	DOWN
Acss1	0.209141	0.0228156	0.189337	UP
Psmc1	-0.170913	0.0228317	0.189337	DOWN
Ezh1	0.190407	0.0228347	0.189337	UP
Tacc2	0.271113	0.0228627	0.189466	UP
Rnase6	0.470404	0.0228894	0.189575	UP
Nudt11	0.508581	0.0229086	0.189575	UP
Adgrf5	0.31709	0.0229134	0.189575	UP
Hs1bp3	0.218843	0.0229386	0.189681	UP
Ccdc105	-2.58871	0.0229653		DOWN
Rif1	0.274829	0.0229798	0.189918	UP
4930474N05Rik	-2.19852	0.0229818		DOWN
Klra9	0.742064	0.0230063	0.190034	UP
Arhgef18	0.196956	0.0230464	0.190262	UP
Ncoa3	0.184994	0.0230827	0.190458	UP
Hnrnpd	-0.236956	0.0231095	0.190575	DOWN
Arhgap29	0.213496	0.023133	0.190591	UP
Art2b	0.920594	0.0231366	0.190591	UP
Acad12	0.235544	0.0231762	0.190814	UP
Ube2ql1	-0.87715	0.0232152	0.191032	DOWN
Reck	0.296686	0.0232358	0.191098	UP
Epn1	-0.160952	0.0232524	0.19113	DOWN
Tpst1	0.178047	0.0232908	0.191322	UP
1700030K09Rik	0.248856	0.0233009	0.191322	UP
Lair1	-0.268588	0.0233537	0.191502	DOWN
Dusp5	-0.336653	0.0233598	0.191502	DOWN
Plscr1	-0.335105	0.023372	0.191502	DOWN
Stag2	0.184337	0.0233732	0.191502	UP
Exoc3l2	-0.588189	0.0234507	0.191954	DOWN
Phox2a	-1.70475	0.023464		DOWN
Nfkbiz	-0.244956	0.0234781	0.191954	DOWN
Map1b	-0.237597	0.023482	0.191954	DOWN
Mthfd2	-0.370239	0.0235083	0.191954	DOWN
Cgref1	-0.469197	0.0235184	0.191954	DOWN
Megf6	0.271241	0.0235211	0.191954	UP
Krt6a	-1.57581	0.0235253		DOWN
Pygo1	0.242002	0.0235265	0.191954	UP
Mttp	-0.317827	0.0235296	0.191954	DOWN
Faap100	0.255651	0.0235511	0.192026	UP
Hmgcs2	0.344265	0.0236303	0.192437	UP
Dph1	-0.289065	0.0236319	0.192437	DOWN
Dapk3	-0.272628	0.0236395	0.192437	DOWN
Mdh1	0.197937	0.0236574	0.19248	UP
Gabarapl2	0.228426	0.0236754	0.192523	UP
Tuba1b	-0.159588	0.0237128	0.192723	DOWN
Lgmn	-0.202807	0.0237582	0.19299	DOWN
Ifi30	-0.23795	0.0238011	0.193234	DOWN
Ccdc117	0.217295	0.0238684	0.193676	UP
Anp32a	0.168498	0.0238809	0.193676	UP
Git1	-0.154662	0.0239588	0.194077	DOWN
Asf1b	-0.482896	0.0239727	0.194077	DOWN
Glod5	-1.74166	0.0239809		DOWN
Mknk1	0.15704	0.0240109	0.194077	UP
Olig3	-1.0127	0.0240205	0.194077	DOWN
Ptpn3	0.181221	0.0240345	0.194077	UP
Scgb1a1	-0.289725	0.024041	0.194077	DOWN
Rint1	0.323628	0.024047	0.194077	UP
Capn5	-0.262469	0.0240479	0.194077	DOWN
Med15	-0.224519	0.0240516	0.194077	DOWN
Ppp1r16b	0.369917	0.0240582	0.194077	UP
Spsb1	-0.540384	0.0240913	0.194087	DOWN
Adamtsl5	0.446713	0.0240969	0.194087	UP
Gopc	0.139739	0.0240979	0.194087	UP
Rxrg	1.42962	0.0241212	0.194107	UP
Smarca1	0.361801	0.024126	0.194107	UP
Rasd1	-1.10951	0.0242008	0.194606	DOWN
Olfr982	-3.43446	0.0243277		DOWN
Acadvl	0.178572	0.0243531	0.195727	UP
Gabra3	-0.379261	0.0243672	0.195737	DOWN
Krt7	-0.237787	0.0244917	0.196602	DOWN
Thap11	0.188488	0.0245132	0.196602	UP
Man2c1	0.230353	0.0245138	0.196602	UP
Osbpl2	0.213003	0.0246298	0.197391	UP
Plcg1	0.154709	0.0246381	0.197391	UP
Il1r2	-1.28683	0.024665	0.197424	DOWN
Jakmip1	0.563143	0.0246787	0.197424	UP
Phlda1	-0.252253	0.0246828	0.197424	DOWN
Hoxb2	-0.327151	0.0247138	0.197424	DOWN
Kif3c	0.243131	0.0247143	0.197424	UP
Aldh18a1	-0.286841	0.0247212	0.197424	DOWN
Lrrc1	0.217158	0.0247404	0.197424	UP
Mex3d	-0.242036	0.0247463	0.197424	DOWN
Lect2	-3.39396	0.0247704		DOWN
Snx7	-0.173622	0.0248121	0.197767	DOWN
Dcakd	-0.201659	0.0248153	0.197767	DOWN
Serpina3i	-0.677058	0.0248663	0.197776	DOWN
Psd3	0.192737	0.0248734	0.197776	UP
Tlr12	0.608761	0.0248756	0.197776	UP
Grp	-0.821306	0.0248795	0.197776	DOWN
Cxxc5	-0.2767	0.0248815	0.197776	DOWN
Lmo1	-0.769137	0.0249308	0.19806	DOWN
Lbhd1	-0.36996	0.0249621	0.19806	DOWN
Slc4a8	-0.257958	0.0249765	0.19806	DOWN
Rps12	-0.185685	0.0249856	0.19806	DOWN
Mdm4	0.190717	0.0249944	0.19806	UP
Proca1	0.53249	0.0249955	0.19806	UP
Nek6	-0.206023	0.0250253	0.198192	DOWN
Slc38a3	1.76917	0.0250622		UP
Dstyk	0.126513	0.025073	0.198466	UP
P2ry6	-0.31501	0.0251292	0.198753	DOWN
Kctd12	-0.178516	0.0251354	0.198753	DOWN
Cyp2b19	1.4049	0.02515		UP
Eif2a	-0.237805	0.0251579	0.198828	DOWN
Cmtm3	-0.216162	0.0251835	0.198926	DOWN
Calcr	-0.647095	0.0252213	0.199064	DOWN
Ccdc146	-0.277055	0.0252271	0.199064	DOWN
Trappc2	0.197305	0.0252669	0.199273	UP
Mindy2	0.176786	0.0253285	0.199656	UP
Yrdc	-0.265014	0.025397	0.19999	DOWN
Tmem141	-0.461821	0.0253983	0.19999	DOWN
Kars	-0.138277	0.0254105	0.19999	DOWN
Tmem221	0.374773	0.0254902	0.200514	UP
Arpc5	-0.110568	0.02552	0.200565	DOWN
Ptges3l	-0.429871	0.0255349	0.200565	DOWN
Yipf6	0.156573	0.0255363	0.200565	UP
Zfp383	0.388721	0.025577	0.200781	UP
Polr3d	-0.182808	0.0256104	0.200939	DOWN
Entpd2	0.286998	0.0256935	0.201487	UP
Surf4	-0.141737	0.0257697	0.20198	DOWN
Man2b1	-0.168396	0.0258196	0.202267	DOWN
B4galt6	-0.234511	0.025836	0.202291	DOWN
Nup210	0.264999	0.0259041	0.202668	UP
Ppt1	0.128169	0.0259109	0.202668	UP
Riok3	-0.361143	0.0259302	0.202715	DOWN
Hbegf	-0.207346	0.0259656	0.202823	DOWN
Hectd4	0.210077	0.0259715	0.202823	UP
Foxp3	-0.529266	0.0259842	0.202823	DOWN
Zcchc8	0.21562	0.0260767	0.203396	UP
Fam181b	0.650371	0.0260844	0.203396	UP
Slc5a12	1.32169	0.0261205	0.20354	UP
Dcstamp	-0.634955	0.0261296	0.20354	DOWN
Lrp2bp	-1.07005	0.0261453	0.203544	DOWN
Pgbd1	-2.77611	0.0261743	0.203544	DOWN
Smarca2	0.396736	0.0261827	0.203544	UP
Runx2	-0.258782	0.0261837	0.203544	DOWN
Il1rn	-0.425501	0.0262091	0.203637	DOWN
Lrrc55	-0.630286	0.0262297	0.203659	DOWN
Tvp23b	0.190249	0.0262387	0.203659	UP
Myom1	0.501742	0.0262834	0.203901	UP
Glcci1	-0.455222	0.0263321	0.204158	DOWN
Creb3l1	-0.410737	0.0263434	0.204158	DOWN
Lipe	0.352492	0.0263988	0.204207	UP
D3Ertd751e	0.288841	0.0264007	0.204207	UP
Mkrn2	0.165939	0.0264109	0.204207	UP
Gm12184	-0.734203	0.0264165	0.204207	DOWN
Ndufb4	-0.32288	0.0264335	0.204207	DOWN
Pdrg1	0.209193	0.0264349	0.204207	UP
[truncated: 18,271 more rows]

## Sheet: PIANO Bleo WT vs Control
Name	# of Genes	Stats	P-Adj	Direction
ECM-receptor interaction	83	35.498	0	UP
Lysosome	122	39.992	0	UP
Cell cycle	122	30.603	0	UP
Phagosome	165	33.142	0	UP
Protein digestion and absorption	88	27.81	1.359e-12	UP
Tuberculosis	167	29.535	1.4914e-12	UP
Amoebiasis	97	28.162	1.5042e-12	UP
p53 signaling pathway	71	26.874	4.3395e-12	UP
Proteasome	46	25.425	4.4304e-11	UP
Complement and coagulation cascades	87	25.787	4.8618e-11	UP
Staphylococcus aureus infection	59	25.648	4.8618e-11	UP
Epstein-Barr virus infection	207	26.092	4.8618e-11	UP
Cytokine-cytokine receptor interaction	268	26.198	3.3783e-10	UP
Small cell lung cancer	92	24.122	7.9171e-10	UP
Pertussis	75	23.678	3.4669e-09	UP
Osteoclast differentiation	123	21.98	3.3546e-08	UP
Focal adhesion	196	23.133	3.7617e-08	UP
Leishmaniasis	65	20.899	1.4668e-07	UP
Rheumatoid arthritis	82	22.06	1.8204e-07	UP
Systemic lupus erythematosus	59	20.907	1.8677e-07	UP
DNA replication	35	19.594	8.5166e-07	UP
Human papillomavirus infection	339	21.687	8.5166e-07	UP
Toxoplasmosis	107	19.782	1.2281e-06	UP
Protein processing in endoplasmic reticulum	158	20.203	1.4203e-06	UP
AGE-RAGE signaling pathway in diabetic complications	101	19.54	2.3787e-06	UP
Hepatitis C	146	20.262	2.7392e-06	UP
Ribosome	129	19.534	2.8843e-06	UP
Ferroptosis	39	18.231	5.0425e-06	UP
Viral carcinogenesis	183	20.295	6.5104e-06	UP
Oxidative phosphorylation	116	18.271	8.6933e-06	UP
Chagas disease (American trypanosomiasis)	103	18.808	9.1594e-06	UP
Amino sugar and nucleotide sugar metabolism	47	17.944	9.5227e-06	UP
Other glycan degradation	18	16.994	1.0285e-05	UP
Proteoglycans in cancer	198	19.386	1.4151e-05	UP
Legionellosis	57	17.608	1.4151e-05	UP
Malaria	47	17.358	1.9066e-05	UP
PI3K-Akt signaling pathway	341	19.938	1.9092e-05	UP
Hepatitis B	156	17.796	8.4613e-05	UP
Human T-cell leukemia virus 1 infection	233	18.057	8.5157e-05	UP
NF-kappa B signaling pathway	94	16.278	0.00011855	UP
Apoptosis	138	17.144	0.00011959	UP
Chronic myeloid leukemia	76	15.725	0.00019369	UP
Bladder cancer	41	15.291	0.00022094	UP
Toll-like receptor signaling pathway	91	15.801	0.00028564	UP
IL-17 signaling pathway	90	14.795	0.00032022	UP
C-type lectin receptor signaling pathway	110	15.777	0.00040872	UP
Pyrimidine metabolism	57	14.792	0.00040902	UP
Rap1 signaling pathway	207	-9.8642	0.00042916	DOWN
Vascular smooth muscle contraction	134	-11.461	0.00062833	DOWN
Valine, leucine and isoleucine degradation	54	-11.451	0.00062833	DOWN
Tryptophan metabolism	47	-9.4073	0.00062833	DOWN
Propanoate metabolism	30	-11.99	0.00062833	DOWN
Prion diseases	33	14.2	0.00066503	UP
Parkinson disease	124	15.325	0.00067505	UP
Salmonella infection	78	14.644	0.00078963	UP
Influenza A	157	14.801	0.00083879	UP
Salivary secretion	76	-9.8307	0.0011182	DOWN
TNF signaling pathway	110	14.746	0.0011315	UP
Cellular senescence	172	14.99	0.0012618	UP
Glioma	75	13.946	0.0013798	UP
N-Glycan biosynthesis	50	13.656	0.0015037	UP
Metabolism of xenobiotics by cytochrome P450	65	-10.336	0.0015222	DOWN
Measles	135	14.249	0.0019009	UP
Bacterial invasion of epithelial cells	65	13.051	0.0022194	UP
Kaposi sarcoma-associated herpesvirus infection	196	14.418	0.0022225	UP
Phosphatidylinositol signaling system	97	-12.591	0.0023595	DOWN
RNA transport	162	13.594	0.0028149	UP
Insulin secretion	84	-9.6967	0.0039742	DOWN
Lysine degradation	57	-8.5936	0.0039742	DOWN
Choline metabolism in cancer	99	-9.3379	0.0039742	DOWN
Relaxin signaling pathway	130	12.952	0.0043577	UP
Regulation of actin cytoskeleton	213	13.564	0.0045151	UP
Thyroid cancer	37	12.002	0.0047071	UP
Glycosphingolipid biosynthesis	45	12.47	0.00483	UP
Melanoma	72	12.477	0.0050723	UP
Arginine and proline metabolism	49	11.723	0.0051552	UP
Riboflavin metabolism	8	10.895	0.0064478	UP
Base excision repair	33	11.696	0.0064478	UP
Longevity regulating pathway	101	-6.9442	0.0065966	DOWN
cGMP-PKG signaling pathway	167	-8.6694	0.0065966	DOWN
Inflammatory bowel disease (IBD)	58	11.669	0.0080648	UP
Alzheimer disease	163	12.039	0.0091621	UP
Necroptosis	136	12.409	0.0094112	UP
Collecting duct acid secretion	27	10.741	0.010362	UP
MicroRNAs in cancer	141	12.379	0.011296	UP
Drug metabolism	112	-5.9532	0.012535	DOWN
Huntington disease	179	12.269	0.015834	UP
Cell adhesion molecules (CAMs)	152	11.817	0.015834	UP
beta-Alanine metabolism	32	-6.9797	0.018161	DOWN
Antigen processing and presentation	77	10.94	0.019203	UP
Pancreatic cancer	75	10.618	0.022737	UP
Regulation of lipolysis in adipocytes	53	-8.0532	0.024576	DOWN
Mucin type O-glycan biosynthesis	28	9.9516	0.024665	UP
Galactose metabolism	32	9.4321	0.025263	UP
Ubiquitin mediated proteolysis	136	11.11	0.025263	UP
Chemokine signaling pathway	186	11.548	0.025676	UP
cAMP signaling pathway	208	-6.0155	0.026016	DOWN
Inositol phosphate metabolism	72	-8.2917	0.030287	DOWN
Glycosaminoglycan degradation	20	8.9423	0.035942	UP
Phosphonate and phosphinate metabolism	6	-5.6225	0.037451	DOWN
Morphine addiction	91	-7.8561	0.04326	DOWN
Pyruvate metabolism	37	-5.6861	0.04326	DOWN
Circadian rhythm	29	-10.4	0.04326	DOWN
Pathways in cancer	522	12.333	0.045401	UP
Progesterone-mediated oocyte maturation	89	9.733	0.047781	UP
JAK-STAT signaling pathway	150	10.084	0.047781	UP

## Sheet: PIANO Bleo KO vs Bleo WT
Name	# of Genes	Stats	P-Adj	Direction
Ribosome	129	-16.759	0	DOWN
Complement and coagulation cascades	87	-6.8913	4.236e-07	DOWN
Graft-versus-host disease	52	5.7905	0.00051153	UP
Amoebiasis	97	-5.7984	0.00089971	DOWN
ECM-receptor interaction	83	-6.3812	0.00089971	DOWN
Propanoate metabolism	30	5.7108	0.0010382	UP
PPAR signaling pathway	82	5.6875	0.0010382	UP
Cytokine-cytokine receptor interaction	268	-6.0793	0.0014379	DOWN
Chagas disease (American trypanosomiasis)	103	-4.2446	0.0017516	DOWN
Antigen processing and presentation	77	5.2818	0.0019121	UP
Herpes simplex virus 1 infection	400	4.6434	0.0025419	UP
Osteoclast differentiation	123	-5.3885	0.003072	DOWN
Focal adhesion	196	-5.5297	0.0031832	DOWN
Tuberculosis	167	-5.4254	0.0031832	DOWN
DNA replication	35	-5.1574	0.0035242	DOWN
Valine, leucine and isoleucine degradation	54	5.0577	0.0055484	UP
Allograft rejection	50	4.6177	0.0055484	UP
RNA transport	162	-5.0837	0.006211	DOWN
Proteasome	46	-4.7801	0.006211	DOWN
TNF signaling pathway	110	-5.0892	0.0064695	DOWN
Protein digestion and absorption	88	-4.8551	0.0067159	DOWN
Bacterial invasion of epithelial cells	65	-4.8795	0.0072511	DOWN
IL-17 signaling pathway	90	-4.7117	0.0072511	DOWN
Pyruvate metabolism	37	4.4027	0.013542	UP
Type I diabetes mellitus	56	4.1815	0.014444	UP
Autoimmune thyroid disease	57	4.2871	0.014444	UP
Ferroptosis	39	-4.5612	0.015735	DOWN
PI3K-Akt signaling pathway	341	-4.742	0.016153	DOWN
p53 signaling pathway	71	-3.1894	0.016153	DOWN
HIF-1 signaling pathway	100	-3.1274	0.016464	DOWN
Huntington disease	179	-4.4773	0.018694	DOWN
AMPK signaling pathway	123	3.9347	0.020402	UP
Phosphatidylinositol signaling system	97	3.7517	0.021684	UP
Cell cycle	122	-4.2428	0.026189	DOWN
Pyrimidine metabolism	57	-4.0578	0.027355	DOWN
Glycosaminoglycan biosynthesis	53	-4.1787	0.028382	DOWN
Proteoglycans in cancer	198	-4.3922	0.028382	DOWN
Leishmaniasis	65	-4.0459	0.031415	DOWN
AGE-RAGE signaling pathway in diabetic complications	101	-2.8143	0.031415	DOWN
Metabolism of xenobiotics by cytochrome P450	65	3.7694	0.0317	UP
Viral myocarditis	74	3.5775	0.032059	UP
Fatty acid degradation	47	3.4653	0.032059	UP
Tryptophan metabolism	47	3.4382	0.032059	UP
Natural killer cell mediated cytotoxicity	106	3.5397	0.032059	UP
Glioma	75	-3.9895	0.032352	DOWN
Small cell lung cancer	92	-4.0587	0.032352	DOWN
Ribosome biogenesis in eukaryotes	78	-4.1624	0.032352	DOWN
cAMP signaling pathway	208	3.4426	0.032523	UP
Regulation of lipolysis in adipocytes	53	3.711	0.032523	UP
C-type lectin receptor signaling pathway	110	-4.06	0.032839	DOWN
Thiamine metabolism	15	-3.6648	0.032839	DOWN
Pantothenate and CoA biosynthesis	18	3.55	0.033421	UP
Vascular smooth muscle contraction	134	3.2709	0.038682	UP
Glycerolipid metabolism	61	3.5334	0.040641	UP
Chronic myeloid leukemia	76	-3.881	0.040813	DOWN
JAK-STAT signaling pathway	150	-4.1301	0.040835	DOWN
Bladder cancer	41	-3.8456	0.040835	DOWN
Hepatitis B	156	-3.8409	0.044625	DOWN
Amino sugar and nucleotide sugar metabolism	47	-3.5495	0.044625	DOWN
Staphylococcus aureus infection	59	-3.7331	0.044625	DOWN
Glycerophospholipid metabolism	95	3.3982	0.045737	UP
Regulation of actin cytoskeleton	213	-3.9091	0.046559	DOWN

## Sheet: PIANO Bleo 14 Days vs Control
Name	# of Genes	Stats	P-Adj	Direction
Lysosome	124	40.765	0	UP
Cell cycle	122	34.796	0	UP
ECM-receptor interaction	83	34.245	1.682e-13	UP
Small cell lung cancer	92	29.036	3.6275e-10	UP
Valine, leucine and isoleucine degradation	54	-20.65	4.939e-10	DOWN
Amoebiasis	103	27.26	2.7865e-09	UP
Propanoate metabolism	30	-17.604	8.1966e-09	DOWN
Metabolism of xenobiotics by cytochrome P450	66	-18.21	8.1966e-09	DOWN
Focal adhesion	197	27.936	1.1061e-08	UP
Protein digestion and absorption	90	25.716	1.1275e-08	UP
Osteoclast differentiation	121	25.48	1.5303e-08	UP
p53 signaling pathway	71	26.321	1.681e-08	UP
Complement and coagulation cascades	88	24.936	1.0395e-07	UP
Human papillomavirus infection	347	26.61	1.145e-07	UP
Proteoglycans in cancer	199	25.489	4.0166e-07	UP
Phagosome	167	24.289	7.0806e-07	UP
PI3K-Akt signaling pathway	353	24.817	3.3236e-06	UP
Drug metabolism	114	-11.547	3.8778e-06	DOWN
Cytokine-cytokine receptor interaction	280	23.851	4.5843e-06	UP
Tuberculosis	175	23.438	1.1854e-05	UP
Hepatitis B	163	22.333	1.295e-05	UP
Amino sugar and nucleotide sugar metabolism	46	21.041	1.6595e-05	UP
MicroRNAs in cancer	141	21.516	2.0321e-05	UP
Apoptosis	140	21.284	3.0294e-05	UP
Chronic myeloid leukemia	76	20.299	3.0496e-05	UP
Proteasome	46	20.273	3.3421e-05	UP
AGE-RAGE signaling pathway in diabetic complications	101	19.357	3.9522e-05	UP
DNA replication	35	18.987	5.7339e-05	UP
Staphylococcus aureus infection	80	19.044	0.00012462	UP
Glioma	75	18.779	0.0002692	UP
Tryptophan metabolism	47	-11.194	0.00033793	DOWN
Chemical carcinogenesis	94	-14.454	0.00033793	DOWN
Toxoplasmosis	107	17.827	0.00034584	UP
Ribosome	129	17.916	0.00059083	UP
Regulation of actin cytoskeleton	215	18.57	0.00060759	UP
Hepatitis C	157	17.316	0.00063114	UP
Toll-like receptor signaling pathway	98	17.038	0.00071778	UP
Cellular senescence	174	17.837	0.00074127	UP
Human T-cell leukemia virus 1 infection	235	19.126	0.00087012	UP
Chagas disease (American trypanosomiasis)	103	16.564	0.0009258	UP
Rheumatoid arthritis	82	17.232	0.00094307	UP
Other glycan degradation	18	15.515	0.0011326	UP
Histidine metabolism	24	-10.356	0.0011811	DOWN
Melanoma	72	16.598	0.0011975	UP
Ferroptosis	40	15.99	0.0012273	UP
RNA transport	162	16.914	0.0014409	UP
Viral carcinogenesis	186	16.914	0.0016171	UP
Ubiquitin mediated proteolysis	136	16.367	0.0016171	UP
Pertussis	76	15.957	0.0016268	UP
NF-kappa B signaling pathway	95	15.456	0.0020361	UP
Pancreatic cancer	75	15.989	0.0023246	UP
Epstein-Barr virus infection	216	16.822	0.0023748	UP
mTOR signaling pathway	154	16.083	0.003394	UP
Graft-versus-host disease	54	-12.789	0.0034273	DOWN
Protein processing in endoplasmic reticulum	158	15.813	0.0043908	UP
TNF signaling pathway	110	15.112	0.0043908	UP
beta-Alanine metabolism	32	-10.441	0.0048036	DOWN
Retinol metabolism	91	-10.644	0.0048476	DOWN
Measles	142	14.824	0.0051042	UP
Fatty acid degradation	49	-11.576	0.0063064	DOWN
Progesterone-mediated oocyte maturation	90	13.556	0.0067413	UP
Leishmaniasis	65	13.642	0.0070426	UP
HIF-1 signaling pathway	103	13.91	0.0073116	UP
C-type lectin receptor signaling pathway	111	14.201	0.0079012	UP
Gastric cancer	149	14.831	0.008474	UP
Pyrimidine metabolism	57	13.873	0.008474	UP
Fanconi anemia pathway	51	13.432	0.008474	UP
Pathways in cancer	532	16.807	0.008474	UP
Mineral absorption	44	12.883	0.010601	UP
Thyroid cancer	37	12.229	0.011238	UP
JAK-STAT signaling pathway	163	14.364	0.011238	UP
Legionellosis	57	13.231	0.012419	UP
Allograft rejection	52	-9.8905	0.015947	DOWN
Autoimmune thyroid disease	67	-9.5886	0.017194	DOWN
Breast cancer	147	13.669	0.017594	UP
Relaxin signaling pathway	130	13.308	0.018363	UP
N-Glycan biosynthesis	50	12.25	0.02003	UP
Riboflavin metabolism	8	11.116	0.02003	UP
Lysine degradation	57	-7.4448	0.021533	DOWN
Central carbon metabolism in cancer	64	12.486	0.02165	UP
Bacterial invasion of epithelial cells	66	12.433	0.02165	UP
Pyruvate metabolism	38	-8.1708	0.02185	DOWN
TGF-beta signaling pathway	89	11.843	0.025448	UP
Homologous recombination	41	11.724	0.02546	UP
Colorectal cancer	88	11.861	0.026537	UP
Type I diabetes mellitus	59	-8.8898	0.029226	DOWN
Sulfur metabolism	8	-8.9403	0.031881	DOWN
Oocyte meiosis	114	11.484	0.037748	UP
NOD-like receptor signaling pathway	189	12.358	0.038632	UP
Fluid shear stress and atherosclerosis	142	-4.9704	0.040115	DOWN
Base excision repair	33	10.755	0.047468	UP
Glycosaminoglycan degradation	21	10.245	0.047486	UP
Mucin type O-glycan biosynthesis	28	10.436	0.047987	UP
